# Supplementary material for: Which data subset should be augmented for deep learning? a simulation study using urothelial cell carcinoma histopathology images
Source: BMC Bioinformatics. 2023 Mar 3;24:75. doi: 10.1186/s12859-023-05199-y (PMC9983182; doi:10.1186/s12859-023-05199-y)
Supplement: Supplementary file 2 — Additional file 2. A Microsoft® Excel® workbook that contains an overview of the raw data for all of the 44 experiments. [file 12859_2023_5199_MOESM2_ESM.xlsx]

## Sheet: Experiments
File legend
The present supplementary file is a Microsoft® Excel® workbook that contains an overview of the raw data for all of the 44 experiments.
Fold S/N	Experiment S/N	Experiment design (way of augmentation)	Network	Fold	Training dataset size	Validation dataset size	Testing dataset size	Actual epochs	Total seconds	Validation accuracy (%)	True positive	True negative	False positive	False negative
1	1	Make 3 sets, then augment none	Inception-v3	1	7054	2352	2353	12	13897	93.79	1100	1113	77	63
2	1	Make 3 sets, then augment none	Inception-v3	2	7055	2352	2352	9	10535	92.69	1083	1127	63	79
3	1	Make 3 sets, then augment none	Inception-v3	3	7055	2352	2352	9	9667	94.22	1102	1110	80	60
4	1	Make 3 sets, then augment none	Inception-v3	4	7056	2352	2351	11	12385	93.11	1125	1080	109	37
5	1	Make 3 sets, then augment none	Inception-v3	5	7056	2352	2351	12	13035	93.58	1110	1065	124	52
6	2	Make 3 sets, then augment none	GoogLeNet	1	7054	2352	2353	14	3134	93.49	1047	1136	54	116
7	2	Make 3 sets, then augment none	GoogLeNet	2	7055	2352	2352	12	2586	93.66	1096	1107	83	66
8	2	Make 3 sets, then augment none	GoogLeNet	3	7055	2352	2352	12	2622	93.66	1063	1134	56	99
9	2	Make 3 sets, then augment none	GoogLeNet	4	7056	2352	2351	13	2925	92.94	1122	1049	140	40
10	2	Make 3 sets, then augment none	GoogLeNet	5	7056	2352	2351	11	2639	93.32	1114	1081	108	48
11	3	Make 3 sets, then augment none	SqueezeNet	1	7054	2352	2353	31	2921	93.75	1133	1085	105	30
12	3	Make 3 sets, then augment none	SqueezeNet	2	7055	2352	2352	29	2631	92.86	1134	1080	110	28
13	3	Make 3 sets, then augment none	SqueezeNet	3	7055	2352	2352	32	3035	93.75	1091	1122	68	71
14	3	Make 3 sets, then augment none	SqueezeNet	4	7056	2352	2351	26	2492	93.49	1113	1096	93	49
15	3	Make 3 sets, then augment none	SqueezeNet	5	7056	2352	2351	20	1892	92.94	1115	1063	126	47
16	4	Make 3 sets, then augment none	ResNet-101	1	7054	2352	2353	14	19742	95.03	1108	1122	68	55
17	4	Make 3 sets, then augment none	ResNet-101	2	7055	2352	2352	9	11725	93.84	1123	1115	75	39
18	4	Make 3 sets, then augment none	ResNet-101	3	7055	2352	2352	14	18144	95.15	1106	1133	57	56
19	4	Make 3 sets, then augment none	ResNet-101	4	7056	2352	2351	9	11531	94.3	1102	1133	56	60
20	4	Make 3 sets, then augment none	ResNet-101	5	7056	2352	2351	9	11569	94.86	1074	1135	54	88
41	9	Make 3 sets, then augment training only	Inception-v3	1	56432	2352	2353	12	101381	96.17	1144	1139	51	19
42	9	Make 3 sets, then augment training only	Inception-v3	2	56440	2352	2352	16	130518	96.98	1125	1143	47	37
43	9	Make 3 sets, then augment training only	Inception-v3	3	56440	2352	2352	11	96045	96.85	1129	1148	42	33
44	9	Make 3 sets, then augment training only	Inception-v3	4	56448	2352	2351	8	66664	96.51	1121	1147	42	41
45	9	Make 3 sets, then augment training only	Inception-v3	5	56448	2352	2351	18	148405	96.81	1116	1144	45	46
46	10	Make 3 sets, then augment training only	GoogLeNet	1	56432	2352	2353	8	13538	95.2	1103	1152	38	60
47	10	Make 3 sets, then augment training only	GoogLeNet	2	56440	2352	2352	10	17523	96.51	1132	1116	74	30
48	10	Make 3 sets, then augment training only	GoogLeNet	3	56440	2352	2352	7	12395	95.24	1057	1165	25	105
49	10	Make 3 sets, then augment training only	GoogLeNet	4	56448	2352	2351	7	11872	95.71	1102	1152	37	60
50	10	Make 3 sets, then augment training only	GoogLeNet	5	56448	2352	2351	8	13898	95.15	1111	1120	69	51
51	11	Make 3 sets, then augment training only	SqueezeNet	1	56432	2352	2353	16	11666	94.73	1117	1143	47	46
52	11	Make 3 sets, then augment training only	SqueezeNet	2	56440	2352	2352	22	16165	95.71	1129	1114	76	33
53	11	Make 3 sets, then augment training only	SqueezeNet	3	56440	2352	2352	15	11077	95.41	1098	1161	29	64
54	11	Make 3 sets, then augment training only	SqueezeNet	4	56448	2352	2351	18	17944	95.03	1094	1149	40	68
55	11	Make 3 sets, then augment training only	SqueezeNet	5	56448	2352	2351	18	13666	93.84	1051	1162	27	111
56	12	Make 3 sets, then augment training only	ResNet-101	1	56432	2352	2353	7	70024	96.05	1104	1155	35	59
57	12	Make 3 sets, then augment training only	ResNet-101	2	56440	2352	2352	12	133089	97.07	1099	1161	29	63
58	12	Make 3 sets, then augment training only	ResNet-101	3	56440	2352	2352	9	100436	95.83	1100	1158	32	62
59	12	Make 3 sets, then augment training only	ResNet-101	4	56448	2352	2351	9	98372	96.22	1126	1145	44	36
60	12	Make 3 sets, then augment training only	ResNet-101	5	56448	2352	2351	15	147387	96.56	1104	1156	33	58
61	13	Make 3 sets, then augment both training and validation	Inception-v3	1	56432	18816	2353	13	109649	96.69	1143	1136	54	20
62	13	Make 3 sets, then augment both training and validation	Inception-v3	2	56440	18816	2352	12	104588	96.78	1134	1144	46	28
63	13	Make 3 sets, then augment both training and validation	Inception-v3	3	56440	18816	2352	9	81390	96.27	1134	1160	30	28
64	13	Make 3 sets, then augment both training and validation	Inception-v3	4	56448	18816	2351	14	126324	97	1121	1150	39	41
65	13	Make 3 sets, then augment both training and validation	Inception-v3	5	56448	18816	2351	10	90677	97.14	1111	1148	41	51
66	14	Make 3 sets, then augment both training and validation	GoogLeNet	1	56432	18816	2353	8	15074	94.91	1083	1151	39	80
67	14	Make 3 sets, then augment both training and validation	GoogLeNet	2	56440	18816	2352	9	15968	96.04	1122	1134	56	40
68	14	Make 3 sets, then augment both training and validation	GoogLeNet	3	56440	18816	2352	8	15431	95.63	1109	1163	27	53
69	14	Make 3 sets, then augment both training and validation	GoogLeNet	4	56448	18816	2351	9	16264	96.08	1121	1125	64	41
70	14	Make 3 sets, then augment both training and validation	GoogLeNet	5	56448	18816	2351	8	14676	96.26	1096	1149	40	66
71	15	Make 3 sets, then augment both training and validation	SqueezeNet	1	56432	18816	2353	17	13473	94.6	1140	1085	105	23
72	15	Make 3 sets, then augment both training and validation	SqueezeNet	2	56440	18816	2352	13	10965	95.65	1121	1127	63	41
73	15	Make 3 sets, then augment both training and validation	SqueezeNet	3	56440	18816	2352	12	9573	94.3	1132	1111	79	30
74	15	Make 3 sets, then augment both training and validation	SqueezeNet	4	56448	18816	2351	17	14704	94.88	1139	1092	97	23
75	15	Make 3 sets, then augment both training and validation	SqueezeNet	5	56448	18816	2351	12	11127	94.86	1127	1118	71	35
76	16	Make 3 sets, then augment both training and validation	ResNet-101	1	56432	18816	2353	13	132622	96.33	1116	1156	34	47
77	16	Make 3 sets, then augment both training and validation	ResNet-101	2	56440	18816	2352	13	133193	96.79	1106	1159	31	56
78	16	Make 3 sets, then augment both training and validation	ResNet-101	3	56440	18816	2352	9	103733	96.28	1136	1142	48	26
79	16	Make 3 sets, then augment both training and validation	ResNet-101	4	56448	18816	2351	12	128818	96.26	1113	1175	14	49
80	16	Make 3 sets, then augment both training and validation	ResNet-101	5	56448	18816	2351	8	86484	96.12	1109	1133	56	53
81	17	Separate test set, augment the rest, then make 2 other sets	Inception-v3	1	56436	18812	2353	34	297179	99.68	1143	1154	36	20
82	17	Separate test set, augment the rest, then make 2 other sets	Inception-v3	2	56442	18814	2352	48	423678	99.62	1111	1164	26	51
83	17	Separate test set, augment the rest, then make 2 other sets	Inception-v3	3	56442	18814	2352	38	338944	99.67	1135	1168	22	27
84	17	Separate test set, augment the rest, then make 2 other sets	Inception-v3	4	56448	18816	2351	43	395768	99.65	1129	1163	26	33
85	17	Separate test set, augment the rest, then make 2 other sets	Inception-v3	5	56448	18816	2351	31	274460	99.74	1110	1158	31	52
86	18	Separate test set, augment the rest, then make 2 other sets	GoogLeNet	1	56436	18812	2353	22	41464	99.1	1118	1154	36	45
87	18	Separate test set, augment the rest, then make 2 other sets	GoogLeNet	2	56442	18814	2352	19	36363	98.71	1126	1140	50	36
88	18	Separate test set, augment the rest, then make 2 other sets	GoogLeNet	3	56442	18814	2352	13	25088	98.18	1094	1162	28	68
89	18	Separate test set, augment the rest, then make 2 other sets	GoogLeNet	4	56448	18816	2351	20	37267	98.73	1107	1149	40	55
90	18	Separate test set, augment the rest, then make 2 other sets	GoogLeNet	5	56448	18816	2351	13	24032	97.8	1077	1160	29	85
91	19	Separate test set, augment the rest, then make 2 other sets	SqueezeNet	1	56436	18812	2353	16	12762	96.47	1136	1116	74	27
92	19	Separate test set, augment the rest, then make 2 other sets	SqueezeNet	2	56442	18814	2352	26	21761	96.32	1144	1093	97	18
93	19	Separate test set, augment the rest, then make 2 other sets	SqueezeNet	3	56442	18814	2352	23	19106	95.84	1129	1107	83	33
94	19	Separate test set, augment the rest, then make 2 other sets	SqueezeNet	4	56448	18816	2351	31	27748	97.52	1114	1130	59	48
95	19	Separate test set, augment the rest, then make 2 other sets	SqueezeNet	5	56448	18816	2351	28	24146	97.91	1111	1137	52	51
96	20	Separate test set, augment the rest, then make 2 other sets	ResNet-101	1	56436	18812	2353	24	244591	99.28	1133	1155	35	30
97	20	Separate test set, augment the rest, then make 2 other sets	ResNet-101	2	56442	18814	2352	33	343440	99.3	1119	1153	37	43
98	20	Separate test set, augment the rest, then make 2 other sets	ResNet-101	3	56442	18814	2352	21	230245	99.13	1122	1155	35	40
99	20	Separate test set, augment the rest, then make 2 other sets	ResNet-101	4	56448	18816	2351	19	206698	99.31	1126	1160	29	36
100	20	Separate test set, augment the rest, then make 2 other sets	ResNet-101	5	56448	18816	2351	38	402452	99.39	1114	1141	48	48
101	21	Make 3 sets, then augment validation only	Inception-v3	1	7054	18816	2353	8	12086	93.19	1081	1138	52	82
102	21	Make 3 sets, then augment validation only	Inception-v3	2	7055	18816	2352	13	20234	92.09	1083	1142	48	79
103	21	Make 3 sets, then augment validation only	Inception-v3	3	7055	18816	2352	11	15830	92.45	1090	1129	61	72
104	21	Make 3 sets, then augment validation only	Inception-v3	4	7056	18816	2351	9	13022	92.51	1098	1126	63	64
105	21	Make 3 sets, then augment validation only	Inception-v3	5	7056	18816	2351	14	20873	94.01	1086	1119	70	76
106	22	Make 3 sets, then augment validation only	GoogLeNet	1	7054	18816	2353	11	3632	92.84	1088	1123	67	75
107	22	Make 3 sets, then augment validation only	GoogLeNet	2	7055	18816	2352	12	3800	90.73	1064	1140	50	98
108	22	Make 3 sets, then augment validation only	GoogLeNet	3	7055	18816	2352	13	3958	90.34	1127	1038	152	35
109	22	Make 3 sets, then augment validation only	GoogLeNet	4	7056	18816	2351	12	3817	92.21	1076	1118	71	86
110	22	Make 3 sets, then augment validation only	GoogLeNet	5	7056	18816	2351	10	3180	92.61	1108	1100	89	54
111	23	Make 3 sets, then augment validation only	SqueezeNet	1	7054	18816	2353	21	3400	92.62	1121	1102	88	42
112	23	Make 3 sets, then augment validation only	SqueezeNet	2	7055	18816	2352	17	2623	89.83	946	1168	22	216
113	23	Make 3 sets, then augment validation only	SqueezeNet	3	7055	18816	2352	30	4510	90.84	1018	1127	63	144
114	23	Make 3 sets, then augment validation only	SqueezeNet	4	7056	18816	2351	17	2588	88.6	1149	951	238	13
115	23	Make 3 sets, then augment validation only	SqueezeNet	5	7056	18816	2351	17	2662	92.93	1066	1127	62	96
116	24	Make 3 sets, then augment validation only	ResNet-101	1	7054	18816	2353	8	14825	92.38	1078	1130	60	85
117	24	Make 3 sets, then augment validation only	ResNet-101	2	7055	18816	2352	8	15224	91.82	1088	1132	58	74
118	24	Make 3 sets, then augment validation only	ResNet-101	3	7055	18816	2352	11	20972	92.47	1079	1135	55	83
119	24	Make 3 sets, then augment validation only	ResNet-101	4	7056	18816	2351	9	17297	91.69	1093	1141	48	69
120	24	Make 3 sets, then augment validation only	ResNet-101	5	7056	18816	2351	9	16759	93.27	1072	1140	49	90
121	25	Make 3 sets, then augment test only	Inception-v3	1	7054	2352	18824	12	13897	93.79	8655	8811	709	649
122	25	Make 3 sets, then augment test only	Inception-v3	2	7055	2352	18816	9	10535	92.69	8650	8873	647	646
123	25	Make 3 sets, then augment test only	Inception-v3	3	7055	2352	18816	9	9667	94.22	8803	8613	907	493
124	25	Make 3 sets, then augment test only	Inception-v3	4	7056	2352	18808	11	12385	93.11	9027	8205	1307	269
125	25	Make 3 sets, then augment test only	Inception-v3	5	7056	2352	18808	12	13035	93.58	8863	8355	1157	433
126	26	Make 3 sets, then augment test only	GoogLeNet	1	7054	2352	18824	14	3134	93.49	8423	9006	514	881
127	26	Make 3 sets, then augment test only	GoogLeNet	2	7055	2352	18816	12	2586	93.66	8737	8640	880	559
128	26	Make 3 sets, then augment test only	GoogLeNet	3	7055	2352	18816	12	2622	93.66	8376	9043	477	920
129	26	Make 3 sets, then augment test only	GoogLeNet	4	7056	2352	18808	13	2925	92.94	8952	8235	1277	344
130	26	Make 3 sets, then augment test only	GoogLeNet	5	7056	2352	18808	11	2639	93.32	8714	8520	992	582
131	27	Make 3 sets, then augment test only	SqueezeNet	1	7054	2352	18824	31	2921	93.75	9023	8637	883	281
132	27	Make 3 sets, then augment test only	SqueezeNet	2	7055	2352	18816	29	2631	92.86	8984	8454	1066	312
133	27	Make 3 sets, then augment test only	SqueezeNet	3	7055	2352	18816	32	3035	93.75	8760	8842	678	536
134	27	Make 3 sets, then augment test only	SqueezeNet	4	7056	2352	18808	26	2492	93.49	8868	8536	976	428
135	27	Make 3 sets, then augment test only	SqueezeNet	5	7056	2352	18808	20	1892	92.94	8877	8331	1181	419
136	28	Make 3 sets, then augment test only	ResNet-101	1	7054	2352	18824	14	19742	95.03	8712	8774	746	592
137	28	Make 3 sets, then augment test only	ResNet-101	2	7055	2352	18816	9	11725	93.84	8869	8607	913	427
138	28	Make 3 sets, then augment test only	ResNet-101	3	7055	2352	18816	14	18144	95.15	8599	8997	523	697
139	28	Make 3 sets, then augment test only	ResNet-101	4	7056	2352	18808	9	11531	94.3	8579	8876	636	717
140	28	Make 3 sets, then augment test only	ResNet-101	5	7056	2352	18808	9	11569	94.86	8428	8982	530	868
141	29	Augment all before making 3 sets	Inception-v3	1	56443	18814	18815	25	224365	99.38	9227	9470	47	71
142	29	Augment all before making 3 sets	Inception-v3	2	56443	18815	18814	38	330051	99.54	9262	9463	54	35
143	29	Augment all before making 3 sets	Inception-v3	3	56444	18814	18814	18	164795	99.28	9241	9434	82	57
144	29	Augment all before making 3 sets	Inception-v3	4	56443	18815	18814	31	277842	99.45	9255	9443	74	42
145	29	Augment all before making 3 sets	Inception-v3	5	56443	18814	18815	31	275823	99.39	9214	9479	38	84
146	30	Augment all before making 3 sets	GoogLeNet	1	56443	18814	18815	18	35951	97.77	9253	9148	369	45
147	30	Augment all before making 3 sets	GoogLeNet	2	56443	18815	18814	29	65167	98.7	9191	9387	130	106
148	30	Augment all before making 3 sets	GoogLeNet	3	56444	18814	18814	29	65442	98.84	9179	9400	116	119
149	30	Augment all before making 3 sets	GoogLeNet	4	56443	18815	18814	22	48389	98.54	9196	9355	162	101
150	30	Augment all before making 3 sets	GoogLeNet	5	56443	18814	18815	27	59594	98.71	9210	9349	168	88
151	31	Augment all before making 3 sets	SqueezeNet	1	56443	18814	18815	23	17891	95.29	8544	9380	137	754
152	31	Augment all before making 3 sets	SqueezeNet	2	56443	18815	18814	22	18557	96.42	8893	9333	184	404
153	31	Augment all before making 3 sets	SqueezeNet	3	56444	18814	18814	19	15901	96.78	8868	9347	169	430
154	31	Augment all before making 3 sets	SqueezeNet	4	56443	18815	18814	24	20519	97.18	9187	9137	380	110
155	31	Augment all before making 3 sets	SqueezeNet	5	56443	18814	18815	16	13249	95.96	9158	8874	643	140
156	32	Augment all before making 3 sets	ResNet-101	1	56443	18814	18815	27	283075	98.79	9154	9445	72	144
157	32	Augment all before making 3 sets	ResNet-101	2	56443	18815	18814	34	358183	98.89	9137	9477	40	160
158	32	Augment all before making 3 sets	ResNet-101	3	56444	18814	18814	18	200054	98.93	9209	9410	106	89
159	32	Augment all before making 3 sets	ResNet-101	4	56443	18815	18814	27	287889	99.07	9153	9481	36	144
160	32	Augment all before making 3 sets	ResNet-101	5	56443	18814	18815	34	353132	99.01	9200	9460	57	98
161	33	Make 3 sets, then augment test and training	Inception-v3	1	56432	2352	18824	12	101381	96.17	9174	9043	477	130
162	33	Make 3 sets, then augment test and training	Inception-v3	2	56440	2352	18816	16	130518	96.98	9041	9159	361	255
163	33	Make 3 sets, then augment test and training	Inception-v3	3	56440	2352	18816	11	96045	96.85	9061	9195	325	235
164	33	Make 3 sets, then augment test and training	Inception-v3	4	56448	2352	18808	8	66664	96.51	8985	9151	361	311
165	33	Make 3 sets, then augment test and training	Inception-v3	5	56448	2352	18808	18	148405	96.81	8928	9146	366	368
166	34	Make 3 sets, then augment test and training	GoogLeNet	1	56432	2352	18824	8	13538	95.2	8826	9205	315	478
167	34	Make 3 sets, then augment test and training	GoogLeNet	2	56440	2352	18816	10	17523	96.51	9035	8979	541	261
168	34	Make 3 sets, then augment test and training	GoogLeNet	3	56440	2352	18816	7	12395	95.24	8526	9320	200	770
169	34	Make 3 sets, then augment test and training	GoogLeNet	4	56448	2352	18808	7	11872	95.71	8816	9223	289	480
170	34	Make 3 sets, then augment test and training	GoogLeNet	5	56448	2352	18808	8	13898	95.15	8895	8955	557	401
171	35	Make 3 sets, then augment test and training	SqueezeNet	1	56432	2352	18824	16	11666	94.73	8895	9161	359	409
172	35	Make 3 sets, then augment test and training	SqueezeNet	2	56440	2352	18816	22	16165	95.71	9022	8926	594	274
173	35	Make 3 sets, then augment test and training	SqueezeNet	3	56440	2352	18816	15	11077	95.41	8819	9268	252	477
174	35	Make 3 sets, then augment test and training	SqueezeNet	4	56448	2352	18808	18	17944	95.03	8753	9210	302	543
175	35	Make 3 sets, then augment test and training	SqueezeNet	5	56448	2352	18808	18	13666	93.84	8402	9310	202	894
176	36	Make 3 sets, then augment test and training	ResNet-101	1	56432	2352	18824	7	70024	96.05	8864	9250	270	440
177	36	Make 3 sets, then augment test and training	ResNet-101	2	56440	2352	18816	12	133089	97.07	8836	9304	216	460
178	36	Make 3 sets, then augment test and training	ResNet-101	3	56440	2352	18816	9	100436	95.83	8849	9250	270	447
179	36	Make 3 sets, then augment test and training	ResNet-101	4	56448	2352	18808	9	98372	96.22	9007	9091	421	289
180	36	Make 3 sets, then augment test and training	ResNet-101	5	56448	2352	18808	15	147387	96.56	8734	9255	257	562
181	37	Make 3 sets, then augment each	Inception-v3	1	56432	18816	18824	13	109649	96.69	9134	9095	425	170
182	37	Make 3 sets, then augment each	Inception-v3	2	56440	18816	18816	12	104588	96.78	9036	9155	365	260
183	37	Make 3 sets, then augment each	Inception-v3	3	56440	18816	18816	9	81390	96.27	9045	9250	270	251
184	37	Make 3 sets, then augment each	Inception-v3	4	56448	18816	18808	14	126324	97	9009	9170	342	287
185	37	Make 3 sets, then augment each	Inception-v3	5	56448	18816	18808	10	90677	97.14	8868	9157	355	428
186	38	Make 3 sets, then augment each	GoogLeNet	1	56432	18816	18824	8	15074	94.91	8621	9227	293	683
187	38	Make 3 sets, then augment each	GoogLeNet	2	56440	18816	18816	9	15968	96.04	8992	9047	473	304
188	38	Make 3 sets, then augment each	GoogLeNet	3	56440	18816	18816	8	15431	95.63	8879	9289	231	417
189	38	Make 3 sets, then augment each	GoogLeNet	4	56448	18816	18808	9	16264	96.08	8994	8993	519	302
190	38	Make 3 sets, then augment each	GoogLeNet	5	56448	18816	18808	8	14676	96.26	8772	9137	375	524
191	39	Make 3 sets, then augment each	SqueezeNet	1	56432	18816	18824	17	13473	94.6	9156	8617	903	148
192	39	Make 3 sets, then augment each	SqueezeNet	2	56440	18816	18816	13	10965	95.65	8958	8989	531	338
193	39	Make 3 sets, then augment each	SqueezeNet	3	56440	18816	18816	12	9573	94.3	9061	8853	667	235
194	39	Make 3 sets, then augment each	SqueezeNet	4	56448	18816	18808	17	14704	94.88	9131	8608	904	165
195	39	Make 3 sets, then augment each	SqueezeNet	5	56448	18816	18808	12	11127	94.86	9045	8806	706	251
196	40	Make 3 sets, then augment each	ResNet-101	1	56432	18816	18824	13	132622	96.33	8886	9266	254	418
197	40	Make 3 sets, then augment each	ResNet-101	2	56440	18816	18816	13	133193	96.79	8876	9301	219	420
198	40	Make 3 sets, then augment each	ResNet-101	3	56440	18816	18816	9	103733	96.28	9081	9119	401	215
199	40	Make 3 sets, then augment each	ResNet-101	4	56448	18816	18808	12	128818	96.26	8890	9342	170	406
200	40	Make 3 sets, then augment each	ResNet-101	5	56448	18816	18808	8	86484	96.12	8817	9075	437	479
201	41	Separate test set, augment test, augment the rest, then make 2 other sets	Inception-v3	1	56436	18812	18824	34	297179	99.68	9147	9211	309	157
202	41	Separate test set, augment test, augment the rest, then make 2 other sets	Inception-v3	2	56442	18814	18816	48	423678	99.62	8881	9332	188	415
203	41	Separate test set, augment test, augment the rest, then make 2 other sets	Inception-v3	3	56442	18814	18816	38	338944	99.67	9088	9296	224	208
204	41	Separate test set, augment test, augment the rest, then make 2 other sets	Inception-v3	4	56448	18816	18808	43	395768	99.65	9044	9276	236	252
205	41	Separate test set, augment test, augment the rest, then make 2 other sets	Inception-v3	5	56448	18816	18808	31	274460	99.74	8901	9213	299	395
206	42	Separate test set, augment test, augment the rest, then make 2 other sets	GoogLeNet	1	56436	18812	18824	22	41464	99.1	8991	9181	339	313
207	42	Separate test set, augment test, augment the rest, then make 2 other sets	GoogLeNet	2	56442	18814	18816	19	36363	98.71	8974	9117	403	322
208	42	Separate test set, augment test, augment the rest, then make 2 other sets	GoogLeNet	3	56442	18814	18816	13	25088	98.18	8765	9294	226	531
209	42	Separate test set, augment test, augment the rest, then make 2 other sets	GoogLeNet	4	56448	18816	18808	20	37267	98.73	8852	9169	343	444
210	42	Separate test set, augment test, augment the rest, then make 2 other sets	GoogLeNet	5	56448	18816	18808	13	24032	97.8	8619	9271	241	677
211	43	Separate test set, augment test, augment the rest, then make 2 other sets	SqueezeNet	1	56436	18812	18824	16	12762	96.47	9092	8927	593	212
212	43	Separate test set, augment test, augment the rest, then make 2 other sets	SqueezeNet	2	56442	18814	18816	26	21761	96.32	9179	8649	871	117
213	43	Separate test set, augment test, augment the rest, then make 2 other sets	SqueezeNet	3	56442	18814	18816	23	19106	95.84	9090	8851	669	206
214	43	Separate test set, augment test, augment the rest, then make 2 other sets	SqueezeNet	4	56448	18816	18808	31	27748	97.52	8905	9068	444	391
215	43	Separate test set, augment test, augment the rest, then make 2 other sets	SqueezeNet	5	56448	18816	18808	28	24146	97.91	8927	9017	495	369
216	44	Separate test set, augment test, augment the rest, then make 2 other sets	ResNet-101	1	56436	18812	18824	24	244591	99.28	9057	9222	298	247
217	44	Separate test set, augment test, augment the rest, then make 2 other sets	ResNet-101	2	56442	18814	18816	33	343440	99.3	8925	9290	230	371
218	44	Separate test set, augment test, augment the rest, then make 2 other sets	ResNet-101	3	56442	18814	18816	21	230245	99.13	9013	9201	319	283
219	44	Separate test set, augment test, augment the rest, then make 2 other sets	ResNet-101	4	56448	18816	18808	19	206698	99.31	9000	9261	251	296
220	44	Separate test set, augment test, augment the rest, then make 2 other sets	ResNet-101	5	56448	18816	18808	38	402452	99.39	8860	9137	375	436
221	45	Make 3 sets, then augment test and vallidation	Inception-v3	1	7054	18816	18824	8	12086	93.19	8544	8912	608	760
222	45	Make 3 sets, then augment test and vallidation	Inception-v3	2	7055	18816	18816	13	20234	92.09	8432	9033	487	864
223	45	Make 3 sets, then augment test and vallidation	Inception-v3	3	7055	18816	18816	11	15830	92.45	8758	8685	835	538
224	45	Make 3 sets, then augment test and vallidation	Inception-v3	4	7056	18816	18808	9	13022	92.51	8774	8752	760	522
225	45	Make 3 sets, then augment test and vallidation	Inception-v3	5	7056	18816	18808	14	20873	94.01	8617	8814	698	679
226	46	Make 3 sets, then augment test and vallidation	GoogLeNet	1	7054	18816	18824	11	3632	92.84	8538	8878	642	766
227	46	Make 3 sets, then augment test and vallidation	GoogLeNet	2	7055	18816	18816	12	3800	90.73	8192	9031	489	1104
228	46	Make 3 sets, then augment test and vallidation	GoogLeNet	3	7055	18816	18816	13	3958	90.34	8987	8098	1422	309
229	46	Make 3 sets, then augment test and vallidation	GoogLeNet	4	7056	18816	18808	12	3817	92.21	8539	8857	655	757
230	46	Make 3 sets, then augment test and vallidation	GoogLeNet	5	7056	18816	18808	10	3180	92.61	8715	8640	872	581
231	47	Make 3 sets, then augment test and vallidation	SqueezeNet	1	7054	18816	18824	21	3400	92.62	8784	8703	817	520
232	47	Make 3 sets, then augment test and vallidation	SqueezeNet	2	7055	18816	18816	17	2623	89.83	7580	9259	261	1716
233	47	Make 3 sets, then augment test and vallidation	SqueezeNet	3	7055	18816	18816	30	4510	90.84	8428	8930	590	868
234	47	Make 3 sets, then augment test and vallidation	SqueezeNet	4	7056	18816	18808	17	2588	88.6	9200	7563	1949	96
235	47	Make 3 sets, then augment test and vallidation	SqueezeNet	5	7056	18816	18808	17	2662	92.93	8477	8946	566	819
236	48	Make 3 sets, then augment test and vallidation	ResNet-101	1	7054	18816	18824	8	14825	92.38	8243	9047	473	1061
237	48	Make 3 sets, then augment test and vallidation	ResNet-101	2	7055	18816	18816	8	15224	91.82	8389	9018	502	907
238	48	Make 3 sets, then augment test and vallidation	ResNet-101	3	7055	18816	18816	11	20972	92.47	8557	8928	592	739
239	48	Make 3 sets, then augment test and vallidation	ResNet-101	4	7056	18816	18808	9	17297	91.69	8361	9021	491	935
240	48	Make 3 sets, then augment test and vallidation	ResNet-101	5	7056	18816	18808	9	16759	93.27	8405	8901	611	891

## Sheet: CNNs and hyperparameters
File legend
The present supplementary file is a Microsoft® Excel® workbook that contains an overview of the raw data for all of the 44 experiments.
Network specs						Fixed hyperparameters
Network	Depth (layers)	Size (MB)	Parameters (millions)	Input square-image length (pixels)		Hyperparameter	Value
GoogLeNet	22	27	7	224		Maximum epochs	50
Inception-v3	48	89	23.9	299		Learning rate	0.0001
ResNet-101	101	167	44.6	224		Transfer learning technique	Remove last 3 layers
SqueezeNet	18	4.6	1.24	227		Mini-batch size	10
						Solver	SGDM
						Momentum	0.9
						Factor for L2 regularization	0.0001
						Validation patience	5
						Shuffling	Every epoch

## Sheet: Statistics
File legend
The present supplementary file is a Microsoft® Excel® workbook that contains an overview of the raw data for all of the 44 experiments.
Experiment S/N	Training and validation augmentation	Testing augmentation	Network	Mean of actual epochs	Mean of actual epochs 95% CI upper limit	Mean of actual epochs 95% CI lower limit	Mean training time (hours)	Mean training time (hours) 95% CI upper limit	Mean training time (hours) 95% CI lower limit	Validation true	Validation false	Validation accuracy	Validation accuracy binomial exact 95% CI upper limit	Validation accuracy binomial exact 95% CI lower limit	True positive	True negative	False positive	False negative	Testing accuracy	Testing accuracy binomial exact 95% CI upper limit	Testing accuracy binomial exact 95% CI lower limit	Sensitivity	Sensitivity binomial exact 95% CI upper limit	Sensitivity binomial exact 95% CI lower limit	Specificity	Specificity binomial exact 95% CI upper limit	Specificity binomial exact 95% CI lower limit	PPV	PPV binomial exact 95% CI upper limit	PPV binomial exact 95% CI lower limit	NPV	NPV binomial exact 95% CI upper limit	NPV binomial exact 95% CI lower limit	ROC AUC	ROC AUC binomial exact 95% CI upper limit	ROC AUC binomial exact 95% CI lower limit
1	Make 3 sets	Non-augmented test set	Inception-v3	10.6	12.4831	8.71692	3.30661	3.91292	2.7003	10993	767	0.934779	0.939176	0.930165	5520	5495	453	291	0.936729	0.941063	0.932177	0.949923	0.955389	0.943999	0.92384	0.930456	0.916805	0.924159	0.930748	0.917152	0.949706	0.955196	0.943758	0.984	0.9862	0.9816
2	Make 3 sets	Non-augmented test set	GoogLeNet	12.4	13.8157	10.9843	0.772556	0.855048	0.690063	10986	774	0.934184	0.9386	0.929551	5442	5507	441	369	0.931117	0.935629	0.926389	0.9365	0.942635	0.929922	0.925857	0.93239	0.918904	0.925038	0.93164	0.918011	0.937202	0.943272	0.930694	0.9833	0.9855	0.9808
3	Make 3 sets	Non-augmented test set	SqueezeNet	27.6	33.5935	21.6065	0.720611	0.875434	0.565788	10979	781	0.933588	0.938024	0.928937	5586	5446	502	225	0.938175	0.942462	0.93367	0.96128	0.966094	0.955997	0.915602	0.922545	0.908248	0.917543	0.924333	0.910349	0.960324	0.965255	0.954914	0.9859	0.9879	0.9836
4	Make 3 sets	Non-augmented test set	ResNet-101	11	14.4004	7.59956	4.0395	5.43897	2.64003	11129	631	0.946344	0.950348	0.942117	5513	5638	310	298	0.948295	0.952228	0.944138	0.948718	0.954249	0.942731	0.947882	0.953393	0.941926	0.946763	0.95239	0.940683	0.949798	0.955215	0.943934	0.9881	0.99	0.986
9	Make 3 sets, then augment training	Non-augmented test set	Inception-v3	13	17.9667	8.03334	30.1674	41.1195	19.2153	11368	392	0.966667	0.969838	0.963262	5635	5721	227	176	0.965728	0.968943	0.96228	0.969713	0.973968	0.964978	0.961836	0.966561	0.956651	0.961276	0.96607	0.956017	0.970154	0.974348	0.965487	0.9943	0.9955	0.9927
10	Make 3 sets, then augment training	Non-augmented test set	GoogLeNet	8	9.52072	6.47928	3.84589	4.60976	3.08202	11238	522	0.955612	0.959264	0.951733	5505	5705	243	306	0.953312	0.957055	0.949343	0.947341	0.952944	0.941284	0.959146	0.964034	0.953801	0.957724	0.96278	0.952198	0.949093	0.954514	0.943232	0.9915	0.9931	0.9896
11	Make 3 sets, then augment training	Non-augmented test set	SqueezeNet	17.8	21.1317	14.4683	3.91767	4.92754	2.90779	11165	595	0.949405	0.953297	0.945288	5489	5729	219	322	0.953993	0.957709	0.95005	0.944588	0.950332	0.938393	0.963181	0.967822	0.958078	0.961633	0.966466	0.956321	0.946786	0.952307	0.940828	0.9912	0.9928	0.9893
12	Make 3 sets, then augment training	Non-augmented test set	ResNet-101	10.4	14.287	6.51298	30.5171	41.0855	19.9487	11330	430	0.963435	0.966755	0.959884	5533	5775	173	278	0.961646	0.965045	0.958017	0.95216	0.957505	0.946355	0.970915	0.975037	0.966322	0.969681	0.973976	0.964897	0.954072	0.959208	0.948493	0.9926	0.9941	0.9909
13	Make 3 sets, then augment both training and validation	Non-augmented test set	Inception-v3	11.6	14.1748	9.02523	28.4793	34.4743	22.4843	91047	3033	0.967761	0.968881	0.966613	5643	5738	210	168	0.967854	0.970969	0.964506	0.971089	0.975246	0.966452	0.964694	0.969239	0.959686	0.964121	0.968739	0.959034	0.971554	0.975645	0.96699	0.9949	0.9961	0.9934
14	Make 3 sets, then augment both training and validation	Non-augmented test set	GoogLeNet	8.4	9.08009	7.71991	4.30072	4.52334	4.0781	90113	3967	0.957834	0.959109	0.95653	5531	5722	226	280	0.956969	0.960566	0.953144	0.951816	0.95718	0.945992	0.962004	0.966719	0.956829	0.960743	0.965612	0.955401	0.953349	0.958546	0.947706	0.9919	0.9934	0.9901
15	Make 3 sets, then augment both training and validation	Non-augmented test set	SqueezeNet	14.2	17.414	10.986	3.32456	4.03977	2.60934	89243	4837	0.948586	0.949989	0.947156	5659	5533	415	152	0.951782	0.955584	0.947754	0.973843	0.977793	0.969408	0.930229	0.936575	0.923457	0.931676	0.937895	0.925039	0.973263	0.9773	0.968731	0.9906	0.9923	0.9887
16	Make 3 sets, then augment both training and validation	Non-augmented test set	ResNet-101	11	13.912	8.08804	32.4917	39.7124	25.2709	90651	3429	0.963552	0.964741	0.962335	5580	5765	183	231	0.964793	0.968051	0.961302	0.960248	0.965125	0.954902	0.969233	0.973475	0.964524	0.968246	0.972621	0.963388	0.961474	0.966203	0.95629	0.9942	0.9955	0.9927
17	Separate test set, augment the rest, then make 2 other sets	Non-augmented test set	Inception-v3	38.8	47.2852	30.3148	96.1127	117.969	74.2567	93764	308	0.996726	0.997081	0.99634	5628	5807	141	183	0.972447	0.97533	0.969326	0.968508	0.972848	0.96369	0.976295	0.98001	0.972103	0.975559	0.979388	0.971239	0.969449	0.973661	0.964772	0.9961	0.9972	0.9948
18	Separate test set, augment the rest, then make 2 other sets	Non-augmented test set	GoogLeNet	17.4	22.5645	12.2355	9.123	11.8171	6.42888	92665	1407	0.985043	0.985809	0.984247	5522	5765	183	289	0.959861	0.963337	0.956155	0.950267	0.955715	0.944361	0.969233	0.973475	0.964524	0.967923	0.972342	0.963017	0.952263	0.957497	0.946588	0.9927	0.9942	0.991
19	Separate test set, augment the rest, then make 2 other sets	Non-augmented test set	SqueezeNet	24.8	31.9003	17.6997	5.86239	7.80897	3.91581	91073	2999	0.96812	0.969234	0.966978	5634	5583	365	177	0.953908	0.957627	0.949961	0.969541	0.973808	0.964794	0.938635	0.944602	0.932233	0.939157	0.945074	0.932808	0.969271	0.973576	0.964483	0.9906	0.9923	0.9887
20	Separate test set, augment the rest, then make 2 other sets	Non-augmented test set	ResNet-101	27	37.1255	16.8745	79.3014	108.144	50.4593	93396	676	0.992814	0.993344	0.992253	5614	5764	184	197	0.967599	0.970726	0.964238	0.966099	0.970603	0.961119	0.969065	0.973318	0.964345	0.968265	0.972626	0.963424	0.966952	0.971344	0.962095	0.9947	0.9959	0.9932
21	Make 3 sets, then augment validation	Non-augmented test set	Inception-v3	11	14.1656	7.83437	4.55806	5.94899	3.16712	87354	6726	0.928508	0.930146	0.926843	5438	5654	294	373	0.943277	0.947391	0.938943	0.935811	0.941979	0.929202	0.950572	0.955942	0.944754	0.948709	0.954277	0.942679	0.938112	0.944065	0.931731	0.9856	0.9877	0.9833
22	Make 3 sets, then augment validation	Non-augmented test set	GoogLeNet	11.6	13.0157	10.1843	1.0215	1.12536	0.917637	86314	7766	0.917453	0.919204	0.915677	5463	5519	429	348	0.933923	0.938348	0.929282	0.940114	0.946078	0.933703	0.927875	0.934322	0.921004	0.927189	0.933696	0.920256	0.940685	0.946594	0.934333	0.9826	0.9849	0.9801
23	Make 3 sets, then augment validation	Non-augmented test set	SqueezeNet	20.4	27.4019	13.3981	0.876833	1.16248	0.591185	85578	8502	0.90963	0.911455	0.90778	5300	5475	473	511	0.916319	0.921263	0.911168	0.912063	0.919223	0.904487	0.920477	0.92723	0.91331	0.918067	0.925016	0.910692	0.914634	0.921593	0.907268	0.9743	0.9771	0.9713
24	Make 3 sets, then augment validation	Non-augmented test set	ResNet-101	9	10.5207	7.47928	4.7265	5.56794	3.88506	86860	7220	0.923257	0.92495	0.921538	5410	5678	270	401	0.942937	0.947062	0.938591	0.930993	0.937378	0.924171	0.954607	0.959757	0.949005	0.952465	0.957853	0.946606	0.934035	0.940148	0.927502	0.9878	0.9897	0.9856
25	Make 3 sets	Augmented test set	Inception-v3	10.6	12.4831	8.71692	3.30661	3.91292	2.7003	10993	767	0.934779	0.939176	0.930165	43998	42857	4727	2490	0.923282	0.924975	0.921563	0.946438	0.948467	0.944352	0.90066	0.903333	0.897937	0.902986	0.9056	0.900324	0.94509	0.947169	0.942954	0.979	0.9799	0.978
26	Make 3 sets	Augmented test set	GoogLeNet	12.4	13.8157	10.9843	0.772556	0.855048	0.690063	10986	774	0.934184	0.9386	0.929551	43202	43444	4140	3286	0.92106	0.922776	0.919319	0.929315	0.931629	0.926948	0.912996	0.915514	0.910428	0.912551	0.915081	0.909971	0.929681	0.931983	0.927325	0.9779	0.9789	0.977
27	Make 3 sets	Augmented test set	SqueezeNet	27.6	33.5935	21.6065	0.720611	0.875434	0.565788	10979	781	0.933588	0.938024	0.928937	44512	42800	4784	1976	0.92814	0.929783	0.926471	0.957494	0.95931	0.955621	0.899462	0.90215	0.896725	0.902954	0.905553	0.900307	0.955869	0.957753	0.953926	0.9825	0.9833	0.9816
28	Make 3 sets	Augmented test set	ResNet-101	11	14.4004	7.59956	4.0395	5.43897	2.64003	11129	631	0.946344	0.950348	0.942117	43187	44236	3348	3301	0.92932	0.93095	0.927664	0.928992	0.931311	0.92662	0.92964	0.931922	0.927305	0.928054	0.930386	0.925669	0.930559	0.932829	0.928237	0.9803	0.9811	0.9793
29	Augment all before making 3 sets	Augmented test set	Inception-v3	28.6	37.9166	19.2834	70.7153	92.2979	49.1328	93515	557	0.994079	0.994559	0.993568	46199	47289	295	289	0.993792	0.994284	0.993269	0.993783	0.994478	0.993026	0.9938	0.994486	0.993054	0.993655	0.994357	0.992891	0.993926	0.994604	0.993186	0.9997	0.9998	0.9996
30	Augment all before making 3 sets	Augmented test set	GoogLeNet	25	31.0192	18.9808	15.2524	19.6153	10.8895	92671	1401	0.985107	0.985872	0.984313	46029	46639	945	459	0.985075	0.98584	0.98428	0.990126	0.991005	0.989186	0.98014	0.981375	0.978847	0.979882	0.981133	0.978572	0.990254	0.991122	0.989326	0.9991	0.9992	0.9988
31	Augment all before making 3 sets	Augmented test set	SqueezeNet	20.8	24.8616	16.7384	4.78428	5.73871	3.82985	90615	3457	0.963252	0.964445	0.96203	44650	46071	1513	1838	0.964378	0.965554	0.963174	0.960463	0.962216	0.958652	0.968204	0.969762	0.966588	0.967225	0.96883	0.96556	0.961636	0.963338	0.959877	0.9949	0.9953	0.9944
32	Augment all before making 3 sets	Augmented test set	ResNet-101	28	36.1893	19.8107	82.3518	104.55	60.1541	93073	999	0.98938	0.990026	0.988705	45853	47273	311	635	0.989944	0.990572	0.989286	0.986341	0.987376	0.985244	0.993464	0.994168	0.992699	0.993263	0.993989	0.992474	0.986745	0.98775	0.985681	0.9994	0.9995	0.9992
33	Make 3 sets, then augment training	Augmented test set	Inception-v3	13	17.9667	8.03334	30.1674	41.1195	19.2153	11368	392	0.966667	0.969838	0.963262	45189	45694	1890	1299	0.9661	0.967248	0.964924	0.972057	0.973537	0.970519	0.960281	0.962018	0.958487	0.959855	0.96161	0.958042	0.972358	0.973821	0.970835	0.9943	0.9948	0.9938
34	Make 3 sets, then augment training	Augmented test set	GoogLeNet	8	9.52072	6.47928	3.84589	4.60976	3.08202	11238	522	0.955612	0.959264	0.951733	44098	45682	1902	2390	0.954375	0.9557	0.953023	0.948589	0.950579	0.946542	0.960029	0.961771	0.95823	0.958652	0.960453	0.956793	0.950283	0.952209	0.948302	0.9916	0.9922	0.991
35	Make 3 sets, then augment training	Augmented test set	SqueezeNet	17.8	21.1317	14.4683	3.91767	4.92754	2.90779	11165	595	0.949405	0.953297	0.945288	43891	45875	1709	2597	0.954227	0.955553	0.952872	0.944136	0.946207	0.94201	0.964085	0.965739	0.962374	0.962522	0.964247	0.960738	0.946423	0.948411	0.944381	0.9912	0.9918	0.9906
36	Make 3 sets, then augment training	Augmented test set	ResNet-101	10.4	14.287	6.51298	30.5171	41.0855	19.9487	11330	430	0.963435	0.966755	0.959884	44290	46150	1434	2198	0.961391	0.962614	0.96014	0.952719	0.954631	0.95075	0.969864	0.971382	0.968288	0.968638	0.970217	0.966999	0.954538	0.956378	0.952643	0.9926	0.9931	0.992
37	Make 3 sets, then augment both training and validation	Augmented test set	Inception-v3	11.6	14.1748	9.02523	28.4793	34.4743	22.4843	91047	3033	0.967761	0.968881	0.966613	45092	45827	1757	1396	0.966483	0.967624	0.965313	0.969971	0.971504	0.968379	0.963076	0.964752	0.961342	0.962497	0.964199	0.960737	0.970438	0.971947	0.968871	0.9949	0.9953	0.9944
38	Make 3 sets, then augment both training and validation	Augmented test set	GoogLeNet	8.4	9.08009	7.71991	4.30072	4.52334	4.0781	90113	3967	0.957834	0.959109	0.95653	44258	45693	1891	2230	0.956193	0.957492	0.954866	0.952031	0.953956	0.950049	0.96026	0.961997	0.958466	0.959024	0.960815	0.957175	0.953467	0.955336	0.951543	0.9918	0.9924	0.9912
39	Make 3 sets, then augment both training and validation	Augmented test set	SqueezeNet	14.2	17.414	10.986	3.32456	4.03977	2.60934	89243	4837	0.948586	0.949989	0.947156	45351	43873	3711	1137	0.948465	0.949869	0.947033	0.975542	0.976927	0.974097	0.922012	0.924406	0.919566	0.924361	0.926686	0.921986	0.974739	0.976169	0.973247	0.9905	0.9911	0.9898
40	Make 3 sets, then augment both training and validation	Augmented test set	ResNet-101	11	13.912	8.08804	32.4917	39.7124	25.2709	90651	3429	0.963552	0.964741	0.962335	44550	46103	1481	1938	0.963655	0.964842	0.96244	0.958312	0.960111	0.956455	0.968876	0.970418	0.967276	0.967826	0.969419	0.966173	0.959659	0.961401	0.957862	0.9941	0.9946	0.9936
41	Separate test set, augment the rest, then make 2 other sets	Augmented test set	Inception-v3	38.8	47.2852	30.3148	96.1127	117.969	74.2567	93764	308	0.996726	0.997081	0.99634	45061	46328	1256	1427	0.971479	0.972534	0.970396	0.969304	0.970853	0.967696	0.973605	0.975027	0.972124	0.972883	0.974343	0.971363	0.970118	0.971627	0.968552	0.9959	0.9963	0.9954
42	Separate test set, augment the rest, then make 2 other sets	Augmented test set	GoogLeNet	17.4	22.5645	12.2355	9.123	11.8171	6.42888	92665	1407	0.985043	0.985809	0.984247	44201	46032	1552	2287	0.959191	0.960446	0.957907	0.950805	0.952753	0.948799	0.967384	0.968962	0.965749	0.966079	0.967719	0.964379	0.952669	0.954545	0.950738	0.9926	0.9932	0.9921
43	Separate test set, augment the rest, then make 2 other sets	Augmented test set	SqueezeNet	24.8	31.9003	17.6997	5.86239	7.80897	3.91581	91073	2999	0.96812	0.969234	0.966978	45193	44512	3072	1295	0.953578	0.954914	0.952214	0.972143	0.97362	0.970607	0.93544	0.937632	0.933195	0.936351	0.938513	0.934137	0.971729	0.973228	0.97017	0.9909	0.9915	0.9903
44	Separate test set, augment the rest, then make 2 other sets	Augmented test set	ResNet-101	27	37.1255	16.8745	79.3014	108.144	50.4593	93396	676	0.992814	0.993344	0.992253	44855	46111	1473	1633	0.966983	0.968115	0.965821	0.964873	0.966528	0.963159	0.969044	0.970582	0.967449	0.968205	0.969784	0.966567	0.965797	0.967409	0.964127	0.9945	0.9949	0.994
45	Make 3 sets, then augment validation	Augmented test set	Inception-v3	11	14.1656	7.83437	4.55806	5.94899	3.16712	87354	6726	0.928508	0.930146	0.926843	43125	44196	3388	3363	0.928236	0.929877	0.926568	0.927659	0.929998	0.925266	0.9288	0.931094	0.926452	0.92716	0.929506	0.924761	0.929288	0.931576	0.926947	0.9798	0.9807	0.9789
46	Make 3 sets, then augment validation	Augmented test set	GoogLeNet	11.6	13.0157	10.1843	1.0215	1.12536	0.917637	86314	7766	0.917453	0.919204	0.915677	42971	43504	4080	3517	0.919243	0.920976	0.917483	0.924346	0.926734	0.921905	0.914257	0.916758	0.911705	0.913286	0.915813	0.910707	0.925204	0.927566	0.922789	0.9755	0.9765	0.9745
47	Make 3 sets, then augment validation	Augmented test set	SqueezeNet	20.4	27.4019	13.3981	0.876833	1.16248	0.591185	85578	8502	0.90963	0.911455	0.90778	42469	43401	4183	4019	0.912811	0.914607	0.910991	0.913548	0.916087	0.910956	0.912092	0.914622	0.909512	0.910336	0.912914	0.907707	0.915247	0.917739	0.912704	0.9714	0.9724	0.9703
48	Make 3 sets, then augment validation	Augmented test set	ResNet-101	9	10.5207	7.47928	4.7265	5.56794	3.88506	86860	7220	0.923257	0.92495	0.921538	41955	44915	2669	4533	0.923442	0.925133	0.921724	0.902491	0.905173	0.899758	0.94391	0.945961	0.941805	0.940189	0.942372	0.937949	0.908328	0.910857	0.90575	0.978	0.979	0.9771
