# Supplementary material for: Which data subset should be augmented for deep learning? a simulation study using urothelial cell carcinoma histopathology images
Source: BMC Bioinformatics. 2023 Mar 3;24:75. doi: 10.1186/s12859-023-05199-y (PMC9983182; doi:10.1186/s12859-023-05199-y)
Supplement: Supplementary file 3 — Additional file 3. A Microsoft® Excel® workbook that details the raw data for the 20 experiments in which no test-set augmentation was done, including all of the image-classification output probabilities. [file 12859_2023_5199_MOESM3_ESM.xlsx]

## Sheet: Experiments
File legend
The present supplementary file is a Microsoft® Excel® workbook that details the raw data for the 20 experiments in which no test-set augmentation was done, including all of the image-classification output probabilities.
Fold S/N	Experiment S/N	Experiment design (way of augmentation)	Network	Fold	Training dataset size	Validation dataset size	Testing dataset size	Actual epochs	Total seconds	Validation accuracy (%)	True positive	True negative	False positive	False negative
1	1	Make 3 sets, then augment none	Inception-v3	1	7054	2352	2353	12	13897	93.79	1100	1113	77	63
2	1	Make 3 sets, then augment none	Inception-v3	2	7055	2352	2352	9	10535	92.69	1083	1127	63	79
3	1	Make 3 sets, then augment none	Inception-v3	3	7055	2352	2352	9	9667	94.22	1102	1110	80	60
4	1	Make 3 sets, then augment none	Inception-v3	4	7056	2352	2351	11	12385	93.11	1125	1080	109	37
5	1	Make 3 sets, then augment none	Inception-v3	5	7056	2352	2351	12	13035	93.58	1110	1065	124	52
6	2	Make 3 sets, then augment none	GoogLeNet	1	7054	2352	2353	14	3134	93.49	1047	1136	54	116
7	2	Make 3 sets, then augment none	GoogLeNet	2	7055	2352	2352	12	2586	93.66	1096	1107	83	66
8	2	Make 3 sets, then augment none	GoogLeNet	3	7055	2352	2352	12	2622	93.66	1063	1134	56	99
9	2	Make 3 sets, then augment none	GoogLeNet	4	7056	2352	2351	13	2925	92.94	1122	1049	140	40
10	2	Make 3 sets, then augment none	GoogLeNet	5	7056	2352	2351	11	2639	93.32	1114	1081	108	48
11	3	Make 3 sets, then augment none	SqueezeNet	1	7054	2352	2353	31	2921	93.75	1133	1085	105	30
12	3	Make 3 sets, then augment none	SqueezeNet	2	7055	2352	2352	29	2631	92.86	1134	1080	110	28
13	3	Make 3 sets, then augment none	SqueezeNet	3	7055	2352	2352	32	3035	93.75	1091	1122	68	71
14	3	Make 3 sets, then augment none	SqueezeNet	4	7056	2352	2351	26	2492	93.49	1113	1096	93	49
15	3	Make 3 sets, then augment none	SqueezeNet	5	7056	2352	2351	20	1892	92.94	1115	1063	126	47
16	4	Make 3 sets, then augment none	ResNet-101	1	7054	2352	2353	14	19742	95.03	1108	1122	68	55
17	4	Make 3 sets, then augment none	ResNet-101	2	7055	2352	2352	9	11725	93.84	1123	1115	75	39
18	4	Make 3 sets, then augment none	ResNet-101	3	7055	2352	2352	14	18144	95.15	1106	1133	57	56
19	4	Make 3 sets, then augment none	ResNet-101	4	7056	2352	2351	9	11531	94.3	1102	1133	56	60
20	4	Make 3 sets, then augment none	ResNet-101	5	7056	2352	2351	9	11569	94.86	1074	1135	54	88
41	9	Make 3 sets, then augment training only	Inception-v3	1	56432	2352	2353	12	101381	96.17	1144	1139	51	19
42	9	Make 3 sets, then augment training only	Inception-v3	2	56440	2352	2352	16	130518	96.98	1125	1143	47	37
43	9	Make 3 sets, then augment training only	Inception-v3	3	56440	2352	2352	11	96045	96.85	1129	1148	42	33
44	9	Make 3 sets, then augment training only	Inception-v3	4	56448	2352	2351	8	66664	96.51	1121	1147	42	41
45	9	Make 3 sets, then augment training only	Inception-v3	5	56448	2352	2351	18	148405	96.81	1116	1144	45	46
46	10	Make 3 sets, then augment training only	GoogLeNet	1	56432	2352	2353	8	13538	95.2	1103	1152	38	60
47	10	Make 3 sets, then augment training only	GoogLeNet	2	56440	2352	2352	10	17523	96.51	1132	1116	74	30
48	10	Make 3 sets, then augment training only	GoogLeNet	3	56440	2352	2352	7	12395	95.24	1057	1165	25	105
49	10	Make 3 sets, then augment training only	GoogLeNet	4	56448	2352	2351	7	11872	95.71	1102	1152	37	60
50	10	Make 3 sets, then augment training only	GoogLeNet	5	56448	2352	2351	8	13898	95.15	1111	1120	69	51
51	11	Make 3 sets, then augment training only	SqueezeNet	1	56432	2352	2353	16	11666	94.73	1117	1143	47	46
52	11	Make 3 sets, then augment training only	SqueezeNet	2	56440	2352	2352	22	16165	95.71	1129	1114	76	33
53	11	Make 3 sets, then augment training only	SqueezeNet	3	56440	2352	2352	15	11077	95.41	1098	1161	29	64
54	11	Make 3 sets, then augment training only	SqueezeNet	4	56448	2352	2351	18	17944	95.03	1094	1149	40	68
55	11	Make 3 sets, then augment training only	SqueezeNet	5	56448	2352	2351	18	13666	93.84	1051	1162	27	111
56	12	Make 3 sets, then augment training only	ResNet-101	1	56432	2352	2353	7	70024	96.05	1104	1155	35	59
57	12	Make 3 sets, then augment training only	ResNet-101	2	56440	2352	2352	12	133089	97.07	1099	1161	29	63
58	12	Make 3 sets, then augment training only	ResNet-101	3	56440	2352	2352	9	100436	95.83	1100	1158	32	62
59	12	Make 3 sets, then augment training only	ResNet-101	4	56448	2352	2351	9	98372	96.22	1126	1145	44	36
60	12	Make 3 sets, then augment training only	ResNet-101	5	56448	2352	2351	15	147387	96.56	1104	1156	33	58
61	13	Make 3 sets, then augment both training and validation	Inception-v3	1	56432	18816	2353	13	109649	96.69	1143	1136	54	20
62	13	Make 3 sets, then augment both training and validation	Inception-v3	2	56440	18816	2352	12	104588	96.78	1134	1144	46	28
63	13	Make 3 sets, then augment both training and validation	Inception-v3	3	56440	18816	2352	9	81390	96.27	1134	1160	30	28
64	13	Make 3 sets, then augment both training and validation	Inception-v3	4	56448	18816	2351	14	126324	97	1121	1150	39	41
65	13	Make 3 sets, then augment both training and validation	Inception-v3	5	56448	18816	2351	10	90677	97.14	1111	1148	41	51
66	14	Make 3 sets, then augment both training and validation	GoogLeNet	1	56432	18816	2353	8	15074	94.91	1083	1151	39	80
67	14	Make 3 sets, then augment both training and validation	GoogLeNet	2	56440	18816	2352	9	15968	96.04	1122	1134	56	40
68	14	Make 3 sets, then augment both training and validation	GoogLeNet	3	56440	18816	2352	8	15431	95.63	1109	1163	27	53
69	14	Make 3 sets, then augment both training and validation	GoogLeNet	4	56448	18816	2351	9	16264	96.08	1121	1125	64	41
70	14	Make 3 sets, then augment both training and validation	GoogLeNet	5	56448	18816	2351	8	14676	96.26	1096	1149	40	66
71	15	Make 3 sets, then augment both training and validation	SqueezeNet	1	56432	18816	2353	17	13473	94.6	1140	1085	105	23
72	15	Make 3 sets, then augment both training and validation	SqueezeNet	2	56440	18816	2352	13	10965	95.65	1121	1127	63	41
73	15	Make 3 sets, then augment both training and validation	SqueezeNet	3	56440	18816	2352	12	9573	94.3	1132	1111	79	30
74	15	Make 3 sets, then augment both training and validation	SqueezeNet	4	56448	18816	2351	17	14704	94.88	1139	1092	97	23
75	15	Make 3 sets, then augment both training and validation	SqueezeNet	5	56448	18816	2351	12	11127	94.86	1127	1118	71	35
76	16	Make 3 sets, then augment both training and validation	ResNet-101	1	56432	18816	2353	13	132622	96.33	1116	1156	34	47
77	16	Make 3 sets, then augment both training and validation	ResNet-101	2	56440	18816	2352	13	133193	96.79	1106	1159	31	56
78	16	Make 3 sets, then augment both training and validation	ResNet-101	3	56440	18816	2352	9	103733	96.28	1136	1142	48	26
79	16	Make 3 sets, then augment both training and validation	ResNet-101	4	56448	18816	2351	12	128818	96.26	1113	1175	14	49
80	16	Make 3 sets, then augment both training and validation	ResNet-101	5	56448	18816	2351	8	86484	96.12	1109	1133	56	53
81	17	Separate test set, augment the rest, then make 2 other sets	Inception-v3	1	56436	18812	2353	34	297179	99.68	1143	1154	36	20
82	17	Separate test set, augment the rest, then make 2 other sets	Inception-v3	2	56442	18814	2352	48	423678	99.62	1111	1164	26	51
83	17	Separate test set, augment the rest, then make 2 other sets	Inception-v3	3	56442	18814	2352	38	338944	99.67	1135	1168	22	27
84	17	Separate test set, augment the rest, then make 2 other sets	Inception-v3	4	56448	18816	2351	43	395768	99.65	1129	1163	26	33
85	17	Separate test set, augment the rest, then make 2 other sets	Inception-v3	5	56448	18816	2351	31	274460	99.74	1110	1158	31	52
86	18	Separate test set, augment the rest, then make 2 other sets	GoogLeNet	1	56436	18812	2353	22	41464	99.1	1118	1154	36	45
87	18	Separate test set, augment the rest, then make 2 other sets	GoogLeNet	2	56442	18814	2352	19	36363	98.71	1126	1140	50	36
88	18	Separate test set, augment the rest, then make 2 other sets	GoogLeNet	3	56442	18814	2352	13	25088	98.18	1094	1162	28	68
89	18	Separate test set, augment the rest, then make 2 other sets	GoogLeNet	4	56448	18816	2351	20	37267	98.73	1107	1149	40	55
90	18	Separate test set, augment the rest, then make 2 other sets	GoogLeNet	5	56448	18816	2351	13	24032	97.8	1077	1160	29	85
91	19	Separate test set, augment the rest, then make 2 other sets	SqueezeNet	1	56436	18812	2353	16	12762	96.47	1136	1116	74	27
92	19	Separate test set, augment the rest, then make 2 other sets	SqueezeNet	2	56442	18814	2352	26	21761	96.32	1144	1093	97	18
93	19	Separate test set, augment the rest, then make 2 other sets	SqueezeNet	3	56442	18814	2352	23	19106	95.84	1129	1107	83	33
94	19	Separate test set, augment the rest, then make 2 other sets	SqueezeNet	4	56448	18816	2351	31	27748	97.52	1114	1130	59	48
95	19	Separate test set, augment the rest, then make 2 other sets	SqueezeNet	5	56448	18816	2351	28	24146	97.91	1111	1137	52	51
96	20	Separate test set, augment the rest, then make 2 other sets	ResNet-101	1	56436	18812	2353	24	244591	99.28	1133	1155	35	30
97	20	Separate test set, augment the rest, then make 2 other sets	ResNet-101	2	56442	18814	2352	33	343440	99.3	1119	1153	37	43
98	20	Separate test set, augment the rest, then make 2 other sets	ResNet-101	3	56442	18814	2352	21	230245	99.13	1122	1155	35	40
99	20	Separate test set, augment the rest, then make 2 other sets	ResNet-101	4	56448	18816	2351	19	206698	99.31	1126	1160	29	36
100	20	Separate test set, augment the rest, then make 2 other sets	ResNet-101	5	56448	18816	2351	38	402452	99.39	1114	1141	48	48
101	21	Make 3 sets, then augment validation only	Inception-v3	1	7054	18816	2353	8	12086	93.19	1081	1138	52	82
102	21	Make 3 sets, then augment validation only	Inception-v3	2	7055	18816	2352	13	20234	92.09	1083	1142	48	79
103	21	Make 3 sets, then augment validation only	Inception-v3	3	7055	18816	2352	11	15830	92.45	1090	1129	61	72
104	21	Make 3 sets, then augment validation only	Inception-v3	4	7056	18816	2351	9	13022	92.51	1098	1126	63	64
105	21	Make 3 sets, then augment validation only	Inception-v3	5	7056	18816	2351	14	20873	94.01	1086	1119	70	76
106	22	Make 3 sets, then augment validation only	GoogLeNet	1	7054	18816	2353	11	3632	92.84	1088	1123	67	75
107	22	Make 3 sets, then augment validation only	GoogLeNet	2	7055	18816	2352	12	3800	90.73	1064	1140	50	98
108	22	Make 3 sets, then augment validation only	GoogLeNet	3	7055	18816	2352	13	3958	90.34	1127	1038	152	35
109	22	Make 3 sets, then augment validation only	GoogLeNet	4	7056	18816	2351	12	3817	92.21	1076	1118	71	86
110	22	Make 3 sets, then augment validation only	GoogLeNet	5	7056	18816	2351	10	3180	92.61	1108	1100	89	54
111	23	Make 3 sets, then augment validation only	SqueezeNet	1	7054	18816	2353	21	3400	92.62	1121	1102	88	42
112	23	Make 3 sets, then augment validation only	SqueezeNet	2	7055	18816	2352	17	2623	89.83	946	1168	22	216
113	23	Make 3 sets, then augment validation only	SqueezeNet	3	7055	18816	2352	30	4510	90.84	1018	1127	63	144
114	23	Make 3 sets, then augment validation only	SqueezeNet	4	7056	18816	2351	17	2588	88.6	1149	951	238	13
115	23	Make 3 sets, then augment validation only	SqueezeNet	5	7056	18816	2351	17	2662	92.93	1066	1127	62	96
116	24	Make 3 sets, then augment validation only	ResNet-101	1	7054	18816	2353	8	14825	92.38	1078	1130	60	85
117	24	Make 3 sets, then augment validation only	ResNet-101	2	7055	18816	2352	8	15224	91.82	1088	1132	58	74
118	24	Make 3 sets, then augment validation only	ResNet-101	3	7055	18816	2352	11	20972	92.47	1079	1135	55	83
119	24	Make 3 sets, then augment validation only	ResNet-101	4	7056	18816	2351	9	17297	91.69	1093	1141	48	69
120	24	Make 3 sets, then augment validation only	ResNet-101	5	7056	18816	2351	9	16759	93.27	1072	1140	49	90

## Sheet: Classification probabilities
File legend
The present supplementary file is a Microsoft® Excel® workbook that details the raw data for the 20 experiments in which no test-set augmentation was done, including all of the image-classification output probabilities.
Scores for experiment 1				Scores for experiment 2				Scores for experiment 3				Scores for experiment 4				Scores for experiment 9				Scores for experiment 10				Scores for experiment 11				Scores for experiment 12				Scores for experiment 13				Scores for experiment 14				Scores for experiment 15				Scores for experiment 16				Scores for experiment 17
Fold	True class	Probability		Fold	True class	Probability		Fold	True class	Probability		Fold	True class	Probability		Fold	True class	Probability		Fold	True class	Probability		Fold	True class	Probability		Fold	True class	Probability		Fold	True class	Probability		Fold	True class	Probability		Fold	True class	Probability		Fold	True class	Probability		Fold	True class
1	'Malignant'	0.99999		1	'Inflammation'	1.47846e-07		1	'Inflammation'	7.75089e-05		1	'Inflammation'	0.000379408		1	'Malignant'	0.999999		1	'Malignant'	1		1	'Malignant'	0.999999		1	'Malignant'	1		1	'Malignant'	0.998679		1	'Malignant'	0.999951		1	'Malignant'	0.937607		1	'Malignant'	0.970365		1	'Malignant'
1	'Inflammation'	0.282405		1	'Inflammation'	2.1873e-06		1	'Inflammation'	0.00969978		1	'Inflammation'	0.107599		1	'Inflammation'	1.44988e-07		1	'Inflammation'	2.45884e-06		1	'Inflammation'	1.21704e-05		1	'Inflammation'	9.12522e-09		1	'Malignant'	1		1	'Malignant'	0.999998		1	'Malignant'	1		1	'Malignant'	0.49318		1	'Malignant'
1	'Inflammation'	2.8255e-08		1	'Malignant'	0.999845		1	'Malignant'	0.999998		1	'Inflammation'	8.86874e-08		1	'Malignant'	1		1	'Malignant'	1		1	'Malignant'	1		1	'Malignant'	1		1	'Malignant'	1		1	'Malignant'	0.999912		1	'Malignant'	1		1	'Malignant'	1		1	'Malignant'
1	'Malignant'	0.997049		1	'Malignant'	1		1	'Malignant'	0.996326		1	'Inflammation'	1.25015e-07		1	'Malignant'	0.999277		1	'Malignant'	0.963958		1	'Malignant'	0.999042		1	'Malignant'	0.999932		1	'Malignant'	0.999964		1	'Malignant'	1		1	'Malignant'	0.999012		1	'Malignant'	0.999633		1	'Malignant'
1	'Malignant'	0.950404		1	'Malignant'	0.998841		1	'Inflammation'	4.76435e-09		1	'Inflammation'	0.296141		1	'Malignant'	0.999999		1	'Malignant'	1		1	'Malignant'	1		1	'Malignant'	1		1	'Malignant'	1		1	'Malignant'	1		1	'Malignant'	0.999983		1	'Malignant'	0.999992		1	'Malignant'
1	'Malignant'	0.105472		1	'Malignant'	0.155554		1	'Malignant'	1		1	'Inflammation'	0.000546472		1	'Inflammation'	2.35132e-09		1	'Inflammation'	1.66034e-10		1	'Inflammation'	3.8838e-05		1	'Inflammation'	1.27833e-06		1	'Malignant'	0.999994		1	'Malignant'	1		1	'Malignant'	1		1	'Malignant'	1		1	'Malignant'
1	'Malignant'	0.999514		1	'Malignant'	1		1	'Malignant'	0.999886		1	'Inflammation'	0.133329		1	'Malignant'	0.999958		1	'Malignant'	0.999999		1	'Malignant'	0.999996		1	'Malignant'	0.999978		1	'Inflammation'	2.47164e-07		1	'Inflammation'	0.000162624		1	'Inflammation'	0.0102967		1	'Inflammation'	1.30731e-07		1	'Inflammation'
1	'Malignant'	0.999996		1	'Malignant'	0.99994		1	'Inflammation'	0.430198		1	'Inflammation'	8.09056e-09		1	'Inflammation'	0.322555		1	'Inflammation'	0.0406616		1	'Inflammation'	0.175463		1	'Inflammation'	0.520963		1	'Inflammation'	2.18061e-05		1	'Inflammation'	7.18551e-06		1	'Inflammation'	0.259043		1	'Inflammation'	3.93873e-05		1	'Inflammation'
1	'Inflammation'	9.96365e-07		1	'Inflammation'	0.0110231		1	'Inflammation'	3.9275e-05		1	'Inflammation'	2.83891e-06		1	'Inflammation'	1.72664e-07		1	'Inflammation'	2.57435e-05		1	'Inflammation'	0.00244062		1	'Inflammation'	4.54081e-06		1	'Malignant'	1		1	'Malignant'	0.999984		1	'Malignant'	1		1	'Malignant'	1		1	'Malignant'
1	'Malignant'	0.990648		1	'Inflammation'	3.24215e-05		1	'Malignant'	0.996962		1	'Inflammation'	0.999782		1	'Inflammation'	7.10874e-12		1	'Inflammation'	2.85975e-09		1	'Inflammation'	8.8139e-06		1	'Inflammation'	5.22304e-05		1	'Inflammation'	2.05834e-06		1	'Inflammation'	0.000292227		1	'Inflammation'	0.000876959		1	'Inflammation'	0.000172667		1	'Inflammation'
1	'Inflammation'	0.142765		1	'Inflammation'	0.00536102		1	'Malignant'	0.93885		1	'Malignant'	0.596666		1	'Inflammation'	2.90505e-18		1	'Inflammation'	9.28154e-10		1	'Inflammation'	4.40708e-08		1	'Inflammation'	7.2903e-09		1	'Inflammation'	3.0822e-40		1	'Inflammation'	0.00217621		1	'Inflammation'	0.0848164		1	'Inflammation'	9.53017e-06		1	'Inflammation'
1	'Malignant'	1		1	'Malignant'	1		1	'Inflammation'	0.0340857		1	'Inflammation'	6.442e-12		1	'Malignant'	1		1	'Malignant'	1		1	'Malignant'	1		1	'Malignant'	1		1	'Inflammation'	2.0917e-09		1	'Inflammation'	6.92793e-06		1	'Inflammation'	0.000996271		1	'Inflammation'	2.08394e-09		1	'Inflammation'
1	'Inflammation'	5.19981e-05		1	'Malignant'	0.999963		1	'Malignant'	0.99858		1	'Inflammation'	5.67051e-09		1	'Inflammation'	0.194864		1	'Inflammation'	7.84406e-05		1	'Inflammation'	0.0531607		1	'Inflammation'	0.00237345		1	'Inflammation'	1.53164e-06		1	'Inflammation'	2.24027e-06		1	'Inflammation'	0.00571424		1	'Inflammation'	1.78827e-12		1	'Inflammation'
1	'Malignant'	0.994178		1	'Malignant'	0.988541		1	'Malignant'	0.996062		1	'Inflammation'	0.245088		1	'Inflammation'	8.14652e-13		1	'Inflammation'	4.67881e-08		1	'Inflammation'	3.85975e-10		1	'Inflammation'	9.42246e-07		1	'Malignant'	1		1	'Malignant'	1		1	'Malignant'	0.999962		1	'Malignant'	1		1	'Malignant'
1	'Malignant'	1		1	'Inflammation'	0.00951433		1	'Malignant'	0.999974		1	'Malignant'	1		1	'Malignant'	1		1	'Malignant'	1		1	'Malignant'	1		1	'Malignant'	0.999978		1	'Inflammation'	0.441876		1	'Inflammation'	2.12431e-09		1	'Inflammation'	0.553252		1	'Inflammation'	0.00102757		1	'Inflammation'
1	'Malignant'	0.999916		1	'Inflammation'	6.04024e-06		1	'Inflammation'	0.00215167		1	'Malignant'	1		1	'Malignant'	1		1	'Malignant'	1		1	'Malignant'	0.999976		1	'Malignant'	1		1	'Inflammation'	0.967777		1	'Inflammation'	0.00115913		1	'Inflammation'	0.869685		1	'Inflammation'	0.998904		1	'Inflammation'
1	'Inflammation'	1.17471e-05		1	'Inflammation'	0.595936		1	'Malignant'	0.999855		1	'Inflammation'	0.00128703		1	'Malignant'	0.999785		1	'Malignant'	0.999991		1	'Malignant'	0.987708		1	'Malignant'	0.0597424		1	'Inflammation'	0.060378		1	'Inflammation'	0.0662576		1	'Inflammation'	0.263475		1	'Inflammation'	3.42956e-05		1	'Inflammation'
1	'Inflammation'	5.7662e-10		1	'Inflammation'	1.29587e-05		1	'Inflammation'	2.53888e-05		1	'Inflammation'	0.00548388		1	'Inflammation'	2.4424e-12		1	'Inflammation'	1.28879e-16		1	'Inflammation'	3.95741e-12		1	'Inflammation'	3.16535e-07		1	'Inflammation'	9.67918e-07		1	'Inflammation'	9.25625e-09		1	'Inflammation'	0.0124416		1	'Inflammation'	0.000712441		1	'Inflammation'
1	'Malignant'	0.880139		1	'Malignant'	0.998224		1	'Inflammation'	0.189152		1	'Malignant'	0.943898		1	'Inflammation'	0.85686		1	'Inflammation'	0.485143		1	'Inflammation'	0.941497		1	'Inflammation'	0.999975		1	'Inflammation'	8.82578e-06		1	'Inflammation'	0.00456133		1	'Inflammation'	0.104751		1	'Inflammation'	2.94274e-08		1	'Inflammation'
1	'Malignant'	0.999999		1	'Inflammation'	0.000439048		1	'Malignant'	0.808951		1	'Malignant'	1		1	'Malignant'	0.993229		1	'Malignant'	0.2781		1	'Malignant'	0.673234		1	'Malignant'	0.919512		1	'Malignant'	0.999999		1	'Malignant'	0.991686		1	'Malignant'	0.959097		1	'Malignant'	0.999958		1	'Malignant'
1	'Inflammation'	0.225836		1	'Inflammation'	2.47617e-08		1	'Malignant'	0.999793		1	'Malignant'	0.981128		1	'Inflammation'	1.35452e-19		1	'Inflammation'	2.45183e-09		1	'Inflammation'	8.27837e-07		1	'Inflammation'	4.54851e-07		1	'Inflammation'	2.69014e-11		1	'Inflammation'	4.82199e-18		1	'Inflammation'	9.4425e-11		1	'Inflammation'	1.47274e-08		1	'Inflammation'
1	'Inflammation'	0.00165465		1	'Malignant'	0.973981		1	'Inflammation'	4.57529e-06		1	'Malignant'	0.978649		1	'Malignant'	0.999998		1	'Malignant'	1		1	'Malignant'	1		1	'Malignant'	0.999998		1	'Malignant'	0.999754		1	'Malignant'	0.999245		1	'Malignant'	0.907347		1	'Malignant'	0.999947		1	'Malignant'
1	'Malignant'	0.180487		1	'Inflammation'	2.55163e-08		1	'Inflammation'	3.44851e-05		1	'Inflammation'	6.23056e-07		1	'Malignant'	1		1	'Malignant'	1		1	'Malignant'	1		1	'Malignant'	1		1	'Malignant'	1		1	'Malignant'	1		1	'Malignant'	0.999991		1	'Malignant'	0.999933		1	'Malignant'
1	'Inflammation'	2.94589e-10		1	'Inflammation'	1.52899e-08		1	'Malignant'	0.999901		1	'Inflammation'	0.032787		1	'Malignant'	0.999999		1	'Malignant'	1		1	'Malignant'	1		1	'Malignant'	1		1	'Malignant'	0.999059		1	'Malignant'	0.985123		1	'Malignant'	0.757669		1	'Malignant'	0.169921		1	'Malignant'
1	'Inflammation'	0.876458		1	'Malignant'	1		1	'Inflammation'	5.70175e-07		1	'Inflammation'	4.97896e-08		1	'Inflammation'	6.96933e-18		1	'Inflammation'	3.65621e-12		1	'Inflammation'	1.64467e-17		1	'Inflammation'	6.2642e-13		1	'Malignant'	1		1	'Malignant'	1		1	'Malignant'	0.999988		1	'Malignant'	1		1	'Malignant'
1	'Malignant'	0.999508		1	'Inflammation'	2.58142e-12		1	'Inflammation'	4.6152e-09		1	'Inflammation'	1.07233e-05		1	'Inflammation'	9.73709e-10		1	'Inflammation'	5.80423e-08		1	'Inflammation'	3.05013e-05		1	'Inflammation'	7.1159e-10		1	'Malignant'	0.999232		1	'Malignant'	1		1	'Malignant'	0.999956		1	'Malignant'	1		1	'Malignant'
1	'Malignant'	0.991493		1	'Inflammation'	0.000245452		1	'Malignant'	0.997654		1	'Malignant'	1		1	'Inflammation'	2.32639e-05		1	'Inflammation'	1.15484e-12		1	'Inflammation'	3.57995e-10		1	'Inflammation'	5.44989e-07		1	'Inflammation'	0.006934		1	'Inflammation'	0.000297068		1	'Inflammation'	0.00066047		1	'Inflammation'	3.24332e-06		1	'Inflammation'
1	'Inflammation'	0.00193748		1	'Inflammation'	0.000600626		1	'Inflammation'	1.83192e-10		1	'Inflammation'	8.92688e-07		1	'Malignant'	0.535785		1	'Malignant'	0.994856		1	'Malignant'	0.989325		1	'Malignant'	0.996366		1	'Malignant'	1		1	'Malignant'	1		1	'Malignant'	0.999989		1	'Malignant'	1		1	'Malignant'
1	'Malignant'	0.999996		1	'Inflammation'	1.2159e-06		1	'Malignant'	0.993682		1	'Malignant'	0.999995		1	'Inflammation'	3.4043e-08		1	'Inflammation'	8.48686e-08		1	'Inflammation'	0.00202225		1	'Inflammation'	2.00627e-07		1	'Malignant'	1		1	'Malignant'	1		1	'Malignant'	0.999981		1	'Malignant'	1		1	'Malignant'
1	'Inflammation'	1.98955e-08		1	'Inflammation'	7.02168e-08		1	'Malignant'	0.998227		1	'Inflammation'	1.14635e-05		1	'Malignant'	1		1	'Malignant'	1		1	'Malignant'	1		1	'Malignant'	1		1	'Malignant'	1		1	'Malignant'	1		1	'Malignant'	1		1	'Malignant'	1		1	'Malignant'
1	'Malignant'	0.00869331		1	'Inflammation'	0.000230553		1	'Inflammation'	0.00206414		1	'Malignant'	0.999993		1	'Inflammation'	3.74135e-09		1	'Inflammation'	9.19268e-10		1	'Inflammation'	7.46307e-09		1	'Inflammation'	1.69565e-06		1	'Malignant'	1		1	'Malignant'	0.999463		1	'Malignant'	1		1	'Malignant'	1		1	'Malignant'
1	'Malignant'	0.986392		1	'Malignant'	0.999956		1	'Inflammation'	0.00169855		1	'Malignant'	1		1	'Inflammation'	0.00146209		1	'Inflammation'	2.54498e-05		1	'Inflammation'	0.000104175		1	'Inflammation'	3.3725e-06		1	'Inflammation'	4.08624e-11		1	'Inflammation'	1.86054e-11		1	'Inflammation'	0.140571		1	'Inflammation'	1.61759e-11		1	'Inflammation'
1	'Inflammation'	0.0323384		1	'Malignant'	1		1	'Inflammation'	1.42211e-05		1	'Malignant'	0.999996		1	'Inflammation'	0.00288568		1	'Inflammation'	0.496869		1	'Inflammation'	0.0474772		1	'Inflammation'	0.152704		1	'Inflammation'	2.57444e-13		1	'Inflammation'	7.908e-14		1	'Inflammation'	3.00595e-08		1	'Inflammation'	1.64739e-08		1	'Inflammation'
1	'Malignant'	1		1	'Inflammation'	2.78124e-14		1	'Malignant'	0.989417		1	'Inflammation'	3.11037e-11		1	'Inflammation'	7.01288e-17		1	'Inflammation'	4.93571e-12		1	'Inflammation'	4.35904e-12		1	'Inflammation'	1.06919e-10		1	'Malignant'	1		1	'Malignant'	1		1	'Malignant'	1		1	'Malignant'	1		1	'Malignant'
1	'Malignant'	0.9995		1	'Inflammation'	2.54517e-09		1	'Inflammation'	8.51796e-08		1	'Malignant'	1		1	'Malignant'	0.98825		1	'Malignant'	0.214759		1	'Malignant'	0.238199		1	'Malignant'	0.990568		1	'Malignant'	0.979481		1	'Malignant'	1.60517e-05		1	'Malignant'	0.998681		1	'Malignant'	0.999998		1	'Malignant'
1	'Inflammation'	0.758578		1	'Inflammation'	2.03337e-05		1	'Inflammation'	0.000564783		1	'Inflammation'	8.93764e-10		1	'Inflammation'	2.52895e-12		1	'Inflammation'	1.63244e-06		1	'Inflammation'	8.17348e-11		1	'Inflammation'	5.27367e-05		1	'Malignant'	1		1	'Malignant'	1		1	'Malignant'	1		1	'Malignant'	1		1	'Malignant'
1	'Malignant'	0.99995		1	'Inflammation'	0.0245621		1	'Inflammation'	1.35159e-05		1	'Malignant'	1		1	'Inflammation'	0.584881		1	'Inflammation'	0.000315665		1	'Inflammation'	0.00516788		1	'Inflammation'	0.000282098		1	'Malignant'	1		1	'Malignant'	0.999592		1	'Malignant'	0.999998		1	'Malignant'	0.999995		1	'Malignant'
1	'Malignant'	1		1	'Malignant'	1		1	'Malignant'	0.965475		1	'Inflammation'	4.76593e-06		1	'Inflammation'	0.115739		1	'Inflammation'	0.929915		1	'Inflammation'	0.985579		1	'Inflammation'	0.00465503		1	'Inflammation'	5.03592e-05		1	'Inflammation'	3.55911e-07		1	'Inflammation'	0.854289		1	'Inflammation'	0.0140359		1	'Inflammation'
1	'Inflammation'	2.41532e-09		1	'Inflammation'	0.9871		1	'Inflammation'	0.00218357		1	'Malignant'	1		1	'Inflammation'	0.000884272		1	'Inflammation'	0.000649774		1	'Inflammation'	0.000106595		1	'Inflammation'	1.70059e-07		1	'Inflammation'	0.45007		1	'Inflammation'	0.287246		1	'Inflammation'	0.13716		1	'Inflammation'	4.48424e-05		1	'Inflammation'
1	'Inflammation'	4.21012e-08		1	'Inflammation'	1.29843e-09		1	'Malignant'	0.998352		1	'Inflammation'	0.0974419		1	'Malignant'	1		1	'Malignant'	1		1	'Malignant'	0.999999		1	'Malignant'	0.999095		1	'Malignant'	1		1	'Malignant'	1		1	'Malignant'	0.999999		1	'Malignant'	1		1	'Malignant'
1	'Malignant'	0.352974		1	'Malignant'	0.701805		1	'Malignant'	0.979685		1	'Inflammation'	0.864229		1	'Malignant'	0.999995		1	'Malignant'	1		1	'Malignant'	0.999997		1	'Malignant'	1		1	'Inflammation'	0.0363444		1	'Inflammation'	6.38139e-07		1	'Inflammation'	0.00874598		1	'Inflammation'	1.95469e-09		1	'Inflammation'
1	'Inflammation'	0.520262		1	'Inflammation'	6.27999e-09		1	'Inflammation'	0.292202		1	'Malignant'	1		1	'Inflammation'	0.330866		1	'Inflammation'	0.0306246		1	'Inflammation'	0.98376		1	'Inflammation'	0.64372		1	'Malignant'	1		1	'Malignant'	0.999549		1	'Malignant'	0.999949		1	'Malignant'	0.999767		1	'Malignant'
1	'Malignant'	0.839373		1	'Inflammation'	6.50109e-05		1	'Malignant'	0.999945		1	'Malignant'	0.941233		1	'Malignant'	0.999893		1	'Malignant'	0.957069		1	'Malignant'	0.996301		1	'Malignant'	0.999255		1	'Inflammation'	4.98333e-14		1	'Inflammation'	4.78729e-13		1	'Inflammation'	4.89697e-10		1	'Inflammation'	3.91491e-08		1	'Inflammation'
1	'Inflammation'	0.0220784		1	'Inflammation'	2.89351e-09		1	'Inflammation'	0.472583		1	'Malignant'	0.996832		1	'Malignant'	1		1	'Malignant'	1		1	'Malignant'	1		1	'Malignant'	1		1	'Inflammation'	1.01561e-06		1	'Inflammation'	0.000156435		1	'Inflammation'	0.0114233		1	'Inflammation'	3.6614e-12		1	'Inflammation'
1	'Malignant'	0.995343		1	'Malignant'	0.999919		1	'Inflammation'	3.24327e-05		1	'Inflammation'	5.90535e-06		1	'Malignant'	1		1	'Malignant'	1		1	'Malignant'	0.999998		1	'Malignant'	1		1	'Inflammation'	1.41275e-29		1	'Inflammation'	2.74687e-17		1	'Inflammation'	1.07894e-12		1	'Inflammation'	9.84116e-11		1	'Inflammation'
1	'Inflammation'	0.848767		1	'Inflammation'	1.19349e-06		1	'Inflammation'	1.18787e-05		1	'Inflammation'	1.5417e-07		1	'Malignant'	1		1	'Malignant'	1		1	'Malignant'	0.999994		1	'Malignant'	1		1	'Malignant'	1		1	'Malignant'	1		1	'Malignant'	1		1	'Malignant'	0.999998		1	'Malignant'
1	'Malignant'	0.986624		1	'Inflammation'	2.30199e-09		1	'Malignant'	0.495622		1	'Inflammation'	0.000100879		1	'Malignant'	1		1	'Malignant'	1		1	'Malignant'	1		1	'Malignant'	1		1	'Inflammation'	3.93943e-17		1	'Inflammation'	1.09446e-16		1	'Inflammation'	1.74203e-10		1	'Inflammation'	7.28046e-07		1	'Inflammation'
1	'Malignant'	0.99998		1	'Inflammation'	0.0686827		1	'Inflammation'	8.59032e-06		1	'Malignant'	0.980108		1	'Inflammation'	0.000513786		1	'Inflammation'	2.87129e-06		1	'Inflammation'	0.029481		1	'Inflammation'	0.00662886		1	'Inflammation'	0.959623		1	'Inflammation'	0.00100827		1	'Inflammation'	0.999433		1	'Inflammation'	0.000170265		1	'Inflammation'
1	'Inflammation'	0.0307683		1	'Malignant'	0.999918		1	'Inflammation'	0.0357062		1	'Inflammation'	2.53018e-06		1	'Inflammation'	2.73106e-11		1	'Inflammation'	2.89223e-11		1	'Inflammation'	2.90071e-10		1	'Inflammation'	3.18968e-08		1	'Inflammation'	3.01075e-12		1	'Inflammation'	2.69192e-12		1	'Inflammation'	5.88035e-05		1	'Inflammation'	1.11745e-10		1	'Inflammation'
1	'Inflammation'	0.0122311		1	'Malignant'	0.906618		1	'Malignant'	0.999966		1	'Malignant'	0.999987		1	'Malignant'	1		1	'Malignant'	1		1	'Malignant'	1		1	'Malignant'	1		1	'Malignant'	1		1	'Malignant'	0.998485		1	'Malignant'	1		1	'Malignant'	1		1	'Malignant'
1	'Malignant'	0.979074		1	'Inflammation'	0.96213		1	'Malignant'	0.999782		1	'Inflammation'	0.000148574		1	'Inflammation'	2.13172e-23		1	'Inflammation'	4.91162e-12		1	'Inflammation'	5.73127e-08		1	'Inflammation'	2.44385e-08		1	'Inflammation'	8.72347e-12		1	'Inflammation'	0.0010041		1	'Inflammation'	0.438511		1	'Inflammation'	2.04984e-08		1	'Inflammation'
1	'Inflammation'	0.022017		1	'Inflammation'	0.0016266		1	'Inflammation'	2.86787e-05		1	'Inflammation'	8.34197e-06		1	'Malignant'	0.995849		1	'Malignant'	0.998556		1	'Malignant'	0.982017		1	'Malignant'	0.998672		1	'Malignant'	1		1	'Malignant'	0.993772		1	'Malignant'	0.999984		1	'Malignant'	1		1	'Malignant'
1	'Malignant'	0.997774		1	'Inflammation'	1.04274e-09		1	'Inflammation'	2.21401e-08		1	'Malignant'	0.999997		1	'Malignant'	1		1	'Malignant'	1		1	'Malignant'	0.999945		1	'Malignant'	0.99883		1	'Inflammation'	6.73889e-10		1	'Inflammation'	3.16606e-08		1	'Inflammation'	0.00054067		1	'Inflammation'	6.43671e-06		1	'Inflammation'
1	'Malignant'	0.999993		1	'Inflammation'	0.000147904		1	'Inflammation'	0.00543237		1	'Malignant'	1		1	'Malignant'	0.999997		1	'Malignant'	1		1	'Malignant'	1		1	'Malignant'	0.999967		1	'Malignant'	1		1	'Malignant'	1		1	'Malignant'	1		1	'Malignant'	1		1	'Malignant'
1	'Inflammation'	3.01452e-08		1	'Inflammation'	5.78559e-07		1	'Malignant'	1		1	'Inflammation'	0.0075974		1	'Malignant'	1		1	'Malignant'	0.999618		1	'Malignant'	0.99972		1	'Malignant'	0.999999		1	'Malignant'	0.999554		1	'Malignant'	1		1	'Malignant'	0.999998		1	'Malignant'	1		1	'Malignant'
1	'Inflammation'	0.0556422		1	'Malignant'	0.99113		1	'Inflammation'	2.75973e-06		1	'Malignant'	0.992431		1	'Malignant'	1		1	'Malignant'	1		1	'Malignant'	0.999993		1	'Malignant'	1		1	'Malignant'	1		1	'Malignant'	0.999596		1	'Malignant'	0.999988		1	'Malignant'	1		1	'Malignant'
1	'Inflammation'	7.37897e-06		1	'Malignant'	1		1	'Malignant'	1		1	'Malignant'	0.999953		1	'Malignant'	0.97388		1	'Malignant'	0.999856		1	'Malignant'	0.997528		1	'Malignant'	1		1	'Malignant'	1		1	'Malignant'	1		1	'Malignant'	0.99995		1	'Malignant'	0.99926		1	'Malignant'
1	'Inflammation'	0.000906832		1	'Malignant'	0.999996		1	'Malignant'	0.99859		1	'Inflammation'	4.25653e-07		1	'Inflammation'	2.66568e-05		1	'Inflammation'	0.000990004		1	'Inflammation'	0.301152		1	'Inflammation'	2.67033e-06		1	'Malignant'	0.999722		1	'Malignant'	0.995474		1	'Malignant'	0.99982		1	'Malignant'	1		1	'Malignant'
1	'Inflammation'	5.8099e-08		1	'Inflammation'	2.29919e-08		1	'Malignant'	0.233216		1	'Malignant'	0.99938		1	'Inflammation'	4.97425e-16		1	'Inflammation'	5.76686e-16		1	'Inflammation'	3.1166e-14		1	'Inflammation'	5.12045e-13		1	'Malignant'	0.999996		1	'Malignant'	0.999968		1	'Malignant'	1		1	'Malignant'	0.999999		1	'Malignant'
1	'Malignant'	0.999994		1	'Inflammation'	0.690132		1	'Inflammation'	4.73794e-05		1	'Malignant'	0.999835		1	'Malignant'	0.999995		1	'Malignant'	0.99999		1	'Malignant'	0.999999		1	'Malignant'	1		1	'Inflammation'	0.252887		1	'Inflammation'	1.88989e-06		1	'Inflammation'	0.00347412		1	'Inflammation'	7.68761e-05		1	'Inflammation'
1	'Inflammation'	1.59332e-07		1	'Inflammation'	6.10904e-05		1	'Malignant'	0.976581		1	'Inflammation'	1.15021e-05		1	'Inflammation'	6.20856e-08		1	'Inflammation'	6.33372e-13		1	'Inflammation'	8.62447e-12		1	'Inflammation'	8.69209e-10		1	'Inflammation'	2.0562e-06		1	'Inflammation'	1.8654e-11		1	'Inflammation'	0.00229057		1	'Inflammation'	1.413e-06		1	'Inflammation'
1	'Malignant'	0.999998		1	'Inflammation'	1.31909e-11		1	'Inflammation'	2.05904e-06		1	'Inflammation'	3.49282e-05		1	'Malignant'	0.999465		1	'Malignant'	0.999998		1	'Malignant'	0.999997		1	'Malignant'	0.997913		1	'Inflammation'	0.29114		1	'Inflammation'	0.940343		1	'Inflammation'	0.0297599		1	'Inflammation'	7.13189e-06		1	'Inflammation'
1	'Malignant'	0.999834		1	'Inflammation'	7.96309e-07		1	'Inflammation'	0.000292077		1	'Inflammation'	9.04954e-07		1	'Malignant'	0.999999		1	'Malignant'	1		1	'Malignant'	1		1	'Malignant'	0.999851		1	'Inflammation'	3.48259e-09		1	'Inflammation'	1.53801e-10		1	'Inflammation'	0.000788016		1	'Inflammation'	3.50862e-06		1	'Inflammation'
1	'Inflammation'	0.441935		1	'Malignant'	0.000503073		1	'Inflammation'	0.00181939		1	'Malignant'	1		1	'Inflammation'	3.40536e-12		1	'Inflammation'	1.20215e-05		1	'Inflammation'	2.03988e-06		1	'Inflammation'	3.69884e-06		1	'Malignant'	1		1	'Malignant'	1		1	'Malignant'	1		1	'Malignant'	1		1	'Malignant'
1	'Inflammation'	0.00213833		1	'Malignant'	0.828987		1	'Inflammation'	8.99971e-05		1	'Malignant'	0.999581		1	'Inflammation'	9.423e-05		1	'Inflammation'	0.00055036		1	'Inflammation'	0.00023893		1	'Inflammation'	0.000618713		1	'Malignant'	0.999844		1	'Malignant'	0.821217		1	'Malignant'	0.999999		1	'Malignant'	0.999976		1	'Malignant'
1	'Malignant'	0.0855405		1	'Inflammation'	1.0657e-13		1	'Malignant'	0.999844		1	'Inflammation'	1.38482e-07		1	'Malignant'	0.999993		1	'Malignant'	0.999928		1	'Malignant'	0.871353		1	'Malignant'	0.999984		1	'Malignant'	0.999999		1	'Malignant'	1		1	'Malignant'	0.999997		1	'Malignant'	1		1	'Malignant'
1	'Malignant'	0.999876		1	'Inflammation'	0.000122499		1	'Malignant'	0.999965		1	'Malignant'	0.998747		1	'Malignant'	1		1	'Malignant'	1		1	'Malignant'	1		1	'Malignant'	1		1	'Malignant'	1		1	'Malignant'	1		1	'Malignant'	1		1	'Malignant'	1		1	'Malignant'
1	'Inflammation'	0.0073237		1	'Inflammation'	6.31045e-07		1	'Malignant'	0.99645		1	'Inflammation'	0.0016588		1	'Inflammation'	1.63338e-20		1	'Inflammation'	6.0711e-06		1	'Inflammation'	4.54053e-11		1	'Inflammation'	2.45739e-14		1	'Inflammation'	3.508e-10		1	'Inflammation'	2.61986e-09		1	'Inflammation'	0.000523906		1	'Inflammation'	3.30536e-08		1	'Inflammation'
1	'Inflammation'	0.293417		1	'Inflammation'	0.0192681		1	'Malignant'	0.984764		1	'Inflammation'	4.38135e-05		1	'Inflammation'	0.000497404		1	'Inflammation'	6.10372e-11		1	'Inflammation'	1.36815e-09		1	'Inflammation'	4.03526e-06		1	'Malignant'	1		1	'Malignant'	0.999924		1	'Malignant'	0.99992		1	'Malignant'	0.999994		1	'Malignant'
1	'Malignant'	0.999909		1	'Malignant'	1		1	'Malignant'	0.999741		1	'Malignant'	0.999866		1	'Inflammation'	0.00110463		1	'Inflammation'	7.7515e-05		1	'Inflammation'	0.00610323		1	'Inflammation'	0.000218299		1	'Inflammation'	3.79639e-10		1	'Inflammation'	5.95268e-06		1	'Inflammation'	0.000147615		1	'Inflammation'	5.46708e-11		1	'Inflammation'
1	'Malignant'	0.161486		1	'Malignant'	0.999993		1	'Inflammation'	0.196056		1	'Inflammation'	5.37798e-07		1	'Inflammation'	1.27196e-10		1	'Inflammation'	5.78798e-05		1	'Inflammation'	7.83307e-06		1	'Inflammation'	9.7269e-06		1	'Inflammation'	0.00011061		1	'Inflammation'	1.57987e-05		1	'Inflammation'	0.0819693		1	'Inflammation'	0.00118718		1	'Inflammation'
1	'Malignant'	0.885181		1	'Malignant'	1		1	'Malignant'	0.999876		1	'Inflammation'	2.18105e-08		1	'Inflammation'	8.65538e-10		1	'Inflammation'	7.40423e-10		1	'Inflammation'	2.74598e-05		1	'Inflammation'	3.85738e-07		1	'Inflammation'	1.87598e-05		1	'Inflammation'	3.70928e-06		1	'Inflammation'	0.0639081		1	'Inflammation'	0.000778003		1	'Inflammation'
1	'Inflammation'	4.27554e-06		1	'Malignant'	0.879572		1	'Inflammation'	3.44095e-07		1	'Malignant'	0.987139		1	'Malignant'	1		1	'Malignant'	1		1	'Malignant'	1		1	'Malignant'	1		1	'Malignant'	0.999989		1	'Malignant'	1		1	'Malignant'	0.999974		1	'Malignant'	1		1	'Malignant'
1	'Inflammation'	0.000209376		1	'Inflammation'	0.0544091		1	'Malignant'	0.999928		1	'Malignant'	1		1	'Inflammation'	4.99435e-06		1	'Inflammation'	3.27408e-07		1	'Inflammation'	0.00316288		1	'Inflammation'	6.87673e-07		1	'Malignant'	1		1	'Malignant'	0.999995		1	'Malignant'	0.933715		1	'Malignant'	0.999994		1	'Malignant'
1	'Inflammation'	3.50376e-08		1	'Inflammation'	0.0311809		1	'Malignant'	0.930547		1	'Inflammation'	1.06321e-07		1	'Malignant'	0.999867		1	'Malignant'	0.874256		1	'Malignant'	0.971401		1	'Malignant'	0.999472		1	'Malignant'	0.998393		1	'Malignant'	0.851006		1	'Malignant'	0.999314		1	'Malignant'	0.933071		1	'Malignant'
1	'Malignant'	0.991351		1	'Malignant'	0.952156		1	'Malignant'	0.998759		1	'Malignant'	1		1	'Inflammation'	1.35743e-06		1	'Inflammation'	2.29821e-05		1	'Inflammation'	5.64348e-06		1	'Inflammation'	3.53621e-06		1	'Inflammation'	0.23491		1	'Inflammation'	8.44842e-06		1	'Inflammation'	0.101799		1	'Inflammation'	0.00278443		1	'Inflammation'
1	'Inflammation'	1.73673e-08		1	'Malignant'	0.999823		1	'Malignant'	0.999999		1	'Malignant'	1		1	'Inflammation'	1.16461e-12		1	'Inflammation'	1.35208e-09		1	'Inflammation'	4.26491e-07		1	'Inflammation'	2.53142e-12		1	'Inflammation'	0.000398551		1	'Inflammation'	0.00194339		1	'Inflammation'	0.000443407		1	'Inflammation'	0.00178408		1	'Inflammation'
1	'Malignant'	0.999999		1	'Inflammation'	2.23155e-08		1	'Malignant'	0.87343		1	'Malignant'	0.999995		1	'Malignant'	1		1	'Malignant'	1		1	'Malignant'	0.99843		1	'Malignant'	1		1	'Inflammation'	6.97479e-15		1	'Inflammation'	6.9343e-09		1	'Inflammation'	0.0217734		1	'Inflammation'	1.38626e-09		1	'Inflammation'
1	'Inflammation'	6.2435e-06		1	'Malignant'	0.999286		1	'Malignant'	0.999999		1	'Malignant'	0.999966		1	'Inflammation'	1.0944e-13		1	'Inflammation'	0.000517205		1	'Inflammation'	5.15641e-05		1	'Inflammation'	7.27991e-05		1	'Malignant'	0.999956		1	'Malignant'	0.999374		1	'Malignant'	0.999995		1	'Malignant'	0.999999		1	'Malignant'
1	'Inflammation'	0.000123782		1	'Malignant'	0.999997		1	'Inflammation'	0.00204968		1	'Malignant'	0.999973		1	'Inflammation'	0.017986		1	'Inflammation'	0.000473133		1	'Inflammation'	0.0130773		1	'Inflammation'	0.0115934		1	'Malignant'	1		1	'Malignant'	1		1	'Malignant'	1		1	'Malignant'	0.999999		1	'Malignant'
1	'Inflammation'	1.95528e-05		1	'Malignant'	1		1	'Inflammation'	1.51661e-06		1	'Inflammation'	2.24566e-09		1	'Inflammation'	2.59159e-07		1	'Inflammation'	6.33654e-07		1	'Inflammation'	7.00845e-08		1	'Inflammation'	6.33921e-06		1	'Inflammation'	2.82991e-08		1	'Inflammation'	8.76452e-14		1	'Inflammation'	8.39423e-06		1	'Inflammation'	1.5626e-06		1	'Inflammation'
1	'Inflammation'	1.86111e-07		1	'Malignant'	1		1	'Inflammation'	0.00237862		1	'Malignant'	0.999998		1	'Inflammation'	3.38468e-07		1	'Inflammation'	4.24267e-08		1	'Inflammation'	6.3146e-05		1	'Inflammation'	0.0196969		1	'Inflammation'	1.50484e-22		1	'Inflammation'	9.03675e-12		1	'Inflammation'	1.32403e-05		1	'Inflammation'	3.83183e-07		1	'Inflammation'
1	'Malignant'	0.997675		1	'Malignant'	0.999303		1	'Inflammation'	1.04597e-07		1	'Inflammation'	1.41971e-10		1	'Inflammation'	5.61387e-11		1	'Inflammation'	6.10353e-11		1	'Inflammation'	1.08898e-23		1	'Inflammation'	3.54271e-11		1	'Malignant'	1		1	'Malignant'	0.999999		1	'Malignant'	0.999999		1	'Malignant'	1		1	'Malignant'
1	'Inflammation'	1.54837e-06		1	'Malignant'	0.999928		1	'Inflammation'	0.0108047		1	'Inflammation'	1.66545e-08		1	'Malignant'	0.999972		1	'Malignant'	1		1	'Malignant'	0.997504		1	'Malignant'	1		1	'Inflammation'	3.31421e-30		1	'Inflammation'	1.75501e-08		1	'Inflammation'	1.08815e-07		1	'Inflammation'	4.25682e-11		1	'Inflammation'
1	'Inflammation'	0.000155175		1	'Malignant'	1		1	'Inflammation'	4.58809e-06		1	'Inflammation'	2.12223e-07		1	'Inflammation'	1.85145e-05		1	'Inflammation'	9.52581e-05		1	'Inflammation'	1.2855e-05		1	'Inflammation'	1.40121e-06		1	'Malignant'	0.786637		1	'Malignant'	0.887873		1	'Malignant'	0.955597		1	'Malignant'	0.892982		1	'Malignant'
1	'Inflammation'	3.79151e-07		1	'Malignant'	1		1	'Inflammation'	0.0969893		1	'Malignant'	0.999998		1	'Inflammation'	1.77993e-14		1	'Inflammation'	4.2767e-13		1	'Inflammation'	1.4385e-10		1	'Inflammation'	1.05275e-10		1	'Inflammation'	2.45096e-13		1	'Inflammation'	8.00337e-11		1	'Inflammation'	0.00180457		1	'Inflammation'	3.10709e-08		1	'Inflammation'
1	'Inflammation'	8.29674e-05		1	'Malignant'	1		1	'Inflammation'	0.0438162		1	'Malignant'	1		1	'Malignant'	0.999514		1	'Malignant'	0.999962		1	'Malignant'	0.999656		1	'Malignant'	0.884107		1	'Inflammation'	6.29849e-21		1	'Inflammation'	1.53691e-13		1	'Inflammation'	1.26012e-05		1	'Inflammation'	6.35085e-09		1	'Inflammation'
1	'Malignant'	0.76922		1	'Inflammation'	0.00217934		1	'Malignant'	0.999438		1	'Inflammation'	1.18519e-06		1	'Malignant'	1		1	'Malignant'	1		1	'Malignant'	0.999985		1	'Malignant'	0.999998		1	'Inflammation'	2.28798e-06		1	'Inflammation'	5.12707e-06		1	'Inflammation'	0.00554612		1	'Inflammation'	3.20198e-08		1	'Inflammation'
1	'Inflammation'	0.000443206		1	'Inflammation'	8.34764e-11		1	'Inflammation'	0.00332722		1	'Malignant'	0.999997		1	'Inflammation'	1.11594e-07		1	'Inflammation'	1.6812e-10		1	'Inflammation'	2.05482e-06		1	'Inflammation'	0.000260866		1	'Inflammation'	1.84684e-18		1	'Inflammation'	6.64507e-11		1	'Inflammation'	2.01155e-07		1	'Inflammation'	3.18364e-07		1	'Inflammation'
1	'Malignant'	0.999939		1	'Inflammation'	2.95624e-05		1	'Inflammation'	6.91459e-10		1	'Malignant'	0.997846		1	'Inflammation'	0.00010973		1	'Inflammation'	1.55073e-07		1	'Inflammation'	0.000573554		1	'Inflammation'	0.317192		1	'Malignant'	0.991021		1	'Malignant'	0.999924		1	'Malignant'	1		1	'Malignant'	0.999884		1	'Malignant'
1	'Malignant'	0.990999		1	'Inflammation'	1.7884e-11		1	'Inflammation'	4.24862e-06		1	'Malignant'	0.999999		1	'Inflammation'	5.68023e-08		1	'Inflammation'	1.81201e-10		1	'Inflammation'	2.3678e-10		1	'Inflammation'	2.81324e-08		1	'Malignant'	1		1	'Malignant'	0.999992		1	'Malignant'	0.999995		1	'Malignant'	0.999994		1	'Malignant'
1	'Inflammation'	0.336301		1	'Inflammation'	0.406035		1	'Malignant'	0.997498		1	'Malignant'	0.999733		1	'Malignant'	0.999989		1	'Malignant'	1		1	'Malignant'	0.999999		1	'Malignant'	1		1	'Malignant'	0.999984		1	'Malignant'	1		1	'Malignant'	1		1	'Malignant'	1		1	'Malignant'
1	'Malignant'	0.918733		1	'Inflammation'	7.01867e-05		1	'Malignant'	0.996763		1	'Malignant'	0.919399		1	'Inflammation'	2.84404e-11		1	'Inflammation'	3.0172e-05		1	'Inflammation'	7.89084e-08		1	'Inflammation'	8.27014e-07		1	'Inflammation'	1.12316e-06		1	'Inflammation'	1.11003e-05		1	'Inflammation'	0.18957		1	'Inflammation'	0.000101524		1	'Inflammation'
1	'Inflammation'	2.44293e-05		1	'Malignant'	0.999962		1	'Inflammation'	1.12708e-08		1	'Malignant'	0.97401		1	'Inflammation'	0.00154576		1	'Inflammation'	7.93623e-06		1	'Inflammation'	0.000395991		1	'Inflammation'	2.8626e-05		1	'Inflammation'	0.979094		1	'Inflammation'	0.995881		1	'Inflammation'	0.993238		1	'Inflammation'	0.0259234		1	'Inflammation'
1	'Malignant'	0.999999		1	'Malignant'	0.999993		1	'Inflammation'	0.00361603		1	'Malignant'	0.998858		1	'Malignant'	1		1	'Malignant'	0.999994		1	'Malignant'	1		1	'Malignant'	1		1	'Malignant'	0.999998		1	'Malignant'	0.999998		1	'Malignant'	0.999931		1	'Malignant'	1		1	'Malignant'
1	'Malignant'	0.990427		1	'Malignant'	0.999986		1	'Malignant'	0.997187		1	'Inflammation'	1.30354e-05		1	'Inflammation'	3.91158e-17		1	'Inflammation'	1.64058e-10		1	'Inflammation'	1.99122e-08		1	'Inflammation'	4.58443e-06		1	'Malignant'	0.999939		1	'Malignant'	0.999799		1	'Malignant'	0.998249		1	'Malignant'	0.999915		1	'Malignant'
1	'Inflammation'	0.0527953		1	'Malignant'	0.852616		1	'Inflammation'	0.230435		1	'Inflammation'	0.313864		1	'Inflammation'	1.58267e-14		1	'Inflammation'	1.04616e-06		1	'Inflammation'	5.69703e-14		1	'Inflammation'	3.27922e-06		1	'Malignant'	0.999999		1	'Malignant'	0.999999		1	'Malignant'	0.999915		1	'Malignant'	0.999999		1	'Malignant'
1	'Malignant'	0.00373444		1	'Inflammation'	0.670551		1	'Inflammation'	0.691384		1	'Malignant'	1		1	'Inflammation'	5.33765e-08		1	'Inflammation'	2.09642e-09		1	'Inflammation'	7.16359e-11		1	'Inflammation'	5.96074e-05		1	'Malignant'	0.999992		1	'Malignant'	1		1	'Malignant'	0.999422		1	'Malignant'	0.999992		1	'Malignant'
1	'Inflammation'	0.000236626		1	'Malignant'	1		1	'Malignant'	0.997172		1	'Malignant'	1		1	'Malignant'	0.999942		1	'Malignant'	1		1	'Malignant'	0.999813		1	'Malignant'	0.99946		1	'Inflammation'	2.87809e-34		1	'Inflammation'	8.40107e-19		1	'Inflammation'	2.99368e-09		1	'Inflammation'	1.46674e-11		1	'Inflammation'
1	'Malignant'	0.999166		1	'Malignant'	0.0305288		1	'Malignant'	0.998334		1	'Malignant'	0.999965		1	'Malignant'	0.999995		1	'Malignant'	0.999999		1	'Malignant'	0.997137		1	'Malignant'	1		1	'Malignant'	1		1	'Malignant'	1		1	'Malignant'	1		1	'Malignant'	1		1	'Malignant'
1	'Malignant'	0.0158075		1	'Inflammation'	9.35967e-08		1	'Inflammation'	1.97211e-12		1	'Inflammation'	0.00038181		1	'Malignant'	0.999894		1	'Malignant'	1		1	'Malignant'	0.999996		1	'Malignant'	1		1	'Inflammation'	2.79555e-25		1	'Inflammation'	9.016e-08		1	'Inflammation'	7.64001e-06		1	'Inflammation'	1.87186e-09		1	'Inflammation'
1	'Malignant'	0.999535		1	'Inflammation'	0.00997336		1	'Malignant'	1		1	'Malignant'	1		1	'Malignant'	0.750913		1	'Malignant'	0.745459		1	'Malignant'	0.399567		1	'Malignant'	0.999672		1	'Inflammation'	2.96418e-08		1	'Inflammation'	2.38667e-08		1	'Inflammation'	0.289935		1	'Inflammation'	8.689e-05		1	'Inflammation'
1	'Inflammation'	2.01193e-08		1	'Inflammation'	0.610289		1	'Malignant'	0.999994		1	'Inflammation'	3.23974e-06		1	'Malignant'	0.999994		1	'Malignant'	1		1	'Malignant'	0.999977		1	'Malignant'	1		1	'Inflammation'	3.38895e-08		1	'Inflammation'	7.89384e-14		1	'Inflammation'	2.15075e-06		1	'Inflammation'	5.34559e-12		1	'Inflammation'
1	'Malignant'	0.999999		1	'Inflammation'	2.7272e-05		1	'Inflammation'	0.0490001		1	'Malignant'	0.999864		1	'Inflammation'	8.31241e-06		1	'Inflammation'	2.23433e-06		1	'Inflammation'	2.68687e-05		1	'Inflammation'	6.96349e-06		1	'Malignant'	0.999971		1	'Malignant'	1		1	'Malignant'	0.999994		1	'Malignant'	1		1	'Malignant'
1	'Malignant'	0.999621		1	'Malignant'	1		1	'Malignant'	0.998273		1	'Malignant'	0.999235		1	'Malignant'	0.99999		1	'Malignant'	0.999999		1	'Malignant'	0.999262		1	'Malignant'	0.999997		1	'Inflammation'	2.69496e-08		1	'Inflammation'	8.5688e-09		1	'Inflammation'	1.93523e-07		1	'Inflammation'	2.25793e-07		1	'Inflammation'
1	'Inflammation'	0.0131717		1	'Malignant'	0.988788		1	'Malignant'	0.999999		1	'Inflammation'	0.0270545		1	'Inflammation'	1.41574e-09		1	'Inflammation'	0.0363453		1	'Inflammation'	3.03287e-06		1	'Inflammation'	5.62069e-09		1	'Inflammation'	1.27281e-20		1	'Inflammation'	6.68291e-14		1	'Inflammation'	1.01512e-07		1	'Inflammation'	3.6678e-10		1	'Inflammation'
1	'Malignant'	0.993703		1	'Malignant'	1		1	'Inflammation'	0.0698923		1	'Malignant'	0.0142548		1	'Inflammation'	3.03793e-06		1	'Inflammation'	1.34471e-13		1	'Inflammation'	2.83731e-12		1	'Inflammation'	4.04357e-07		1	'Malignant'	1		1	'Malignant'	1		1	'Malignant'	0.999997		1	'Malignant'	1		1	'Malignant'
1	'Inflammation'	1.63343e-08		1	'Malignant'	0.0130421		1	'Inflammation'	0.0199196		1	'Malignant'	0.970255		1	'Malignant'	0.999528		1	'Malignant'	0.999998		1	'Malignant'	0.99832		1	'Malignant'	0.985203		1	'Inflammation'	8.14431e-10		1	'Inflammation'	7.10394e-10		1	'Inflammation'	0.000156972		1	'Inflammation'	0.000142374		1	'Inflammation'
1	'Inflammation'	0.0297573		1	'Malignant'	0.998569		1	'Malignant'	0.998736		1	'Inflammation'	1.70312e-07		1	'Inflammation'	3.98305e-32		1	'Inflammation'	7.44027e-13		1	'Inflammation'	4.88515e-10		1	'Inflammation'	2.95677e-10		1	'Malignant'	1		1	'Malignant'	0.999122		1	'Malignant'	0.999989		1	'Malignant'	0.999971		1	'Malignant'
1	'Malignant'	1		1	'Inflammation'	0.00528176		1	'Malignant'	0.999545		1	'Malignant'	0.999897		1	'Malignant'	0.999948		1	'Malignant'	0.996817		1	'Malignant'	0.998665		1	'Malignant'	0.990835		1	'Inflammation'	2.79948e-14		1	'Inflammation'	5.8769e-17		1	'Inflammation'	4.74494e-06		1	'Inflammation'	1.14183e-11		1	'Inflammation'
1	'Inflammation'	5.50624e-06		1	'Inflammation'	1.05631e-08		1	'Malignant'	0.999667		1	'Malignant'	0.999724		1	'Inflammation'	0.00023553		1	'Inflammation'	5.66052e-16		1	'Inflammation'	1.1594e-12		1	'Inflammation'	1.14391e-06		1	'Inflammation'	3.73759e-27		1	'Inflammation'	4.95842e-12		1	'Inflammation'	0.0055647		1	'Inflammation'	7.58786e-08		1	'Inflammation'
1	'Malignant'	0.999824		1	'Inflammation'	0.000286334		1	'Inflammation'	0.000592413		1	'Inflammation'	0.000324299		1	'Malignant'	1		1	'Malignant'	1		1	'Malignant'	0.999928		1	'Malignant'	0.999998		1	'Inflammation'	5.59575e-08		1	'Inflammation'	2.66276e-12		1	'Inflammation'	0.124941		1	'Inflammation'	6.58275e-09		1	'Inflammation'
1	'Inflammation'	8.59111e-06		1	'Malignant'	1		1	'Inflammation'	0.00503272		1	'Inflammation'	0.030268		1	'Malignant'	0.983373		1	'Malignant'	0.978888		1	'Malignant'	0.996177		1	'Malignant'	0.32496		1	'Malignant'	0.999726		1	'Malignant'	0.999056		1	'Malignant'	0.995033		1	'Malignant'	0.385484		1	'Malignant'
1	'Inflammation'	0.000463425		1	'Inflammation'	3.22409e-07		1	'Inflammation'	4.95538e-10		1	'Malignant'	1		1	'Inflammation'	6.90792e-12		1	'Inflammation'	5.31953e-13		1	'Inflammation'	7.60322e-09		1	'Inflammation'	7.45546e-07		1	'Malignant'	0.676378		1	'Malignant'	0.832173		1	'Malignant'	0.501073		1	'Malignant'	0.86921		1	'Malignant'
1	'Malignant'	0.999976		1	'Malignant'	0.999994		1	'Inflammation'	3.16133e-07		1	'Malignant'	0.952607		1	'Inflammation'	1.04755e-07		1	'Inflammation'	7.57456e-12		1	'Inflammation'	1.9103e-05		1	'Inflammation'	0.016827		1	'Malignant'	0.991495		1	'Malignant'	1		1	'Malignant'	0.998415		1	'Malignant'	0.999931		1	'Malignant'
1	'Inflammation'	6.54764e-08		1	'Malignant'	0.996488		1	'Malignant'	0.991955		1	'Inflammation'	6.78799e-06		1	'Inflammation'	1.87648e-08		1	'Inflammation'	4.636e-16		1	'Inflammation'	1.65833e-14		1	'Inflammation'	7.63359e-08		1	'Inflammation'	0.0421739		1	'Inflammation'	0.00102447		1	'Inflammation'	0.675973		1	'Inflammation'	5.06515e-05		1	'Inflammation'
1	'Malignant'	0.99998		1	'Malignant'	0.292198		1	'Malignant'	0.999921		1	'Inflammation'	3.81353e-07		1	'Malignant'	1		1	'Malignant'	1		1	'Malignant'	1		1	'Malignant'	1		1	'Malignant'	0.999999		1	'Malignant'	0.999999		1	'Malignant'	0.999998		1	'Malignant'	0.999547		1	'Malignant'
1	'Malignant'	0.995564		1	'Malignant'	0.999424		1	'Inflammation'	0.00455732		1	'Inflammation'	1.38406e-09		1	'Inflammation'	3.76622e-14		1	'Inflammation'	8.75889e-09		1	'Inflammation'	2.1254e-18		1	'Inflammation'	3.63258e-11		1	'Malignant'	1		1	'Malignant'	1		1	'Malignant'	0.991335		1	'Malignant'	1		1	'Malignant'
1	'Malignant'	0.892629		1	'Malignant'	0.999994		1	'Inflammation'	0.927785		1	'Inflammation'	9.39038e-09		1	'Inflammation'	1.36956e-07		1	'Inflammation'	0.0112369		1	'Inflammation'	0.0179396		1	'Inflammation'	0.00519592		1	'Malignant'	1		1	'Malignant'	1		1	'Malignant'	1		1	'Malignant'	1		1	'Malignant'
1	'Inflammation'	0.0245948		1	'Inflammation'	5.96019e-12		1	'Malignant'	0.999999		1	'Malignant'	1		1	'Malignant'	0.999987		1	'Malignant'	1		1	'Malignant'	0.999959		1	'Malignant'	0.999997		1	'Malignant'	0.999989		1	'Malignant'	0.999808		1	'Malignant'	1		1	'Malignant'	0.999996		1	'Malignant'
1	'Malignant'	0.999517		1	'Inflammation'	2.48724e-10		1	'Inflammation'	9.95523e-06		1	'Malignant'	0.999378		1	'Inflammation'	3.69093e-12		1	'Inflammation'	8.57868e-09		1	'Inflammation'	1.53948e-16		1	'Inflammation'	1.10906e-10		1	'Malignant'	0.999997		1	'Malignant'	0.884196		1	'Malignant'	0.999996		1	'Malignant'	1		1	'Malignant'
1	'Malignant'	1		1	'Malignant'	1		1	'Inflammation'	0.00317699		1	'Malignant'	1		1	'Inflammation'	1.10623e-10		1	'Inflammation'	4.36593e-06		1	'Inflammation'	0.000963667		1	'Inflammation'	2.16665e-05		1	'Malignant'	0.999967		1	'Malignant'	0.504544		1	'Malignant'	0.999789		1	'Malignant'	1		1	'Malignant'
1	'Malignant'	0.999877		1	'Inflammation'	6.65618e-09		1	'Inflammation'	1.77638e-09		1	'Inflammation'	0.0010188		1	'Inflammation'	3.6612e-12		1	'Inflammation'	1.17564e-08		1	'Inflammation'	3.34826e-12		1	'Inflammation'	9.99965e-10		1	'Malignant'	0.999988		1	'Malignant'	0.995881		1	'Malignant'	0.999876		1	'Malignant'	0.999977		1	'Malignant'
1	'Malignant'	1		1	'Malignant'	0.871409		1	'Malignant'	0.702054		1	'Malignant'	0.995498		1	'Inflammation'	0.000924928		1	'Inflammation'	0.00198765		1	'Inflammation'	0.00050174		1	'Inflammation'	2.91316e-05		1	'Inflammation'	0.000215501		1	'Inflammation'	0.014803		1	'Inflammation'	0.0277707		1	'Inflammation'	0.00848059		1	'Inflammation'
1	'Malignant'	0.999977		1	'Inflammation'	3.44465e-12		1	'Malignant'	0.998677		1	'Malignant'	1		1	'Inflammation'	0.000498137		1	'Inflammation'	8.137e-05		1	'Inflammation'	0.00208332		1	'Inflammation'	0.000645327		1	'Inflammation'	1.77167e-07		1	'Inflammation'	0.0174737		1	'Inflammation'	0.00438902		1	'Inflammation'	0.734095		1	'Inflammation'
1	'Inflammation'	0.0139031		1	'Malignant'	0.935406		1	'Inflammation'	3.50895e-06		1	'Malignant'	1		1	'Malignant'	0.996485		1	'Malignant'	0.0311702		1	'Malignant'	0.819492		1	'Malignant'	0.676094		1	'Malignant'	0.999997		1	'Malignant'	1		1	'Malignant'	0.999922		1	'Malignant'	1		1	'Malignant'
1	'Inflammation'	3.47347e-08		1	'Inflammation'	0.0059778		1	'Inflammation'	1.43074e-06		1	'Inflammation'	0.00514901		1	'Inflammation'	3.3951e-08		1	'Inflammation'	8.29887e-16		1	'Inflammation'	1.83406e-14		1	'Inflammation'	7.99038e-09		1	'Inflammation'	3.745e-06		1	'Inflammation'	9.39729e-15		1	'Inflammation'	0.0695508		1	'Inflammation'	3.10944e-08		1	'Inflammation'
1	'Inflammation'	8.47246e-05		1	'Malignant'	0.999997		1	'Malignant'	0.993464		1	'Inflammation'	6.66534e-12		1	'Inflammation'	2.43296e-05		1	'Inflammation'	6.82056e-05		1	'Inflammation'	3.08221e-07		1	'Inflammation'	0.163931		1	'Malignant'	0.999982		1	'Malignant'	0.999998		1	'Malignant'	0.997391		1	'Malignant'	0.999929		1	'Malignant'
1	'Inflammation'	7.39299e-06		1	'Inflammation'	0.00976923		1	'Malignant'	0.999935		1	'Inflammation'	3.36905e-07		1	'Inflammation'	0.000346374		1	'Inflammation'	5.33689e-05		1	'Inflammation'	8.93559e-11		1	'Inflammation'	0.0769342		1	'Malignant'	1		1	'Malignant'	1		1	'Malignant'	1		1	'Malignant'	1		1	'Malignant'
1	'Malignant'	0.997276		1	'Inflammation'	0.00515995		1	'Malignant'	0.999304		1	'Malignant'	0.999988		1	'Malignant'	0.999851		1	'Malignant'	0.999383		1	'Malignant'	0.999934		1	'Malignant'	0.425449		1	'Inflammation'	5.70309e-09		1	'Inflammation'	8.92833e-12		1	'Inflammation'	0.00491078		1	'Inflammation'	2.57448e-09		1	'Inflammation'
1	'Inflammation'	0.00039279		1	'Malignant'	0.999995		1	'Inflammation'	0.0304935		1	'Malignant'	1		1	'Malignant'	0.166361		1	'Malignant'	0.332467		1	'Malignant'	0.0928164		1	'Malignant'	0.719722		1	'Inflammation'	3.41065e-13		1	'Inflammation'	8.33138e-08		1	'Inflammation'	0.000249633		1	'Inflammation'	2.56822e-05		1	'Inflammation'
1	'Malignant'	0.965407		1	'Malignant'	0.999996		1	'Malignant'	0.999507		1	'Malignant'	1		1	'Malignant'	1		1	'Malignant'	1		1	'Malignant'	0.999999		1	'Malignant'	1		1	'Inflammation'	9.72084e-31		1	'Inflammation'	5.07669e-13		1	'Inflammation'	4.97897e-06		1	'Inflammation'	4.74051e-09		1	'Inflammation'
1	'Malignant'	0.9994		1	'Malignant'	0.999979		1	'Malignant'	0.996686		1	'Malignant'	0.994266		1	'Malignant'	0.991399		1	'Malignant'	0.999999		1	'Malignant'	0.999972		1	'Malignant'	0.99982		1	'Inflammation'	4.28888e-06		1	'Inflammation'	1.03994e-07		1	'Inflammation'	6.61113e-06		1	'Inflammation'	0.000210384		1	'Inflammation'
1	'Malignant'	0.973361		1	'Malignant'	0.999968		1	'Inflammation'	0.0173315		1	'Malignant'	0.99999		1	'Malignant'	0.999994		1	'Malignant'	0.975031		1	'Malignant'	0.987459		1	'Malignant'	0.999997		1	'Malignant'	1		1	'Malignant'	1		1	'Malignant'	1		1	'Malignant'	1		1	'Malignant'
1	'Inflammation'	0.000144851		1	'Inflammation'	2.02684e-07		1	'Malignant'	0.6838		1	'Inflammation'	5.86349e-06		1	'Inflammation'	7.04364e-15		1	'Inflammation'	3.20225e-11		1	'Inflammation'	1.27209e-14		1	'Inflammation'	1.62517e-09		1	'Inflammation'	1.76525e-05		1	'Inflammation'	0.000246826		1	'Inflammation'	0.00330819		1	'Inflammation'	0.000272019		1	'Inflammation'
1	'Inflammation'	2.738e-10		1	'Inflammation'	0.00188888		1	'Inflammation'	0.00212661		1	'Malignant'	0.999995		1	'Malignant'	0.998981		1	'Malignant'	0.631351		1	'Malignant'	0.999161		1	'Malignant'	0.999999		1	'Malignant'	1		1	'Malignant'	0.99999		1	'Malignant'	1		1	'Malignant'	1		1	'Malignant'
1	'Inflammation'	4.40856e-07		1	'Inflammation'	2.06419e-10		1	'Malignant'	0.999959		1	'Malignant'	0.652398		1	'Malignant'	1		1	'Malignant'	1		1	'Malignant'	0.999471		1	'Malignant'	0.994655		1	'Malignant'	1		1	'Malignant'	0.986956		1	'Malignant'	0.930853		1	'Malignant'	0.998015		1	'Malignant'
1	'Inflammation'	3.23293e-06		1	'Inflammation'	8.06891e-12		1	'Malignant'	0.999992		1	'Inflammation'	0.00151358		1	'Inflammation'	6.7486e-09		1	'Inflammation'	3.94924e-06		1	'Inflammation'	0.000202471		1	'Inflammation'	5.0471e-06		1	'Inflammation'	1.77135e-07		1	'Inflammation'	3.11113e-10		1	'Inflammation'	0.61826		1	'Inflammation'	4.96421e-07		1	'Inflammation'
1	'Inflammation'	0.000696426		1	'Inflammation'	1.48145e-07		1	'Malignant'	0.999739		1	'Inflammation'	5.47019e-05		1	'Inflammation'	0.0722683		1	'Inflammation'	0.00290657		1	'Inflammation'	0.106086		1	'Inflammation'	0.0204435		1	'Inflammation'	8.92396e-15		1	'Inflammation'	6.92277e-06		1	'Inflammation'	0.083896		1	'Inflammation'	7.49099e-10		1	'Inflammation'
1	'Malignant'	0.999932		1	'Inflammation'	7.80348e-13		1	'Inflammation'	0.988815		1	'Inflammation'	0.0193739		1	'Inflammation'	0.000803724		1	'Inflammation'	0.0045799		1	'Inflammation'	2.19685e-05		1	'Inflammation'	3.87063e-07		1	'Malignant'	1		1	'Malignant'	1		1	'Malignant'	1		1	'Malignant'	1		1	'Malignant'
1	'Malignant'	0.99995		1	'Malignant'	0.885504		1	'Malignant'	0.999967		1	'Inflammation'	0.996596		1	'Inflammation'	2.95868e-10		1	'Inflammation'	1.3702e-13		1	'Inflammation'	6.76482e-21		1	'Inflammation'	1.67895e-05		1	'Malignant'	1		1	'Malignant'	1		1	'Malignant'	1		1	'Malignant'	1		1	'Malignant'
1	'Inflammation'	0.0783902		1	'Malignant'	0.0698553		1	'Inflammation'	0.00800493		1	'Malignant'	0.987573		1	'Malignant'	1		1	'Malignant'	1		1	'Malignant'	1		1	'Malignant'	0.999791		1	'Malignant'	1		1	'Malignant'	1		1	'Malignant'	0.999999		1	'Malignant'	1		1	'Malignant'
1	'Malignant'	0.999989		1	'Malignant'	0.999554		1	'Inflammation'	1.15022e-06		1	'Malignant'	0.00028521		1	'Malignant'	0.998047		1	'Malignant'	0.999632		1	'Malignant'	0.999996		1	'Malignant'	0.988905		1	'Inflammation'	0.000200585		1	'Inflammation'	0.0420396		1	'Inflammation'	0.273925		1	'Inflammation'	3.11868e-07		1	'Inflammation'
1	'Inflammation'	3.32185e-07		1	'Malignant'	0.819947		1	'Inflammation'	0.0883874		1	'Inflammation'	0.0119523		1	'Inflammation'	2.01922e-08		1	'Inflammation'	9.36154e-08		1	'Inflammation'	4.88807e-11		1	'Inflammation'	6.36733e-07		1	'Inflammation'	2.23945e-23		1	'Inflammation'	2.54255e-06		1	'Inflammation'	6.41534e-06		1	'Inflammation'	2.6516e-08		1	'Inflammation'
1	'Malignant'	0.999963		1	'Malignant'	0.999987		1	'Inflammation'	0.0266287		1	'Malignant'	1		1	'Malignant'	0.998603		1	'Malignant'	0.999902		1	'Malignant'	0.999951		1	'Malignant'	0.999512		1	'Inflammation'	1.076e-07		1	'Inflammation'	0.00273402		1	'Inflammation'	0.469632		1	'Inflammation'	4.03765e-05		1	'Inflammation'
1	'Malignant'	0.999997		1	'Inflammation'	0.000445194		1	'Inflammation'	0.401505		1	'Inflammation'	0.906358		1	'Inflammation'	6.45276e-07		1	'Inflammation'	2.60851e-08		1	'Inflammation'	8.76292e-07		1	'Inflammation'	0.000192521		1	'Inflammation'	2.98411e-11		1	'Inflammation'	0.000226518		1	'Inflammation'	0.000136142		1	'Inflammation'	0.000461696		1	'Inflammation'
1	'Malignant'	0.999998		1	'Malignant'	1		1	'Malignant'	0.874141		1	'Malignant'	0.999998		1	'Malignant'	1		1	'Malignant'	1		1	'Malignant'	1		1	'Malignant'	1		1	'Malignant'	1		1	'Malignant'	1		1	'Malignant'	1		1	'Malignant'	1		1	'Malignant'
1	'Inflammation'	0.179492		1	'Malignant'	0.99982		1	'Malignant'	0.0746917		1	'Inflammation'	0.020393		1	'Malignant'	1		1	'Malignant'	1		1	'Malignant'	0.999969		1	'Malignant'	0.999999		1	'Malignant'	0.998666		1	'Malignant'	0.998481		1	'Malignant'	0.9997		1	'Malignant'	0.999931		1	'Malignant'
1	'Malignant'	0.978974		1	'Malignant'	0.999997		1	'Inflammation'	2.4378e-08		1	'Malignant'	0.999986		1	'Inflammation'	4.25221e-18		1	'Inflammation'	3.14263e-10		1	'Inflammation'	8.93891e-16		1	'Inflammation'	1.37891e-17		1	'Malignant'	0.999995		1	'Malignant'	0.930419		1	'Malignant'	0.999515		1	'Malignant'	0.78401		1	'Malignant'
1	'Malignant'	0.848423		1	'Malignant'	0.999761		1	'Malignant'	0.999768		1	'Inflammation'	0.000148341		1	'Malignant'	1		1	'Malignant'	1		1	'Malignant'	1		1	'Malignant'	1		1	'Malignant'	0.999999		1	'Malignant'	0.953141		1	'Malignant'	0.999999		1	'Malignant'	0.999998		1	'Malignant'
1	'Malignant'	0.874686		1	'Inflammation'	1.74108e-12		1	'Inflammation'	0.0353389		1	'Malignant'	0.999987		1	'Malignant'	0.999995		1	'Malignant'	0.940916		1	'Malignant'	0.996452		1	'Malignant'	0.999992		1	'Inflammation'	7.67581e-08		1	'Inflammation'	2.43483e-08		1	'Inflammation'	0.000355474		1	'Inflammation'	9.13265e-10		1	'Inflammation'
1	'Malignant'	1		1	'Inflammation'	0.00303518		1	'Malignant'	0.999999		1	'Inflammation'	0.000109722		1	'Malignant'	0.999893		1	'Malignant'	1		1	'Malignant'	0.999759		1	'Malignant'	0.999997		1	'Malignant'	0.99808		1	'Malignant'	0.999912		1	'Malignant'	0.999231		1	'Malignant'	0.999987		1	'Malignant'
1	'Malignant'	0.112027		1	'Inflammation'	2.21233e-07		1	'Inflammation'	0.00870004		1	'Inflammation'	0.291146		1	'Inflammation'	2.09992e-15		1	'Inflammation'	3.71134e-07		1	'Inflammation'	8.02326e-05		1	'Inflammation'	0.477173		1	'Malignant'	1		1	'Malignant'	1		1	'Malignant'	1		1	'Malignant'	1		1	'Malignant'
1	'Inflammation'	2.07694e-08		1	'Malignant'	0.999994		1	'Inflammation'	0.052365		1	'Inflammation'	2.74006e-10		1	'Inflammation'	0.761954		1	'Inflammation'	0.759947		1	'Inflammation'	0.983217		1	'Inflammation'	0.0336589		1	'Inflammation'	1.35676e-23		1	'Inflammation'	7.55367e-09		1	'Inflammation'	5.28583e-05		1	'Inflammation'	1.50139e-06		1	'Inflammation'
1	'Inflammation'	0.000327286		1	'Malignant'	0.786286		1	'Inflammation'	9.75094e-06		1	'Inflammation'	7.00885e-06		1	'Inflammation'	0.997453		1	'Inflammation'	0.84153		1	'Inflammation'	0.66467		1	'Inflammation'	0.985651		1	'Inflammation'	4.03177e-17		1	'Inflammation'	6.10166e-08		1	'Inflammation'	6.48367e-05		1	'Inflammation'	1.33437e-08		1	'Inflammation'
1	'Malignant'	0.999967		1	'Malignant'	1		1	'Inflammation'	1.92905e-05		1	'Inflammation'	0.528619		1	'Inflammation'	5.05904e-16		1	'Inflammation'	1.06883e-09		1	'Inflammation'	2.49108e-10		1	'Inflammation'	2.20849e-09		1	'Malignant'	0.999988		1	'Malignant'	0.999956		1	'Malignant'	0.999996		1	'Malignant'	1		1	'Malignant'
1	'Inflammation'	9.25737e-05		1	'Malignant'	0.999825		1	'Inflammation'	1.07057e-07		1	'Inflammation'	0.605605		1	'Inflammation'	4.2217e-17		1	'Inflammation'	3.59947e-12		1	'Inflammation'	3.23266e-08		1	'Inflammation'	2.66143e-06		1	'Inflammation'	0.00659471		1	'Inflammation'	0.00210489		1	'Inflammation'	0.524079		1	'Inflammation'	0.000118911		1	'Inflammation'
1	'Malignant'	0.971215		1	'Inflammation'	1.91342e-06		1	'Inflammation'	1.47847e-09		1	'Inflammation'	0.317174		1	'Malignant'	1		1	'Malignant'	1		1	'Malignant'	0.999313		1	'Malignant'	1		1	'Inflammation'	2.01989e-14		1	'Inflammation'	6.18726e-12		1	'Inflammation'	6.5934e-11		1	'Inflammation'	2.70162e-11		1	'Inflammation'
1	'Malignant'	0.99999		1	'Inflammation'	7.66674e-05		1	'Malignant'	0.999553		1	'Inflammation'	2.60016e-09		1	'Inflammation'	1.36646e-07		1	'Inflammation'	3.2395e-13		1	'Inflammation'	1.27308e-05		1	'Inflammation'	1.04801e-11		1	'Malignant'	1		1	'Malignant'	1		1	'Malignant'	0.999868		1	'Malignant'	1		1	'Malignant'
1	'Malignant'	0.927829		1	'Malignant'	1		1	'Inflammation'	6.06265e-07		1	'Inflammation'	0.999348		1	'Inflammation'	0.000388515		1	'Inflammation'	5.31328e-07		1	'Inflammation'	0.000396797		1	'Inflammation'	7.73858e-10		1	'Inflammation'	0.250321		1	'Inflammation'	0.948431		1	'Inflammation'	0.722981		1	'Inflammation'	7.48525e-05		1	'Inflammation'
1	'Inflammation'	0.000377473		1	'Inflammation'	3.33319e-08		1	'Malignant'	0.778099		1	'Malignant'	0.999498		1	'Malignant'	0.999684		1	'Malignant'	0.999998		1	'Malignant'	0.998364		1	'Malignant'	0.999969		1	'Malignant'	0.841485		1	'Malignant'	0.91676		1	'Malignant'	0.603891		1	'Malignant'	0.999552		1	'Malignant'
1	'Malignant'	0.99992		1	'Malignant'	0.998728		1	'Inflammation'	0.00131653		1	'Malignant'	1		1	'Malignant'	1		1	'Malignant'	1		1	'Malignant'	0.999928		1	'Malignant'	0.999808		1	'Malignant'	1		1	'Malignant'	0.999997		1	'Malignant'	0.999989		1	'Malignant'	0.999886		1	'Malignant'
1	'Inflammation'	0.836223		1	'Inflammation'	0.000310299		1	'Malignant'	0.848664		1	'Malignant'	1		1	'Malignant'	1		1	'Malignant'	1		1	'Malignant'	1		1	'Malignant'	1		1	'Inflammation'	1.30614e-10		1	'Inflammation'	5.09559e-07		1	'Inflammation'	9.58506e-05		1	'Inflammation'	2.76591e-10		1	'Inflammation'
1	'Inflammation'	1.72589e-12		1	'Inflammation'	3.73265e-08		1	'Inflammation'	4.55253e-08		1	'Inflammation'	5.0994e-05		1	'Malignant'	0.999995		1	'Malignant'	1		1	'Malignant'	1		1	'Malignant'	0.999061		1	'Inflammation'	2.61518e-07		1	'Inflammation'	9.7885e-10		1	'Inflammation'	0.000174241		1	'Inflammation'	6.2901e-06		1	'Inflammation'
1	'Malignant'	0.999964		1	'Malignant'	0.989358		1	'Inflammation'	1.41714e-09		1	'Inflammation'	0.916133		1	'Inflammation'	1.72859e-11		1	'Inflammation'	3.90339e-09		1	'Inflammation'	2.81257e-08		1	'Inflammation'	6.63948e-07		1	'Malignant'	1		1	'Malignant'	1		1	'Malignant'	0.999978		1	'Malignant'	1		1	'Malignant'
1	'Inflammation'	0.00171766		1	'Inflammation'	0.00271892		1	'Malignant'	0.999065		1	'Inflammation'	2.95114e-07		1	'Malignant'	1		1	'Malignant'	1		1	'Malignant'	1		1	'Malignant'	1		1	'Malignant'	1		1	'Malignant'	0.999997		1	'Malignant'	0.999999		1	'Malignant'	1		1	'Malignant'
1	'Malignant'	0.999909		1	'Malignant'	1		1	'Inflammation'	2.1923e-05		1	'Inflammation'	4.66205e-10		1	'Inflammation'	6.18642e-16		1	'Inflammation'	2.30807e-06		1	'Inflammation'	5.2709e-11		1	'Inflammation'	3.47593e-05		1	'Inflammation'	1.9484e-06		1	'Inflammation'	3.08873e-13		1	'Inflammation'	4.68514e-06		1	'Inflammation'	2.611e-10		1	'Inflammation'
1	'Inflammation'	7.02022e-07		1	'Malignant'	0.999339		1	'Malignant'	0.97967		1	'Inflammation'	2.27513e-08		1	'Inflammation'	7.61096e-09		1	'Inflammation'	1.64841e-07		1	'Inflammation'	8.46095e-08		1	'Inflammation'	1.04831e-15		1	'Malignant'	0.999676		1	'Malignant'	0.746974		1	'Malignant'	0.966366		1	'Malignant'	0.999955		1	'Malignant'
1	'Inflammation'	1.48022e-05		1	'Malignant'	1		1	'Malignant'	0.989964		1	'Inflammation'	9.77768e-06		1	'Inflammation'	8.23018e-05		1	'Inflammation'	0.000401355		1	'Inflammation'	0.000305342		1	'Inflammation'	0.555504		1	'Inflammation'	0.000924671		1	'Inflammation'	0.393747		1	'Inflammation'	0.559221		1	'Inflammation'	1.60063e-06		1	'Inflammation'
1	'Inflammation'	3.77461e-08		1	'Inflammation'	2.74775e-07		1	'Malignant'	0.999932		1	'Malignant'	1		1	'Inflammation'	1.45105e-15		1	'Inflammation'	3.80736e-08		1	'Inflammation'	4.37528e-09		1	'Inflammation'	7.85969e-09		1	'Inflammation'	0.000427821		1	'Inflammation'	0.0819256		1	'Inflammation'	0.439107		1	'Inflammation'	0.0265557		1	'Inflammation'
1	'Inflammation'	0.00471655		1	'Malignant'	0.999999		1	'Inflammation'	2.43576e-05		1	'Inflammation'	0.508453		1	'Inflammation'	0.0786079		1	'Inflammation'	0.00319459		1	'Inflammation'	0.000525667		1	'Inflammation'	0.0106759		1	'Inflammation'	1.09968e-09		1	'Inflammation'	6.30899e-09		1	'Inflammation'	2.94251e-05		1	'Inflammation'	4.99513e-09		1	'Inflammation'
1	'Inflammation'	2.10823e-05		1	'Malignant'	1		1	'Inflammation'	0.000546406		1	'Malignant'	0.99967		1	'Inflammation'	1.29274e-05		1	'Inflammation'	1.31312e-06		1	'Inflammation'	0.000102903		1	'Inflammation'	1.41989e-06		1	'Malignant'	0.999999		1	'Malignant'	0.999063		1	'Malignant'	0.999973		1	'Malignant'	1		1	'Malignant'
1	'Malignant'	0.155118		1	'Inflammation'	2.11412e-05		1	'Malignant'	0.999958		1	'Inflammation'	0.00244003		1	'Inflammation'	6.72576e-10		1	'Inflammation'	1.56744e-17		1	'Inflammation'	1.51755e-14		1	'Inflammation'	1.27556e-10		1	'Malignant'	0.999987		1	'Malignant'	0.999992		1	'Malignant'	0.999923		1	'Malignant'	0.996818		1	'Malignant'
1	'Inflammation'	0.091254		1	'Malignant'	0.999988		1	'Malignant'	0.729141		1	'Malignant'	0.999998		1	'Malignant'	0.804245		1	'Malignant'	0.902574		1	'Malignant'	0.904147		1	'Malignant'	0.765157		1	'Inflammation'	0.00716656		1	'Inflammation'	2.39945e-08		1	'Inflammation'	8.44801e-06		1	'Inflammation'	3.59364e-06		1	'Inflammation'
1	'Inflammation'	0.0201619		1	'Inflammation'	3.00409e-05		1	'Inflammation'	3.90654e-05		1	'Inflammation'	7.47059e-05		1	'Inflammation'	1.2359e-06		1	'Inflammation'	0.00185689		1	'Inflammation'	4.6344e-10		1	'Inflammation'	5.29551e-08		1	'Inflammation'	0.0004062		1	'Inflammation'	0.00162464		1	'Inflammation'	0.00646508		1	'Inflammation'	0.000765053		1	'Inflammation'
1	'Inflammation'	0.148934		1	'Inflammation'	1.87416e-08		1	'Malignant'	0.991937		1	'Malignant'	0.996388		1	'Inflammation'	0.131647		1	'Inflammation'	0.11413		1	'Inflammation'	4.87945e-05		1	'Inflammation'	0.0108502		1	'Inflammation'	0.980336		1	'Inflammation'	0.00761602		1	'Inflammation'	0.172723		1	'Inflammation'	0.0130485		1	'Inflammation'
1	'Malignant'	0.990838		1	'Inflammation'	7.77291e-14		1	'Inflammation'	4.78885e-06		1	'Inflammation'	2.75042e-06		1	'Malignant'	0.999119		1	'Malignant'	0.999994		1	'Malignant'	0.997943		1	'Malignant'	0.999963		1	'Inflammation'	1.74675e-14		1	'Inflammation'	5.69448e-15		1	'Inflammation'	1.49469e-09		1	'Inflammation'	4.3131e-10		1	'Inflammation'
1	'Malignant'	0.999989		1	'Inflammation'	5.07448e-12		1	'Malignant'	0.905904		1	'Inflammation'	3.35553e-07		1	'Inflammation'	3.5948e-13		1	'Inflammation'	3.38772e-10		1	'Inflammation'	5.77939e-14		1	'Inflammation'	3.07306e-11		1	'Malignant'	0.970027		1	'Malignant'	0.857572		1	'Malignant'	0.99976		1	'Malignant'	0.99864		1	'Malignant'
1	'Inflammation'	3.53534e-05		1	'Inflammation'	3.93763e-05		1	'Malignant'	0.99985		1	'Inflammation'	2.30098e-05		1	'Inflammation'	6.38862e-25		1	'Inflammation'	1.96419e-14		1	'Inflammation'	1.54926e-14		1	'Inflammation'	1.1361e-12		1	'Malignant'	0.99563		1	'Malignant'	0.970922		1	'Malignant'	0.999997		1	'Malignant'	0.999998		1	'Malignant'
1	'Malignant'	0.995059		1	'Inflammation'	1.38372e-05		1	'Inflammation'	7.26048e-06		1	'Malignant'	1		1	'Inflammation'	5.64973e-24		1	'Inflammation'	1.25122e-13		1	'Inflammation'	1.97858e-14		1	'Inflammation'	1.11186e-09		1	'Malignant'	0.998695		1	'Malignant'	0.974567		1	'Malignant'	0.999645		1	'Malignant'	0.997372		1	'Malignant'
1	'Inflammation'	0.145572		1	'Malignant'	0.999995		1	'Inflammation'	3.95385e-05		1	'Malignant'	0.999854		1	'Inflammation'	1.29551e-07		1	'Inflammation'	1.26536e-07		1	'Inflammation'	1.14635e-06		1	'Inflammation'	1.26514e-05		1	'Inflammation'	6.29326e-07		1	'Inflammation'	2.66206e-08		1	'Inflammation'	6.36832e-06		1	'Inflammation'	2.74196e-06		1	'Inflammation'
1	'Malignant'	0.999934		1	'Inflammation'	4.40643e-06		1	'Malignant'	0.999848		1	'Inflammation'	0.000523401		1	'Malignant'	0.99228		1	'Malignant'	0.999999		1	'Malignant'	0.897381		1	'Malignant'	0.999996		1	'Malignant'	1		1	'Malignant'	0.99848		1	'Malignant'	1		1	'Malignant'	1		1	'Malignant'
1	'Inflammation'	0.000598833		1	'Malignant'	1		1	'Malignant'	0.997767		1	'Malignant'	1		1	'Inflammation'	0.37499		1	'Inflammation'	0.0291919		1	'Inflammation'	1.92601e-05		1	'Inflammation'	0.00240162		1	'Malignant'	0.999997		1	'Malignant'	0.941018		1	'Malignant'	0.99938		1	'Malignant'	0.999999		1	'Malignant'
1	'Inflammation'	0.00136354		1	'Inflammation'	0.000671453		1	'Inflammation'	0.0175187		1	'Inflammation'	0.00398627		1	'Malignant'	0.999988		1	'Malignant'	0.999746		1	'Malignant'	0.999999		1	'Malignant'	1		1	'Inflammation'	3.05936e-15		1	'Inflammation'	1.75289e-11		1	'Inflammation'	1.36807e-05		1	'Inflammation'	9.74577e-10		1	'Inflammation'
1	'Malignant'	1		1	'Malignant'	0.999877		1	'Inflammation'	9.45618e-05		1	'Inflammation'	0.00598045		1	'Inflammation'	3.04966e-09		1	'Inflammation'	2.97043e-05		1	'Inflammation'	9.2892e-06		1	'Inflammation'	3.81574e-05		1	'Malignant'	0.999999		1	'Malignant'	1		1	'Malignant'	1		1	'Malignant'	0.999998		1	'Malignant'
1	'Inflammation'	0.0036828		1	'Malignant'	0.999999		1	'Malignant'	0.998792		1	'Malignant'	1		1	'Inflammation'	9.00001e-06		1	'Inflammation'	7.57855e-14		1	'Inflammation'	4.46273e-11		1	'Inflammation'	7.79362e-10		1	'Malignant'	1		1	'Malignant'	1		1	'Malignant'	1		1	'Malignant'	1		1	'Malignant'
1	'Inflammation'	0.0309903		1	'Malignant'	0.925326		1	'Malignant'	0.93047		1	'Inflammation'	0.0218425		1	'Malignant'	0.999978		1	'Malignant'	1		1	'Malignant'	0.999999		1	'Malignant'	0.998317		1	'Malignant'	0.999999		1	'Malignant'	0.999191		1	'Malignant'	1		1	'Malignant'	1		1	'Malignant'
1	'Inflammation'	0.00143098		1	'Malignant'	0.998403		1	'Inflammation'	0.000797032		1	'Inflammation'	0.0173279		1	'Malignant'	0.999592		1	'Malignant'	0.990298		1	'Malignant'	0.998894		1	'Malignant'	0.999968		1	'Malignant'	1		1	'Malignant'	0.999993		1	'Malignant'	0.99997		1	'Malignant'	0.999839		1	'Malignant'
1	'Malignant'	1		1	'Inflammation'	2.69199e-08		1	'Malignant'	0.998241		1	'Inflammation'	0.000136406		1	'Malignant'	0.997023		1	'Malignant'	0.999997		1	'Malignant'	0.991062		1	'Malignant'	0.999985		1	'Inflammation'	0.00144133		1	'Inflammation'	0.281056		1	'Inflammation'	0.437167		1	'Inflammation'	0.550796		1	'Inflammation'
1	'Inflammation'	1.49537e-05		1	'Malignant'	0.999871		1	'Inflammation'	2.23905e-07		1	'Inflammation'	3.00829e-07		1	'Malignant'	1		1	'Malignant'	1		1	'Malignant'	0.999883		1	'Malignant'	1		1	'Malignant'	0.999627		1	'Malignant'	0.999703		1	'Malignant'	0.998621		1	'Malignant'	1		1	'Malignant'
1	'Inflammation'	0.000815519		1	'Malignant'	0.0148428		1	'Inflammation'	0.000191094		1	'Malignant'	0.999991		1	'Malignant'	1		1	'Malignant'	0.163081		1	'Malignant'	0.9992		1	'Malignant'	0.981444		1	'Malignant'	0.999999		1	'Malignant'	0.999557		1	'Malignant'	1		1	'Malignant'	1		1	'Malignant'
1	'Malignant'	0.879477		1	'Inflammation'	2.76315e-16		1	'Malignant'	0.846227		1	'Inflammation'	1.68852e-08		1	'Malignant'	0.99999		1	'Malignant'	1		1	'Malignant'	0.999997		1	'Malignant'	0.999999		1	'Malignant'	1		1	'Malignant'	1		1	'Malignant'	1		1	'Malignant'	1		1	'Malignant'
1	'Malignant'	0.374052		1	'Malignant'	0.999998		1	'Inflammation'	0.000142468		1	'Inflammation'	9.45843e-05		1	'Inflammation'	3.83109e-11		1	'Inflammation'	1.69193e-08		1	'Inflammation'	1.33249e-07		1	'Inflammation'	2.54284e-07		1	'Malignant'	0.999749		1	'Malignant'	0.912587		1	'Malignant'	0.962259		1	'Malignant'	0.991116		1	'Malignant'
1	'Malignant'	0.999996		1	'Inflammation'	2.05066e-10		1	'Inflammation'	7.09614e-10		1	'Malignant'	1		1	'Malignant'	1		1	'Malignant'	1		1	'Malignant'	1		1	'Malignant'	1		1	'Inflammation'	9.51862e-08		1	'Inflammation'	1.8197e-07		1	'Inflammation'	0.000577727		1	'Inflammation'	2.28901e-11		1	'Inflammation'
1	'Inflammation'	0.250982		1	'Malignant'	0.999995		1	'Malignant'	0.999862		1	'Malignant'	0.999721		1	'Inflammation'	3.00024e-18		1	'Inflammation'	1.7353e-12		1	'Inflammation'	3.6031e-15		1	'Inflammation'	2.43111e-13		1	'Malignant'	1		1	'Malignant'	0.999046		1	'Malignant'	0.999758		1	'Malignant'	0.999998		1	'Malignant'
1	'Malignant'	0.998095		1	'Malignant'	0.999349		1	'Inflammation'	0.70502		1	'Inflammation'	4.64548e-05		1	'Malignant'	0.98217		1	'Malignant'	0.0474141		1	'Malignant'	0.660592		1	'Malignant'	0.843915		1	'Inflammation'	7.49974e-09		1	'Inflammation'	1.55113e-07		1	'Inflammation'	0.00115207		1	'Inflammation'	2.9916e-06		1	'Inflammation'
1	'Inflammation'	2.00015e-07		1	'Inflammation'	0.00036323		1	'Inflammation'	0.0128684		1	'Inflammation'	0.96822		1	'Inflammation'	3.47612e-16		1	'Inflammation'	1.04341e-11		1	'Inflammation'	1.07804e-11		1	'Inflammation'	4.22456e-11		1	'Malignant'	1		1	'Malignant'	0.999828		1	'Malignant'	1		1	'Malignant'	1		1	'Malignant'
1	'Inflammation'	6.54721e-08		1	'Malignant'	0.989651		1	'Malignant'	0.990034		1	'Malignant'	0.99949		1	'Inflammation'	1.66129e-06		1	'Inflammation'	2.00875e-06		1	'Inflammation'	0.00122961		1	'Inflammation'	0.00141849		1	'Malignant'	0.999999		1	'Malignant'	0.9996		1	'Malignant'	0.999998		1	'Malignant'	1		1	'Malignant'
1	'Malignant'	0.179596		1	'Inflammation'	6.08854e-08		1	'Malignant'	0.999809		1	'Malignant'	0.999751		1	'Malignant'	0.999924		1	'Malignant'	0.999493		1	'Malignant'	0.998162		1	'Malignant'	0.988197		1	'Inflammation'	2.83889e-05		1	'Inflammation'	1.19813e-14		1	'Inflammation'	2.5018e-10		1	'Inflammation'	1.60092e-06		1	'Inflammation'
1	'Malignant'	0.999993		1	'Inflammation'	2.69014e-06		1	'Inflammation'	0.857764		1	'Inflammation'	0.929909		1	'Inflammation'	1.15796e-06		1	'Inflammation'	1.05094e-14		1	'Inflammation'	6.78889e-21		1	'Inflammation'	3.58184e-10		1	'Malignant'	1		1	'Malignant'	0.976233		1	'Malignant'	1		1	'Malignant'	0.999993		1	'Malignant'
1	'Inflammation'	4.24558e-06		1	'Inflammation'	0.000405284		1	'Inflammation'	0.103781		1	'Inflammation'	0.0013018		1	'Malignant'	0.998807		1	'Malignant'	1		1	'Malignant'	0.998992		1	'Malignant'	0.997777		1	'Inflammation'	0.318216		1	'Inflammation'	7.63599e-05		1	'Inflammation'	0.922107		1	'Inflammation'	7.37752e-06		1	'Inflammation'
1	'Malignant'	0.999999		1	'Malignant'	0.999984		1	'Inflammation'	3.48005e-07		1	'Inflammation'	0.000850982		1	'Malignant'	1		1	'Malignant'	1		1	'Malignant'	0.999977		1	'Malignant'	1		1	'Malignant'	0.999998		1	'Malignant'	0.999175		1	'Malignant'	1		1	'Malignant'	1		1	'Malignant'
1	'Malignant'	0.999327		1	'Inflammation'	0.0484638		1	'Inflammation'	4.98744e-08		1	'Inflammation'	0.00738301		1	'Malignant'	0.999915		1	'Malignant'	0.383794		1	'Malignant'	0.12572		1	'Malignant'	0.998425		1	'Malignant'	1		1	'Malignant'	1		1	'Malignant'	1		1	'Malignant'	1		1	'Malignant'
1	'Inflammation'	2.12522e-08		1	'Malignant'	1		1	'Malignant'	0.999474		1	'Inflammation'	3.122e-06		1	'Malignant'	1		1	'Malignant'	0.999946		1	'Malignant'	0.999997		1	'Malignant'	1		1	'Malignant'	0.999999		1	'Malignant'	1		1	'Malignant'	1		1	'Malignant'	1		1	'Malignant'
1	'Inflammation'	0.00999531		1	'Malignant'	0.497847		1	'Inflammation'	0.00035815		1	'Inflammation'	4.52241e-08		1	'Inflammation'	2.22771e-10		1	'Inflammation'	4.12739e-07		1	'Inflammation'	6.56007e-06		1	'Inflammation'	1.81065e-06		1	'Malignant'	0.627603		1	'Malignant'	1		1	'Malignant'	0.999982		1	'Malignant'	1		1	'Malignant'
1	'Inflammation'	0.0292463		1	'Inflammation'	9.90149e-06		1	'Inflammation'	0.00715463		1	'Malignant'	0.990082		1	'Inflammation'	0.00461629		1	'Inflammation'	0.0133252		1	'Inflammation'	8.93806e-05		1	'Inflammation'	0.000553727		1	'Malignant'	1		1	'Malignant'	0.999981		1	'Malignant'	1		1	'Malignant'	0.999998		1	'Malignant'
1	'Malignant'	0.999784		1	'Malignant'	0.848026		1	'Inflammation'	0.00529115		1	'Inflammation'	4.04984e-08		1	'Inflammation'	0.000894019		1	'Inflammation'	0.0246974		1	'Inflammation'	0.000432625		1	'Inflammation'	0.000458576		1	'Inflammation'	1.39679e-07		1	'Inflammation'	0.000587856		1	'Inflammation'	0.126015		1	'Inflammation'	8.25717e-06		1	'Inflammation'
1	'Malignant'	0.996019		1	'Inflammation'	1.8877e-13		1	'Malignant'	0.99923		1	'Malignant'	0.999857		1	'Inflammation'	0.154529		1	'Inflammation'	0.0223241		1	'Inflammation'	3.81768e-05		1	'Inflammation'	0.000133679		1	'Malignant'	1		1	'Malignant'	1		1	'Malignant'	1		1	'Malignant'	0.999897		1	'Malignant'
1	'Malignant'	0.999954		1	'Malignant'	0.867658		1	'Malignant'	1		1	'Malignant'	0.999992		1	'Malignant'	1		1	'Malignant'	1		1	'Malignant'	1		1	'Malignant'	1		1	'Inflammation'	3.54138e-25		1	'Inflammation'	2.36834e-06		1	'Inflammation'	1.14284e-08		1	'Inflammation'	1.26424e-06		1	'Inflammation'
1	'Malignant'	0.999999		1	'Malignant'	0.999989		1	'Malignant'	1		1	'Inflammation'	0.00920437		1	'Inflammation'	0.00694315		1	'Inflammation'	0.128898		1	'Inflammation'	3.38495e-05		1	'Inflammation'	0.502428		1	'Malignant'	0.999957		1	'Malignant'	0.999996		1	'Malignant'	1		1	'Malignant'	0.0929979		1	'Malignant'
1	'Malignant'	0.99998		1	'Malignant'	1		1	'Inflammation'	2.24766e-06		1	'Malignant'	0.634236		1	'Inflammation'	3.39778e-08		1	'Inflammation'	6.78759e-05		1	'Inflammation'	0.0105968		1	'Inflammation'	1.67876e-07		1	'Malignant'	1		1	'Malignant'	1		1	'Malignant'	0.999989		1	'Malignant'	1		1	'Malignant'
1	'Inflammation'	7.41293e-06		1	'Malignant'	0.984374		1	'Malignant'	0.949904		1	'Malignant'	1		1	'Inflammation'	7.84439e-08		1	'Inflammation'	9.87758e-08		1	'Inflammation'	4.06228e-05		1	'Inflammation'	0.000261537		1	'Inflammation'	5.81474e-06		1	'Inflammation'	0.000270017		1	'Inflammation'	0.174386		1	'Inflammation'	6.71262e-05		1	'Inflammation'
1	'Inflammation'	0.0075844		1	'Malignant'	0.999931		1	'Malignant'	0.673482		1	'Malignant'	0.999951		1	'Inflammation'	8.93274e-17		1	'Inflammation'	5.27886e-16		1	'Inflammation'	2.90542e-24		1	'Inflammation'	3.36263e-11		1	'Inflammation'	7.96354e-24		1	'Inflammation'	1.16645e-17		1	'Inflammation'	3.17077e-09		1	'Inflammation'	1.17878e-08		1	'Inflammation'
1	'Inflammation'	3.824e-05		1	'Malignant'	0.999994		1	'Malignant'	0.999972		1	'Inflammation'	0.000387428		1	'Inflammation'	0.000807151		1	'Inflammation'	1.57065e-07		1	'Inflammation'	9.07355e-12		1	'Inflammation'	0.000455225		1	'Inflammation'	0.97575		1	'Inflammation'	0.9819		1	'Inflammation'	0.900564		1	'Inflammation'	0.108957		1	'Inflammation'
1	'Inflammation'	0.0153847		1	'Inflammation'	1.81748e-07		1	'Malignant'	0.808842		1	'Inflammation'	3.80984e-06		1	'Inflammation'	0.000202369		1	'Inflammation'	1.2063e-09		1	'Inflammation'	4.1546e-05		1	'Inflammation'	1.61439e-05		1	'Malignant'	1		1	'Malignant'	1		1	'Malignant'	0.996572		1	'Malignant'	0.999999		1	'Malignant'
1	'Malignant'	0.999972		1	'Inflammation'	4.66753e-08		1	'Malignant'	0.960226		1	'Inflammation'	0.00558274		1	'Inflammation'	8.45993e-09		1	'Inflammation'	1.9504e-14		1	'Inflammation'	4.93818e-20		1	'Inflammation'	3.73586e-09		1	'Malignant'	1		1	'Malignant'	0.999932		1	'Malignant'	0.999996		1	'Malignant'	1		1	'Malignant'
1	'Inflammation'	6.08957e-10		1	'Malignant'	0.999095		1	'Inflammation'	7.05639e-05		1	'Inflammation'	2.63314e-07		1	'Malignant'	0.999538		1	'Malignant'	0.372924		1	'Malignant'	0.93266		1	'Malignant'	0.470194		1	'Malignant'	1		1	'Malignant'	1		1	'Malignant'	1		1	'Malignant'	0.999999		1	'Malignant'
1	'Inflammation'	5.74409e-05		1	'Inflammation'	7.91201e-08		1	'Inflammation'	0.00834135		1	'Inflammation'	0.00241849		1	'Inflammation'	0.0175604		1	'Inflammation'	7.47111e-14		1	'Inflammation'	2.85657e-08		1	'Inflammation'	0.000198537		1	'Malignant'	0.999928		1	'Malignant'	0.000984846		1	'Malignant'	0.999927		1	'Malignant'	0.999637		1	'Malignant'
1	'Inflammation'	0.00530461		1	'Malignant'	1		1	'Malignant'	0.999991		1	'Malignant'	0.988699		1	'Inflammation'	7.1591e-21		1	'Inflammation'	8.74278e-11		1	'Inflammation'	3.57182e-07		1	'Inflammation'	9.33621e-10		1	'Malignant'	1		1	'Malignant'	1		1	'Malignant'	0.999974		1	'Malignant'	1		1	'Malignant'
1	'Inflammation'	8.45653e-06		1	'Malignant'	0.999998		1	'Inflammation'	0.0312233		1	'Malignant'	0.998648		1	'Inflammation'	3.58229e-07		1	'Inflammation'	9.3719e-16		1	'Inflammation'	2.35534e-12		1	'Inflammation'	6.73171e-09		1	'Inflammation'	6.2361e-26		1	'Inflammation'	3.51715e-16		1	'Inflammation'	3.02603e-07		1	'Inflammation'	2.59232e-08		1	'Inflammation'
1	'Inflammation'	3.40433e-09		1	'Malignant'	0.291256		1	'Malignant'	0.997223		1	'Malignant'	1		1	'Inflammation'	4.61968e-09		1	'Inflammation'	4.81117e-08		1	'Inflammation'	0.0110054		1	'Inflammation'	1.15446e-08		1	'Inflammation'	9.37306e-20		1	'Inflammation'	8.32466e-07		1	'Inflammation'	3.30896e-07		1	'Inflammation'	1.81055e-09		1	'Inflammation'
1	'Inflammation'	0.0078939		1	'Malignant'	0.97331		1	'Malignant'	0.996123		1	'Malignant'	1		1	'Malignant'	1		1	'Malignant'	1		1	'Malignant'	1		1	'Malignant'	1		1	'Inflammation'	8.11248e-13		1	'Inflammation'	0.000124552		1	'Inflammation'	0.244295		1	'Inflammation'	1.10092e-07		1	'Inflammation'
1	'Inflammation'	3.40899e-07		1	'Inflammation'	0.000449895		1	'Inflammation'	0.0396696		1	'Malignant'	0.999672		1	'Inflammation'	2.77607e-08		1	'Inflammation'	6.21717e-09		1	'Inflammation'	4.96032e-08		1	'Inflammation'	4.66297e-05		1	'Inflammation'	3.57742e-09		1	'Inflammation'	7.13171e-13		1	'Inflammation'	9.24492e-09		1	'Inflammation'	1.54242e-08		1	'Inflammation'
1	'Malignant'	0.835945		1	'Inflammation'	1.12647e-06		1	'Inflammation'	0.931956		1	'Inflammation'	1.2842e-11		1	'Inflammation'	2.1097e-08		1	'Inflammation'	4.31237e-06		1	'Inflammation'	1.27542e-12		1	'Inflammation'	1.08371e-13		1	'Malignant'	1		1	'Malignant'	0.999998		1	'Malignant'	0.999725		1	'Malignant'	1		1	'Malignant'
1	'Inflammation'	6.79171e-06		1	'Inflammation'	5.3522e-09		1	'Malignant'	0.999636		1	'Malignant'	1		1	'Inflammation'	7.97044e-07		1	'Inflammation'	3.82067e-08		1	'Inflammation'	6.0795e-08		1	'Inflammation'	4.39007e-07		1	'Inflammation'	5.83651e-16		1	'Inflammation'	1.82481e-07		1	'Inflammation'	0.119945		1	'Inflammation'	2.24427e-07		1	'Inflammation'
1	'Inflammation'	0.0252187		1	'Malignant'	0.0507105		1	'Malignant'	0.972909		1	'Inflammation'	6.62607e-06		1	'Malignant'	0.999945		1	'Malignant'	1		1	'Malignant'	0.999996		1	'Malignant'	0.999989		1	'Inflammation'	5.90276e-05		1	'Inflammation'	0.000302722		1	'Inflammation'	0.0239053		1	'Inflammation'	4.7484e-07		1	'Inflammation'
1	'Inflammation'	0.000487819		1	'Malignant'	1		1	'Malignant'	0.977944		1	'Malignant'	0.999789		1	'Inflammation'	7.90531e-09		1	'Inflammation'	3.91296e-21		1	'Inflammation'	4.35617e-18		1	'Inflammation'	5.15769e-12		1	'Inflammation'	3.12199e-08		1	'Inflammation'	3.76699e-07		1	'Inflammation'	3.73994e-05		1	'Inflammation'	0.000917474		1	'Inflammation'
1	'Inflammation'	2.03671e-06		1	'Malignant'	0.999998		1	'Malignant'	0.997458		1	'Inflammation'	8.36852e-05		1	'Malignant'	0.999996		1	'Malignant'	0.981709		1	'Malignant'	0.999257		1	'Malignant'	0.999993		1	'Malignant'	0.999989		1	'Malignant'	0.999202		1	'Malignant'	0.981658		1	'Malignant'	0.999998		1	'Malignant'
1	'Malignant'	0.938138		1	'Malignant'	0.560737		1	'Inflammation'	1.14703e-05		1	'Inflammation'	0.00752872		1	'Inflammation'	1.06778e-11		1	'Inflammation'	7.64285e-08		1	'Inflammation'	1.68015e-05		1	'Inflammation'	2.79389e-07		1	'Malignant'	1		1	'Malignant'	0.999946		1	'Malignant'	1		1	'Malignant'	1		1	'Malignant'
1	'Inflammation'	0.003989		1	'Inflammation'	6.23544e-05		1	'Inflammation'	0.00889666		1	'Malignant'	1		1	'Malignant'	1		1	'Malignant'	1		1	'Malignant'	0.999994		1	'Malignant'	0.999997		1	'Malignant'	1		1	'Malignant'	1		1	'Malignant'	0.999995		1	'Malignant'	1		1	'Malignant'
1	'Malignant'	0.982648		1	'Malignant'	1		1	'Malignant'	0.999137		1	'Inflammation'	0.0454617		1	'Malignant'	0.999982		1	'Malignant'	1		1	'Malignant'	0.999908		1	'Malignant'	0.999995		1	'Inflammation'	6.77497e-16		1	'Inflammation'	9.25872e-09		1	'Inflammation'	0.00690745		1	'Inflammation'	8.80313e-08		1	'Inflammation'
1	'Inflammation'	0.000800952		1	'Malignant'	0.995847		1	'Malignant'	0.727062		1	'Inflammation'	1.48509e-08		1	'Inflammation'	0.901449		1	'Inflammation'	0.000822803		1	'Inflammation'	0.00983035		1	'Inflammation'	0.00109323		1	'Malignant'	0.999995		1	'Malignant'	0.994818		1	'Malignant'	0.999386		1	'Malignant'	0.999862		1	'Malignant'
1	'Inflammation'	0.00183877		1	'Malignant'	0.999681		1	'Inflammation'	0.000304186		1	'Inflammation'	5.76593e-07		1	'Inflammation'	4.08946e-10		1	'Inflammation'	0.00151945		1	'Inflammation'	0.00010089		1	'Inflammation'	8.74386e-07		1	'Inflammation'	6.04155e-16		1	'Inflammation'	1.36692e-06		1	'Inflammation'	0.00194538		1	'Inflammation'	1.44016e-07		1	'Inflammation'
1	'Inflammation'	0.00270825		1	'Malignant'	0.916037		1	'Malignant'	0.988792		1	'Inflammation'	2.53603e-06		1	'Malignant'	0.999821		1	'Malignant'	0.999973		1	'Malignant'	0.991176		1	'Malignant'	0.996168		1	'Inflammation'	0.341751		1	'Inflammation'	0.02513		1	'Inflammation'	0.552617		1	'Inflammation'	0.000391116		1	'Inflammation'
1	'Inflammation'	2.36748e-11		1	'Inflammation'	0.000877158		1	'Inflammation'	0.613703		1	'Inflammation'	7.87092e-09		1	'Malignant'	1		1	'Malignant'	1		1	'Malignant'	0.999295		1	'Malignant'	0.99953		1	'Malignant'	1		1	'Malignant'	1		1	'Malignant'	1		1	'Malignant'	0.99999		1	'Malignant'
1	'Inflammation'	1.49259e-07		1	'Malignant'	0.997026		1	'Inflammation'	0.0518176		1	'Malignant'	1		1	'Malignant'	1		1	'Malignant'	1		1	'Malignant'	0.999848		1	'Malignant'	0.999999		1	'Malignant'	1		1	'Malignant'	0.999981		1	'Malignant'	1		1	'Malignant'	0.999966		1	'Malignant'
1	'Inflammation'	8.63779e-09		1	'Malignant'	1		1	'Malignant'	0.983342		1	'Inflammation'	0.00582572		1	'Malignant'	0.999986		1	'Malignant'	1		1	'Malignant'	1		1	'Malignant'	1		1	'Malignant'	1		1	'Malignant'	0.972964		1	'Malignant'	0.999996		1	'Malignant'	0.999996		1	'Malignant'
1	'Inflammation'	0.00436701		1	'Inflammation'	0.546833		1	'Malignant'	0.999468		1	'Malignant'	0.999748		1	'Malignant'	0.166834		1	'Malignant'	0.271534		1	'Malignant'	0.989221		1	'Malignant'	0.827038		1	'Malignant'	0.99954		1	'Malignant'	0.999992		1	'Malignant'	1		1	'Malignant'	1		1	'Malignant'
1	'Inflammation'	0.000178433		1	'Inflammation'	3.7972e-12		1	'Inflammation'	1.41653e-07		1	'Malignant'	0.999879		1	'Inflammation'	0.992252		1	'Inflammation'	0.948974		1	'Inflammation'	0.80394		1	'Inflammation'	0.965022		1	'Inflammation'	0.000688772		1	'Inflammation'	1.34596e-06		1	'Inflammation'	0.245766		1	'Inflammation'	0.944514		1	'Inflammation'
1	'Inflammation'	0.00012378		1	'Inflammation'	2.23625e-07		1	'Malignant'	0.997653		1	'Inflammation'	0.400851		1	'Inflammation'	7.41804e-05		1	'Inflammation'	0.000619703		1	'Inflammation'	0.000185196		1	'Inflammation'	1.38268e-06		1	'Inflammation'	3.61803e-10		1	'Inflammation'	1.07752e-08		1	'Inflammation'	1.60942e-06		1	'Inflammation'	1.62427e-09		1	'Inflammation'
1	'Inflammation'	1.00144e-05		1	'Malignant'	1		1	'Malignant'	0.999564		1	'Inflammation'	8.88564e-08		1	'Inflammation'	6.22698e-17		1	'Inflammation'	2.10743e-12		1	'Inflammation'	3.34353e-13		1	'Inflammation'	3.70685e-09		1	'Malignant'	1		1	'Malignant'	0.999998		1	'Malignant'	1		1	'Malignant'	1		1	'Malignant'
1	'Malignant'	1		1	'Inflammation'	2.77259e-11		1	'Malignant'	0.937146		1	'Malignant'	0.746683		1	'Malignant'	1		1	'Malignant'	1		1	'Malignant'	0.999995		1	'Malignant'	1		1	'Malignant'	0.999156		1	'Malignant'	0.0034066		1	'Malignant'	0.964738		1	'Malignant'	0.999035		1	'Malignant'
1	'Malignant'	0.998349		1	'Inflammation'	0.551349		1	'Malignant'	1		1	'Inflammation'	8.2535e-06		1	'Malignant'	1		1	'Malignant'	0.999999		1	'Malignant'	0.98989		1	'Malignant'	1		1	'Malignant'	1		1	'Malignant'	1		1	'Malignant'	1		1	'Malignant'	1		1	'Malignant'
1	'Malignant'	1		1	'Inflammation'	4.5003e-12		1	'Inflammation'	2.69299e-07		1	'Inflammation'	0.0576945		1	'Inflammation'	1.67557e-06		1	'Inflammation'	1.79656e-10		1	'Inflammation'	1.86979e-06		1	'Inflammation'	2.08475e-06		1	'Malignant'	0.999999		1	'Malignant'	0.99998		1	'Malignant'	1		1	'Malignant'	1		1	'Malignant'
1	'Inflammation'	1.09991e-05		1	'Inflammation'	2.22887e-08		1	'Inflammation'	0.583283		1	'Inflammation'	0.00276251		1	'Malignant'	0.999999		1	'Malignant'	0.999967		1	'Malignant'	0.999999		1	'Malignant'	0.999996		1	'Inflammation'	4.42759e-19		1	'Inflammation'	1.33523e-12		1	'Inflammation'	0.000590983		1	'Inflammation'	8.90327e-07		1	'Inflammation'
1	'Inflammation'	0.000718765		1	'Malignant'	1		1	'Malignant'	0.997625		1	'Malignant'	0.925794		1	'Inflammation'	0.0165475		1	'Inflammation'	4.16565e-08		1	'Inflammation'	1.0001e-05		1	'Inflammation'	1.9528e-08		1	'Malignant'	0.998738		1	'Malignant'	0.908921		1	'Malignant'	0.992017		1	'Malignant'	0.998994		1	'Malignant'
1	'Malignant'	0.999782		1	'Inflammation'	7.1764e-07		1	'Inflammation'	0.000789348		1	'Malignant'	0.999999		1	'Malignant'	1		1	'Malignant'	1		1	'Malignant'	0.999873		1	'Malignant'	1		1	'Malignant'	1		1	'Malignant'	1		1	'Malignant'	0.999998		1	'Malignant'	1		1	'Malignant'
1	'Inflammation'	6.22857e-06		1	'Malignant'	0.984398		1	'Malignant'	0.999995		1	'Inflammation'	0.0013488		1	'Inflammation'	1.55341e-06		1	'Inflammation'	0.000275951		1	'Inflammation'	0.0359703		1	'Inflammation'	2.8833e-06		1	'Inflammation'	1.0662e-05		1	'Inflammation'	2.39596e-10		1	'Inflammation'	1.84884e-05		1	'Inflammation'	6.2549e-10		1	'Inflammation'
1	'Malignant'	0.997864		1	'Inflammation'	1.47035e-05		1	'Malignant'	0.999948		1	'Malignant'	0.999999		1	'Malignant'	1		1	'Malignant'	0.999946		1	'Malignant'	0.999895		1	'Malignant'	1		1	'Malignant'	1		1	'Malignant'	1		1	'Malignant'	1		1	'Malignant'	1		1	'Malignant'
1	'Inflammation'	0.000354855		1	'Malignant'	0.98817		1	'Inflammation'	6.95538e-09		1	'Inflammation'	0.000439452		1	'Inflammation'	3.30048e-13		1	'Inflammation'	2.71648e-11		1	'Inflammation'	4.92423e-11		1	'Inflammation'	4.86624e-14		1	'Malignant'	1		1	'Malignant'	1		1	'Malignant'	1		1	'Malignant'	1		1	'Malignant'
1	'Malignant'	0.988589		1	'Malignant'	0.999971		1	'Malignant'	0.979624		1	'Inflammation'	2.10474e-07		1	'Inflammation'	1.74787e-08		1	'Inflammation'	5.21466e-07		1	'Inflammation'	0.00126245		1	'Inflammation'	9.15049e-05		1	'Inflammation'	1.6217e-09		1	'Inflammation'	1.30877e-08		1	'Inflammation'	7.84167e-09		1	'Inflammation'	7.22742e-08		1	'Inflammation'
1	'Inflammation'	8.55651e-05		1	'Inflammation'	0.00111971		1	'Malignant'	0.999709		1	'Inflammation'	0.0585933		1	'Inflammation'	6.07354e-07		1	'Inflammation'	9.24593e-06		1	'Inflammation'	0.00348716		1	'Inflammation'	2.25101e-06		1	'Malignant'	1		1	'Malignant'	1		1	'Malignant'	1		1	'Malignant'	1		1	'Malignant'
1	'Malignant'	0.999976		1	'Inflammation'	0.0114189		1	'Malignant'	0.999575		1	'Malignant'	0.999999		1	'Malignant'	0.999991		1	'Malignant'	1		1	'Malignant'	1		1	'Malignant'	0.999674		1	'Inflammation'	3.71963e-18		1	'Inflammation'	1.77156e-16		1	'Inflammation'	3.28399e-10		1	'Inflammation'	1.76186e-07		1	'Inflammation'
1	'Inflammation'	2.70916e-07		1	'Inflammation'	8.67618e-07		1	'Malignant'	0.998983		1	'Malignant'	1		1	'Malignant'	0.999988		1	'Malignant'	0.999991		1	'Malignant'	0.999968		1	'Malignant'	0.917364		1	'Inflammation'	8.47623e-11		1	'Inflammation'	0.000273607		1	'Inflammation'	0.0974359		1	'Inflammation'	0.0122209		1	'Inflammation'
1	'Inflammation'	2.36389e-05		1	'Inflammation'	2.26317e-05		1	'Inflammation'	0.00459954		1	'Inflammation'	0.0256413		1	'Inflammation'	0.00359741		1	'Inflammation'	5.04798e-09		1	'Inflammation'	2.05145e-15		1	'Inflammation'	3.27797e-06		1	'Malignant'	1		1	'Malignant'	1		1	'Malignant'	1		1	'Malignant'	1		1	'Malignant'
1	'Inflammation'	0.868919		1	'Malignant'	1		1	'Malignant'	0.999865		1	'Inflammation'	1.2438e-07		1	'Inflammation'	0.997667		1	'Inflammation'	0.94096		1	'Inflammation'	0.0170567		1	'Inflammation'	0.763691		1	'Malignant'	1		1	'Malignant'	1		1	'Malignant'	1		1	'Malignant'	0.999999		1	'Malignant'
1	'Inflammation'	2.61584e-07		1	'Inflammation'	2.96264e-06		1	'Inflammation'	0.966053		1	'Inflammation'	6.02118e-05		1	'Malignant'	1		1	'Malignant'	1		1	'Malignant'	1		1	'Malignant'	1		1	'Malignant'	1		1	'Malignant'	0.999999		1	'Malignant'	0.999986		1	'Malignant'	1		1	'Malignant'
1	'Malignant'	0.999914		1	'Inflammation'	0.00141949		1	'Inflammation'	0.643588		1	'Inflammation'	0.229361		1	'Malignant'	1		1	'Malignant'	1		1	'Malignant'	0.894968		1	'Malignant'	0.999998		1	'Inflammation'	3.18182e-21		1	'Inflammation'	4.30302e-14		1	'Inflammation'	5.30677e-09		1	'Inflammation'	7.11059e-07		1	'Inflammation'
1	'Malignant'	1		1	'Malignant'	0.996839		1	'Inflammation'	0.000334434		1	'Malignant'	0.999995		1	'Malignant'	0.999366		1	'Malignant'	0.999997		1	'Malignant'	0.991985		1	'Malignant'	0.700458		1	'Malignant'	1		1	'Malignant'	1		1	'Malignant'	0.999998		1	'Malignant'	0.999974		1	'Malignant'
1	'Malignant'	0.728245		1	'Malignant'	0.3843		1	'Inflammation'	0.968024		1	'Malignant'	0.999999		1	'Inflammation'	5.27039e-12		1	'Inflammation'	3.48714e-18		1	'Inflammation'	5.35872e-16		1	'Inflammation'	4.52277e-08		1	'Malignant'	0.995248		1	'Malignant'	1		1	'Malignant'	1		1	'Malignant'	0.999997		1	'Malignant'
1	'Malignant'	0.99983		1	'Malignant'	1		1	'Malignant'	0.999994		1	'Malignant'	0.997586		1	'Malignant'	0.998394		1	'Malignant'	0.999933		1	'Malignant'	0.998681		1	'Malignant'	0.0999508		1	'Malignant'	1		1	'Malignant'	0.999999		1	'Malignant'	0.999997		1	'Malignant'	1		1	'Malignant'
1	'Malignant'	0.901429		1	'Inflammation'	7.35215e-05		1	'Malignant'	0.999999		1	'Malignant'	0.968812		1	'Malignant'	1		1	'Malignant'	1		1	'Malignant'	0.999961		1	'Malignant'	1		1	'Malignant'	1		1	'Malignant'	1		1	'Malignant'	1		1	'Malignant'	1		1	'Malignant'
1	'Malignant'	0.988669		1	'Malignant'	1		1	'Malignant'	0.999856		1	'Malignant'	0.999421		1	'Malignant'	0.999939		1	'Malignant'	1		1	'Malignant'	0.998317		1	'Malignant'	0.999934		1	'Inflammation'	1.16561e-05		1	'Inflammation'	3.75728e-05		1	'Inflammation'	0.0464417		1	'Inflammation'	8.84052e-08		1	'Inflammation'
1	'Malignant'	0.999926		1	'Inflammation'	0.152882		1	'Malignant'	0.993643		1	'Malignant'	0.925025		1	'Inflammation'	6.35199e-05		1	'Inflammation'	1.16824e-08		1	'Inflammation'	3.61852e-07		1	'Inflammation'	5.11031e-08		1	'Inflammation'	1.43588e-11		1	'Inflammation'	2.47018e-15		1	'Inflammation'	6.46913e-08		1	'Inflammation'	2.50205e-12		1	'Inflammation'
1	'Malignant'	0.935031		1	'Inflammation'	6.77701e-08		1	'Malignant'	0.999205		1	'Malignant'	0.999995		1	'Malignant'	0.999957		1	'Malignant'	1		1	'Malignant'	1		1	'Malignant'	1		1	'Inflammation'	5.42168e-10		1	'Inflammation'	2.71823e-07		1	'Inflammation'	0.0414525		1	'Inflammation'	5.71041e-10		1	'Inflammation'
1	'Inflammation'	0.00211963		1	'Inflammation'	1.49918e-13		1	'Malignant'	0.995658		1	'Inflammation'	3.17642e-05		1	'Inflammation'	2.10704e-14		1	'Inflammation'	2.51431e-13		1	'Inflammation'	2.69039e-10		1	'Inflammation'	1.31156e-09		1	'Malignant'	1		1	'Malignant'	1		1	'Malignant'	0.999924		1	'Malignant'	1		1	'Malignant'
1	'Inflammation'	0.023597		1	'Inflammation'	1.44943e-07		1	'Malignant'	0.787248		1	'Inflammation'	0.00340981		1	'Malignant'	0.999985		1	'Malignant'	0.999824		1	'Malignant'	0.999779		1	'Malignant'	0.999952		1	'Malignant'	1		1	'Malignant'	1		1	'Malignant'	1		1	'Malignant'	1		1	'Malignant'
1	'Malignant'	0.999497		1	'Inflammation'	8.86683e-11		1	'Malignant'	0.999755		1	'Inflammation'	0.0757574		1	'Malignant'	0.991263		1	'Malignant'	0.210679		1	'Malignant'	0.878837		1	'Malignant'	0.90978		1	'Malignant'	1		1	'Malignant'	1		1	'Malignant'	1		1	'Malignant'	1		1	'Malignant'
1	'Inflammation'	0.00183094		1	'Malignant'	1		1	'Inflammation'	0.949327		1	'Inflammation'	1.46409e-07		1	'Inflammation'	0.000398116		1	'Inflammation'	1.0197e-07		1	'Inflammation'	6.34858e-06		1	'Inflammation'	1.36994e-06		1	'Malignant'	1		1	'Malignant'	1		1	'Malignant'	1		1	'Malignant'	0.999999		1	'Malignant'
1	'Inflammation'	1.83994e-07		1	'Inflammation'	1.66553e-10		1	'Inflammation'	1.26041e-07		1	'Inflammation'	0.000859947		1	'Malignant'	1		1	'Malignant'	1		1	'Malignant'	0.999989		1	'Malignant'	0.999997		1	'Inflammation'	3.72203e-07		1	'Inflammation'	9.43688e-06		1	'Inflammation'	7.8997e-06		1	'Inflammation'	0.00239766		1	'Inflammation'
1	'Malignant'	0.999999		1	'Malignant'	0.999749		1	'Malignant'	0.999943		1	'Malignant'	1		1	'Inflammation'	0.00016691		1	'Inflammation'	6.79815e-05		1	'Inflammation'	0.0793097		1	'Inflammation'	2.83899e-05		1	'Malignant'	1		1	'Malignant'	0.999998		1	'Malignant'	0.999988		1	'Malignant'	1		1	'Malignant'
1	'Inflammation'	3.63119e-07		1	'Inflammation'	0.00263654		1	'Inflammation'	5.0577e-07		1	'Malignant'	0.999998		1	'Malignant'	0.999999		1	'Malignant'	0.997588		1	'Malignant'	0.999782		1	'Malignant'	0.997974		1	'Malignant'	0.999999		1	'Malignant'	1		1	'Malignant'	0.999932		1	'Malignant'	1		1	'Malignant'
1	'Inflammation'	9.22142e-05		1	'Malignant'	0.71524		1	'Malignant'	1		1	'Malignant'	0.990244		1	'Malignant'	1		1	'Malignant'	1		1	'Malignant'	1		1	'Malignant'	1		1	'Malignant'	0.99908		1	'Malignant'	0.99998		1	'Malignant'	1		1	'Malignant'	1		1	'Malignant'
1	'Inflammation'	3.41785e-06		1	'Inflammation'	8.79886e-14		1	'Malignant'	0.999978		1	'Malignant'	0.942714		1	'Inflammation'	1.93716e-05		1	'Inflammation'	0.0389168		1	'Inflammation'	4.74155e-07		1	'Inflammation'	1.81636e-05		1	'Malignant'	1		1	'Malignant'	1		1	'Malignant'	1		1	'Malignant'	1		1	'Malignant'
1	'Inflammation'	0.005012		1	'Malignant'	0.999882		1	'Inflammation'	0.000397225		1	'Inflammation'	2.29225e-09		1	'Malignant'	0.992862		1	'Malignant'	0.999894		1	'Malignant'	0.999947		1	'Malignant'	0.998821		1	'Inflammation'	0.000128859		1	'Inflammation'	6.59089e-11		1	'Inflammation'	2.11767e-05		1	'Inflammation'	2.34423e-08		1	'Inflammation'
1	'Inflammation'	1.09256e-05		1	'Inflammation'	1.72356e-07		1	'Malignant'	0.999904		1	'Inflammation'	0.000151505		1	'Malignant'	1		1	'Malignant'	0.996165		1	'Malignant'	0.999966		1	'Malignant'	0.999999		1	'Inflammation'	0.000567429		1	'Inflammation'	2.35614e-06		1	'Inflammation'	0.000591381		1	'Inflammation'	0.00280276		1	'Inflammation'
1	'Malignant'	0.041386		1	'Inflammation'	2.7227e-10		1	'Malignant'	0.991005		1	'Inflammation'	4.24094e-05		1	'Inflammation'	0.000126324		1	'Inflammation'	0.000129391		1	'Inflammation'	0.0153252		1	'Inflammation'	7.06342e-05		1	'Inflammation'	0.00219695		1	'Inflammation'	1.0217e-05		1	'Inflammation'	0.000364301		1	'Inflammation'	1.43371e-06		1	'Inflammation'
1	'Malignant'	0.999995		1	'Inflammation'	1.66309e-05		1	'Malignant'	0.998294		1	'Inflammation'	1.92226e-06		1	'Inflammation'	2.52632e-06		1	'Inflammation'	3.4119e-11		1	'Inflammation'	4.61561e-19		1	'Inflammation'	1.28981e-09		1	'Inflammation'	0.744814		1	'Inflammation'	0.118402		1	'Inflammation'	0.997821		1	'Inflammation'	0.999849		1	'Inflammation'
1	'Malignant'	0.999964		1	'Inflammation'	1.17207e-07		1	'Inflammation'	0.00141995		1	'Malignant'	1		1	'Inflammation'	7.28158e-15		1	'Inflammation'	4.2156e-10		1	'Inflammation'	1.15164e-11		1	'Inflammation'	3.91087e-10		1	'Inflammation'	8.16408e-12		1	'Inflammation'	0.000506317		1	'Inflammation'	0.0482636		1	'Inflammation'	0.000132896		1	'Inflammation'
1	'Malignant'	0.999806		1	'Malignant'	0.988313		1	'Inflammation'	0.477553		1	'Malignant'	0.966404		1	'Inflammation'	0.00287619		1	'Inflammation'	0.000158023		1	'Inflammation'	1.00125e-05		1	'Inflammation'	0.00469573		1	'Malignant'	0.999996		1	'Malignant'	0.999994		1	'Malignant'	0.999172		1	'Malignant'	0.982227		1	'Malignant'
1	'Malignant'	0.999291		1	'Inflammation'	3.13326e-16		1	'Inflammation'	1.39535e-13		1	'Inflammation'	1.11327e-05		1	'Malignant'	0.989584		1	'Malignant'	0.999937		1	'Malignant'	0.709915		1	'Malignant'	0.677092		1	'Inflammation'	1.0906e-11		1	'Inflammation'	5.23589e-15		1	'Inflammation'	4.18171e-05		1	'Inflammation'	4.21964e-08		1	'Inflammation'
1	'Inflammation'	3.34618e-05		1	'Inflammation'	5.41538e-12		1	'Malignant'	0.998605		1	'Malignant'	0.984557		1	'Inflammation'	1.91953e-11		1	'Inflammation'	3.41381e-14		1	'Inflammation'	5.48559e-18		1	'Inflammation'	1.00434e-05		1	'Malignant'	0.999999		1	'Malignant'	1		1	'Malignant'	0.999959		1	'Malignant'	0.999999		1	'Malignant'
1	'Malignant'	0.858809		1	'Malignant'	0.999968		1	'Malignant'	0.921299		1	'Malignant'	0.275004		1	'Inflammation'	0.0411255		1	'Inflammation'	0.0535548		1	'Inflammation'	0.0845257		1	'Inflammation'	0.0560595		1	'Inflammation'	0.789966		1	'Inflammation'	4.67765e-06		1	'Inflammation'	0.429958		1	'Inflammation'	0.0272388		1	'Inflammation'
1	'Inflammation'	0.0189553		1	'Inflammation'	9.65906e-05		1	'Malignant'	0.996733		1	'Malignant'	0.999999		1	'Malignant'	0.9988		1	'Malignant'	0.995668		1	'Malignant'	0.940786		1	'Malignant'	0.998713		1	'Inflammation'	3.98097e-10		1	'Inflammation'	3.17815e-14		1	'Inflammation'	5.14129e-08		1	'Inflammation'	3.55506e-08		1	'Inflammation'
1	'Malignant'	0.961145		1	'Malignant'	0.989925		1	'Inflammation'	0.923833		1	'Inflammation'	8.01259e-09		1	'Inflammation'	0.0292721		1	'Inflammation'	5.10704e-06		1	'Inflammation'	0.000180703		1	'Inflammation'	0.135279		1	'Malignant'	1		1	'Malignant'	1		1	'Malignant'	1		1	'Malignant'	1		1	'Malignant'
1	'Malignant'	0.999446		1	'Inflammation'	2.17595e-09		1	'Inflammation'	5.5775e-05		1	'Inflammation'	0.940785		1	'Inflammation'	0.000122412		1	'Inflammation'	1.15041e-14		1	'Inflammation'	2.50569e-16		1	'Inflammation'	9.62854e-07		1	'Inflammation'	0		1	'Inflammation'	5.50049e-15		1	'Inflammation'	1.86327e-11		1	'Inflammation'	1.06341e-10		1	'Inflammation'
1	'Inflammation'	7.01253e-06		1	'Inflammation'	0.998448		1	'Inflammation'	0.00139502		1	'Inflammation'	0.00625156		1	'Malignant'	1		1	'Malignant'	1		1	'Malignant'	1		1	'Malignant'	1		1	'Malignant'	0.997884		1	'Malignant'	0.96033		1	'Malignant'	0.999993		1	'Malignant'	0.999983		1	'Malignant'
1	'Malignant'	0.997139		1	'Inflammation'	6.71291e-06		1	'Inflammation'	0.971429		1	'Inflammation'	7.37209e-07		1	'Malignant'	1		1	'Malignant'	1		1	'Malignant'	0.999996		1	'Malignant'	1		1	'Malignant'	0.999516		1	'Malignant'	0.0464743		1	'Malignant'	0.99992		1	'Malignant'	0.996995		1	'Malignant'
1	'Inflammation'	6.3144e-08		1	'Malignant'	1		1	'Malignant'	0.990896		1	'Inflammation'	4.29337e-08		1	'Malignant'	1		1	'Malignant'	1		1	'Malignant'	0.999999		1	'Malignant'	0.999956		1	'Malignant'	1		1	'Malignant'	0.999909		1	'Malignant'	0.9881		1	'Malignant'	0.999988		1	'Malignant'
1	'Inflammation'	0.000312422		1	'Inflammation'	6.90575e-14		1	'Malignant'	0.999598		1	'Malignant'	0.997916		1	'Malignant'	1		1	'Malignant'	1		1	'Malignant'	1		1	'Malignant'	1		1	'Inflammation'	8.15182e-07		1	'Inflammation'	4.4645e-10		1	'Inflammation'	4.87629e-09		1	'Inflammation'	5.74167e-08		1	'Inflammation'
1	'Inflammation'	0.00041415		1	'Inflammation'	5.38696e-07		1	'Inflammation'	5.15103e-09		1	'Inflammation'	0.000226639		1	'Inflammation'	2.17228e-12		1	'Inflammation'	2.60582e-08		1	'Inflammation'	1.77387e-14		1	'Inflammation'	4.81388e-08		1	'Malignant'	0.999997		1	'Malignant'	1		1	'Malignant'	1		1	'Malignant'	0.999999		1	'Malignant'
1	'Malignant'	0.999271		1	'Inflammation'	5.27528e-08		1	'Inflammation'	1.3101e-09		1	'Inflammation'	0.844881		1	'Malignant'	1		1	'Malignant'	1		1	'Malignant'	0.999986		1	'Malignant'	1		1	'Malignant'	1		1	'Malignant'	1		1	'Malignant'	0.999935		1	'Malignant'	1		1	'Malignant'
1	'Inflammation'	0.215964		1	'Malignant'	0.099426		1	'Malignant'	0.568403		1	'Inflammation'	0.081337		1	'Inflammation'	0.972405		1	'Inflammation'	0.0180023		1	'Inflammation'	0.00123732		1	'Inflammation'	0.0785699		1	'Malignant'	1		1	'Malignant'	0.00650525		1	'Malignant'	0.984847		1	'Malignant'	1		1	'Malignant'
1	'Inflammation'	1.17804e-10		1	'Inflammation'	6.03085e-12		1	'Malignant'	0.635745		1	'Inflammation'	0.0066207		1	'Inflammation'	4.04577e-14		1	'Inflammation'	7.49935e-07		1	'Inflammation'	1.80876e-05		1	'Inflammation'	0.00101571		1	'Inflammation'	0.212864		1	'Inflammation'	0.0449209		1	'Inflammation'	0.37656		1	'Inflammation'	0.000740631		1	'Inflammation'
1	'Inflammation'	0.000259544		1	'Malignant'	0.0652212		1	'Malignant'	0.999997		1	'Inflammation'	0.000126051		1	'Inflammation'	0.00176121		1	'Inflammation'	3.38947e-08		1	'Inflammation'	4.17766e-07		1	'Inflammation'	1.06262e-05		1	'Malignant'	0.9987		1	'Malignant'	0.999979		1	'Malignant'	0.99822		1	'Malignant'	0.998609		1	'Malignant'
1	'Malignant'	0.999993		1	'Inflammation'	2.97857e-13		1	'Inflammation'	6.74072e-09		1	'Malignant'	0.821284		1	'Malignant'	1		1	'Malignant'	1		1	'Malignant'	1		1	'Malignant'	1		1	'Inflammation'	5.98875e-08		1	'Inflammation'	2.97548e-09		1	'Inflammation'	8.63624e-07		1	'Inflammation'	2.9064e-10		1	'Inflammation'
1	'Malignant'	0.999979		1	'Malignant'	0.887846		1	'Inflammation'	8.97568e-08		1	'Inflammation'	8.16313e-10		1	'Malignant'	1		1	'Malignant'	1		1	'Malignant'	0.999977		1	'Malignant'	1		1	'Inflammation'	0.999347		1	'Inflammation'	7.82477e-07		1	'Inflammation'	0.397395		1	'Inflammation'	0.99793		1	'Inflammation'
1	'Inflammation'	0.000181163		1	'Inflammation'	1.27013e-13		1	'Inflammation'	0.0215498		1	'Inflammation'	6.76042e-06		1	'Malignant'	0.999999		1	'Malignant'	0.600618		1	'Malignant'	0.0739997		1	'Malignant'	0.996696		1	'Malignant'	1		1	'Malignant'	1		1	'Malignant'	0.99998		1	'Malignant'	0.999986		1	'Malignant'
1	'Inflammation'	7.34434e-09		1	'Malignant'	0.999478		1	'Inflammation'	7.86803e-09		1	'Inflammation'	0.813017		1	'Malignant'	0.678151		1	'Malignant'	0.999428		1	'Malignant'	0.999898		1	'Malignant'	0.999896		1	'Inflammation'	0.519954		1	'Inflammation'	5.98894e-07		1	'Inflammation'	0.119359		1	'Inflammation'	0.000227415		1	'Inflammation'
1	'Malignant'	0.999225		1	'Inflammation'	6.42297e-12		1	'Inflammation'	3.56659e-07		1	'Malignant'	0.999998		1	'Inflammation'	0.0242203		1	'Inflammation'	0.00245075		1	'Inflammation'	0.593098		1	'Inflammation'	0.00379332		1	'Inflammation'	1.30801e-07		1	'Inflammation'	9.78375e-07		1	'Inflammation'	0.000494109		1	'Inflammation'	2.39313e-09		1	'Inflammation'
1	'Inflammation'	4.42697e-08		1	'Inflammation'	7.17484e-08		1	'Malignant'	0.997235		1	'Malignant'	0.999566		1	'Inflammation'	0.111039		1	'Inflammation'	0.049234		1	'Inflammation'	0.0923168		1	'Inflammation'	0.102121		1	'Malignant'	0.99994		1	'Malignant'	0.998805		1	'Malignant'	0.999924		1	'Malignant'	0.99985		1	'Malignant'
1	'Inflammation'	5.10491e-08		1	'Malignant'	0.999901		1	'Inflammation'	7.05861e-08		1	'Malignant'	1		1	'Inflammation'	1.61789e-07		1	'Inflammation'	1.27765e-07		1	'Inflammation'	6.16409e-11		1	'Inflammation'	7.77038e-08		1	'Inflammation'	0.00288575		1	'Inflammation'	1.30846e-08		1	'Inflammation'	0.00203269		1	'Inflammation'	0.000566211		1	'Inflammation'
1	'Malignant'	0.998497		1	'Inflammation'	0.0527181		1	'Inflammation'	0.366964		1	'Inflammation'	1.80761e-07		1	'Inflammation'	5.11874e-10		1	'Inflammation'	5.36903e-07		1	'Inflammation'	9.30381e-06		1	'Inflammation'	3.11167e-07		1	'Malignant'	1		1	'Malignant'	1		1	'Malignant'	0.999955		1	'Malignant'	0.999998		1	'Malignant'
1	'Malignant'	0.801847		1	'Malignant'	0.672399		1	'Inflammation'	3.36704e-12		1	'Inflammation'	0.00372791		1	'Inflammation'	2.48241e-14		1	'Inflammation'	7.1918e-09		1	'Inflammation'	1.0464e-06		1	'Inflammation'	1.78558e-09		1	'Malignant'	1		1	'Malignant'	1		1	'Malignant'	1		1	'Malignant'	1		1	'Malignant'
1	'Inflammation'	0.00461591		1	'Malignant'	0.926494		1	'Malignant'	0.264785		1	'Malignant'	0.999686		1	'Inflammation'	0.0270207		1	'Inflammation'	0.0733239		1	'Inflammation'	0.19023		1	'Inflammation'	0.0165313		1	'Inflammation'	2.25384e-08		1	'Inflammation'	0.0246464		1	'Inflammation'	0.914206		1	'Inflammation'	0.000503192		1	'Inflammation'
1	'Inflammation'	4.3073e-05		1	'Inflammation'	6.49557e-07		1	'Malignant'	0.999999		1	'Malignant'	0.999997		1	'Inflammation'	1.94659e-06		1	'Inflammation'	2.75219e-06		1	'Inflammation'	4.04818e-05		1	'Inflammation'	1.37903e-06		1	'Malignant'	0.781576		1	'Malignant'	0.665389		1	'Malignant'	0.350843		1	'Malignant'	0.999993		1	'Malignant'
1	'Inflammation'	5.40742e-07		1	'Inflammation'	6.36024e-11		1	'Inflammation'	0.000238859		1	'Inflammation'	3.26075e-14		1	'Malignant'	0.999812		1	'Malignant'	0.952636		1	'Malignant'	0.892948		1	'Malignant'	0.98993		1	'Malignant'	0.999982		1	'Malignant'	1		1	'Malignant'	0.999945		1	'Malignant'	0.99998		1	'Malignant'
1	'Malignant'	0.999993		1	'Inflammation'	0.885561		1	'Malignant'	0.998782		1	'Malignant'	1		1	'Inflammation'	0.00135105		1	'Inflammation'	2.95293e-05		1	'Inflammation'	0.0173346		1	'Inflammation'	0.0162773		1	'Malignant'	0.99911		1	'Malignant'	0.861495		1	'Malignant'	0.996725		1	'Malignant'	0.999026		1	'Malignant'
1	'Malignant'	0.999895		1	'Inflammation'	0.853919		1	'Malignant'	0.942741		1	'Inflammation'	3.60825e-11		1	'Inflammation'	4.48092e-13		1	'Inflammation'	1.24977e-08		1	'Inflammation'	1.12918e-06		1	'Inflammation'	3.6205e-11		1	'Malignant'	0.999999		1	'Malignant'	0.999996		1	'Malignant'	0.995804		1	'Malignant'	1		1	'Malignant'
1	'Malignant'	0.108698		1	'Malignant'	0.999996		1	'Malignant'	0.998952		1	'Inflammation'	2.64751e-05		1	'Malignant'	0.997929		1	'Malignant'	1		1	'Malignant'	0.999947		1	'Malignant'	0.899603		1	'Inflammation'	1.28229e-17		1	'Inflammation'	1.42771e-11		1	'Inflammation'	4.86842e-06		1	'Inflammation'	2.72526e-10		1	'Inflammation'
1	'Inflammation'	5.43491e-05		1	'Inflammation'	4.25633e-13		1	'Malignant'	0.999997		1	'Malignant'	0.999999		1	'Malignant'	0.999998		1	'Malignant'	0.999999		1	'Malignant'	0.999998		1	'Malignant'	0.999987		1	'Inflammation'	1.21147e-05		1	'Inflammation'	0.000231093		1	'Inflammation'	0.0239533		1	'Inflammation'	0.000622503		1	'Inflammation'
1	'Inflammation'	2.62745e-05		1	'Malignant'	1		1	'Malignant'	0.99986		1	'Inflammation'	0.000146792		1	'Inflammation'	1.83836e-05		1	'Inflammation'	2.03951e-06		1	'Inflammation'	1.20098e-09		1	'Inflammation'	2.3435e-08		1	'Malignant'	1		1	'Malignant'	1		1	'Malignant'	1		1	'Malignant'	1		1	'Malignant'
1	'Inflammation'	0.000177593		1	'Inflammation'	2.73964e-12		1	'Malignant'	0.990878		1	'Inflammation'	3.28515e-06		1	'Inflammation'	6.52881e-16		1	'Inflammation'	3.66218e-13		1	'Inflammation'	1.40459e-06		1	'Inflammation'	9.26208e-07		1	'Inflammation'	3.32211e-05		1	'Inflammation'	0.000187174		1	'Inflammation'	0.000667694		1	'Inflammation'	8.688e-07		1	'Inflammation'
1	'Malignant'	0.999998		1	'Inflammation'	0.186345		1	'Inflammation'	1.31158e-05		1	'Malignant'	1		1	'Malignant'	1		1	'Malignant'	1		1	'Malignant'	1		1	'Malignant'	1		1	'Inflammation'	2.93297e-05		1	'Inflammation'	0.000483424		1	'Inflammation'	0.0145645		1	'Inflammation'	2.68255e-10		1	'Inflammation'
1	'Malignant'	0.999967		1	'Malignant'	0.980807		1	'Inflammation'	6.45933e-06		1	'Inflammation'	0.00128349		1	'Inflammation'	3.61387e-07		1	'Inflammation'	1.18967e-10		1	'Inflammation'	6.39231e-11		1	'Inflammation'	2.43916e-05		1	'Inflammation'	5.48352e-12		1	'Inflammation'	1.74109e-20		1	'Inflammation'	3.66168e-06		1	'Inflammation'	2.00582e-10		1	'Inflammation'
1	'Malignant'	0.999216		1	'Inflammation'	4.51846e-09		1	'Inflammation'	7.53265e-12		1	'Malignant'	1		1	'Inflammation'	2.90245e-22		1	'Inflammation'	7.48548e-12		1	'Inflammation'	5.86819e-16		1	'Inflammation'	3.01708e-08		1	'Malignant'	1		1	'Malignant'	0.998823		1	'Malignant'	1		1	'Malignant'	0.999657		1	'Malignant'
1	'Inflammation'	1.0175e-06		1	'Malignant'	0.999996		1	'Malignant'	0.997022		1	'Inflammation'	0.141772		1	'Malignant'	0.99998		1	'Malignant'	0.999996		1	'Malignant'	0.993015		1	'Malignant'	0.998833		1	'Malignant'	1		1	'Malignant'	1		1	'Malignant'	1		1	'Malignant'	1		1	'Malignant'
1	'Inflammation'	0.000919604		1	'Malignant'	0.999965		1	'Inflammation'	5.93446e-07		1	'Inflammation'	3.22321e-06		1	'Inflammation'	5.56965e-08		1	'Inflammation'	0.0023098		1	'Inflammation'	4.76639e-07		1	'Inflammation'	9.53014e-06		1	'Inflammation'	6.71058e-05		1	'Inflammation'	5.24796e-06		1	'Inflammation'	0.00801039		1	'Inflammation'	7.18881e-06		1	'Inflammation'
1	'Inflammation'	0.00260677		1	'Inflammation'	0.000683062		1	'Malignant'	0.999379		1	'Malignant'	0.999998		1	'Malignant'	1		1	'Malignant'	1		1	'Malignant'	0.999803		1	'Malignant'	1		1	'Inflammation'	1.94768e-07		1	'Inflammation'	7.81806e-05		1	'Inflammation'	0.253491		1	'Inflammation'	9.49068e-08		1	'Inflammation'
1	'Inflammation'	2.65681e-07		1	'Malignant'	1		1	'Malignant'	0.874392		1	'Inflammation'	6.08007e-05		1	'Malignant'	0.999272		1	'Malignant'	0.99916		1	'Malignant'	0.968722		1	'Malignant'	0.92136		1	'Malignant'	0.999999		1	'Malignant'	1		1	'Malignant'	1		1	'Malignant'	0.999998		1	'Malignant'
1	'Malignant'	0.999612		1	'Inflammation'	0.241593		1	'Inflammation'	4.01903e-08		1	'Malignant'	0.99991		1	'Inflammation'	3.91419e-05		1	'Inflammation'	0.000539431		1	'Inflammation'	0.0115041		1	'Inflammation'	2.69904e-05		1	'Inflammation'	4.47736e-12		1	'Inflammation'	0.00479335		1	'Inflammation'	0.0488647		1	'Inflammation'	7.84966e-09		1	'Inflammation'
1	'Inflammation'	3.47374e-05		1	'Malignant'	0.997984		1	'Malignant'	0.991416		1	'Inflammation'	1.08529e-05		1	'Inflammation'	0.248095		1	'Inflammation'	5.31161e-08		1	'Inflammation'	3.76025e-06		1	'Inflammation'	5.35751e-05		1	'Inflammation'	1.0912e-12		1	'Inflammation'	2.11981e-11		1	'Inflammation'	7.68919e-08		1	'Inflammation'	1.13467e-14		1	'Inflammation'
1	'Malignant'	0.330832		1	'Inflammation'	0.000103712		1	'Inflammation'	0.00621342		1	'Inflammation'	2.11531e-08		1	'Malignant'	0.999886		1	'Malignant'	1		1	'Malignant'	0.97089		1	'Malignant'	0.995361		1	'Malignant'	1		1	'Malignant'	1		1	'Malignant'	0.996106		1	'Malignant'	0.999853		1	'Malignant'
1	'Inflammation'	4.39131e-05		1	'Malignant'	0.785564		1	'Malignant'	0.987062		1	'Inflammation'	5.18586e-05		1	'Inflammation'	5.66052e-05		1	'Inflammation'	0.230799		1	'Inflammation'	0.380268		1	'Inflammation'	4.89918e-09		1	'Malignant'	1		1	'Malignant'	1		1	'Malignant'	0.999915		1	'Malignant'	1		1	'Malignant'
1	'Malignant'	0.999913		1	'Inflammation'	2.86453e-09		1	'Malignant'	0.88141		1	'Inflammation'	0.998762		1	'Inflammation'	0.00010009		1	'Inflammation'	0.00264961		1	'Inflammation'	0.00100297		1	'Inflammation'	0.000100319		1	'Inflammation'	3.69744e-07		1	'Inflammation'	1.93173e-06		1	'Inflammation'	0.0381825		1	'Inflammation'	9.67673e-10		1	'Inflammation'
1	'Malignant'	1		1	'Malignant'	1		1	'Malignant'	0.991924		1	'Malignant'	0.999999		1	'Inflammation'	8.44239e-09		1	'Inflammation'	3.73204e-10		1	'Inflammation'	3.24523e-10		1	'Inflammation'	3.51906e-07		1	'Inflammation'	1.9897e-06		1	'Inflammation'	1.70039e-08		1	'Inflammation'	0.00881465		1	'Inflammation'	5.92182e-08		1	'Inflammation'
1	'Inflammation'	0.00206754		1	'Malignant'	0.999482		1	'Malignant'	0.999588		1	'Malignant'	0.999996		1	'Inflammation'	4.26672e-05		1	'Inflammation'	0.000175638		1	'Inflammation'	7.04785e-05		1	'Inflammation'	3.12404e-06		1	'Inflammation'	0.00453159		1	'Inflammation'	0.116734		1	'Inflammation'	0.485853		1	'Inflammation'	7.53495e-05		1	'Inflammation'
1	'Malignant'	0.999995		1	'Malignant'	0.0325808		1	'Malignant'	0.999297		1	'Inflammation'	8.41922e-08		1	'Inflammation'	9.72523e-07		1	'Inflammation'	3.03037e-05		1	'Inflammation'	2.15426e-06		1	'Inflammation'	0.000219234		1	'Inflammation'	0.000182359		1	'Inflammation'	1.6191e-05		1	'Inflammation'	0.985372		1	'Inflammation'	2.40651e-07		1	'Inflammation'
1	'Inflammation'	0.0748383		1	'Inflammation'	4.61262e-11		1	'Malignant'	0.998905		1	'Inflammation'	0.00333175		1	'Inflammation'	6.68686e-05		1	'Inflammation'	2.13607e-10		1	'Inflammation'	3.92325e-10		1	'Inflammation'	5.33254e-06		1	'Inflammation'	0.00021917		1	'Inflammation'	1.29419e-05		1	'Inflammation'	0.000183275		1	'Inflammation'	1.37207e-07		1	'Inflammation'
1	'Inflammation'	0.415141		1	'Inflammation'	1.18002e-05		1	'Inflammation'	3.47978e-06		1	'Inflammation'	6.85304e-06		1	'Inflammation'	3.93765e-13		1	'Inflammation'	1.23645e-09		1	'Inflammation'	4.52304e-07		1	'Inflammation'	1.38592e-05		1	'Inflammation'	1.55667e-05		1	'Inflammation'	2.96198e-14		1	'Inflammation'	0.0218319		1	'Inflammation'	1.98563e-09		1	'Inflammation'
1	'Inflammation'	0.0330224		1	'Malignant'	1		1	'Inflammation'	4.89355e-06		1	'Inflammation'	0.241567		1	'Malignant'	1		1	'Malignant'	1		1	'Malignant'	1		1	'Malignant'	1		1	'Inflammation'	3.96155e-05		1	'Inflammation'	0.000497906		1	'Inflammation'	0.0594811		1	'Inflammation'	1.68972e-08		1	'Inflammation'
1	'Inflammation'	1.08127e-09		1	'Inflammation'	2.35548e-07		1	'Inflammation'	4.58022e-06		1	'Inflammation'	1.39619e-09		1	'Malignant'	0.999998		1	'Malignant'	1		1	'Malignant'	0.999999		1	'Malignant'	1		1	'Inflammation'	3.18783e-06		1	'Inflammation'	4.68988e-10		1	'Inflammation'	0.0420484		1	'Inflammation'	1.0011e-08		1	'Inflammation'
1	'Malignant'	0.976493		1	'Malignant'	0.999518		1	'Inflammation'	1.29221e-08		1	'Malignant'	0.999998		1	'Inflammation'	5.30058e-28		1	'Inflammation'	1.57307e-10		1	'Inflammation'	1.85177e-10		1	'Inflammation'	1.01092e-09		1	'Malignant'	1		1	'Malignant'	1		1	'Malignant'	1		1	'Malignant'	1		1	'Malignant'
1	'Malignant'	0.997746		1	'Inflammation'	0.89526		1	'Malignant'	1		1	'Malignant'	0.771936		1	'Inflammation'	2.43534e-09		1	'Inflammation'	2.50684e-12		1	'Inflammation'	3.23573e-11		1	'Inflammation'	2.25047e-05		1	'Inflammation'	1.52383e-08		1	'Inflammation'	3.71168e-14		1	'Inflammation'	7.22404e-06		1	'Inflammation'	6.95682e-09		1	'Inflammation'
1	'Malignant'	0.999973		1	'Inflammation'	6.23511e-08		1	'Malignant'	0.999957		1	'Inflammation'	3.39164e-10		1	'Inflammation'	0.000206047		1	'Inflammation'	6.97498e-08		1	'Inflammation'	8.78453e-08		1	'Inflammation'	1.14212e-09		1	'Malignant'	1		1	'Malignant'	0.996618		1	'Malignant'	0.999956		1	'Malignant'	1		1	'Malignant'
1	'Malignant'	0.40521		1	'Malignant'	0.997601		1	'Inflammation'	2.32933e-08		1	'Inflammation'	3.67596e-07		1	'Inflammation'	1.41772e-09		1	'Inflammation'	7.06885e-07		1	'Inflammation'	1.78804e-06		1	'Inflammation'	3.85714e-09		1	'Inflammation'	0.000196852		1	'Inflammation'	1.31398e-06		1	'Inflammation'	0.00933425		1	'Inflammation'	1.06568e-06		1	'Inflammation'
1	'Inflammation'	2.98576e-07		1	'Inflammation'	4.52516e-07		1	'Inflammation'	0.214153		1	'Inflammation'	0.0200271		1	'Inflammation'	1.15723e-11		1	'Inflammation'	1.86409e-13		1	'Inflammation'	9.02653e-08		1	'Inflammation'	5.211e-08		1	'Inflammation'	0.000103943		1	'Inflammation'	2.46104e-17		1	'Inflammation'	6.14543e-05		1	'Inflammation'	3.1351e-07		1	'Inflammation'
1	'Inflammation'	0.000218128		1	'Inflammation'	1.56079e-11		1	'Inflammation'	0.00786714		1	'Inflammation'	3.511e-17		1	'Malignant'	1		1	'Malignant'	0.994263		1	'Malignant'	0.999987		1	'Malignant'	0.999876		1	'Inflammation'	1.52646e-09		1	'Inflammation'	4.05165e-08		1	'Inflammation'	0.00133792		1	'Inflammation'	2.32636e-10		1	'Inflammation'
1	'Malignant'	0.999997		1	'Malignant'	0.999991		1	'Malignant'	0.993402		1	'Inflammation'	4.10496e-07		1	'Inflammation'	6.56164e-09		1	'Inflammation'	3.59944e-06		1	'Inflammation'	1.3678e-12		1	'Inflammation'	3.71574e-05		1	'Malignant'	1		1	'Malignant'	1		1	'Malignant'	0.999974		1	'Malignant'	0.999997		1	'Malignant'
1	'Malignant'	0.999082		1	'Inflammation'	0.000161073		1	'Inflammation'	1.002e-09		1	'Inflammation'	4.44403e-05		1	'Inflammation'	5.98083e-13		1	'Inflammation'	8.13528e-13		1	'Inflammation'	1.59448e-20		1	'Inflammation'	1.61877e-09		1	'Inflammation'	7.96931e-11		1	'Inflammation'	1.87381e-08		1	'Inflammation'	0.00158997		1	'Inflammation'	7.53953e-09		1	'Inflammation'
1	'Inflammation'	0.000504612		1	'Malignant'	0.997125		1	'Malignant'	0.91445		1	'Inflammation'	1.38343e-05		1	'Inflammation'	2.22135e-05		1	'Inflammation'	2.13225e-10		1	'Inflammation'	2.79185e-06		1	'Inflammation'	2.7926e-05		1	'Malignant'	0.963379		1	'Malignant'	0.000802596		1	'Malignant'	0.999981		1	'Malignant'	0.999833		1	'Malignant'
1	'Inflammation'	6.25797e-05		1	'Inflammation'	0.00200134		1	'Malignant'	0.988961		1	'Malignant'	1		1	'Inflammation'	4.93587e-12		1	'Inflammation'	3.75925e-07		1	'Inflammation'	3.5085e-05		1	'Inflammation'	1.25958e-07		1	'Malignant'	0.998394		1	'Malignant'	1		1	'Malignant'	1		1	'Malignant'	0.99744		1	'Malignant'
1	'Malignant'	0.999956		1	'Inflammation'	1.43262e-11		1	'Inflammation'	1.62096e-08		1	'Inflammation'	0.00157789		1	'Inflammation'	0.0267626		1	'Inflammation'	0.00174009		1	'Inflammation'	0.0413321		1	'Inflammation'	1.13367e-05		1	'Inflammation'	0.000215956		1	'Inflammation'	0.00211706		1	'Inflammation'	0.0891237		1	'Inflammation'	6.11676e-08		1	'Inflammation'
1	'Malignant'	0.99896		1	'Inflammation'	1.87496e-07		1	'Malignant'	0.999893		1	'Inflammation'	1.29314e-13		1	'Malignant'	0.988789		1	'Malignant'	0.999936		1	'Malignant'	0.997468		1	'Malignant'	0.998481		1	'Malignant'	1		1	'Malignant'	0.999984		1	'Malignant'	1		1	'Malignant'	1		1	'Malignant'
1	'Malignant'	0.999989		1	'Inflammation'	0.201801		1	'Inflammation'	6.68231e-07		1	'Inflammation'	1.10954e-06		1	'Malignant'	0.999973		1	'Malignant'	1		1	'Malignant'	1		1	'Malignant'	1		1	'Inflammation'	3.81115e-05		1	'Inflammation'	1.98017e-05		1	'Inflammation'	0.543634		1	'Inflammation'	0.00473379		1	'Inflammation'
1	'Malignant'	0.999841		1	'Malignant'	1		1	'Malignant'	0.999386		1	'Inflammation'	1.76728e-09		1	'Malignant'	0.979556		1	'Malignant'	0.99793		1	'Malignant'	0.970393		1	'Malignant'	0.999935		1	'Malignant'	1		1	'Malignant'	1		1	'Malignant'	1		1	'Malignant'	1		1	'Malignant'
1	'Malignant'	0.999768		1	'Inflammation'	0.911625		1	'Malignant'	0.999876		1	'Inflammation'	0.000273035		1	'Inflammation'	2.11937e-07		1	'Inflammation'	3.77527e-06		1	'Inflammation'	0.000127567		1	'Inflammation'	7.30008e-06		1	'Inflammation'	2.88755e-06		1	'Inflammation'	0.0880901		1	'Inflammation'	0.08396		1	'Inflammation'	2.78794e-06		1	'Inflammation'
1	'Inflammation'	0.000646175		1	'Malignant'	0.999846		1	'Malignant'	0.999983		1	'Inflammation'	5.13282e-15		1	'Inflammation'	2.36631e-17		1	'Inflammation'	4.71391e-14		1	'Inflammation'	2.38113e-14		1	'Inflammation'	3.95871e-12		1	'Malignant'	0.999985		1	'Malignant'	1		1	'Malignant'	1		1	'Malignant'	1		1	'Malignant'
1	'Inflammation'	6.88501e-09		1	'Malignant'	0.818524		1	'Malignant'	0.998665		1	'Malignant'	0.999999		1	'Malignant'	0.999776		1	'Malignant'	1		1	'Malignant'	0.982104		1	'Malignant'	0.544814		1	'Inflammation'	1.10107e-07		1	'Inflammation'	0.045054		1	'Inflammation'	0.841084		1	'Inflammation'	0.010632		1	'Inflammation'
1	'Inflammation'	4.78374e-05		1	'Malignant'	0.999999		1	'Malignant'	0.999288		1	'Inflammation'	1.09771e-06		1	'Malignant'	0.999985		1	'Malignant'	0.876388		1	'Malignant'	0.999899		1	'Malignant'	0.999453		1	'Inflammation'	6.49362e-13		1	'Inflammation'	7.8845e-07		1	'Inflammation'	3.0039e-06		1	'Inflammation'	3.59362e-09		1	'Inflammation'
1	'Inflammation'	0.000289857		1	'Malignant'	0.964219		1	'Inflammation'	0.000929823		1	'Inflammation'	0.0483493		1	'Malignant'	1		1	'Malignant'	1		1	'Malignant'	0.999982		1	'Malignant'	1		1	'Malignant'	0.999904		1	'Malignant'	0.70979		1	'Malignant'	0.998746		1	'Malignant'	0.99946		1	'Malignant'
1	'Malignant'	0.987764		1	'Malignant'	0.999997		1	'Malignant'	1		1	'Malignant'	0.0505025		1	'Malignant'	1		1	'Malignant'	1		1	'Malignant'	1		1	'Malignant'	1		1	'Malignant'	1		1	'Malignant'	1		1	'Malignant'	1		1	'Malignant'	1		1	'Malignant'
1	'Malignant'	0.997875		1	'Malignant'	0.999999		1	'Malignant'	0.926806		1	'Inflammation'	0.0067774		1	'Malignant'	1		1	'Malignant'	1		1	'Malignant'	1		1	'Malignant'	0.999907		1	'Inflammation'	8.02601e-08		1	'Inflammation'	3.58367e-07		1	'Inflammation'	3.4362e-06		1	'Inflammation'	5.29884e-08		1	'Inflammation'
1	'Malignant'	0.99995		1	'Inflammation'	4.31647e-13		1	'Malignant'	0.999922		1	'Malignant'	1		1	'Malignant'	1		1	'Malignant'	1		1	'Malignant'	1		1	'Malignant'	1		1	'Malignant'	1		1	'Malignant'	1		1	'Malignant'	0.999837		1	'Malignant'	1		1	'Malignant'
1	'Inflammation'	0.166354		1	'Malignant'	1		1	'Inflammation'	4.59418e-06		1	'Inflammation'	2.58045e-06		1	'Inflammation'	4.3653e-05		1	'Inflammation'	2.74536e-06		1	'Inflammation'	2.6564e-07		1	'Inflammation'	8.81222e-06		1	'Inflammation'	1.69631e-10		1	'Inflammation'	5.42954e-06		1	'Inflammation'	0.249504		1	'Inflammation'	2.93434e-05		1	'Inflammation'
1	'Malignant'	0.999997		1	'Malignant'	0.99922		1	'Inflammation'	0.00532564		1	'Inflammation'	0.144884		1	'Malignant'	0.999638		1	'Malignant'	1		1	'Malignant'	0.999992		1	'Malignant'	1		1	'Malignant'	1		1	'Malignant'	1		1	'Malignant'	1		1	'Malignant'	1		1	'Malignant'
1	'Inflammation'	8.73156e-07		1	'Inflammation'	3.97192e-12		1	'Inflammation'	0.0730018		1	'Malignant'	0.99998		1	'Malignant'	0.999999		1	'Malignant'	1		1	'Malignant'	1		1	'Malignant'	0.999995		1	'Inflammation'	2.60026e-21		1	'Inflammation'	2.75004e-13		1	'Inflammation'	1.18084e-11		1	'Inflammation'	4.68319e-09		1	'Inflammation'
1	'Inflammation'	2.72396e-12		1	'Inflammation'	0.281718		1	'Malignant'	0.999973		1	'Inflammation'	5.1393e-05		1	'Malignant'	0.999631		1	'Malignant'	0.692154		1	'Malignant'	0.998574		1	'Malignant'	0.999822		1	'Malignant'	1		1	'Malignant'	1		1	'Malignant'	0.999815		1	'Malignant'	1		1	'Malignant'
1	'Inflammation'	0.497248		1	'Malignant'	0.993004		1	'Malignant'	0.999151		1	'Inflammation'	5.05193e-05		1	'Inflammation'	1.7759e-22		1	'Inflammation'	2.27113e-10		1	'Inflammation'	1.79289e-07		1	'Inflammation'	2.61484e-09		1	'Inflammation'	0.00192301		1	'Inflammation'	0.00143051		1	'Inflammation'	0.613664		1	'Inflammation'	3.96397e-05		1	'Inflammation'
1	'Malignant'	0.999988		1	'Inflammation'	3.52531e-09		1	'Malignant'	0.998936		1	'Inflammation'	0.00235035		1	'Malignant'	0.998867		1	'Malignant'	0.999824		1	'Malignant'	0.920241		1	'Malignant'	0.999921		1	'Malignant'	0.999314		1	'Malignant'	0.385158		1	'Malignant'	0.976863		1	'Malignant'	0.582831		1	'Malignant'
1	'Inflammation'	0.130193		1	'Malignant'	0.999998		1	'Inflammation'	0.00202069		1	'Inflammation'	6.28135e-09		1	'Inflammation'	3.61016e-09		1	'Inflammation'	0.000247536		1	'Inflammation'	4.62765e-05		1	'Inflammation'	9.99547e-06		1	'Inflammation'	9.1552e-07		1	'Inflammation'	7.18118e-05		1	'Inflammation'	0.211244		1	'Inflammation'	5.67383e-06		1	'Inflammation'
1	'Inflammation'	2.0278e-07		1	'Malignant'	0.432693		1	'Malignant'	0.428665		1	'Malignant'	0.993383		1	'Inflammation'	0.635121		1	'Inflammation'	0.0775462		1	'Inflammation'	0.149077		1	'Inflammation'	1.57272e-06		1	'Inflammation'	0.00771322		1	'Inflammation'	3.99988e-14		1	'Inflammation'	5.10447e-11		1	'Inflammation'	1.57967e-08		1	'Inflammation'
1	'Malignant'	0.999353		1	'Inflammation'	3.8851e-08		1	'Inflammation'	0.0675851		1	'Malignant'	1		1	'Inflammation'	3.39936e-06		1	'Inflammation'	2.79581e-09		1	'Inflammation'	4.6774e-07		1	'Inflammation'	1.5736e-05		1	'Inflammation'	1.51899e-06		1	'Inflammation'	5.02055e-07		1	'Inflammation'	0.000666105		1	'Inflammation'	2.81763e-07		1	'Inflammation'
1	'Malignant'	0.999999		1	'Malignant'	0.999999		1	'Inflammation'	0.0512014		1	'Inflammation'	9.73776e-09		1	'Malignant'	0.999974		1	'Malignant'	1		1	'Malignant'	0.999996		1	'Malignant'	0.999876		1	'Malignant'	0.999998		1	'Malignant'	0.999996		1	'Malignant'	0.996156		1	'Malignant'	1		1	'Malignant'
1	'Inflammation'	0.974776		1	'Malignant'	0.999997		1	'Malignant'	0.720003		1	'Malignant'	0.999754		1	'Inflammation'	0.354483		1	'Inflammation'	0.0010618		1	'Inflammation'	4.83558e-05		1	'Inflammation'	1.5282e-05		1	'Malignant'	1		1	'Malignant'	1		1	'Malignant'	0.999995		1	'Malignant'	1		1	'Malignant'
1	'Malignant'	0.99999		1	'Malignant'	1		1	'Inflammation'	0.628336		1	'Malignant'	1		1	'Malignant'	1		1	'Malignant'	1		1	'Malignant'	1		1	'Malignant'	1		1	'Malignant'	1		1	'Malignant'	0.999998		1	'Malignant'	1		1	'Malignant'	0.999936		1	'Malignant'
1	'Malignant'	0.999982		1	'Inflammation'	0.103147		1	'Inflammation'	0.0341088		1	'Inflammation'	3.66833e-08		1	'Malignant'	1		1	'Malignant'	1		1	'Malignant'	1		1	'Malignant'	0.999996		1	'Inflammation'	1.30417e-05		1	'Inflammation'	6.01793e-05		1	'Inflammation'	0.0321678		1	'Inflammation'	0.000156909		1	'Inflammation'
1	'Inflammation'	1.08669e-07		1	'Malignant'	0.999995		1	'Inflammation'	0.00275255		1	'Malignant'	0.999341		1	'Malignant'	0.999977		1	'Malignant'	0.544767		1	'Malignant'	0.724351		1	'Malignant'	0.989074		1	'Malignant'	1		1	'Malignant'	0.999171		1	'Malignant'	0.999925		1	'Malignant'	0.999573		1	'Malignant'
1	'Malignant'	0.999506		1	'Inflammation'	7.51981e-09		1	'Inflammation'	0.217233		1	'Inflammation'	1.34143e-05		1	'Malignant'	0.999238		1	'Malignant'	0.99967		1	'Malignant'	0.999409		1	'Malignant'	0.0521729		1	'Malignant'	0.99992		1	'Malignant'	0.999949		1	'Malignant'	0.999998		1	'Malignant'	0.958222		1	'Malignant'
1	'Inflammation'	2.40275e-05		1	'Inflammation'	3.63196e-06		1	'Malignant'	0.999997		1	'Inflammation'	4.04463e-11		1	'Malignant'	0.999942		1	'Malignant'	0.999986		1	'Malignant'	0.999885		1	'Malignant'	0.999494		1	'Malignant'	0.999981		1	'Malignant'	0.997356		1	'Malignant'	0.999672		1	'Malignant'	1		1	'Malignant'
1	'Inflammation'	0.00133643		1	'Inflammation'	1.9461e-05		1	'Malignant'	0.965211		1	'Malignant'	1		1	'Malignant'	1		1	'Malignant'	1		1	'Malignant'	0.999521		1	'Malignant'	0.997244		1	'Malignant'	0.998159		1	'Malignant'	0.896823		1	'Malignant'	0.999393		1	'Malignant'	0.995821		1	'Malignant'
1	'Malignant'	0.999823		1	'Malignant'	0.999993		1	'Inflammation'	0.865129		1	'Malignant'	0.999757		1	'Inflammation'	1.81921e-08		1	'Inflammation'	2.39643e-08		1	'Inflammation'	7.101e-05		1	'Inflammation'	2.2817e-07		1	'Malignant'	1		1	'Malignant'	1		1	'Malignant'	1		1	'Malignant'	1		1	'Malignant'
1	'Inflammation'	2.69717e-07		1	'Inflammation'	1.59636e-08		1	'Malignant'	0.99293		1	'Inflammation'	8.96815e-08		1	'Inflammation'	4.6947e-05		1	'Inflammation'	4.38551e-08		1	'Inflammation'	0.000848295		1	'Inflammation'	0.000181644		1	'Inflammation'	2.32785e-11		1	'Inflammation'	1.78285e-12		1	'Inflammation'	0.000469457		1	'Inflammation'	2.48946e-08		1	'Inflammation'
1	'Inflammation'	0.00115222		1	'Inflammation'	8.81428e-14		1	'Malignant'	0.999983		1	'Malignant'	1		1	'Malignant'	1		1	'Malignant'	1		1	'Malignant'	1		1	'Malignant'	0.985208		1	'Inflammation'	2.53582e-08		1	'Inflammation'	6.02689e-08		1	'Inflammation'	5.72902e-05		1	'Inflammation'	9.5533e-08		1	'Inflammation'
1	'Malignant'	0.999595		1	'Malignant'	0.437337		1	'Malignant'	0.999985		1	'Inflammation'	0.498405		1	'Malignant'	1		1	'Malignant'	1		1	'Malignant'	1		1	'Malignant'	1		1	'Malignant'	1		1	'Malignant'	0.999996		1	'Malignant'	0.99996		1	'Malignant'	1		1	'Malignant'
1	'Inflammation'	5.60974e-10		1	'Malignant'	0.814911		1	'Inflammation'	0.0048906		1	'Inflammation'	8.71263e-06		1	'Inflammation'	1.14673e-05		1	'Inflammation'	1.58964e-06		1	'Inflammation'	2.96098e-07		1	'Inflammation'	2.49253e-08		1	'Inflammation'	1.49163e-16		1	'Inflammation'	6.63206e-13		1	'Inflammation'	3.97818e-11		1	'Inflammation'	8.44244e-09		1	'Inflammation'
1	'Inflammation'	1.42028e-09		1	'Inflammation'	0.776373		1	'Malignant'	0.975059		1	'Inflammation'	2.77741e-09		1	'Inflammation'	7.89886e-24		1	'Inflammation'	6.02978e-15		1	'Inflammation'	1.17923e-12		1	'Inflammation'	9.22266e-10		1	'Inflammation'	1.91645e-18		1	'Inflammation'	1.94972e-10		1	'Inflammation'	4.72893e-05		1	'Inflammation'	8.6216e-10		1	'Inflammation'
1	'Malignant'	0.999835		1	'Inflammation'	1.31615e-06		1	'Malignant'	0.602516		1	'Inflammation'	9.85005e-06		1	'Inflammation'	2.17914e-05		1	'Inflammation'	1.84315e-07		1	'Inflammation'	0.000427551		1	'Inflammation'	1.13125e-06		1	'Inflammation'	0.00427553		1	'Inflammation'	0.000456934		1	'Inflammation'	0.098446		1	'Inflammation'	0.0197976		1	'Inflammation'
1	'Inflammation'	5.7221e-05		1	'Inflammation'	0.000383967		1	'Inflammation'	0.270129		1	'Malignant'	0.893086		1	'Malignant'	1		1	'Malignant'	1		1	'Malignant'	1		1	'Malignant'	0.999446		1	'Inflammation'	3.01751e-14		1	'Inflammation'	1.08328e-15		1	'Inflammation'	1.18989e-11		1	'Inflammation'	2.88026e-08		1	'Inflammation'
1	'Inflammation'	8.67936e-05		1	'Inflammation'	0.010553		1	'Inflammation'	4.39472e-05		1	'Inflammation'	1.37548e-07		1	'Malignant'	0.997256		1	'Malignant'	0.986105		1	'Malignant'	0.9956		1	'Malignant'	0.975336		1	'Malignant'	0.999971		1	'Malignant'	1		1	'Malignant'	1		1	'Malignant'	1		1	'Malignant'
1	'Inflammation'	6.87722e-06		1	'Malignant'	0.463961		1	'Inflammation'	0.06924		1	'Inflammation'	1.66199e-10		1	'Malignant'	0.999969		1	'Malignant'	0.152		1	'Malignant'	0.724851		1	'Malignant'	0.992089		1	'Inflammation'	1.1014e-10		1	'Inflammation'	1.79794e-05		1	'Inflammation'	1.95605e-05		1	'Inflammation'	1.64391e-10		1	'Inflammation'
1	'Malignant'	0.999958		1	'Inflammation'	1.02538e-09		1	'Malignant'	0.999329		1	'Inflammation'	0.0062217		1	'Malignant'	0.998764		1	'Malignant'	0.999752		1	'Malignant'	0.992436		1	'Malignant'	0.962578		1	'Malignant'	1		1	'Malignant'	1		1	'Malignant'	0.999933		1	'Malignant'	1		1	'Malignant'
1	'Inflammation'	2.6126e-08		1	'Inflammation'	2.42433e-09		1	'Inflammation'	0.000178139		1	'Malignant'	0.99984		1	'Malignant'	1		1	'Malignant'	1		1	'Malignant'	0.999999		1	'Malignant'	1		1	'Malignant'	0.939687		1	'Malignant'	0.995459		1	'Malignant'	0.996351		1	'Malignant'	0.999868		1	'Malignant'
1	'Inflammation'	0.330671		1	'Malignant'	1		1	'Inflammation'	1.34556e-08		1	'Malignant'	1		1	'Inflammation'	5.70915e-08		1	'Inflammation'	1.24009e-07		1	'Inflammation'	4.0531e-06		1	'Inflammation'	1.77403e-05		1	'Inflammation'	9.14529e-20		1	'Inflammation'	3.46116e-16		1	'Inflammation'	2.09385e-07		1	'Inflammation'	4.06653e-10		1	'Inflammation'
1	'Malignant'	0.985383		1	'Inflammation'	3.31592e-10		1	'Malignant'	0.999987		1	'Malignant'	0.412584		1	'Malignant'	1		1	'Malignant'	1		1	'Malignant'	1		1	'Malignant'	0.999985		1	'Malignant'	0.998811		1	'Malignant'	0.998405		1	'Malignant'	1		1	'Malignant'	1		1	'Malignant'
1	'Inflammation'	5.60355e-06		1	'Inflammation'	1.64582e-05		1	'Malignant'	0.998633		1	'Inflammation'	4.22683e-08		1	'Inflammation'	8.67228e-19		1	'Inflammation'	5.45667e-11		1	'Inflammation'	3.87568e-07		1	'Inflammation'	5.89054e-11		1	'Inflammation'	3.70065e-09		1	'Inflammation'	6.94492e-09		1	'Inflammation'	0.000510476		1	'Inflammation'	9.67903e-07		1	'Inflammation'
1	'Inflammation'	0.000151099		1	'Inflammation'	0.0261709		1	'Inflammation'	0.000391771		1	'Inflammation'	3.20787e-08		1	'Malignant'	0.0019422		1	'Malignant'	0.897715		1	'Malignant'	0.902737		1	'Malignant'	0.390425		1	'Malignant'	0.99853		1	'Malignant'	0.00605228		1	'Malignant'	0.999733		1	'Malignant'	0.736835		1	'Malignant'
1	'Malignant'	0.999961		1	'Malignant'	0.999999		1	'Malignant'	1		1	'Malignant'	1		1	'Malignant'	0.940943		1	'Malignant'	1		1	'Malignant'	0.993185		1	'Malignant'	0.660395		1	'Inflammation'	0.0009869		1	'Inflammation'	6.04388e-05		1	'Inflammation'	0.000740312		1	'Inflammation'	2.46611e-07		1	'Inflammation'
1	'Inflammation'	3.18056e-07		1	'Inflammation'	1.06108e-07		1	'Inflammation'	0.00526897		1	'Inflammation'	0.000443046		1	'Inflammation'	1.47175e-05		1	'Inflammation'	8.22659e-08		1	'Inflammation'	3.77425e-12		1	'Inflammation'	7.60843e-11		1	'Inflammation'	0.0530904		1	'Inflammation'	0.000245377		1	'Inflammation'	0.00178625		1	'Inflammation'	1.94841e-08		1	'Inflammation'
1	'Malignant'	0.990783		1	'Inflammation'	1.31624e-05		1	'Malignant'	0.999996		1	'Malignant'	0.995502		1	'Inflammation'	1.12559e-14		1	'Inflammation'	2.47548e-17		1	'Inflammation'	3.36476e-21		1	'Inflammation'	4.43723e-10		1	'Malignant'	1		1	'Malignant'	1		1	'Malignant'	1		1	'Malignant'	1		1	'Malignant'
1	'Malignant'	0.999991		1	'Malignant'	0.999828		1	'Inflammation'	4.31062e-08		1	'Inflammation'	0.0388917		1	'Inflammation'	1.74836e-08		1	'Inflammation'	4.99262e-08		1	'Inflammation'	7.9771e-05		1	'Inflammation'	1.10678e-06		1	'Malignant'	1		1	'Malignant'	1		1	'Malignant'	1		1	'Malignant'	0.997815		1	'Malignant'
1	'Inflammation'	5.11699e-05		1	'Malignant'	0.999913		1	'Inflammation'	0.165995		1	'Malignant'	0.999824		1	'Inflammation'	0.016507		1	'Inflammation'	4.43907e-05		1	'Inflammation'	9.90639e-05		1	'Inflammation'	5.11782e-05		1	'Inflammation'	2.86524e-08		1	'Inflammation'	0.000538439		1	'Inflammation'	0.016405		1	'Inflammation'	0.025415		1	'Inflammation'
1	'Inflammation'	0.00860962		1	'Malignant'	0.999998		1	'Inflammation'	0.758607		1	'Malignant'	0.86699		1	'Inflammation'	2.56262e-06		1	'Inflammation'	0.00055472		1	'Inflammation'	0.000641351		1	'Inflammation'	1.13507e-05		1	'Inflammation'	0.00243928		1	'Inflammation'	0.494329		1	'Inflammation'	0.126817		1	'Inflammation'	3.52566e-08		1	'Inflammation'
1	'Malignant'	0.999982		1	'Malignant'	0.950355		1	'Malignant'	0.999988		1	'Malignant'	0.999968		1	'Inflammation'	7.69689e-10		1	'Inflammation'	0.00096199		1	'Inflammation'	4.11048e-05		1	'Inflammation'	0.00259027		1	'Inflammation'	1.13647e-19		1	'Inflammation'	6.93872e-10		1	'Inflammation'	8.04179e-08		1	'Inflammation'	4.52356e-08		1	'Inflammation'
1	'Inflammation'	1.5355e-10		1	'Malignant'	0.999919		1	'Inflammation'	0.000331754		1	'Malignant'	0.999999		1	'Malignant'	0.996362		1	'Malignant'	0.999999		1	'Malignant'	0.999999		1	'Malignant'	0.992011		1	'Inflammation'	0.717793		1	'Inflammation'	0.89248		1	'Inflammation'	0.36337		1	'Inflammation'	0.621216		1	'Inflammation'
1	'Inflammation'	0.902435		1	'Inflammation'	0.000903991		1	'Inflammation'	6.89537e-10		1	'Inflammation'	3.14269e-06		1	'Inflammation'	1.17981e-13		1	'Inflammation'	1.4352e-09		1	'Inflammation'	1.60336e-06		1	'Inflammation'	1.39886e-11		1	'Inflammation'	1.40832e-18		1	'Inflammation'	1.41653e-11		1	'Inflammation'	2.1511e-05		1	'Inflammation'	1.47515e-10		1	'Inflammation'
1	'Malignant'	0.999383		1	'Malignant'	1		1	'Inflammation'	0.00307898		1	'Inflammation'	0.149226		1	'Malignant'	0.99549		1	'Malignant'	0.0922906		1	'Malignant'	0.994907		1	'Malignant'	0.974302		1	'Malignant'	0.998929		1	'Malignant'	0.996835		1	'Malignant'	0.998774		1	'Malignant'	0.516931		1	'Malignant'
1	'Inflammation'	0.00445819		1	'Malignant'	0.999779		1	'Inflammation'	0.106504		1	'Malignant'	0.999673		1	'Inflammation'	2.33072e-10		1	'Inflammation'	8.31004e-10		1	'Inflammation'	1.35667e-17		1	'Inflammation'	1.65607e-06		1	'Malignant'	0.999994		1	'Malignant'	1		1	'Malignant'	1		1	'Malignant'	1		1	'Malignant'
1	'Malignant'	0.989469		1	'Inflammation'	0.000410758		1	'Malignant'	1		1	'Malignant'	1		1	'Inflammation'	1.91742e-05		1	'Inflammation'	2.23958e-09		1	'Inflammation'	9.58583e-09		1	'Inflammation'	4.74597e-09		1	'Malignant'	1		1	'Malignant'	1		1	'Malignant'	1		1	'Malignant'	1		1	'Malignant'
1	'Malignant'	0.999998		1	'Malignant'	1		1	'Inflammation'	8.79086e-09		1	'Inflammation'	2.22823e-09		1	'Malignant'	1		1	'Malignant'	1		1	'Malignant'	0.999968		1	'Malignant'	1		1	'Inflammation'	9.66317e-06		1	'Inflammation'	7.61385e-11		1	'Inflammation'	0.00188184		1	'Inflammation'	1.83945e-08		1	'Inflammation'
1	'Inflammation'	9.24049e-07		1	'Inflammation'	3.12285e-09		1	'Inflammation'	7.52174e-05		1	'Malignant'	0.999276		1	'Malignant'	0.999963		1	'Malignant'	1		1	'Malignant'	0.999998		1	'Malignant'	0.999998		1	'Malignant'	0.999999		1	'Malignant'	1		1	'Malignant'	1		1	'Malignant'	1		1	'Malignant'
1	'Inflammation'	3.93944e-08		1	'Inflammation'	0.588461		1	'Malignant'	0.99675		1	'Malignant'	0.35953		1	'Inflammation'	1.24957e-29		1	'Inflammation'	1.90302e-09		1	'Inflammation'	2.06908e-09		1	'Inflammation'	6.3804e-10		1	'Inflammation'	1.76865e-09		1	'Inflammation'	8.08278e-18		1	'Inflammation'	3.59872e-07		1	'Inflammation'	1.00264e-08		1	'Inflammation'
1	'Malignant'	1		1	'Inflammation'	2.45224e-05		1	'Malignant'	1		1	'Malignant'	0.999999		1	'Malignant'	1		1	'Malignant'	1		1	'Malignant'	1		1	'Malignant'	1		1	'Inflammation'	1.50249e-27		1	'Inflammation'	7.55683e-11		1	'Inflammation'	7.44571e-06		1	'Inflammation'	4.59108e-07		1	'Inflammation'
1	'Inflammation'	0.0311279		1	'Malignant'	1		1	'Inflammation'	0.00167612		1	'Malignant'	0.999998		1	'Malignant'	1		1	'Malignant'	1		1	'Malignant'	1		1	'Malignant'	1		1	'Malignant'	1		1	'Malignant'	1		1	'Malignant'	1		1	'Malignant'	0.999999		1	'Malignant'
1	'Inflammation'	3.51478e-08		1	'Inflammation'	3.02156e-08		1	'Malignant'	1		1	'Malignant'	0.999997		1	'Malignant'	1		1	'Malignant'	1		1	'Malignant'	1		1	'Malignant'	1		1	'Malignant'	1		1	'Malignant'	0.999996		1	'Malignant'	0.999999		1	'Malignant'	1		1	'Malignant'
1	'Inflammation'	9.38315e-05		1	'Malignant'	1		1	'Inflammation'	2.68875e-07		1	'Malignant'	1		1	'Malignant'	1		1	'Malignant'	0.999996		1	'Malignant'	1		1	'Malignant'	1		1	'Malignant'	1		1	'Malignant'	1		1	'Malignant'	0.999989		1	'Malignant'	1		1	'Malignant'
1	'Inflammation'	0.000553844		1	'Malignant'	0.999999		1	'Inflammation'	0.138805		1	'Malignant'	0.999996		1	'Malignant'	1		1	'Malignant'	1		1	'Malignant'	0.999819		1	'Malignant'	1		1	'Malignant'	1		1	'Malignant'	1		1	'Malignant'	1		1	'Malignant'	0.999997		1	'Malignant'
1	'Inflammation'	0.000570126		1	'Malignant'	0.999801		1	'Malignant'	0.991108		1	'Inflammation'	2.63275e-10		1	'Malignant'	1		1	'Malignant'	1		1	'Malignant'	0.999889		1	'Malignant'	0.999995		1	'Malignant'	1		1	'Malignant'	1		1	'Malignant'	1		1	'Malignant'	0.999977		1	'Malignant'
1	'Inflammation'	0.204957		1	'Inflammation'	0.196778		1	'Malignant'	0.993344		1	'Malignant'	0.999999		1	'Inflammation'	8.38082e-09		1	'Inflammation'	5.37662e-07		1	'Inflammation'	9.5216e-07		1	'Inflammation'	2.50281e-10		1	'Inflammation'	1.36705e-06		1	'Inflammation'	2.86765e-14		1	'Inflammation'	2.2855e-09		1	'Inflammation'	1.20149e-09		1	'Inflammation'
1	'Inflammation'	0.000103966		1	'Inflammation'	4.32053e-08		1	'Inflammation'	0.00110397		1	'Malignant'	0.968489		1	'Inflammation'	6.97854e-17		1	'Inflammation'	6.57949e-06		1	'Inflammation'	1.18149e-09		1	'Inflammation'	1.84585e-06		1	'Malignant'	0.999999		1	'Malignant'	1		1	'Malignant'	1		1	'Malignant'	0.999995		1	'Malignant'
1	'Inflammation'	1.3815e-07		1	'Malignant'	0.985809		1	'Inflammation'	0.00437706		1	'Malignant'	0.99566		1	'Malignant'	1		1	'Malignant'	1		1	'Malignant'	1		1	'Malignant'	0.999995		1	'Malignant'	0.999997		1	'Malignant'	0.999983		1	'Malignant'	0.994687		1	'Malignant'	0.999999		1	'Malignant'
1	'Malignant'	0.528498		1	'Malignant'	0.970994		1	'Malignant'	0.999097		1	'Inflammation'	0.00102023		1	'Malignant'	0.999871		1	'Malignant'	0.907451		1	'Malignant'	0.999739		1	'Malignant'	0.997218		1	'Malignant'	0.999799		1	'Malignant'	0.999945		1	'Malignant'	0.874348		1	'Malignant'	0.617671		1	'Malignant'
1	'Inflammation'	1.08751e-06		1	'Inflammation'	0.0005694		1	'Inflammation'	0.00583144		1	'Inflammation'	2.24253e-11		1	'Malignant'	1		1	'Malignant'	1		1	'Malignant'	0.998596		1	'Malignant'	0.999968		1	'Malignant'	1		1	'Malignant'	0.999909		1	'Malignant'	0.985069		1	'Malignant'	0.999989		1	'Malignant'
1	'Malignant'	0.997437		1	'Malignant'	0.00333027		1	'Inflammation'	1.35903e-05		1	'Inflammation'	0.00017919		1	'Inflammation'	1.00332e-05		1	'Inflammation'	5.70274e-06		1	'Inflammation'	0.0002211		1	'Inflammation'	7.4912e-07		1	'Inflammation'	2.39236e-09		1	'Inflammation'	0.00879744		1	'Inflammation'	0.187016		1	'Inflammation'	6.30312e-10		1	'Inflammation'
1	'Malignant'	0.808154		1	'Malignant'	1		1	'Inflammation'	5.7401e-07		1	'Malignant'	0.999999		1	'Malignant'	0.999929		1	'Malignant'	0.99999		1	'Malignant'	0.99842		1	'Malignant'	0.999785		1	'Inflammation'	2.18922e-09		1	'Inflammation'	3.36809e-12		1	'Inflammation'	3.61377e-07		1	'Inflammation'	2.77254e-05		1	'Inflammation'
1	'Malignant'	0.709623		1	'Malignant'	1		1	'Inflammation'	1.24634e-05		1	'Inflammation'	0.000361391		1	'Malignant'	0.999849		1	'Malignant'	1		1	'Malignant'	0.999543		1	'Malignant'	0.999591		1	'Inflammation'	5.92598e-09		1	'Inflammation'	9.78628e-11		1	'Inflammation'	9.16965e-07		1	'Inflammation'	1.57258e-09		1	'Inflammation'
1	'Inflammation'	0.000605938		1	'Malignant'	1		1	'Inflammation'	0.0357401		1	'Inflammation'	0.000531637		1	'Inflammation'	4.18802e-09		1	'Inflammation'	1.31781e-06		1	'Inflammation'	0.00205911		1	'Inflammation'	1.24548e-06		1	'Malignant'	0.999992		1	'Malignant'	0.9534		1	'Malignant'	0.999999		1	'Malignant'	0.999739		1	'Malignant'
1	'Inflammation'	0.00804647		1	'Malignant'	0.999463		1	'Malignant'	0.999983		1	'Inflammation'	5.19042e-11		1	'Malignant'	1		1	'Malignant'	1		1	'Malignant'	0.996149		1	'Malignant'	0.999476		1	'Malignant'	1		1	'Malignant'	1		1	'Malignant'	1		1	'Malignant'	1		1	'Malignant'
1	'Inflammation'	0.00137373		1	'Malignant'	0.999996		1	'Inflammation'	0.00152082		1	'Malignant'	1		1	'Inflammation'	4.98296e-09		1	'Inflammation'	3.43687e-09		1	'Inflammation'	2.76196e-08		1	'Inflammation'	3.78304e-09		1	'Inflammation'	0.483037		1	'Inflammation'	0.988846		1	'Inflammation'	0.979316		1	'Inflammation'	0.0121177		1	'Inflammation'
1	'Malignant'	0.999999		1	'Inflammation'	3.02723e-07		1	'Malignant'	0.999733		1	'Inflammation'	0.00193849		1	'Malignant'	0.999989		1	'Malignant'	0.999927		1	'Malignant'	0.999989		1	'Malignant'	0.99998		1	'Inflammation'	0.00217194		1	'Inflammation'	0.0079169		1	'Inflammation'	1.32811e-05		1	'Inflammation'	7.82741e-07		1	'Inflammation'
1	'Inflammation'	0.00760193		1	'Malignant'	0.96964		1	'Inflammation'	0.189054		1	'Malignant'	0.998728		1	'Inflammation'	0.00418933		1	'Inflammation'	0.000285358		1	'Inflammation'	0.00658972		1	'Inflammation'	0.000330287		1	'Malignant'	0.999993		1	'Malignant'	1		1	'Malignant'	1		1	'Malignant'	0.999999		1	'Malignant'
1	'Inflammation'	3.10187e-05		1	'Inflammation'	3.14718e-07		1	'Malignant'	0.999948		1	'Malignant'	0.999959		1	'Inflammation'	1.41405e-13		1	'Inflammation'	1.73521e-07		1	'Inflammation'	4.06791e-15		1	'Inflammation'	5.89036e-12		1	'Inflammation'	3.91432e-05		1	'Inflammation'	2.32249e-06		1	'Inflammation'	0.0534004		1	'Inflammation'	1.63321e-06		1	'Inflammation'
1	'Inflammation'	6.02537e-09		1	'Malignant'	0.999903		1	'Malignant'	1		1	'Inflammation'	7.47344e-08		1	'Inflammation'	3.86928e-12		1	'Inflammation'	8.98398e-10		1	'Inflammation'	0.0013011		1	'Inflammation'	7.30447e-09		1	'Inflammation'	1.30426e-18		1	'Inflammation'	1.09709e-11		1	'Inflammation'	7.91638e-06		1	'Inflammation'	5.28186e-09		1	'Inflammation'
1	'Inflammation'	6.14981e-08		1	'Inflammation'	7.44163e-06		1	'Inflammation'	0.0675579		1	'Inflammation'	3.70455e-11		1	'Inflammation'	2.15433e-24		1	'Inflammation'	1.25795e-10		1	'Inflammation'	3.83773e-11		1	'Inflammation'	2.41461e-05		1	'Inflammation'	1.2302e-08		1	'Inflammation'	1.38128e-10		1	'Inflammation'	2.75469e-10		1	'Inflammation'	1.54673e-06		1	'Inflammation'
1	'Malignant'	0.999993		1	'Malignant'	1		1	'Inflammation'	0.991666		1	'Inflammation'	3.22501e-09		1	'Malignant'	1		1	'Malignant'	0.999997		1	'Malignant'	0.955072		1	'Malignant'	0.999863		1	'Inflammation'	1.09869e-16		1	'Inflammation'	1.09523e-05		1	'Inflammation'	1.66842e-06		1	'Inflammation'	1.24006e-11		1	'Inflammation'
1	'Inflammation'	0.0267943		1	'Inflammation'	4.74586e-11		1	'Inflammation'	1.92337e-09		1	'Malignant'	0.999484		1	'Inflammation'	4.06741e-07		1	'Inflammation'	4.75727e-08		1	'Inflammation'	4.40251e-06		1	'Inflammation'	3.59364e-12		1	'Malignant'	0.99971		1	'Malignant'	0.999917		1	'Malignant'	0.999999		1	'Malignant'	1		1	'Malignant'
1	'Inflammation'	5.19613e-05		1	'Inflammation'	1.46021e-06		1	'Inflammation'	0.000329813		1	'Malignant'	0.994008		1	'Malignant'	0.999845		1	'Malignant'	0.999974		1	'Malignant'	0.999992		1	'Malignant'	1		1	'Inflammation'	0.00109213		1	'Inflammation'	6.61874e-06		1	'Inflammation'	0.090108		1	'Inflammation'	9.39477e-05		1	'Inflammation'
1	'Inflammation'	0.00778115		1	'Inflammation'	8.22018e-12		1	'Inflammation'	0.00210292		1	'Malignant'	0.999954		1	'Inflammation'	5.9604e-15		1	'Inflammation'	3.69879e-05		1	'Inflammation'	1.52861e-09		1	'Inflammation'	1.23738e-08		1	'Malignant'	1		1	'Malignant'	1		1	'Malignant'	0.999961		1	'Malignant'	1		1	'Malignant'
1	'Inflammation'	2.85634e-10		1	'Malignant'	0.0254469		1	'Malignant'	0.99926		1	'Inflammation'	3.23588e-08		1	'Inflammation'	0.000204708		1	'Inflammation'	2.12457e-06		1	'Inflammation'	5.48638e-11		1	'Inflammation'	8.42358e-08		1	'Malignant'	0.999714		1	'Malignant'	0.991223		1	'Malignant'	0.999991		1	'Malignant'	0.998483		1	'Malignant'
1	'Inflammation'	1.7704e-08		1	'Inflammation'	1.0423e-07		1	'Malignant'	0.99998		1	'Inflammation'	0.000108311		1	'Malignant'	1		1	'Malignant'	1		1	'Malignant'	1		1	'Malignant'	1		1	'Malignant'	1		1	'Malignant'	0.999998		1	'Malignant'	0.999862		1	'Malignant'	1		1	'Malignant'
1	'Malignant'	0.968244		1	'Malignant'	1		1	'Malignant'	0.999903		1	'Malignant'	0.999959		1	'Inflammation'	2.82155e-33		1	'Inflammation'	1.48709e-07		1	'Inflammation'	1.98487e-14		1	'Inflammation'	6.24881e-07		1	'Inflammation'	2.66373e-06		1	'Inflammation'	7.36858e-10		1	'Inflammation'	0.00100631		1	'Inflammation'	0.000203732		1	'Inflammation'
1	'Malignant'	0.999853		1	'Inflammation'	2.61899e-08		1	'Inflammation'	0.000600218		1	'Inflammation'	1.22774e-05		1	'Inflammation'	0.000838274		1	'Inflammation'	5.45148e-16		1	'Inflammation'	2.83651e-16		1	'Inflammation'	1.13151e-06		1	'Malignant'	1		1	'Malignant'	1		1	'Malignant'	1		1	'Malignant'	1		1	'Malignant'
1	'Inflammation'	0.619009		1	'Inflammation'	4.3798e-08		1	'Inflammation'	0.00915061		1	'Malignant'	0.99996		1	'Malignant'	0.999938		1	'Malignant'	0.996419		1	'Malignant'	1		1	'Malignant'	1		1	'Malignant'	1		1	'Malignant'	1		1	'Malignant'	1		1	'Malignant'	1		1	'Malignant'
1	'Inflammation'	0.0680812		1	'Malignant'	0.999021		1	'Malignant'	0.999014		1	'Inflammation'	0.0023986		1	'Malignant'	1		1	'Malignant'	1		1	'Malignant'	1		1	'Malignant'	1		1	'Malignant'	0.999999		1	'Malignant'	1		1	'Malignant'	0.999999		1	'Malignant'	0.999992		1	'Malignant'
1	'Malignant'	0.997857		1	'Malignant'	1		1	'Inflammation'	7.79948e-06		1	'Inflammation'	0.00575361		1	'Inflammation'	8.91839e-06		1	'Inflammation'	3.77171e-12		1	'Inflammation'	3.41074e-07		1	'Inflammation'	2.15833e-06		1	'Inflammation'	7.37843e-25		1	'Inflammation'	5.45519e-08		1	'Inflammation'	6.89566e-06		1	'Inflammation'	1.29024e-08		1	'Inflammation'
1	'Malignant'	0.999971		1	'Inflammation'	0.000318976		1	'Inflammation'	8.24201e-09		1	'Inflammation'	3.6061e-07		1	'Malignant'	1		1	'Malignant'	0.999997		1	'Malignant'	0.711918		1	'Malignant'	1		1	'Inflammation'	1.00774e-18		1	'Inflammation'	1.67954e-06		1	'Inflammation'	0.000111192		1	'Inflammation'	0.0114325		1	'Inflammation'
1	'Inflammation'	1.11954e-09		1	'Malignant'	0.984817		1	'Malignant'	0.948517		1	'Malignant'	0.999999		1	'Inflammation'	1.8852e-07		1	'Inflammation'	0.000302826		1	'Inflammation'	0.0459674		1	'Inflammation'	2.10346e-07		1	'Malignant'	0.999654		1	'Malignant'	1		1	'Malignant'	0.996586		1	'Malignant'	1		1	'Malignant'
1	'Malignant'	0.99978		1	'Inflammation'	1.84819e-12		1	'Inflammation'	0.97684		1	'Malignant'	0.895048		1	'Malignant'	1		1	'Malignant'	1		1	'Malignant'	1		1	'Malignant'	1		1	'Malignant'	0.999998		1	'Malignant'	1		1	'Malignant'	0.999988		1	'Malignant'	1		1	'Malignant'
1	'Inflammation'	1.48103e-07		1	'Inflammation'	0.00011965		1	'Malignant'	0.999998		1	'Inflammation'	3.54971e-11		1	'Inflammation'	2.26115e-08		1	'Inflammation'	2.2037e-08		1	'Inflammation'	8.38439e-19		1	'Inflammation'	2.1024e-09		1	'Malignant'	1		1	'Malignant'	0.999872		1	'Malignant'	0.999769		1	'Malignant'	1		1	'Malignant'
1	'Inflammation'	1.4499e-11		1	'Malignant'	0.999993		1	'Malignant'	0.989078		1	'Malignant'	1		1	'Malignant'	1		1	'Malignant'	1		1	'Malignant'	1		1	'Malignant'	1		1	'Inflammation'	2.84892e-12		1	'Inflammation'	3.75858e-06		1	'Inflammation'	6.53077e-07		1	'Inflammation'	3.25286e-05		1	'Inflammation'
1	'Malignant'	0.999969		1	'Malignant'	1		1	'Inflammation'	0.00935231		1	'Malignant'	1		1	'Malignant'	1		1	'Malignant'	1		1	'Malignant'	0.999982		1	'Malignant'	0.999997		1	'Inflammation'	1.84044e-07		1	'Inflammation'	1.49295e-10		1	'Inflammation'	3.98263e-06		1	'Inflammation'	3.31025e-09		1	'Inflammation'
1	'Malignant'	0.506758		1	'Inflammation'	2.09496e-11		1	'Inflammation'	2.34527e-09		1	'Inflammation'	1.2414e-07		1	'Inflammation'	3.24278e-07		1	'Inflammation'	3.28637e-07		1	'Inflammation'	2.608e-07		1	'Inflammation'	1.31453e-05		1	'Inflammation'	0.00277343		1	'Inflammation'	1.51522e-11		1	'Inflammation'	0.00892798		1	'Inflammation'	1.06391e-07		1	'Inflammation'
1	'Inflammation'	2.31699e-08		1	'Inflammation'	0.505222		1	'Inflammation'	0.0123619		1	'Malignant'	0.362796		1	'Inflammation'	2.29525e-07		1	'Inflammation'	6.24623e-07		1	'Inflammation'	1.35394e-13		1	'Inflammation'	2.8706e-10		1	'Inflammation'	5.23074e-10		1	'Inflammation'	5.46644e-06		1	'Inflammation'	0.011513		1	'Inflammation'	3.0354e-10		1	'Inflammation'
1	'Inflammation'	5.13018e-06		1	'Inflammation'	6.86455e-07		1	'Malignant'	0.995021		1	'Inflammation'	5.48564e-08		1	'Malignant'	0.998776		1	'Malignant'	0.99791		1	'Malignant'	0.999946		1	'Malignant'	0.0110075		1	'Malignant'	0.999998		1	'Malignant'	0.999998		1	'Malignant'	1		1	'Malignant'	1		1	'Malignant'
1	'Malignant'	0.999806		1	'Malignant'	0.999453		1	'Inflammation'	0.011628		1	'Malignant'	0.999999		1	'Malignant'	1		1	'Malignant'	1		1	'Malignant'	1		1	'Malignant'	1		1	'Malignant'	0.999999		1	'Malignant'	0.999996		1	'Malignant'	0.998815		1	'Malignant'	0.999999		1	'Malignant'
1	'Malignant'	0.998646		1	'Malignant'	0.00825953		1	'Malignant'	0.891649		1	'Malignant'	1		1	'Malignant'	0.999969		1	'Malignant'	0.998143		1	'Malignant'	0.998901		1	'Malignant'	0.999906		1	'Malignant'	0.999977		1	'Malignant'	0.0493206		1	'Malignant'	0.0736486		1	'Malignant'	0.999616		1	'Malignant'
1	'Inflammation'	8.14177e-05		1	'Inflammation'	1.53667e-07		1	'Inflammation'	0.00402243		1	'Malignant'	1		1	'Malignant'	0.999974		1	'Malignant'	1		1	'Malignant'	0.999991		1	'Malignant'	0.999991		1	'Inflammation'	0.908239		1	'Inflammation'	0.239352		1	'Inflammation'	0.847274		1	'Inflammation'	0.872386		1	'Inflammation'
1	'Malignant'	0.999837		1	'Inflammation'	4.80064e-12		1	'Inflammation'	9.49651e-07		1	'Inflammation'	1.04041e-07		1	'Inflammation'	2.4766e-10		1	'Inflammation'	1.60737e-07		1	'Inflammation'	1.6522e-05		1	'Inflammation'	3.90932e-05		1	'Malignant'	0.999176		1	'Malignant'	0.993531		1	'Malignant'	0.633899		1	'Malignant'	0.999958		1	'Malignant'
1	'Inflammation'	0.000485069		1	'Malignant'	0.999932		1	'Malignant'	0.977115		1	'Inflammation'	0.000191723		1	'Malignant'	0.999514		1	'Malignant'	0.746329		1	'Malignant'	0.999937		1	'Malignant'	1		1	'Malignant'	0.998299		1	'Malignant'	0.996532		1	'Malignant'	0.994451		1	'Malignant'	0.999425		1	'Malignant'
1	'Inflammation'	0.981929		1	'Malignant'	1		1	'Inflammation'	0.043367		1	'Malignant'	1		1	'Malignant'	1		1	'Malignant'	1		1	'Malignant'	1		1	'Malignant'	1		1	'Malignant'	0.999991		1	'Malignant'	1		1	'Malignant'	0.999993		1	'Malignant'	0.999959		1	'Malignant'
1	'Inflammation'	3.52697e-06		1	'Malignant'	0.789708		1	'Malignant'	0.997454		1	'Inflammation'	0.00020511		1	'Malignant'	1		1	'Malignant'	1		1	'Malignant'	0.999997		1	'Malignant'	0.999995		1	'Inflammation'	1.25389e-07		1	'Inflammation'	0.00553662		1	'Inflammation'	0.28847		1	'Inflammation'	6.66608e-06		1	'Inflammation'
1	'Malignant'	0.995075		1	'Inflammation'	0.00440892		1	'Inflammation'	9.17342e-08		1	'Malignant'	0.999991		1	'Malignant'	0.997881		1	'Malignant'	0.697983		1	'Malignant'	0.535961		1	'Malignant'	0.998655		1	'Malignant'	0.999999		1	'Malignant'	0.939625		1	'Malignant'	0.973005		1	'Malignant'	0.967519		1	'Malignant'
1	'Inflammation'	1.34039e-05		1	'Inflammation'	1.0841e-05		1	'Inflammation'	1.00259e-06		1	'Malignant'	0.999991		1	'Inflammation'	0.0297307		1	'Inflammation'	7.61689e-12		1	'Inflammation'	6.24407e-12		1	'Inflammation'	0.000284789		1	'Inflammation'	3.1928e-05		1	'Inflammation'	0.000216992		1	'Inflammation'	0.0285901		1	'Inflammation'	0.0152694		1	'Inflammation'
1	'Malignant'	0.99995		1	'Malignant'	0.99999		1	'Inflammation'	2.77084e-10		1	'Inflammation'	1.67442e-05		1	'Inflammation'	4.84465e-08		1	'Inflammation'	5.37895e-12		1	'Inflammation'	6.96837e-11		1	'Inflammation'	3.9432e-07		1	'Inflammation'	7.94622e-09		1	'Inflammation'	9.96431e-06		1	'Inflammation'	0.0406475		1	'Inflammation'	1.47935e-06		1	'Inflammation'
1	'Malignant'	1		1	'Inflammation'	4.02233e-07		1	'Inflammation'	6.29125e-09		1	'Inflammation'	1.86925e-06		1	'Inflammation'	0.00126216		1	'Inflammation'	0.000136248		1	'Inflammation'	3.99339e-08		1	'Inflammation'	1.91485e-07		1	'Inflammation'	5.71663e-11		1	'Inflammation'	1.02714e-10		1	'Inflammation'	0.000289085		1	'Inflammation'	2.1225e-06		1	'Inflammation'
1	'Inflammation'	0.0136884		1	'Malignant'	0.999999		1	'Inflammation'	1.40397e-08		1	'Inflammation'	7.63988e-05		1	'Malignant'	0.99948		1	'Malignant'	0.999886		1	'Malignant'	0.999999		1	'Malignant'	0.999665		1	'Malignant'	1		1	'Malignant'	1		1	'Malignant'	0.999929		1	'Malignant'	1		1	'Malignant'
1	'Malignant'	0.999996		1	'Malignant'	0.966734		1	'Inflammation'	5.81183e-06		1	'Malignant'	0.998377		1	'Inflammation'	9.31504e-19		1	'Inflammation'	4.88912e-09		1	'Inflammation'	3.58847e-08		1	'Inflammation'	6.41359e-11		1	'Malignant'	0.998489		1	'Malignant'	0.633604		1	'Malignant'	0.935173		1	'Malignant'	0.998637		1	'Malignant'
1	'Malignant'	0.999994		1	'Malignant'	0.999978		1	'Malignant'	0.99982		1	'Inflammation'	1.12095e-08		1	'Malignant'	0.997801		1	'Malignant'	0.99995		1	'Malignant'	0.842983		1	'Malignant'	0.999861		1	'Malignant'	0.999996		1	'Malignant'	1		1	'Malignant'	0.984028		1	'Malignant'	0.999998		1	'Malignant'
1	'Malignant'	0.999999		1	'Malignant'	0.997368		1	'Inflammation'	1.25891e-07		1	'Inflammation'	0.00303008		1	'Inflammation'	0.000310804		1	'Inflammation'	0.00533099		1	'Inflammation'	0.00837889		1	'Inflammation'	0.00514218		1	'Malignant'	0.999746		1	'Malignant'	0.995637		1	'Malignant'	0.768106		1	'Malignant'	0.63203		1	'Malignant'
1	'Malignant'	0.999871		1	'Inflammation'	2.27666e-09		1	'Malignant'	0.99998		1	'Malignant'	0.999263		1	'Inflammation'	2.54534e-13		1	'Inflammation'	7.49412e-14		1	'Inflammation'	4.14641e-10		1	'Inflammation'	1.37974e-13		1	'Inflammation'	1.11428e-17		1	'Inflammation'	5.80955e-15		1	'Inflammation'	9.17994e-09		1	'Inflammation'	1.81694e-06		1	'Inflammation'
1	'Inflammation'	0.0874958		1	'Inflammation'	4.63755e-07		1	'Inflammation'	0.00147403		1	'Inflammation'	0.0288905		1	'Inflammation'	1.98746e-41		1	'Inflammation'	2.84315e-14		1	'Inflammation'	8.76989e-18		1	'Inflammation'	1.07751e-10		1	'Malignant'	1		1	'Malignant'	0.999995		1	'Malignant'	1		1	'Malignant'	0.999996		1	'Malignant'
1	'Inflammation'	0.012399		1	'Inflammation'	1.26938e-05		1	'Malignant'	0.997725		1	'Inflammation'	4.9469e-10		1	'Inflammation'	5.47966e-09		1	'Inflammation'	1.28601e-07		1	'Inflammation'	0.000675253		1	'Inflammation'	5.45645e-05		1	'Malignant'	0.964142		1	'Malignant'	0.454583		1	'Malignant'	0.984384		1	'Malignant'	0.97909		1	'Malignant'
1	'Inflammation'	5.50647e-13		1	'Malignant'	0.996462		1	'Inflammation'	0.000274108		1	'Malignant'	0.770863		1	'Inflammation'	3.44676e-16		1	'Inflammation'	6.97692e-11		1	'Inflammation'	2.52596e-11		1	'Inflammation'	1.60377e-05		1	'Malignant'	0.999986		1	'Malignant'	0.0148588		1	'Malignant'	0.999957		1	'Malignant'	0.999992		1	'Malignant'
1	'Inflammation'	6.16216e-07		1	'Inflammation'	1.47271e-11		1	'Malignant'	0.51045		1	'Inflammation'	6.44395e-11		1	'Malignant'	1		1	'Malignant'	0.999963		1	'Malignant'	0.929028		1	'Malignant'	0.999998		1	'Malignant'	0.999977		1	'Malignant'	0.950899		1	'Malignant'	0.99943		1	'Malignant'	0.0596058		1	'Malignant'
1	'Inflammation'	1.26908e-09		1	'Malignant'	0.999999		1	'Inflammation'	0.00016441		1	'Inflammation'	4.01067e-09		1	'Inflammation'	5.79683e-09		1	'Inflammation'	2.65288e-11		1	'Inflammation'	1.60774e-08		1	'Inflammation'	3.48797e-09		1	'Inflammation'	1.68929e-18		1	'Inflammation'	5.25991e-08		1	'Inflammation'	0.000110429		1	'Inflammation'	1.85138e-09		1	'Inflammation'
1	'Inflammation'	0.000122745		1	'Inflammation'	0.00024865		1	'Inflammation'	1.41951e-07		1	'Inflammation'	0.000247091		1	'Inflammation'	0.419422		1	'Inflammation'	0.00255612		1	'Inflammation'	1.06579e-05		1	'Inflammation'	0.00011439		1	'Malignant'	0.999972		1	'Malignant'	0.739459		1	'Malignant'	0.984227		1	'Malignant'	0.999711		1	'Malignant'
1	'Malignant'	0.993014		1	'Inflammation'	3.3154e-12		1	'Malignant'	0.963085		1	'Malignant'	0.86227		1	'Malignant'	0.999999		1	'Malignant'	0.989712		1	'Malignant'	0.966381		1	'Malignant'	0.994863		1	'Inflammation'	2.24902e-06		1	'Inflammation'	1.42397e-07		1	'Inflammation'	0.01837		1	'Inflammation'	1.36668e-08		1	'Inflammation'
1	'Malignant'	0.999965		1	'Inflammation'	3.04887e-07		1	'Inflammation'	2.12451e-07		1	'Inflammation'	0.451465		1	'Malignant'	1		1	'Malignant'	1		1	'Malignant'	1		1	'Malignant'	1		1	'Inflammation'	1.56588e-07		1	'Inflammation'	1.28772e-08		1	'Inflammation'	0.00012824		1	'Inflammation'	1.76896e-06		1	'Inflammation'
1	'Malignant'	0.999885		1	'Malignant'	0.383554		1	'Inflammation'	0.0323412		1	'Inflammation'	3.17797e-07		1	'Inflammation'	2.85254e-07		1	'Inflammation'	0.681035		1	'Inflammation'	0.00733905		1	'Inflammation'	1.1465e-05		1	'Malignant'	1		1	'Malignant'	1		1	'Malignant'	0.999998		1	'Malignant'	0.999853		1	'Malignant'
1	'Inflammation'	0.00139847		1	'Malignant'	0.155073		1	'Inflammation'	5.3932e-08		1	'Inflammation'	4.71305e-05		1	'Inflammation'	1.03497e-15		1	'Inflammation'	1.80917e-09		1	'Inflammation'	2.43484e-10		1	'Inflammation'	1.38339e-10		1	'Malignant'	1		1	'Malignant'	1		1	'Malignant'	1		1	'Malignant'	1		1	'Malignant'
1	'Malignant'	0.999966		1	'Inflammation'	1.74232e-06		1	'Malignant'	0.117957		1	'Malignant'	0.550742		1	'Malignant'	1		1	'Malignant'	0.998461		1	'Malignant'	0.976586		1	'Malignant'	0.999945		1	'Malignant'	1		1	'Malignant'	1		1	'Malignant'	1		1	'Malignant'	1		1	'Malignant'
1	'Malignant'	0.999969		1	'Malignant'	0.999999		1	'Malignant'	0.999885		1	'Malignant'	1		1	'Malignant'	0.999998		1	'Malignant'	0.99999		1	'Malignant'	0.956004		1	'Malignant'	0.999993		1	'Inflammation'	7.21483e-17		1	'Inflammation'	2.33592e-10		1	'Inflammation'	1.76398e-08		1	'Inflammation'	1.38294e-06		1	'Inflammation'
1	'Malignant'	0.999548		1	'Malignant'	0.999999		1	'Inflammation'	8.08479e-09		1	'Malignant'	0.999993		1	'Inflammation'	1.08174e-09		1	'Inflammation'	8.2333e-10		1	'Inflammation'	2.60836e-12		1	'Inflammation'	1.80093e-07		1	'Inflammation'	8.90525e-42		1	'Inflammation'	1.21515e-10		1	'Inflammation'	6.64326e-11		1	'Inflammation'	3.93328e-13		1	'Inflammation'
1	'Malignant'	1		1	'Inflammation'	0.0647646		1	'Inflammation'	2.00264e-06		1	'Inflammation'	0.000114951		1	'Inflammation'	3.64706e-08		1	'Inflammation'	2.80593e-07		1	'Inflammation'	5.03194e-05		1	'Inflammation'	6.0733e-08		1	'Malignant'	0.99971		1	'Malignant'	0.18913		1	'Malignant'	0.0813037		1	'Malignant'	3.29527e-05		1	'Malignant'
1	'Inflammation'	8.59288e-06		1	'Inflammation'	1.04582e-11		1	'Malignant'	0.993496		1	'Inflammation'	0.541212		1	'Malignant'	0.977401		1	'Malignant'	0.999581		1	'Malignant'	0.880144		1	'Malignant'	0.0896313		1	'Inflammation'	0.182004		1	'Inflammation'	0.00203202		1	'Inflammation'	0.0339012		1	'Inflammation'	7.19827e-05		1	'Inflammation'
1	'Malignant'	0.99928		1	'Inflammation'	2.14709e-13		1	'Inflammation'	1.24189e-05		1	'Inflammation'	5.6314e-08		1	'Malignant'	0.999997		1	'Malignant'	1		1	'Malignant'	0.999984		1	'Malignant'	1		1	'Malignant'	0.999889		1	'Malignant'	0.991588		1	'Malignant'	0.963712		1	'Malignant'	1		1	'Malignant'
1	'Inflammation'	1.83421e-07		1	'Malignant'	0.954546		1	'Malignant'	0.999966		1	'Malignant'	0.999442		1	'Malignant'	0.999639		1	'Malignant'	1		1	'Malignant'	0.999999		1	'Malignant'	0.999721		1	'Inflammation'	3.78157e-13		1	'Inflammation'	3.02692e-09		1	'Inflammation'	0.000226151		1	'Inflammation'	3.47778e-12		1	'Inflammation'
1	'Inflammation'	8.31127e-05		1	'Malignant'	0.821072		1	'Malignant'	1		1	'Malignant'	0.998947		1	'Malignant'	0.982346		1	'Malignant'	0.979745		1	'Malignant'	0.995387		1	'Malignant'	0.99975		1	'Inflammation'	1.3424e-07		1	'Inflammation'	4.78934e-08		1	'Inflammation'	0.000709539		1	'Inflammation'	2.21031e-07		1	'Inflammation'
1	'Inflammation'	0.0114077		1	'Malignant'	1		1	'Inflammation'	0.0381471		1	'Inflammation'	4.197e-06		1	'Malignant'	0.999967		1	'Malignant'	0.99998		1	'Malignant'	0.999964		1	'Malignant'	0.999971		1	'Malignant'	1		1	'Malignant'	1		1	'Malignant'	1		1	'Malignant'	1		1	'Malignant'
1	'Malignant'	0.948896		1	'Malignant'	0.998088		1	'Inflammation'	0.846019		1	'Malignant'	0.614636		1	'Inflammation'	0.00093727		1	'Inflammation'	0.0200886		1	'Inflammation'	0.177209		1	'Inflammation'	0.788171		1	'Malignant'	0.999995		1	'Malignant'	0.831016		1	'Malignant'	0.947981		1	'Malignant'	0.999444		1	'Malignant'
1	'Malignant'	0.988869		1	'Inflammation'	1.3041e-05		1	'Malignant'	0.963624		1	'Malignant'	0.999999		1	'Malignant'	0.999974		1	'Malignant'	0.999998		1	'Malignant'	1		1	'Malignant'	0.998852		1	'Inflammation'	5.10904e-10		1	'Inflammation'	4.16439e-10		1	'Inflammation'	2.43179e-06		1	'Inflammation'	3.82441e-09		1	'Inflammation'
1	'Malignant'	0.999996		1	'Malignant'	1		1	'Malignant'	0.950561		1	'Malignant'	0.22988		1	'Malignant'	0.999967		1	'Malignant'	0.998401		1	'Malignant'	0.997645		1	'Malignant'	0.999387		1	'Malignant'	1		1	'Malignant'	1		1	'Malignant'	1		1	'Malignant'	1		1	'Malignant'
1	'Malignant'	0.999084		1	'Malignant'	1		1	'Malignant'	0.999846		1	'Malignant'	1		1	'Malignant'	0.999835		1	'Malignant'	1		1	'Malignant'	0.999993		1	'Malignant'	0.999999		1	'Inflammation'	0.00015427		1	'Inflammation'	4.93641e-08		1	'Inflammation'	0.000755936		1	'Inflammation'	3.97991e-11		1	'Inflammation'
1	'Inflammation'	6.50402e-05		1	'Inflammation'	1.03094e-09		1	'Malignant'	0.991022		1	'Malignant'	0.999967		1	'Malignant'	1		1	'Malignant'	1		1	'Malignant'	0.999863		1	'Malignant'	1		1	'Malignant'	1		1	'Malignant'	0.999996		1	'Malignant'	0.999667		1	'Malignant'	0.991314		1	'Malignant'
1	'Malignant'	0.999983		1	'Inflammation'	0.00110188		1	'Malignant'	0.999999		1	'Inflammation'	0.000884337		1	'Malignant'	0.999991		1	'Malignant'	1		1	'Malignant'	1		1	'Malignant'	0.979584		1	'Inflammation'	0.0280232		1	'Inflammation'	0.00015881		1	'Inflammation'	0.000248164		1	'Inflammation'	0.00274565		1	'Inflammation'
1	'Inflammation'	1.22022e-07		1	'Inflammation'	4.56581e-06		1	'Malignant'	0.990772		1	'Inflammation'	5.059e-08		1	'Malignant'	0.999393		1	'Malignant'	0.999987		1	'Malignant'	0.999999		1	'Malignant'	0.999998		1	'Inflammation'	0.000916094		1	'Inflammation'	0.000266907		1	'Inflammation'	0.00161778		1	'Inflammation'	3.53812e-06		1	'Inflammation'
1	'Malignant'	0.995968		1	'Malignant'	0.990144		1	'Inflammation'	5.49485e-08		1	'Inflammation'	0.259558		1	'Inflammation'	0.102451		1	'Inflammation'	0.000144511		1	'Inflammation'	0.00146416		1	'Inflammation'	0.822462		1	'Malignant'	0.993119		1	'Malignant'	0.997944		1	'Malignant'	1		1	'Malignant'	0.172058		1	'Malignant'
1	'Inflammation'	0.181589		1	'Inflammation'	0.00405135		1	'Inflammation'	3.89586e-11		1	'Inflammation'	0.00576382		1	'Malignant'	0.999979		1	'Malignant'	0.996863		1	'Malignant'	0.955638		1	'Malignant'	0.999985		1	'Malignant'	1		1	'Malignant'	1		1	'Malignant'	1		1	'Malignant'	1		1	'Malignant'
1	'Inflammation'	0.940414		1	'Inflammation'	0.00018975		1	'Malignant'	1		1	'Malignant'	0.99995		1	'Malignant'	1		1	'Malignant'	1		1	'Malignant'	1		1	'Malignant'	1		1	'Inflammation'	2.61383e-09		1	'Inflammation'	1.09022e-13		1	'Inflammation'	0.00354508		1	'Inflammation'	0.000531019		1	'Inflammation'
1	'Inflammation'	0.00228426		1	'Inflammation'	0.00208511		1	'Inflammation'	0.0410248		1	'Inflammation'	1.47592e-08		1	'Malignant'	0.999942		1	'Malignant'	0.0196261		1	'Malignant'	0.167971		1	'Malignant'	0.999688		1	'Inflammation'	5.0364e-14		1	'Inflammation'	1.28216e-11		1	'Inflammation'	2.01097e-06		1	'Inflammation'	6.50701e-12		1	'Inflammation'
1	'Inflammation'	0.270482		1	'Inflammation'	1.34191e-05		1	'Malignant'	0.999987		1	'Inflammation'	0.00225899		1	'Inflammation'	5.35638e-06		1	'Inflammation'	4.08414e-09		1	'Inflammation'	1.60932e-07		1	'Inflammation'	7.18036e-07		1	'Inflammation'	6.52624e-30		1	'Inflammation'	5.35878e-09		1	'Inflammation'	9.26619e-09		1	'Inflammation'	1.9013e-08		1	'Inflammation'
1	'Inflammation'	6.37895e-09		1	'Malignant'	0.999999		1	'Malignant'	1		1	'Malignant'	1		1	'Inflammation'	1.78741e-14		1	'Inflammation'	8.02478e-11		1	'Inflammation'	1.6647e-05		1	'Inflammation'	5.67497e-11		1	'Malignant'	1		1	'Malignant'	1		1	'Malignant'	0.999999		1	'Malignant'	1		1	'Malignant'
1	'Inflammation'	0.000140863		1	'Inflammation'	1.74165e-07		1	'Inflammation'	1.35153e-07		1	'Inflammation'	8.12858e-07		1	'Inflammation'	1.19268e-06		1	'Inflammation'	1.04045e-05		1	'Inflammation'	5.5025e-06		1	'Inflammation'	4.50536e-06		1	'Inflammation'	0.00423965		1	'Inflammation'	3.99578e-06		1	'Inflammation'	0.383558		1	'Inflammation'	0.000177182		1	'Inflammation'
1	'Malignant'	0.999971		1	'Inflammation'	0.67401		1	'Malignant'	0.999509		1	'Inflammation'	0.00117735		1	'Inflammation'	1.67416e-27		1	'Inflammation'	3.59833e-17		1	'Inflammation'	9.75696e-15		1	'Inflammation'	2.46158e-11		1	'Malignant'	1		1	'Malignant'	0.999999		1	'Malignant'	1		1	'Malignant'	1		1	'Malignant'
1	'Inflammation'	0.0106358		1	'Inflammation'	1.69606e-07		1	'Inflammation'	0.00156474		1	'Inflammation'	1.38486e-05		1	'Malignant'	0.999879		1	'Malignant'	0.999933		1	'Malignant'	0.998007		1	'Malignant'	0.552602		1	'Malignant'	0.997132		1	'Malignant'	0.994436		1	'Malignant'	0.997402		1	'Malignant'	0.978953		1	'Malignant'
1	'Malignant'	0.999766		1	'Inflammation'	1.91851e-06		1	'Malignant'	0.875778		1	'Inflammation'	0.000299363		1	'Malignant'	0.999977		1	'Malignant'	0.995248		1	'Malignant'	0.999996		1	'Malignant'	0.999766		1	'Inflammation'	7.75169e-08		1	'Inflammation'	9.51667e-10		1	'Inflammation'	7.0748e-07		1	'Inflammation'	1.03002e-05		1	'Inflammation'
1	'Inflammation'	0.942561		1	'Malignant'	0.99999		1	'Inflammation'	0.00216602		1	'Inflammation'	4.71087e-05		1	'Malignant'	0.997998		1	'Malignant'	0.241361		1	'Malignant'	0.986568		1	'Malignant'	0.642831		1	'Inflammation'	9.05882e-06		1	'Inflammation'	1.90321e-05		1	'Inflammation'	0.0269325		1	'Inflammation'	4.16924e-06		1	'Inflammation'
1	'Inflammation'	0.0107688		1	'Inflammation'	2.80901e-11		1	'Malignant'	0.996727		1	'Inflammation'	0.00544679		1	'Inflammation'	2.13708e-06		1	'Inflammation'	7.2353e-06		1	'Inflammation'	3.0216e-08		1	'Inflammation'	5.12101e-05		1	'Inflammation'	1.28508e-09		1	'Inflammation'	3.57553e-05		1	'Inflammation'	0.000271805		1	'Inflammation'	7.38436e-08		1	'Inflammation'
1	'Inflammation'	9.36911e-05		1	'Inflammation'	2.35951e-10		1	'Inflammation'	1.84527e-07		1	'Malignant'	0.956781		1	'Malignant'	1		1	'Malignant'	1		1	'Malignant'	1		1	'Malignant'	1		1	'Inflammation'	0.0164994		1	'Inflammation'	0.0173405		1	'Inflammation'	0.420305		1	'Inflammation'	0.00893761		1	'Inflammation'
1	'Inflammation'	0.917246		1	'Malignant'	0.999994		1	'Inflammation'	2.41344e-06		1	'Malignant'	1		1	'Inflammation'	1.12746e-14		1	'Inflammation'	1.64795e-06		1	'Inflammation'	2.16146e-08		1	'Inflammation'	4.00406e-07		1	'Inflammation'	4.5355e-05		1	'Inflammation'	0.000636437		1	'Inflammation'	0.0130571		1	'Inflammation'	3.776e-06		1	'Inflammation'
1	'Malignant'	0.999944		1	'Inflammation'	1.27697e-09		1	'Malignant'	0.999998		1	'Inflammation'	0.000281916		1	'Inflammation'	5.34036e-22		1	'Inflammation'	1.23139e-13		1	'Inflammation'	2.71703e-11		1	'Inflammation'	6.80275e-10		1	'Malignant'	0.996772		1	'Malignant'	0.999712		1	'Malignant'	0.996425		1	'Malignant'	0.982034		1	'Malignant'
1	'Malignant'	1		1	'Inflammation'	3.41612e-05		1	'Inflammation'	0.00713413		1	'Malignant'	1		1	'Inflammation'	3.27026e-35		1	'Inflammation'	2.51293e-11		1	'Inflammation'	2.0752e-08		1	'Inflammation'	0.000226397		1	'Inflammation'	4.15324e-07		1	'Inflammation'	3.83103e-09		1	'Inflammation'	0.0148519		1	'Inflammation'	4.58597e-06		1	'Inflammation'
1	'Inflammation'	0.00229877		1	'Inflammation'	3.26447e-07		1	'Inflammation'	0.256291		1	'Inflammation'	5.04716e-09		1	'Inflammation'	6.40186e-12		1	'Inflammation'	8.44052e-18		1	'Inflammation'	4.80877e-10		1	'Inflammation'	1.88243e-12		1	'Malignant'	1		1	'Malignant'	1		1	'Malignant'	0.999907		1	'Malignant'	0.999998		1	'Malignant'
1	'Malignant'	0.675482		1	'Malignant'	0.987887		1	'Inflammation'	6.83554e-10		1	'Malignant'	0.999999		1	'Inflammation'	0.000548488		1	'Inflammation'	0.00115434		1	'Inflammation'	0.00956476		1	'Inflammation'	0.00652582		1	'Inflammation'	6.577e-15		1	'Inflammation'	5.66437e-12		1	'Inflammation'	3.58541e-08		1	'Inflammation'	1.10882e-10		1	'Inflammation'
1	'Malignant'	0.982241		1	'Malignant'	1		1	'Malignant'	0.999988		1	'Malignant'	1		1	'Inflammation'	0.000245806		1	'Inflammation'	4.74118e-13		1	'Inflammation'	2.37416e-16		1	'Inflammation'	0.000361837		1	'Inflammation'	1.84296e-05		1	'Inflammation'	4.07316e-17		1	'Inflammation'	1.46955e-07		1	'Inflammation'	6.71981e-08		1	'Inflammation'
1	'Malignant'	0.974469		1	'Malignant'	0.418874		1	'Inflammation'	0.000912194		1	'Inflammation'	1.5095e-10		1	'Inflammation'	0.000230244		1	'Inflammation'	1.38613e-11		1	'Inflammation'	4.22768e-16		1	'Inflammation'	6.32046e-05		1	'Malignant'	0.999989		1	'Malignant'	0.99994		1	'Malignant'	0.999998		1	'Malignant'	1		1	'Malignant'
1	'Malignant'	0.999994		1	'Inflammation'	0.000603415		1	'Inflammation'	1.84065e-11		1	'Inflammation'	3.83302e-05		1	'Malignant'	0.999999		1	'Malignant'	0.999996		1	'Malignant'	0.999929		1	'Malignant'	0.999967		1	'Malignant'	0.981737		1	'Malignant'	0.474764		1	'Malignant'	0.990517		1	'Malignant'	0.92529		1	'Malignant'
1	'Malignant'	0.998948		1	'Inflammation'	7.98603e-07		1	'Malignant'	0.986738		1	'Malignant'	1		1	'Malignant'	1		1	'Malignant'	1		1	'Malignant'	0.99997		1	'Malignant'	1		1	'Inflammation'	1.1824e-28		1	'Inflammation'	4.12869e-05		1	'Inflammation'	0.000449272		1	'Inflammation'	3.6032e-09		1	'Inflammation'
1	'Malignant'	1		1	'Inflammation'	0.949778		1	'Malignant'	0.999569		1	'Malignant'	0.999968		1	'Malignant'	1		1	'Malignant'	1		1	'Malignant'	0.999997		1	'Malignant'	1		1	'Malignant'	0.998938		1	'Malignant'	0.0442683		1	'Malignant'	0.992867		1	'Malignant'	0.999933		1	'Malignant'
1	'Inflammation'	0.00410176		1	'Inflammation'	0.917987		1	'Inflammation'	0.848116		1	'Inflammation'	3.65216e-12		1	'Malignant'	1		1	'Malignant'	1		1	'Malignant'	0.999631		1	'Malignant'	0.999999		1	'Inflammation'	1.59039e-06		1	'Inflammation'	7.20919e-09		1	'Inflammation'	0.000279119		1	'Inflammation'	9.52075e-06		1	'Inflammation'
1	'Malignant'	0.99999		1	'Inflammation'	0.091735		1	'Malignant'	0.99372		1	'Inflammation'	0.000216683		1	'Malignant'	0.999887		1	'Malignant'	1		1	'Malignant'	0.999824		1	'Malignant'	1		1	'Malignant'	1		1	'Malignant'	1		1	'Malignant'	0.999493		1	'Malignant'	1		1	'Malignant'
1	'Inflammation'	8.02254e-06		1	'Malignant'	0.999406		1	'Inflammation'	3.63434e-05		1	'Inflammation'	0.00302517		1	'Malignant'	1		1	'Malignant'	0.999999		1	'Malignant'	0.999995		1	'Malignant'	0.999832		1	'Malignant'	1		1	'Malignant'	1		1	'Malignant'	0.999979		1	'Malignant'	1		1	'Malignant'
1	'Inflammation'	0.0019138		1	'Inflammation'	6.44671e-06		1	'Malignant'	0.999796		1	'Malignant'	0.999999		1	'Inflammation'	3.04415e-07		1	'Inflammation'	4.54742e-08		1	'Inflammation'	4.66523e-05		1	'Inflammation'	9.25997e-05		1	'Inflammation'	0.00887783		1	'Inflammation'	5.8702e-10		1	'Inflammation'	0.00109119		1	'Inflammation'	1.24951e-08		1	'Inflammation'
1	'Inflammation'	5.48733e-09		1	'Malignant'	0.978258		1	'Malignant'	1		1	'Inflammation'	0.000399167		1	'Inflammation'	3.98215e-11		1	'Inflammation'	9.93966e-06		1	'Inflammation'	1.62476e-07		1	'Inflammation'	4.45054e-16		1	'Malignant'	0.999248		1	'Malignant'	0.999997		1	'Malignant'	1		1	'Malignant'	1		1	'Malignant'
1	'Inflammation'	2.27562e-08		1	'Inflammation'	1.00584e-05		1	'Malignant'	0.998659		1	'Inflammation'	0.00536832		1	'Malignant'	1		1	'Malignant'	1		1	'Malignant'	1		1	'Malignant'	1		1	'Malignant'	1		1	'Malignant'	0.999911		1	'Malignant'	0.999561		1	'Malignant'	0.999998		1	'Malignant'
1	'Inflammation'	4.05177e-09		1	'Inflammation'	6.38762e-15		1	'Inflammation'	6.09965e-06		1	'Inflammation'	0.0415654		1	'Malignant'	1		1	'Malignant'	1		1	'Malignant'	0.999981		1	'Malignant'	1		1	'Malignant'	1		1	'Malignant'	1		1	'Malignant'	0.999866		1	'Malignant'	1		1	'Malignant'
1	'Malignant'	1		1	'Inflammation'	0.0247632		1	'Malignant'	0.984981		1	'Inflammation'	3.40101e-06		1	'Malignant'	1		1	'Malignant'	1		1	'Malignant'	0.999999		1	'Malignant'	0.999993		1	'Malignant'	0.999862		1	'Malignant'	0.736866		1	'Malignant'	0.99827		1	'Malignant'	0.422701		1	'Malignant'
1	'Inflammation'	0.000131988		1	'Malignant'	0.306385		1	'Malignant'	0.907809		1	'Malignant'	0.999945		1	'Inflammation'	3.56062e-06		1	'Inflammation'	1.00201e-07		1	'Inflammation'	1.21055e-05		1	'Inflammation'	1.87499e-06		1	'Malignant'	1		1	'Malignant'	1		1	'Malignant'	1		1	'Malignant'	1		1	'Malignant'
1	'Inflammation'	0.0068878		1	'Malignant'	0.999996		1	'Malignant'	0.999965		1	'Inflammation'	0.335788		1	'Inflammation'	1.97569e-07		1	'Inflammation'	1.12712e-13		1	'Inflammation'	1.84656e-10		1	'Inflammation'	1.9324e-12		1	'Malignant'	0.947484		1	'Malignant'	0.992173		1	'Malignant'	0.986491		1	'Malignant'	0.903327		1	'Malignant'
1	'Malignant'	0.999886		1	'Inflammation'	2.17262e-10		1	'Malignant'	0.997389		1	'Inflammation'	2.85917e-06		1	'Inflammation'	0.000344015		1	'Inflammation'	0.104238		1	'Inflammation'	8.66602e-06		1	'Inflammation'	0.00343014		1	'Inflammation'	0.00144103		1	'Inflammation'	1.23415e-07		1	'Inflammation'	0.868671		1	'Inflammation'	3.34206e-12		1	'Inflammation'
1	'Inflammation'	4.04941e-08		1	'Malignant'	1		1	'Malignant'	0.999622		1	'Inflammation'	5.77549e-07		1	'Inflammation'	6.09242e-12		1	'Inflammation'	5.61778e-06		1	'Inflammation'	9.16412e-05		1	'Inflammation'	1.50022e-06		1	'Inflammation'	5.05293e-13		1	'Inflammation'	2.37272e-05		1	'Inflammation'	0.0100303		1	'Inflammation'	0.000235017		1	'Inflammation'
1	'Inflammation'	5.31772e-11		1	'Inflammation'	6.52034e-05		1	'Inflammation'	1.78481e-06		1	'Inflammation'	0.307033		1	'Inflammation'	5.96702e-30		1	'Inflammation'	9.57438e-15		1	'Inflammation'	1.38479e-15		1	'Inflammation'	2.87916e-09		1	'Inflammation'	7.15934e-08		1	'Inflammation'	1.18598e-13		1	'Inflammation'	5.12084e-06		1	'Inflammation'	2.63888e-09		1	'Inflammation'
1	'Malignant'	0.719473		1	'Malignant'	0.820973		1	'Inflammation'	0.0210792		1	'Malignant'	0.864229		1	'Inflammation'	0.000164012		1	'Inflammation'	2.15707e-07		1	'Inflammation'	0.00262809		1	'Inflammation'	0.00389081		1	'Malignant'	1		1	'Malignant'	1		1	'Malignant'	1		1	'Malignant'	1		1	'Malignant'
1	'Inflammation'	3.14704e-07		1	'Inflammation'	2.28305e-13		1	'Malignant'	0.999994		1	'Inflammation'	6.44733e-07		1	'Inflammation'	5.92907e-10		1	'Inflammation'	1.03234e-14		1	'Inflammation'	2.99099e-11		1	'Inflammation'	0.000415598		1	'Inflammation'	0.00186831		1	'Inflammation'	0.109667		1	'Inflammation'	0.067725		1	'Inflammation'	2.4633e-10		1	'Inflammation'
1	'Malignant'	0.998021		1	'Inflammation'	8.25785e-06		1	'Inflammation'	0.00656278		1	'Inflammation'	6.28959e-07		1	'Malignant'	1		1	'Malignant'	1		1	'Malignant'	1		1	'Malignant'	0.999997		1	'Malignant'	1		1	'Malignant'	1		1	'Malignant'	1		1	'Malignant'	0.999999		1	'Malignant'
1	'Malignant'	0.0163081		1	'Inflammation'	0.000948093		1	'Inflammation'	3.79084e-14		1	'Malignant'	0.999995		1	'Inflammation'	3.33716e-12		1	'Inflammation'	2.97164e-08		1	'Inflammation'	5.61263e-07		1	'Inflammation'	1.29939e-09		1	'Malignant'	0.874839		1	'Malignant'	0.983317		1	'Malignant'	0.986449		1	'Malignant'	0.998236		1	'Malignant'
1	'Inflammation'	0.000973675		1	'Inflammation'	0.000150503		1	'Malignant'	0.97717		1	'Malignant'	0.996219		1	'Malignant'	0.986612		1	'Malignant'	0.999063		1	'Malignant'	0.968726		1	'Malignant'	0.955236		1	'Inflammation'	3.99134e-13		1	'Inflammation'	4.30553e-05		1	'Inflammation'	0.0305537		1	'Inflammation'	0.000407035		1	'Inflammation'
1	'Malignant'	0.999999		1	'Inflammation'	1.01813e-07		1	'Malignant'	0.990432		1	'Malignant'	1		1	'Malignant'	0.999989		1	'Malignant'	1		1	'Malignant'	0.995571		1	'Malignant'	0.998598		1	'Malignant'	0.998463		1	'Malignant'	0.622041		1	'Malignant'	0.999403		1	'Malignant'	0.718155		1	'Malignant'
1	'Inflammation'	1.6842e-06		1	'Malignant'	0.999981		1	'Malignant'	0.996202		1	'Inflammation'	3.95477e-06		1	'Malignant'	0.998026		1	'Malignant'	0.998876		1	'Malignant'	0.99991		1	'Malignant'	0.999999		1	'Inflammation'	0.000733513		1	'Inflammation'	3.45765e-15		1	'Inflammation'	6.13223e-06		1	'Inflammation'	2.51865e-08		1	'Inflammation'
1	'Inflammation'	0.00893528		1	'Inflammation'	6.9944e-09		1	'Malignant'	0.99992		1	'Malignant'	1		1	'Inflammation'	1.2197e-12		1	'Inflammation'	1.01421e-11		1	'Inflammation'	7.34606e-13		1	'Inflammation'	8.45774e-09		1	'Inflammation'	2.30765e-22		1	'Inflammation'	2.29963e-10		1	'Inflammation'	9.47205e-07		1	'Inflammation'	6.36269e-11		1	'Inflammation'
1	'Malignant'	0.999936		1	'Inflammation'	0.000201835		1	'Malignant'	0.985721		1	'Inflammation'	7.37812e-07		1	'Inflammation'	6.83733e-22		1	'Inflammation'	2.17943e-10		1	'Inflammation'	7.21034e-09		1	'Inflammation'	5.91543e-16		1	'Malignant'	0.999903		1	'Malignant'	1		1	'Malignant'	0.999067		1	'Malignant'	1		1	'Malignant'
1	'Malignant'	1		1	'Malignant'	0.99998		1	'Inflammation'	0.0428056		1	'Inflammation'	0.0315201		1	'Inflammation'	1.36008e-07		1	'Inflammation'	9.477e-07		1	'Inflammation'	1.67759e-06		1	'Inflammation'	7.01393e-05		1	'Inflammation'	0.00072254		1	'Inflammation'	0.00267838		1	'Inflammation'	0.00205536		1	'Inflammation'	7.16241e-05		1	'Inflammation'
1	'Malignant'	0.999993		1	'Inflammation'	5.81193e-07		1	'Malignant'	0.999349		1	'Malignant'	0.952646		1	'Malignant'	0.976222		1	'Malignant'	0.999994		1	'Malignant'	0.998292		1	'Malignant'	0.981502		1	'Inflammation'	0.000131857		1	'Inflammation'	1.68681e-07		1	'Inflammation'	6.66053e-05		1	'Inflammation'	6.07928e-08		1	'Inflammation'
1	'Malignant'	0.999976		1	'Malignant'	0.999997		1	'Inflammation'	0.000220993		1	'Malignant'	0.961263		1	'Malignant'	1		1	'Malignant'	1		1	'Malignant'	0.999648		1	'Malignant'	1		1	'Malignant'	0.999999		1	'Malignant'	0.999973		1	'Malignant'	0.999996		1	'Malignant'	1		1	'Malignant'
1	'Inflammation'	0.000188622		1	'Inflammation'	2.67559e-08		1	'Inflammation'	3.45191e-07		1	'Inflammation'	3.13072e-07		1	'Inflammation'	5.00356e-13		1	'Inflammation'	1.77314e-06		1	'Inflammation'	5.59697e-10		1	'Inflammation'	4.20854e-06		1	'Malignant'	1		1	'Malignant'	1		1	'Malignant'	1		1	'Malignant'	0.999944		1	'Malignant'
1	'Inflammation'	2.7026e-09		1	'Inflammation'	6.3546e-06		1	'Malignant'	0.99905		1	'Malignant'	0.846383		1	'Inflammation'	5.82168e-09		1	'Inflammation'	6.07953e-06		1	'Inflammation'	0.000378362		1	'Inflammation'	1.38417e-07		1	'Inflammation'	2.25782e-11		1	'Inflammation'	4.99721e-08		1	'Inflammation'	0.000483975		1	'Inflammation'	2.10081e-05		1	'Inflammation'
1	'Malignant'	0.998374		1	'Malignant'	0.946252		1	'Inflammation'	0.0825631		1	'Malignant'	0.895528		1	'Malignant'	0.99197		1	'Malignant'	0.999994		1	'Malignant'	0.996088		1	'Malignant'	0.999793		1	'Malignant'	1		1	'Malignant'	0.999999		1	'Malignant'	0.999838		1	'Malignant'	1		1	'Malignant'
1	'Inflammation'	0.065915		1	'Inflammation'	1.76013e-10		1	'Malignant'	0.999711		1	'Inflammation'	1.54019e-13		1	'Inflammation'	1.1096e-05		1	'Inflammation'	0.0149981		1	'Inflammation'	0.0235664		1	'Inflammation'	0.00673601		1	'Inflammation'	0.000647495		1	'Inflammation'	0.207023		1	'Inflammation'	0.526639		1	'Inflammation'	0.00211639		1	'Inflammation'
1	'Malignant'	0.832912		1	'Inflammation'	0.134471		1	'Inflammation'	0.0443035		1	'Malignant'	1		1	'Inflammation'	5.66582e-05		1	'Inflammation'	2.35998e-07		1	'Inflammation'	3.95347e-06		1	'Inflammation'	0.000134663		1	'Malignant'	0.537434		1	'Malignant'	0.907722		1	'Malignant'	0.636651		1	'Malignant'	0.999979		1	'Malignant'
1	'Malignant'	0.999916		1	'Inflammation'	0.309104		1	'Inflammation'	0.0414034		1	'Malignant'	0.997324		1	'Malignant'	1		1	'Malignant'	1		1	'Malignant'	1		1	'Malignant'	1		1	'Inflammation'	9.36207e-09		1	'Inflammation'	5.25658e-07		1	'Inflammation'	0.000463569		1	'Inflammation'	8.03642e-09		1	'Inflammation'
1	'Malignant'	0.999551		1	'Inflammation'	1.42481e-11		1	'Malignant'	0.945929		1	'Inflammation'	0.966472		1	'Malignant'	0.999999		1	'Malignant'	1		1	'Malignant'	0.999993		1	'Malignant'	0.998719		1	'Malignant'	1		1	'Malignant'	1		1	'Malignant'	0.996576		1	'Malignant'	0.99997		1	'Malignant'
1	'Malignant'	0.771261		1	'Malignant'	0.999702		1	'Malignant'	0.994413		1	'Malignant'	0.851093		1	'Malignant'	0.999982		1	'Malignant'	1		1	'Malignant'	0.999952		1	'Malignant'	0.999972		1	'Inflammation'	9.61822e-07		1	'Inflammation'	5.71736e-12		1	'Inflammation'	0.0162469		1	'Inflammation'	2.84371e-09		1	'Inflammation'
1	'Malignant'	0.990153		1	'Malignant'	0.00561176		1	'Malignant'	0.991204		1	'Inflammation'	6.40186e-07		1	'Inflammation'	6.47165e-07		1	'Inflammation'	1.52952e-13		1	'Inflammation'	9.82371e-12		1	'Inflammation'	2.59167e-09		1	'Malignant'	0.99978		1	'Malignant'	0.999907		1	'Malignant'	0.999899		1	'Malignant'	0.999954		1	'Malignant'
1	'Malignant'	0.999974		1	'Malignant'	0.999128		1	'Malignant'	0.994828		1	'Malignant'	0.999845		1	'Malignant'	0.999996		1	'Malignant'	1		1	'Malignant'	0.999999		1	'Malignant'	0.999999		1	'Malignant'	1		1	'Malignant'	0.991225		1	'Malignant'	0.999998		1	'Malignant'	1		1	'Malignant'
1	'Inflammation'	0.000186919		1	'Malignant'	1		1	'Inflammation'	5.39704e-06		1	'Malignant'	1		1	'Inflammation'	0.959654		1	'Inflammation'	0.896607		1	'Inflammation'	0.982615		1	'Inflammation'	0.0212778		1	'Malignant'	1		1	'Malignant'	1		1	'Malignant'	1		1	'Malignant'	1		1	'Malignant'
1	'Malignant'	0.999968		1	'Inflammation'	0.0129736		1	'Inflammation'	1.19575e-06		1	'Inflammation'	8.2188e-06		1	'Malignant'	0.999841		1	'Malignant'	0.99989		1	'Malignant'	0.99949		1	'Malignant'	0.999998		1	'Malignant'	0.999929		1	'Malignant'	0.839317		1	'Malignant'	0.889859		1	'Malignant'	0.999943		1	'Malignant'
1	'Inflammation'	9.8559e-09		1	'Inflammation'	0.000190534		1	'Inflammation'	0.709438		1	'Malignant'	0.99997		1	'Malignant'	0.994281		1	'Malignant'	1		1	'Malignant'	1		1	'Malignant'	1		1	'Malignant'	1		1	'Malignant'	1		1	'Malignant'	0.999999		1	'Malignant'	0.999995		1	'Malignant'
1	'Malignant'	0.999953		1	'Malignant'	0.561393		1	'Malignant'	0.999157		1	'Inflammation'	1.10336e-11		1	'Inflammation'	0.535414		1	'Inflammation'	0.991055		1	'Inflammation'	0.156444		1	'Inflammation'	0.505807		1	'Inflammation'	2.22591e-11		1	'Inflammation'	1.85685e-05		1	'Inflammation'	0.000321965		1	'Inflammation'	2.74691e-07		1	'Inflammation'
1	'Inflammation'	2.75622e-08		1	'Malignant'	0.9903		1	'Inflammation'	2.30604e-05		1	'Malignant'	0.999991		1	'Inflammation'	1.12324e-05		1	'Inflammation'	9.683e-09		1	'Inflammation'	1.59831e-08		1	'Inflammation'	7.81351e-09		1	'Malignant'	1		1	'Malignant'	0.999997		1	'Malignant'	0.672169		1	'Malignant'	0.999995		1	'Malignant'
1	'Inflammation'	0.00186943		1	'Inflammation'	0.0382262		1	'Malignant'	0.999958		1	'Malignant'	1		1	'Inflammation'	3.19152e-10		1	'Inflammation'	1.0668e-05		1	'Inflammation'	4.2265e-09		1	'Inflammation'	7.35696e-05		1	'Malignant'	1		1	'Malignant'	0.790551		1	'Malignant'	1		1	'Malignant'	1		1	'Malignant'
1	'Malignant'	0.999998		1	'Malignant'	0.968506		1	'Inflammation'	0.187084		1	'Inflammation'	2.61615e-09		1	'Inflammation'	2.09765e-09		1	'Inflammation'	9.96923e-08		1	'Inflammation'	2.89111e-06		1	'Inflammation'	4.26575e-09		1	'Inflammation'	3.70446e-13		1	'Inflammation'	6.53582e-13		1	'Inflammation'	4.93961e-09		1	'Inflammation'	4.27941e-08		1	'Inflammation'
1	'Malignant'	0.927585		1	'Inflammation'	0.0010593		1	'Inflammation'	0.000648343		1	'Inflammation'	0.00722452		1	'Inflammation'	2.23935e-09		1	'Inflammation'	2.83671e-08		1	'Inflammation'	0.000941756		1	'Inflammation'	5.25004e-05		1	'Inflammation'	1.58355e-11		1	'Inflammation'	3.44078e-10		1	'Inflammation'	0.000141282		1	'Inflammation'	1.51506e-09		1	'Inflammation'
1	'Inflammation'	1.19924e-05		1	'Malignant'	0.0967014		1	'Inflammation'	0.00687806		1	'Inflammation'	0.000114054		1	'Malignant'	1		1	'Malignant'	1		1	'Malignant'	1		1	'Malignant'	1		1	'Malignant'	1		1	'Malignant'	0.997799		1	'Malignant'	0.999938		1	'Malignant'	0.999994		1	'Malignant'
1	'Inflammation'	0.000478469		1	'Inflammation'	0.0486991		1	'Malignant'	0.584175		1	'Inflammation'	0.00281618		1	'Malignant'	1		1	'Malignant'	1		1	'Malignant'	1		1	'Malignant'	1		1	'Inflammation'	6.1539e-07		1	'Inflammation'	1.76911e-10		1	'Inflammation'	4.00744e-06		1	'Inflammation'	1.84116e-08		1	'Inflammation'
1	'Malignant'	1		1	'Inflammation'	1.30358e-13		1	'Malignant'	0.862999		1	'Inflammation'	1.2095e-05		1	'Malignant'	1		1	'Malignant'	0.999302		1	'Malignant'	0.999831		1	'Malignant'	0.999958		1	'Malignant'	0.999479		1	'Malignant'	1		1	'Malignant'	0.999994		1	'Malignant'	0.999999		1	'Malignant'
1	'Malignant'	0.135164		1	'Inflammation'	6.7629e-09		1	'Malignant'	0.999949		1	'Malignant'	1		1	'Malignant'	1		1	'Malignant'	1		1	'Malignant'	1		1	'Malignant'	1		1	'Malignant'	1		1	'Malignant'	0.999998		1	'Malignant'	1		1	'Malignant'	0.999983		1	'Malignant'
1	'Inflammation'	0.645203		1	'Inflammation'	0.000412349		1	'Malignant'	0.999287		1	'Malignant'	0.999985		1	'Malignant'	1		1	'Malignant'	1		1	'Malignant'	0.999896		1	'Malignant'	1		1	'Malignant'	1		1	'Malignant'	1		1	'Malignant'	0.999802		1	'Malignant'	1		1	'Malignant'
1	'Inflammation'	1.79262e-09		1	'Inflammation'	0.000453663		1	'Inflammation'	0.519365		1	'Malignant'	0.998642		1	'Inflammation'	5.10813e-15		1	'Inflammation'	0.000131077		1	'Inflammation'	0.00097036		1	'Inflammation'	3.12116e-05		1	'Inflammation'	1.37304e-11		1	'Inflammation'	2.15197e-12		1	'Inflammation'	2.90162e-13		1	'Inflammation'	3.22288e-07		1	'Inflammation'
1	'Inflammation'	0.282588		1	'Malignant'	1		1	'Malignant'	0.999999		1	'Malignant'	0.904735		1	'Inflammation'	5.72806e-14		1	'Inflammation'	9.19561e-08		1	'Inflammation'	7.40936e-09		1	'Inflammation'	1.72218e-08		1	'Inflammation'	2.15698e-22		1	'Inflammation'	3.05795e-13		1	'Inflammation'	0.000168187		1	'Inflammation'	5.22383e-10		1	'Inflammation'
1	'Inflammation'	0.000555496		1	'Inflammation'	0.00604307		1	'Inflammation'	4.34533e-08		1	'Malignant'	0.999895		1	'Inflammation'	6.09702e-09		1	'Inflammation'	1.91993e-14		1	'Inflammation'	1.07522e-14		1	'Inflammation'	2.60543e-09		1	'Malignant'	0.137611		1	'Malignant'	0.0938816		1	'Malignant'	0.627961		1	'Malignant'	0.045272		1	'Malignant'
1	'Inflammation'	0.0066995		1	'Inflammation'	0.576074		1	'Malignant'	0.999993		1	'Malignant'	1		1	'Malignant'	0.996957		1	'Malignant'	0.995522		1	'Malignant'	0.998462		1	'Malignant'	0.99915		1	'Malignant'	1		1	'Malignant'	0.999938		1	'Malignant'	1		1	'Malignant'	1		1	'Malignant'
1	'Inflammation'	4.59095e-06		1	'Malignant'	0.986795		1	'Malignant'	0.999623		1	'Malignant'	1		1	'Malignant'	0.999039		1	'Malignant'	0.999674		1	'Malignant'	0.790745		1	'Malignant'	0.984443		1	'Inflammation'	8.04814e-16		1	'Inflammation'	3.33906e-13		1	'Inflammation'	8.03419e-08		1	'Inflammation'	2.71159e-05		1	'Inflammation'
1	'Malignant'	0.800071		1	'Malignant'	1		1	'Malignant'	0.999762		1	'Malignant'	1		1	'Inflammation'	5.00873e-10		1	'Inflammation'	5.63818e-08		1	'Inflammation'	1.27892e-22		1	'Inflammation'	2.52982e-11		1	'Malignant'	1		1	'Malignant'	0.999709		1	'Malignant'	0.998262		1	'Malignant'	0.999998		1	'Malignant'
1	'Malignant'	0.999908		1	'Inflammation'	0.000262786		1	'Inflammation'	3.41084e-07		1	'Inflammation'	3.14794e-06		1	'Malignant'	1		1	'Malignant'	1		1	'Malignant'	0.999999		1	'Malignant'	1		1	'Malignant'	1		1	'Malignant'	1		1	'Malignant'	0.999981		1	'Malignant'	1		1	'Malignant'
1	'Inflammation'	6.59582e-05		1	'Inflammation'	2.90376e-09		1	'Inflammation'	1.875e-07		1	'Inflammation'	8.45135e-07		1	'Malignant'	1		1	'Malignant'	1		1	'Malignant'	1		1	'Malignant'	1		1	'Inflammation'	5.58056e-07		1	'Inflammation'	1.70463e-14		1	'Inflammation'	0.0018202		1	'Inflammation'	8.92852e-15		1	'Inflammation'
1	'Inflammation'	0.000887128		1	'Inflammation'	0.394226		1	'Inflammation'	1.1364e-05		1	'Inflammation'	0.0123031		1	'Malignant'	1		1	'Malignant'	1		1	'Malignant'	1		1	'Malignant'	0.999228		1	'Inflammation'	6.44549e-05		1	'Inflammation'	0.00557838		1	'Inflammation'	0.449774		1	'Inflammation'	2.74945e-07		1	'Inflammation'
1	'Malignant'	0.99949		1	'Inflammation'	0.00177753		1	'Inflammation'	0.082689		1	'Inflammation'	5.08969e-08		1	'Inflammation'	9.8634e-07		1	'Inflammation'	1.7756e-07		1	'Inflammation'	0.000968333		1	'Inflammation'	8.53913e-11		1	'Malignant'	1		1	'Malignant'	1		1	'Malignant'	0.999988		1	'Malignant'	0.999999		1	'Malignant'
1	'Inflammation'	3.33223e-05		1	'Malignant'	0.993896		1	'Inflammation'	0.00158328		1	'Inflammation'	4.08957e-07		1	'Inflammation'	5.70524e-09		1	'Inflammation'	2.09109e-08		1	'Inflammation'	4.35984e-07		1	'Inflammation'	6.7802e-07		1	'Inflammation'	1.1505e-09		1	'Inflammation'	5.99162e-14		1	'Inflammation'	0.00433579		1	'Inflammation'	6.01425e-07		1	'Inflammation'
1	'Inflammation'	4.85007e-09		1	'Inflammation'	0.00013323		1	'Malignant'	0.999907		1	'Inflammation'	8.561e-06		1	'Malignant'	1		1	'Malignant'	1		1	'Malignant'	1		1	'Malignant'	1		1	'Malignant'	0.999999		1	'Malignant'	1		1	'Malignant'	0.999996		1	'Malignant'	0.999845		1	'Malignant'
1	'Malignant'	0.999658		1	'Inflammation'	0.000143831		1	'Inflammation'	1.6492e-07		1	'Inflammation'	0.00881287		1	'Inflammation'	1.07362e-15		1	'Inflammation'	4.32608e-06		1	'Inflammation'	0.00321011		1	'Inflammation'	0.000378511		1	'Malignant'	0.999942		1	'Malignant'	0.999596		1	'Malignant'	0.999845		1	'Malignant'	0.0924795		1	'Malignant'
1	'Inflammation'	0.000153491		1	'Malignant'	0.999298		1	'Malignant'	0.999942		1	'Inflammation'	5.57869e-10		1	'Malignant'	0.997946		1	'Malignant'	0.999995		1	'Malignant'	0.919115		1	'Malignant'	1		1	'Malignant'	1		1	'Malignant'	1		1	'Malignant'	1		1	'Malignant'	1		1	'Malignant'
1	'Malignant'	0.972699		1	'Malignant'	0.0419887		1	'Malignant'	0.998903		1	'Inflammation'	0.00014484		1	'Inflammation'	2.60048e-05		1	'Inflammation'	1.15286e-14		1	'Inflammation'	1.78875e-17		1	'Inflammation'	7.24372e-07		1	'Inflammation'	0.247025		1	'Inflammation'	0.0303898		1	'Inflammation'	0.000439831		1	'Inflammation'	2.34286e-06		1	'Inflammation'
1	'Malignant'	0.999795		1	'Inflammation'	0.000102534		1	'Inflammation'	1.69436e-08		1	'Malignant'	0.992646		1	'Inflammation'	3.79851e-12		1	'Inflammation'	6.27226e-06		1	'Inflammation'	2.81695e-13		1	'Inflammation'	0.00395345		1	'Inflammation'	0.000105641		1	'Inflammation'	0.000345096		1	'Inflammation'	0.934036		1	'Inflammation'	1.61651e-05		1	'Inflammation'
1	'Inflammation'	6.05573e-05		1	'Malignant'	0.999994		1	'Malignant'	1		1	'Malignant'	0.999662		1	'Malignant'	1		1	'Malignant'	1		1	'Malignant'	1		1	'Malignant'	1		1	'Inflammation'	3.64428e-18		1	'Inflammation'	7.61207e-09		1	'Inflammation'	0.220526		1	'Inflammation'	5.78197e-10		1	'Inflammation'
1	'Malignant'	0.999869		1	'Malignant'	0.999962		1	'Malignant'	1		1	'Malignant'	0.933063		1	'Malignant'	0.99999		1	'Malignant'	1		1	'Malignant'	1		1	'Malignant'	1		1	'Malignant'	1		1	'Malignant'	1		1	'Malignant'	0.999995		1	'Malignant'	1		1	'Malignant'
1	'Malignant'	0.990306		1	'Inflammation'	0.00996625		1	'Malignant'	0.99988		1	'Inflammation'	0.100234		1	'Malignant'	0.999976		1	'Malignant'	1		1	'Malignant'	1		1	'Malignant'	0.999928		1	'Malignant'	1		1	'Malignant'	1		1	'Malignant'	0.99998		1	'Malignant'	1		1	'Malignant'
1	'Malignant'	0.999846		1	'Malignant'	1		1	'Malignant'	0.999888		1	'Malignant'	1		1	'Malignant'	1		1	'Malignant'	1		1	'Malignant'	1		1	'Malignant'	1		1	'Malignant'	1		1	'Malignant'	0.838187		1	'Malignant'	0.999982		1	'Malignant'	0.999999		1	'Malignant'
1	'Inflammation'	0.902425		1	'Inflammation'	0.989506		1	'Inflammation'	0.00231487		1	'Inflammation'	9.02153e-07		1	'Malignant'	0.999995		1	'Malignant'	1		1	'Malignant'	0.921276		1	'Malignant'	0.999939		1	'Inflammation'	1.81648e-11		1	'Inflammation'	2.00723e-13		1	'Inflammation'	5.14557e-07		1	'Inflammation'	7.96088e-11		1	'Inflammation'
1	'Inflammation'	2.21702e-07		1	'Inflammation'	0.000606652		1	'Inflammation'	5.11846e-05		1	'Malignant'	1		1	'Malignant'	0.999934		1	'Malignant'	0.999513		1	'Malignant'	0.994863		1	'Malignant'	0.989305		1	'Inflammation'	2.34728e-19		1	'Inflammation'	4.322e-07		1	'Inflammation'	0.11194		1	'Inflammation'	2.03694e-09		1	'Inflammation'
1	'Malignant'	0.77566		1	'Malignant'	0.975771		1	'Malignant'	0.999678		1	'Inflammation'	1.23238e-05		1	'Inflammation'	0.00013372		1	'Inflammation'	0.240181		1	'Inflammation'	0.0327458		1	'Inflammation'	0.0242734		1	'Inflammation'	3.09267e-20		1	'Inflammation'	2.0064e-09		1	'Inflammation'	3.33683e-05		1	'Inflammation'	3.17122e-09		1	'Inflammation'
1	'Malignant'	0.999791		1	'Malignant'	0.999791		1	'Malignant'	0.999622		1	'Malignant'	0.999999		1	'Inflammation'	8.27866e-08		1	'Inflammation'	6.98828e-19		1	'Inflammation'	9.30884e-16		1	'Inflammation'	8.54214e-16		1	'Inflammation'	0.000955879		1	'Inflammation'	4.98029e-08		1	'Inflammation'	0.773322		1	'Inflammation'	1.54023e-06		1	'Inflammation'
1	'Inflammation'	3.70007e-12		1	'Malignant'	0.805542		1	'Malignant'	0.984834		1	'Inflammation'	0.000203744		1	'Malignant'	1		1	'Malignant'	1		1	'Malignant'	1		1	'Malignant'	1		1	'Malignant'	1		1	'Malignant'	0.999957		1	'Malignant'	0.999972		1	'Malignant'	1		1	'Malignant'
1	'Inflammation'	7.34716e-05		1	'Malignant'	0.999999		1	'Malignant'	0.999946		1	'Malignant'	0.999999		1	'Inflammation'	0.000961828		1	'Inflammation'	1.66506e-05		1	'Inflammation'	5.29714e-06		1	'Inflammation'	0.00771788		1	'Malignant'	1		1	'Malignant'	1		1	'Malignant'	1		1	'Malignant'	1		1	'Malignant'
1	'Inflammation'	0.00275762		1	'Malignant'	0.999993		1	'Inflammation'	0.776469		1	'Inflammation'	1.16782e-08		1	'Inflammation'	3.71509e-07		1	'Inflammation'	8.13551e-09		1	'Inflammation'	0.00891459		1	'Inflammation'	3.93862e-08		1	'Inflammation'	1.91633e-07		1	'Inflammation'	1.00922e-05		1	'Inflammation'	0.000164162		1	'Inflammation'	0.000357163		1	'Inflammation'
1	'Inflammation'	0.000162462		1	'Malignant'	0.145529		1	'Malignant'	0.999471		1	'Malignant'	0.991988		1	'Inflammation'	1.16169e-23		1	'Inflammation'	0.000486234		1	'Inflammation'	0.000225064		1	'Inflammation'	5.70897e-06		1	'Inflammation'	1.2036e-18		1	'Inflammation'	5.03286e-07		1	'Inflammation'	0.00132633		1	'Inflammation'	6.03737e-10		1	'Inflammation'
1	'Malignant'	0.999074		1	'Inflammation'	0.0021545		1	'Malignant'	0.897846		1	'Inflammation'	0.00133727		1	'Inflammation'	2.7621e-08		1	'Inflammation'	1.78569e-09		1	'Inflammation'	3.27887e-15		1	'Inflammation'	2.74836e-07		1	'Malignant'	1		1	'Malignant'	1		1	'Malignant'	1		1	'Malignant'	1		1	'Malignant'
1	'Inflammation'	0.218583		1	'Inflammation'	2.35502e-09		1	'Malignant'	0.987455		1	'Inflammation'	2.91379e-09		1	'Inflammation'	0.210893		1	'Inflammation'	0.000161124		1	'Inflammation'	2.8656e-05		1	'Inflammation'	1.26989e-05		1	'Malignant'	1		1	'Malignant'	1		1	'Malignant'	0.999955		1	'Malignant'	1		1	'Malignant'
1	'Inflammation'	0.997128		1	'Malignant'	0.999999		1	'Inflammation'	0.0693588		1	'Inflammation'	0.00157913		1	'Inflammation'	6.11432e-08		1	'Inflammation'	7.10807e-08		1	'Inflammation'	0.000210873		1	'Inflammation'	8.72369e-08		1	'Malignant'	1		1	'Malignant'	0.999998		1	'Malignant'	1		1	'Malignant'	0.999999		1	'Malignant'
1	'Malignant'	0.999236		1	'Inflammation'	7.57124e-08		1	'Inflammation'	4.50713e-05		1	'Malignant'	0.0618076		1	'Malignant'	0.999977		1	'Malignant'	0.995742		1	'Malignant'	0.666959		1	'Malignant'	0.994352		1	'Malignant'	1		1	'Malignant'	1		1	'Malignant'	0.999999		1	'Malignant'	1		1	'Malignant'
1	'Malignant'	0.999804		1	'Malignant'	1		1	'Inflammation'	4.90214e-14		1	'Inflammation'	0.00171065		1	'Inflammation'	7.52041e-15		1	'Inflammation'	6.01287e-06		1	'Inflammation'	3.58001e-10		1	'Inflammation'	2.2602e-07		1	'Inflammation'	0.950465		1	'Inflammation'	0.924817		1	'Inflammation'	0.609796		1	'Inflammation'	0.156905		1	'Inflammation'
1	'Inflammation'	0.187529		1	'Inflammation'	0.000219261		1	'Inflammation'	7.14407e-07		1	'Inflammation'	2.00953e-08		1	'Inflammation'	0.000275243		1	'Inflammation'	0.000527948		1	'Inflammation'	0.00115306		1	'Inflammation'	0.112808		1	'Malignant'	0.0797717		1	'Malignant'	0.999633		1	'Malignant'	1		1	'Malignant'	0.875151		1	'Malignant'
1	'Malignant'	0.999995		1	'Inflammation'	0.000139882		1	'Inflammation'	0.754461		1	'Malignant'	1		1	'Malignant'	0.999975		1	'Malignant'	1		1	'Malignant'	0.999719		1	'Malignant'	0.999723		1	'Inflammation'	1.23828e-29		1	'Inflammation'	4.61066e-10		1	'Inflammation'	5.71656e-07		1	'Inflammation'	2.44737e-06		1	'Inflammation'
1	'Inflammation'	7.11455e-10		1	'Inflammation'	1.58407e-10		1	'Inflammation'	1.08493e-05		1	'Malignant'	0.999995		1	'Inflammation'	0.99635		1	'Inflammation'	0.938476		1	'Inflammation'	0.795206		1	'Inflammation'	0.356474		1	'Inflammation'	6.5075e-16		1	'Inflammation'	2.86205e-13		1	'Inflammation'	0.000584893		1	'Inflammation'	1.62429e-07		1	'Inflammation'
1	'Malignant'	0.999994		1	'Malignant'	0.98622		1	'Inflammation'	1.22449e-06		1	'Malignant'	0.989379		1	'Inflammation'	1.80567e-06		1	'Inflammation'	1.06484e-07		1	'Inflammation'	5.4103e-10		1	'Inflammation'	1.48472e-06		1	'Inflammation'	0.0210864		1	'Inflammation'	2.2467e-05		1	'Inflammation'	0.00367913		1	'Inflammation'	0.000182425		1	'Inflammation'
1	'Malignant'	0.998866		1	'Inflammation'	1.23719e-08		1	'Inflammation'	1.34656e-05		1	'Inflammation'	4.89009e-07		1	'Inflammation'	1.89375e-06		1	'Inflammation'	0.0015922		1	'Inflammation'	0.00453791		1	'Inflammation'	0.00273258		1	'Inflammation'	7.75658e-08		1	'Inflammation'	9.66481e-08		1	'Inflammation'	0.0799357		1	'Inflammation'	2.10283e-07		1	'Inflammation'
1	'Malignant'	0.999162		1	'Malignant'	0.999997		1	'Inflammation'	0.163981		1	'Inflammation'	0.0223893		1	'Inflammation'	7.47918e-10		1	'Inflammation'	2.81511e-12		1	'Inflammation'	1.02321e-10		1	'Inflammation'	4.53734e-09		1	'Inflammation'	3.90925e-13		1	'Inflammation'	6.96946e-10		1	'Inflammation'	4.27518e-07		1	'Inflammation'	2.22761e-08		1	'Inflammation'
1	'Inflammation'	1.90858e-05		1	'Inflammation'	0.285522		1	'Inflammation'	0.998378		1	'Inflammation'	1.50312e-09		1	'Malignant'	1		1	'Malignant'	1		1	'Malignant'	0.999997		1	'Malignant'	1		1	'Inflammation'	1.73245e-19		1	'Inflammation'	2.50914e-12		1	'Inflammation'	1.48713e-11		1	'Inflammation'	1.86966e-08		1	'Inflammation'
1	'Inflammation'	3.45522e-08		1	'Inflammation'	4.5307e-08		1	'Inflammation'	5.28662e-08		1	'Inflammation'	2.77623e-05		1	'Inflammation'	3.47108e-18		1	'Inflammation'	2.2323e-09		1	'Inflammation'	1.36903e-05		1	'Inflammation'	2.37048e-10		1	'Inflammation'	5.55668e-11		1	'Inflammation'	3.04165e-13		1	'Inflammation'	2.76527e-07		1	'Inflammation'	1.35955e-07		1	'Inflammation'
1	'Inflammation'	9.42259e-08		1	'Malignant'	0.989318		1	'Malignant'	0.999847		1	'Malignant'	0.999922		1	'Malignant'	0.999989		1	'Malignant'	0.999991		1	'Malignant'	0.999958		1	'Malignant'	0.999234		1	'Inflammation'	1.02023e-06		1	'Inflammation'	2.9046e-05		1	'Inflammation'	0.0291222		1	'Inflammation'	6.47002e-05		1	'Inflammation'
1	'Malignant'	0.999994		1	'Malignant'	0.971191		1	'Malignant'	0.996003		1	'Malignant'	0.728558		1	'Malignant'	1		1	'Malignant'	1		1	'Malignant'	0.999988		1	'Malignant'	1		1	'Malignant'	0.999426		1	'Malignant'	0.998708		1	'Malignant'	0.990969		1	'Malignant'	0.999995		1	'Malignant'
1	'Inflammation'	4.31446e-07		1	'Malignant'	0.964407		1	'Inflammation'	2.91422e-11		1	'Malignant'	0.999841		1	'Malignant'	1		1	'Malignant'	1		1	'Malignant'	0.999997		1	'Malignant'	1		1	'Malignant'	0.999968		1	'Malignant'	0.995878		1	'Malignant'	0.999435		1	'Malignant'	1		1	'Malignant'
1	'Malignant'	0.995436		1	'Inflammation'	5.87774e-09		1	'Inflammation'	0.20618		1	'Inflammation'	5.25597e-07		1	'Inflammation'	0.321146		1	'Inflammation'	0.00338306		1	'Inflammation'	0.025634		1	'Inflammation'	0.0172217		1	'Inflammation'	1.53947e-26		1	'Inflammation'	9.9361e-07		1	'Inflammation'	1.288e-05		1	'Inflammation'	1.30256e-07		1	'Inflammation'
1	'Inflammation'	2.25476e-06		1	'Inflammation'	7.72629e-15		1	'Inflammation'	1.63173e-09		1	'Malignant'	1		1	'Malignant'	0.959381		1	'Malignant'	0.881915		1	'Malignant'	0.0386136		1	'Malignant'	0.208393		1	'Inflammation'	6.28639e-22		1	'Inflammation'	1.00038e-12		1	'Inflammation'	4.35693e-09		1	'Inflammation'	1.156e-08		1	'Inflammation'
1	'Malignant'	0.999973		1	'Inflammation'	4.20241e-05		1	'Inflammation'	0.00389371		1	'Inflammation'	9.70812e-11		1	'Inflammation'	1.49411e-05		1	'Inflammation'	0.000696851		1	'Inflammation'	3.10129e-05		1	'Inflammation'	0.00237483		1	'Inflammation'	0.926831		1	'Inflammation'	2.69352e-11		1	'Inflammation'	7.80737e-08		1	'Inflammation'	0.00312989		1	'Inflammation'
1	'Malignant'	1		1	'Malignant'	0.999998		1	'Inflammation'	0.159218		1	'Inflammation'	1.46409e-10		1	'Malignant'	1		1	'Malignant'	1		1	'Malignant'	0.999968		1	'Malignant'	0.999996		1	'Inflammation'	7.68297e-07		1	'Inflammation'	6.75425e-09		1	'Inflammation'	0.00105786		1	'Inflammation'	5.94109e-10		1	'Inflammation'
1	'Malignant'	0.998474		1	'Malignant'	0.999169		1	'Inflammation'	0.00546259		1	'Inflammation'	6.15777e-08		1	'Malignant'	0.999997		1	'Malignant'	1		1	'Malignant'	1		1	'Malignant'	0.999994		1	'Malignant'	0.999987		1	'Malignant'	0.217081		1	'Malignant'	0.504368		1	'Malignant'	0.983392		1	'Malignant'
1	'Malignant'	0.999999		1	'Malignant'	1		1	'Malignant'	0.980181		1	'Inflammation'	3.19075e-05		1	'Inflammation'	1.05252e-06		1	'Inflammation'	1.68387e-07		1	'Inflammation'	7.13191e-07		1	'Inflammation'	2.15835e-06		1	'Inflammation'	1.03247e-08		1	'Inflammation'	5.00658e-13		1	'Inflammation'	1.94483e-08		1	'Inflammation'	3.16493e-07		1	'Inflammation'
1	'Inflammation'	2.59551e-08		1	'Inflammation'	1.48632e-05		1	'Malignant'	0.99832		1	'Malignant'	1		1	'Inflammation'	8.51949e-09		1	'Inflammation'	3.32695e-14		1	'Inflammation'	8.81923e-13		1	'Inflammation'	1.17569e-07		1	'Inflammation'	3.63436e-15		1	'Inflammation'	3.35984e-13		1	'Inflammation'	0.0163637		1	'Inflammation'	1.75663e-08		1	'Inflammation'
1	'Inflammation'	0.56151		1	'Malignant'	0.999461		1	'Malignant'	0.99999		1	'Inflammation'	0.00756973		1	'Inflammation'	4.09016e-05		1	'Inflammation'	1.82223e-14		1	'Inflammation'	1.48088e-21		1	'Inflammation'	1.0606e-11		1	'Malignant'	1		1	'Malignant'	1		1	'Malignant'	1		1	'Malignant'	1		1	'Malignant'
1	'Inflammation'	7.34893e-05		1	'Malignant'	0.999057		1	'Malignant'	0.99767		1	'Inflammation'	1.18374e-08		1	'Inflammation'	6.3064e-05		1	'Inflammation'	6.29158e-06		1	'Inflammation'	1.93592e-05		1	'Inflammation'	4.58893e-06		1	'Malignant'	1		1	'Malignant'	1		1	'Malignant'	0.999813		1	'Malignant'	1		1	'Malignant'
1	'Inflammation'	4.43855e-05		1	'Malignant'	0.998243		1	'Malignant'	0.995753		1	'Inflammation'	7.41556e-06		1	'Inflammation'	0.00888749		1	'Inflammation'	0.000148435		1	'Inflammation'	0.0571227		1	'Inflammation'	1.77739e-06		1	'Malignant'	0.999965		1	'Malignant'	0.999987		1	'Malignant'	1		1	'Malignant'	0.984332		1	'Malignant'
1	'Inflammation'	0.517993		1	'Malignant'	0.237972		1	'Malignant'	0.999215		1	'Inflammation'	7.79772e-10		1	'Malignant'	0.999918		1	'Malignant'	0.650982		1	'Malignant'	0.977241		1	'Malignant'	0.999949		1	'Malignant'	0.999985		1	'Malignant'	0.602101		1	'Malignant'	0.995466		1	'Malignant'	0.999993		1	'Malignant'
1	'Malignant'	0.908261		1	'Inflammation'	3.26401e-13		1	'Malignant'	0.679464		1	'Malignant'	0.976202		1	'Malignant'	0.999685		1	'Malignant'	0.996413		1	'Malignant'	0.953855		1	'Malignant'	0.991977		1	'Malignant'	1		1	'Malignant'	0.9434		1	'Malignant'	0.99646		1	'Malignant'	0.999891		1	'Malignant'
1	'Inflammation'	2.93486e-08		1	'Inflammation'	1.69212e-11		1	'Inflammation'	1.00656e-07		1	'Malignant'	1		1	'Malignant'	1		1	'Malignant'	1		1	'Malignant'	0.999999		1	'Malignant'	0.999987		1	'Inflammation'	2.44601e-08		1	'Inflammation'	7.35996e-10		1	'Inflammation'	0.000308214		1	'Inflammation'	7.09637e-07		1	'Inflammation'
1	'Inflammation'	0.137859		1	'Inflammation'	1.14528e-05		1	'Malignant'	0.981264		1	'Malignant'	0.999993		1	'Inflammation'	2.32269e-06		1	'Inflammation'	2.96349e-10		1	'Inflammation'	5.96262e-06		1	'Inflammation'	7.62307e-08		1	'Malignant'	0.982378		1	'Malignant'	0.999189		1	'Malignant'	0.998132		1	'Malignant'	0.982482		1	'Malignant'
1	'Malignant'	0.895344		1	'Malignant'	0.99894		1	'Malignant'	0.993088		1	'Malignant'	0.999956		1	'Malignant'	1		1	'Malignant'	1		1	'Malignant'	1		1	'Malignant'	1		1	'Inflammation'	1.42832e-05		1	'Inflammation'	4.2422e-07		1	'Inflammation'	7.44122e-06		1	'Inflammation'	4.57442e-10		1	'Inflammation'
1	'Inflammation'	1.70641e-05		1	'Inflammation'	6.71137e-12		1	'Inflammation'	3.83945e-08		1	'Malignant'	0.999975		1	'Malignant'	0.972782		1	'Malignant'	0.999973		1	'Malignant'	0.999985		1	'Malignant'	0.958702		1	'Malignant'	1		1	'Malignant'	0.987427		1	'Malignant'	0.998207		1	'Malignant'	1		1	'Malignant'
1	'Malignant'	0.999996		1	'Inflammation'	7.21552e-09		1	'Inflammation'	1.23351e-05		1	'Inflammation'	1.72482e-05		1	'Malignant'	1		1	'Malignant'	0.999767		1	'Malignant'	0.944557		1	'Malignant'	0.999896		1	'Malignant'	1		1	'Malignant'	1		1	'Malignant'	1		1	'Malignant'	1		1	'Malignant'
1	'Inflammation'	2.05406e-06		1	'Inflammation'	3.96338e-08		1	'Malignant'	0.995823		1	'Inflammation'	7.31842e-08		1	'Malignant'	0.999988		1	'Malignant'	0.999604		1	'Malignant'	1		1	'Malignant'	1		1	'Malignant'	0.999997		1	'Malignant'	1		1	'Malignant'	0.999972		1	'Malignant'	1		1	'Malignant'
1	'Inflammation'	2.19855e-05		1	'Malignant'	0.0748383		1	'Inflammation'	0.00371816		1	'Malignant'	0.747725		1	'Malignant'	0.999942		1	'Malignant'	0.999973		1	'Malignant'	0.999999		1	'Malignant'	0.758731		1	'Malignant'	0.999994		1	'Malignant'	0.999985		1	'Malignant'	0.999927		1	'Malignant'	0.803701		1	'Malignant'
1	'Inflammation'	4.43818e-06		1	'Malignant'	0.991134		1	'Malignant'	1		1	'Inflammation'	2.13964e-07		1	'Inflammation'	2.42053e-30		1	'Inflammation'	1.88132e-09		1	'Inflammation'	2.45317e-09		1	'Inflammation'	1.17858e-08		1	'Malignant'	0.999995		1	'Malignant'	1		1	'Malignant'	0.999997		1	'Malignant'	0.999539		1	'Malignant'
1	'Inflammation'	4.28697e-09		1	'Inflammation'	0.000219744		1	'Malignant'	0.991836		1	'Inflammation'	2.9128e-05		1	'Inflammation'	3.53846e-06		1	'Inflammation'	1.15287e-08		1	'Inflammation'	0.000131741		1	'Inflammation'	2.94783e-05		1	'Malignant'	0.997709		1	'Malignant'	0.998181		1	'Malignant'	0.999583		1	'Malignant'	0.999731		1	'Malignant'
1	'Malignant'	0.617032		1	'Malignant'	0.999475		1	'Malignant'	0.997722		1	'Inflammation'	0.954284		1	'Malignant'	0.999977		1	'Malignant'	0.999997		1	'Malignant'	0.999962		1	'Malignant'	0.999667		1	'Inflammation'	0.00267036		1	'Inflammation'	6.87576e-06		1	'Inflammation'	0.000350567		1	'Inflammation'	5.05061e-09		1	'Inflammation'
1	'Malignant'	1		1	'Malignant'	0.999515		1	'Inflammation'	1.16752e-08		1	'Malignant'	0.999999		1	'Malignant'	1		1	'Malignant'	0.999999		1	'Malignant'	0.998326		1	'Malignant'	0.986403		1	'Inflammation'	8.68454e-23		1	'Inflammation'	1.73521e-15		1	'Inflammation'	2.6873e-10		1	'Inflammation'	1.34282e-10		1	'Inflammation'
1	'Malignant'	0.997838		1	'Inflammation'	0.0223242		1	'Inflammation'	0.00311921		1	'Malignant'	1		1	'Malignant'	0.999991		1	'Malignant'	1		1	'Malignant'	1		1	'Malignant'	1		1	'Inflammation'	0.071472		1	'Inflammation'	0.000892278		1	'Inflammation'	0.062993		1	'Inflammation'	2.77044e-05		1	'Inflammation'
1	'Malignant'	0.999912		1	'Inflammation'	1.37056e-05		1	'Malignant'	0.99989		1	'Malignant'	0.997378		1	'Inflammation'	1.13204e-05		1	'Inflammation'	8.14585e-05		1	'Inflammation'	0.000308101		1	'Inflammation'	0.0136241		1	'Inflammation'	1.61134e-06		1	'Inflammation'	3.80925e-12		1	'Inflammation'	0.00065578		1	'Inflammation'	1.6083e-09		1	'Inflammation'
1	'Inflammation'	0.246477		1	'Inflammation'	0.000773539		1	'Inflammation'	5.30393e-10		1	'Malignant'	0.999928		1	'Inflammation'	3.72815e-06		1	'Inflammation'	8.66121e-05		1	'Inflammation'	0.00345943		1	'Inflammation'	2.83808e-10		1	'Malignant'	0.999831		1	'Malignant'	0.991326		1	'Malignant'	0.999997		1	'Malignant'	0.693761		1	'Malignant'
1	'Inflammation'	0.00499121		1	'Inflammation'	3.14102e-10		1	'Malignant'	0.99995		1	'Malignant'	0.999984		1	'Inflammation'	4.68763e-10		1	'Inflammation'	4.50085e-11		1	'Inflammation'	5.97367e-15		1	'Inflammation'	4.08954e-10		1	'Inflammation'	3.11168e-17		1	'Inflammation'	6.11841e-16		1	'Inflammation'	3.95301e-07		1	'Inflammation'	6.06093e-09		1	'Inflammation'
1	'Malignant'	0.999869		1	'Malignant'	0.999997		1	'Malignant'	1		1	'Inflammation'	3.25401e-12		1	'Inflammation'	4.84505e-06		1	'Inflammation'	0.00149072		1	'Inflammation'	0.0106498		1	'Inflammation'	3.61273e-05		1	'Inflammation'	1.02266e-10		1	'Inflammation'	2.23898e-06		1	'Inflammation'	0.166137		1	'Inflammation'	3.46991e-06		1	'Inflammation'
1	'Inflammation'	0.00103882		1	'Malignant'	1		1	'Inflammation'	3.0882e-05		1	'Malignant'	1		1	'Malignant'	0.999999		1	'Malignant'	1		1	'Malignant'	0.999904		1	'Malignant'	0.999998		1	'Inflammation'	3.24161e-20		1	'Inflammation'	7.48502e-13		1	'Inflammation'	4.64327e-08		1	'Inflammation'	4.62988e-10		1	'Inflammation'
1	'Malignant'	0.998867		1	'Inflammation'	3.15446e-08		1	'Malignant'	1		1	'Malignant'	0.999919		1	'Inflammation'	5.9281e-06		1	'Inflammation'	2.31983e-09		1	'Inflammation'	4.10122e-05		1	'Inflammation'	2.69358e-05		1	'Malignant'	1		1	'Malignant'	1		1	'Malignant'	0.941436		1	'Malignant'	1		1	'Malignant'
1	'Inflammation'	0.00334475		1	'Inflammation'	0.657939		1	'Inflammation'	0.0015477		1	'Malignant'	0.999111		1	'Inflammation'	1.80466e-16		1	'Inflammation'	2.85609e-14		1	'Inflammation'	5.02679e-13		1	'Inflammation'	3.61873e-18		1	'Inflammation'	1.53977e-05		1	'Inflammation'	6.8013e-06		1	'Inflammation'	0.0128983		1	'Inflammation'	1.43105e-06		1	'Inflammation'
1	'Inflammation'	9.50973e-05		1	'Malignant'	0.785657		1	'Inflammation'	0.00548824		1	'Malignant'	0.686389		1	'Malignant'	0.999978		1	'Malignant'	0.999999		1	'Malignant'	0.991401		1	'Malignant'	0.999688		1	'Inflammation'	1.2438e-05		1	'Inflammation'	3.26472e-13		1	'Inflammation'	0.0336417		1	'Inflammation'	1.56027e-09		1	'Inflammation'
1	'Malignant'	0.999995		1	'Malignant'	0.0209239		1	'Inflammation'	0.00401777		1	'Inflammation'	5.80416e-06		1	'Malignant'	0.999728		1	'Malignant'	0.994162		1	'Malignant'	0.99834		1	'Malignant'	0.998618		1	'Malignant'	0.999999		1	'Malignant'	0.999963		1	'Malignant'	1		1	'Malignant'	1		1	'Malignant'
1	'Malignant'	0.337447		1	'Malignant'	0.999969		1	'Inflammation'	0.293252		1	'Inflammation'	1.95214e-07		1	'Malignant'	1		1	'Malignant'	1		1	'Malignant'	1		1	'Malignant'	1		1	'Malignant'	0.999998		1	'Malignant'	0.999923		1	'Malignant'	1		1	'Malignant'	1		1	'Malignant'
1	'Inflammation'	0.417428		1	'Inflammation'	9.08134e-09		1	'Inflammation'	1.3682e-11		1	'Malignant'	0.999996		1	'Inflammation'	2.08362e-11		1	'Inflammation'	2.80866e-06		1	'Inflammation'	1.67115e-05		1	'Inflammation'	1.07726e-08		1	'Inflammation'	0.000302221		1	'Inflammation'	8.03202e-06		1	'Inflammation'	0.0020543		1	'Inflammation'	3.77295e-08		1	'Inflammation'
1	'Malignant'	0.999704		1	'Inflammation'	0.000182988		1	'Inflammation'	0.354296		1	'Malignant'	1		1	'Inflammation'	4.67959e-18		1	'Inflammation'	9.36631e-09		1	'Inflammation'	1.91573e-14		1	'Inflammation'	8.21853e-09		1	'Malignant'	0.998023		1	'Malignant'	0.990602		1	'Malignant'	0.998302		1	'Malignant'	0.999964		1	'Malignant'
1	'Malignant'	0.999999		1	'Malignant'	0.999994		1	'Inflammation'	8.73342e-07		1	'Inflammation'	0.000135417		1	'Malignant'	0.999983		1	'Malignant'	0.801994		1	'Malignant'	0.905731		1	'Malignant'	0.719418		1	'Malignant'	0.999994		1	'Malignant'	1		1	'Malignant'	0.999999		1	'Malignant'	1		1	'Malignant'
1	'Inflammation'	4.30817e-06		1	'Malignant'	0.993292		1	'Malignant'	0.995625		1	'Malignant'	1		1	'Inflammation'	1.12429e-11		1	'Inflammation'	1.69136e-09		1	'Inflammation'	0.000209581		1	'Inflammation'	1.39318e-13		1	'Malignant'	1		1	'Malignant'	1		1	'Malignant'	0.999995		1	'Malignant'	1		1	'Malignant'
1	'Malignant'	0.935528		1	'Malignant'	0.999995		1	'Inflammation'	3.77167e-14		1	'Inflammation'	0.0024035		1	'Inflammation'	5.0582e-05		1	'Inflammation'	3.46155e-06		1	'Inflammation'	5.97766e-05		1	'Inflammation'	0.00467281		1	'Inflammation'	0.0181082		1	'Inflammation'	1.24222e-13		1	'Inflammation'	3.1528e-07		1	'Inflammation'	1.0397e-09		1	'Inflammation'
1	'Malignant'	0.999998		1	'Inflammation'	0.351475		1	'Malignant'	0.997234		1	'Malignant'	0.504823		1	'Inflammation'	9.13303e-14		1	'Inflammation'	2.1829e-10		1	'Inflammation'	6.90284e-11		1	'Inflammation'	6.90615e-14		1	'Inflammation'	2.28572e-16		1	'Inflammation'	8.65471e-15		1	'Inflammation'	6.96011e-11		1	'Inflammation'	4.85191e-08		1	'Inflammation'
1	'Inflammation'	0.0111098		1	'Inflammation'	0.00786415		1	'Malignant'	0.99997		1	'Malignant'	1		1	'Inflammation'	1.08463e-06		1	'Inflammation'	1.02326e-11		1	'Inflammation'	8.60585e-08		1	'Inflammation'	0.000145188		1	'Malignant'	0.999995		1	'Malignant'	0.999991		1	'Malignant'	0.999997		1	'Malignant'	1		1	'Malignant'
1	'Malignant'	0.995965		1	'Inflammation'	0.00504603		1	'Malignant'	0.999998		1	'Inflammation'	0.000182303		1	'Inflammation'	0.035461		1	'Inflammation'	0.16124		1	'Inflammation'	0.994317		1	'Inflammation'	0.55722		1	'Malignant'	0.999788		1	'Malignant'	0.99994		1	'Malignant'	0.806275		1	'Malignant'	0.999921		1	'Malignant'
1	'Inflammation'	0.00643674		1	'Inflammation'	0.000843277		1	'Malignant'	0.999999		1	'Inflammation'	0.998036		1	'Malignant'	0.998776		1	'Malignant'	0.00603969		1	'Malignant'	0.999909		1	'Malignant'	0.995839		1	'Inflammation'	1.49773e-07		1	'Inflammation'	7.37192e-08		1	'Inflammation'	4.88358e-07		1	'Inflammation'	1.45785e-05		1	'Inflammation'
1	'Malignant'	0.999991		1	'Malignant'	0.99999		1	'Malignant'	0.816626		1	'Malignant'	1		1	'Malignant'	1		1	'Malignant'	0.999998		1	'Malignant'	0.991841		1	'Malignant'	1		1	'Inflammation'	3.28871e-23		1	'Inflammation'	1.27587e-09		1	'Inflammation'	2.20269e-05		1	'Inflammation'	2.57378e-08		1	'Inflammation'
1	'Inflammation'	7.08784e-05		1	'Malignant'	0.999461		1	'Inflammation'	0.0098984		1	'Malignant'	0.999929		1	'Inflammation'	3.14161e-20		1	'Inflammation'	2.42663e-07		1	'Inflammation'	2.54936e-07		1	'Inflammation'	7.5871e-08		1	'Inflammation'	5.28202e-09		1	'Inflammation'	3.95963e-12		1	'Inflammation'	2.27626e-06		1	'Inflammation'	1.77093e-12		1	'Inflammation'
1	'Malignant'	0.999982		1	'Malignant'	1		1	'Inflammation'	0.0604766		1	'Inflammation'	0.000229683		1	'Malignant'	0.999999		1	'Malignant'	1		1	'Malignant'	0.999528		1	'Malignant'	0.999997		1	'Malignant'	1		1	'Malignant'	1		1	'Malignant'	1		1	'Malignant'	1		1	'Malignant'
1	'Malignant'	1		1	'Inflammation'	0.0515013		1	'Inflammation'	0.150032		1	'Inflammation'	0.0354239		1	'Malignant'	1		1	'Malignant'	1		1	'Malignant'	1		1	'Malignant'	1		1	'Malignant'	1		1	'Malignant'	1		1	'Malignant'	1		1	'Malignant'	1		1	'Malignant'
1	'Malignant'	0.999979		1	'Inflammation'	0.00572748		1	'Malignant'	0.999983		1	'Inflammation'	0.00154376		1	'Inflammation'	0.996714		1	'Inflammation'	0.412375		1	'Inflammation'	0.060953		1	'Inflammation'	0.991782		1	'Malignant'	0.999963		1	'Malignant'	0.997		1	'Malignant'	0.997577		1	'Malignant'	1		1	'Malignant'
1	'Malignant'	0.999215		1	'Malignant'	1		1	'Malignant'	0.992076		1	'Inflammation'	6.57964e-06		1	'Malignant'	0.255115		1	'Malignant'	0.961822		1	'Malignant'	0.939384		1	'Malignant'	0.640996		1	'Inflammation'	1.39526e-11		1	'Inflammation'	1.49154e-09		1	'Inflammation'	0.00142926		1	'Inflammation'	3.79006e-10		1	'Inflammation'
1	'Inflammation'	0.0543981		1	'Malignant'	0.0913728		1	'Inflammation'	0.918453		1	'Inflammation'	5.8957e-05		1	'Malignant'	1		1	'Malignant'	1		1	'Malignant'	0.999857		1	'Malignant'	1		1	'Malignant'	0.997891		1	'Malignant'	0.999918		1	'Malignant'	0.998899		1	'Malignant'	0.999994		1	'Malignant'
1	'Inflammation'	9.31781e-12		1	'Malignant'	0.998742		1	'Malignant'	0.998171		1	'Inflammation'	0.547058		1	'Inflammation'	0.00554346		1	'Inflammation'	0.795403		1	'Inflammation'	0.0516449		1	'Inflammation'	0.0464621		1	'Inflammation'	7.17707e-12		1	'Inflammation'	2.00917e-11		1	'Inflammation'	1.04395e-05		1	'Inflammation'	2.38759e-06		1	'Inflammation'
1	'Malignant'	0.999918		1	'Inflammation'	0.0966324		1	'Inflammation'	9.47158e-06		1	'Malignant'	0.999984		1	'Inflammation'	0.00921067		1	'Inflammation'	8.99705e-05		1	'Inflammation'	0.00531454		1	'Inflammation'	0.0295723		1	'Malignant'	0.999998		1	'Malignant'	0.999705		1	'Malignant'	1		1	'Malignant'	0.999685		1	'Malignant'
1	'Malignant'	0.999953		1	'Malignant'	0.90106		1	'Malignant'	0.968149		1	'Malignant'	0.996442		1	'Inflammation'	1.02428e-06		1	'Inflammation'	3.03353e-06		1	'Inflammation'	0.00285987		1	'Inflammation'	0.000621007		1	'Malignant'	0.999961		1	'Malignant'	0.999998		1	'Malignant'	1		1	'Malignant'	1		1	'Malignant'
1	'Inflammation'	0.000198663		1	'Inflammation'	1.89051e-08		1	'Inflammation'	2.40933e-09		1	'Malignant'	0.999924		1	'Malignant'	0.999773		1	'Malignant'	0.913594		1	'Malignant'	0.971562		1	'Malignant'	0.95235		1	'Malignant'	0.793992		1	'Malignant'	0.992153		1	'Malignant'	0.96743		1	'Malignant'	0.986439		1	'Malignant'
1	'Malignant'	0.999956		1	'Malignant'	0.999976		1	'Malignant'	0.878042		1	'Inflammation'	3.11158e-07		1	'Inflammation'	7.96669e-07		1	'Inflammation'	1.50186e-07		1	'Inflammation'	0.00197345		1	'Inflammation'	2.0076e-06		1	'Malignant'	0.999999		1	'Malignant'	1		1	'Malignant'	1		1	'Malignant'	0.999999		1	'Malignant'
1	'Malignant'	0.999998		1	'Malignant'	0.999978		1	'Malignant'	0.992457		1	'Inflammation'	0.0817451		1	'Inflammation'	1.77821e-11		1	'Inflammation'	5.48691e-10		1	'Inflammation'	1.18499e-06		1	'Inflammation'	3.55249e-09		1	'Malignant'	0.959368		1	'Malignant'	0.995277		1	'Malignant'	0.962208		1	'Malignant'	0.414372		1	'Malignant'
1	'Malignant'	0.999303		1	'Malignant'	0.934211		1	'Malignant'	0.966463		1	'Inflammation'	0.000516623		1	'Inflammation'	1.27028e-08		1	'Inflammation'	3.1753e-07		1	'Inflammation'	3.67809e-06		1	'Inflammation'	2.33779e-05		1	'Malignant'	1		1	'Malignant'	1		1	'Malignant'	0.999991		1	'Malignant'	1		1	'Malignant'
1	'Malignant'	0.95454		1	'Malignant'	1		1	'Inflammation'	0.0125572		1	'Inflammation'	7.95134e-09		1	'Inflammation'	5.05378e-15		1	'Inflammation'	2.79498e-14		1	'Inflammation'	9.53693e-18		1	'Inflammation'	9.01504e-11		1	'Inflammation'	6.72954e-27		1	'Inflammation'	9.69089e-09		1	'Inflammation'	0.00188678		1	'Inflammation'	7.16974e-06		1	'Inflammation'
1	'Malignant'	0.953058		1	'Malignant'	0.995411		1	'Inflammation'	0.0025206		1	'Malignant'	0.99975		1	'Inflammation'	0.00495614		1	'Inflammation'	0.000320753		1	'Inflammation'	0.00283931		1	'Inflammation'	0.00146641		1	'Malignant'	1		1	'Malignant'	1		1	'Malignant'	0.999999		1	'Malignant'	0.999963		1	'Malignant'
1	'Malignant'	0.994916		1	'Inflammation'	4.88531e-11		1	'Inflammation'	5.58841e-09		1	'Malignant'	1		1	'Malignant'	0.999982		1	'Malignant'	1		1	'Malignant'	0.99999		1	'Malignant'	0.999999		1	'Malignant'	0.999921		1	'Malignant'	0.999275		1	'Malignant'	0.999991		1	'Malignant'	1		1	'Malignant'
1	'Inflammation'	6.83702e-08		1	'Inflammation'	2.16235e-05		1	'Inflammation'	2.35593e-07		1	'Malignant'	1		1	'Malignant'	0.999967		1	'Malignant'	1		1	'Malignant'	1		1	'Malignant'	0.999966		1	'Malignant'	0.995796		1	'Malignant'	0.995342		1	'Malignant'	0.999895		1	'Malignant'	0.999969		1	'Malignant'
1	'Malignant'	0.0219446		1	'Inflammation'	2.66774e-05		1	'Inflammation'	3.44327e-07		1	'Inflammation'	4.70366e-05		1	'Inflammation'	1.00234e-08		1	'Inflammation'	5.04298e-08		1	'Inflammation'	2.03805e-06		1	'Inflammation'	1.26988e-12		1	'Inflammation'	2.77463e-21		1	'Inflammation'	5.07452e-07		1	'Inflammation'	0.016945		1	'Inflammation'	7.86628e-05		1	'Inflammation'
1	'Malignant'	0.997597		1	'Malignant'	0.984843		1	'Malignant'	0.999985		1	'Inflammation'	0.00239666		1	'Inflammation'	0.0482885		1	'Inflammation'	0.853777		1	'Inflammation'	0.709752		1	'Inflammation'	0.0590913		1	'Inflammation'	4.43063e-28		1	'Inflammation'	0.000919733		1	'Inflammation'	2.37011e-05		1	'Inflammation'	0.00170957		1	'Inflammation'
1	'Malignant'	0.998245		1	'Inflammation'	3.57005e-10		1	'Inflammation'	4.77762e-10		1	'Inflammation'	0.621301		1	'Malignant'	0.99982		1	'Malignant'	1		1	'Malignant'	0.999986		1	'Malignant'	0.961533		1	'Inflammation'	1.00246e-06		1	'Inflammation'	3.67921e-08		1	'Inflammation'	0.00287879		1	'Inflammation'	2.17383e-08		1	'Inflammation'
1	'Malignant'	0.58078		1	'Inflammation'	9.96014e-09		1	'Inflammation'	0.32497		1	'Inflammation'	3.23832e-05		1	'Inflammation'	1.77541e-22		1	'Inflammation'	5.17167e-05		1	'Inflammation'	0.000804803		1	'Inflammation'	0.0013877		1	'Malignant'	1		1	'Malignant'	1		1	'Malignant'	0.999998		1	'Malignant'	1		1	'Malignant'
1	'Malignant'	0.809204		1	'Inflammation'	6.60113e-06		1	'Inflammation'	8.76661e-08		1	'Inflammation'	3.31139e-07		1	'Malignant'	1		1	'Malignant'	1		1	'Malignant'	1		1	'Malignant'	1		1	'Inflammation'	6.75166e-18		1	'Inflammation'	3.4912e-12		1	'Inflammation'	1.64881e-11		1	'Inflammation'	1.39492e-06		1	'Inflammation'
1	'Inflammation'	6.92226e-05		1	'Inflammation'	3.37188e-05		1	'Malignant'	0.999992		1	'Inflammation'	1.3393e-06		1	'Malignant'	1		1	'Malignant'	1		1	'Malignant'	1		1	'Malignant'	1		1	'Inflammation'	0.82217		1	'Inflammation'	0.00341936		1	'Inflammation'	0.826206		1	'Inflammation'	1.86677e-05		1	'Inflammation'
1	'Inflammation'	1.2117e-05		1	'Inflammation'	1.32917e-11		1	'Malignant'	0.986772		1	'Malignant'	0.991774		1	'Inflammation'	5.16626e-13		1	'Inflammation'	1.51182e-07		1	'Inflammation'	0.000860732		1	'Inflammation'	2.62154e-07		1	'Inflammation'	1.23054e-24		1	'Inflammation'	5.36774e-06		1	'Inflammation'	0.00150861		1	'Inflammation'	0.000311672		1	'Inflammation'
1	'Inflammation'	0.00250192		1	'Malignant'	0.922445		1	'Malignant'	0.999935		1	'Malignant'	0.992465		1	'Inflammation'	4.1518e-09		1	'Inflammation'	1.06494e-06		1	'Inflammation'	0.0370972		1	'Inflammation'	1.37385e-08		1	'Malignant'	1		1	'Malignant'	1		1	'Malignant'	1		1	'Malignant'	1		1	'Malignant'
1	'Inflammation'	0.740188		1	'Malignant'	0.993627		1	'Malignant'	0.998906		1	'Inflammation'	1.16213e-07		1	'Malignant'	1		1	'Malignant'	1		1	'Malignant'	0.999938		1	'Malignant'	1		1	'Malignant'	0.995691		1	'Malignant'	0.999813		1	'Malignant'	0.998689		1	'Malignant'	1		1	'Malignant'
1	'Inflammation'	0.0056439		1	'Malignant'	0.999999		1	'Inflammation'	0.00290202		1	'Malignant'	0.998286		1	'Inflammation'	1.11788e-05		1	'Inflammation'	1.61211e-13		1	'Inflammation'	3.73524e-07		1	'Inflammation'	3.58071e-06		1	'Inflammation'	1.55329e-12		1	'Inflammation'	1.5156e-07		1	'Inflammation'	0.000344505		1	'Inflammation'	4.79119e-06		1	'Inflammation'
1	'Malignant'	0.995351		1	'Malignant'	0.999747		1	'Malignant'	0.998848		1	'Malignant'	0.996931		1	'Inflammation'	6.93969e-05		1	'Inflammation'	5.19365e-08		1	'Inflammation'	0.000135383		1	'Inflammation'	2.40585e-07		1	'Malignant'	0.966697		1	'Malignant'	0.0180977		1	'Malignant'	0.49299		1	'Malignant'	0.979463		1	'Malignant'
1	'Inflammation'	9.39363e-09		1	'Malignant'	0.999958		1	'Inflammation'	4.56697e-07		1	'Malignant'	1		1	'Inflammation'	0.235858		1	'Inflammation'	0.034323		1	'Inflammation'	0.0292626		1	'Inflammation'	0.12707		1	'Malignant'	0.999983		1	'Malignant'	0.037282		1	'Malignant'	0.999316		1	'Malignant'	0.999999		1	'Malignant'
1	'Malignant'	0.972205		1	'Malignant'	0.998268		1	'Inflammation'	1.52307e-07		1	'Malignant'	0.99987		1	'Inflammation'	0.00125407		1	'Inflammation'	0.033245		1	'Inflammation'	4.13087e-05		1	'Inflammation'	0.000611715		1	'Malignant'	1		1	'Malignant'	1		1	'Malignant'	1		1	'Malignant'	1		1	'Malignant'
1	'Malignant'	0.999999		1	'Inflammation'	0.000143636		1	'Malignant'	0.998309		1	'Malignant'	0.999785		1	'Malignant'	0.992204		1	'Malignant'	0.0157829		1	'Malignant'	0.968584		1	'Malignant'	0.998954		1	'Inflammation'	4.86889e-17		1	'Inflammation'	4.98072e-11		1	'Inflammation'	2.27066e-05		1	'Inflammation'	9.26119e-10		1	'Inflammation'
1	'Inflammation'	4.59013e-05		1	'Malignant'	0.997984		1	'Malignant'	0.999558		1	'Malignant'	1		1	'Malignant'	0.982122		1	'Malignant'	0.787884		1	'Malignant'	0.0597576		1	'Malignant'	0.999176		1	'Inflammation'	1.25215e-09		1	'Inflammation'	3.17719e-16		1	'Inflammation'	1.42604e-07		1	'Inflammation'	1.15794e-09		1	'Inflammation'
1	'Inflammation'	0.0637186		1	'Inflammation'	2.65108e-09		1	'Inflammation'	4.63681e-05		1	'Malignant'	0.0549187		1	'Malignant'	1		1	'Malignant'	1		1	'Malignant'	1		1	'Malignant'	1		1	'Malignant'	0.999905		1	'Malignant'	0.999796		1	'Malignant'	0.9335		1	'Malignant'	0.999986		1	'Malignant'
1	'Malignant'	0.998302		1	'Inflammation'	8.38348e-13		1	'Malignant'	0.998603		1	'Malignant'	0.999998		1	'Malignant'	0.999999		1	'Malignant'	0.999725		1	'Malignant'	0.999972		1	'Malignant'	1		1	'Malignant'	0.808813		1	'Malignant'	0.347177		1	'Malignant'	0.999983		1	'Malignant'	0.0706359		1	'Malignant'
1	'Inflammation'	0.00294212		1	'Malignant'	0.999601		1	'Inflammation'	0.000165353		1	'Inflammation'	0.00211851		1	'Malignant'	0.999968		1	'Malignant'	0.999998		1	'Malignant'	0.977933		1	'Malignant'	0.993176		1	'Inflammation'	3.66284e-09		1	'Inflammation'	1.51051e-13		1	'Inflammation'	4.20404e-10		1	'Inflammation'	5.98791e-08		1	'Inflammation'
1	'Inflammation'	3.35792e-05		1	'Inflammation'	1.13143e-06		1	'Inflammation'	0.0897857		1	'Inflammation'	1.40009e-11		1	'Malignant'	0.999922		1	'Malignant'	1		1	'Malignant'	0.582596		1	'Malignant'	0.999992		1	'Inflammation'	6.34016e-31		1	'Inflammation'	3.74299e-11		1	'Inflammation'	1.65007e-05		1	'Inflammation'	2.07283e-15		1	'Inflammation'
1	'Inflammation'	0.968349		1	'Malignant'	0.999992		1	'Malignant'	1		1	'Inflammation'	8.63331e-11		1	'Inflammation'	0.0566332		1	'Inflammation'	0.498059		1	'Inflammation'	0.0111165		1	'Inflammation'	0.00475439		1	'Inflammation'	6.04847e-06		1	'Inflammation'	0.000106588		1	'Inflammation'	0.0195875		1	'Inflammation'	4.24687e-08		1	'Inflammation'
1	'Malignant'	0.871034		1	'Malignant'	1		1	'Inflammation'	0.000214706		1	'Inflammation'	0.000589073		1	'Inflammation'	3.69842e-06		1	'Inflammation'	1.51187e-06		1	'Inflammation'	8.61053e-06		1	'Inflammation'	1.7259e-05		1	'Malignant'	1		1	'Malignant'	1		1	'Malignant'	0.999996		1	'Malignant'	1		1	'Malignant'
1	'Inflammation'	4.46426e-05		1	'Inflammation'	9.97244e-07		1	'Malignant'	0.992677		1	'Malignant'	1		1	'Inflammation'	1.42071e-22		1	'Inflammation'	2.82818e-11		1	'Inflammation'	1.7672e-06		1	'Inflammation'	4.29971e-09		1	'Malignant'	1		1	'Malignant'	1		1	'Malignant'	1		1	'Malignant'	1		1	'Malignant'
1	'Inflammation'	3.18648e-06		1	'Malignant'	0.999896		1	'Malignant'	0.999571		1	'Malignant'	1		1	'Inflammation'	6.40416e-16		1	'Inflammation'	1.13124e-07		1	'Inflammation'	3.07012e-11		1	'Inflammation'	8.81249e-07		1	'Inflammation'	0.000243021		1	'Inflammation'	0.423795		1	'Inflammation'	0.495596		1	'Inflammation'	0.00639647		1	'Inflammation'
1	'Malignant'	0.999998		1	'Inflammation'	0.11914		1	'Malignant'	0.961181		1	'Inflammation'	0.00917708		1	'Inflammation'	1.4168e-16		1	'Inflammation'	7.34305e-08		1	'Inflammation'	2.77921e-06		1	'Inflammation'	3.41445e-05		1	'Inflammation'	4.66068e-09		1	'Inflammation'	2.03928e-08		1	'Inflammation'	3.02538e-08		1	'Inflammation'	1.0182e-07		1	'Inflammation'
1	'Inflammation'	9.9651e-06		1	'Inflammation'	0.00325045		1	'Inflammation'	2.19872e-08		1	'Malignant'	0.999999		1	'Inflammation'	1.47449e-07		1	'Inflammation'	8.97987e-10		1	'Inflammation'	1.91049e-05		1	'Inflammation'	1.18045e-07		1	'Inflammation'	4.96375e-10		1	'Inflammation'	6.98078e-06		1	'Inflammation'	2.16015e-05		1	'Inflammation'	0.00151925		1	'Inflammation'
1	'Inflammation'	1.747e-12		1	'Malignant'	1		1	'Inflammation'	4.81194e-06		1	'Malignant'	1		1	'Inflammation'	1.83875e-06		1	'Inflammation'	1.30891e-11		1	'Inflammation'	1.12754e-15		1	'Inflammation'	2.37311e-09		1	'Malignant'	0.999543		1	'Malignant'	0.272418		1	'Malignant'	0.482862		1	'Malignant'	0.00270598		1	'Malignant'
1	'Inflammation'	0.983001		1	'Malignant'	1		1	'Inflammation'	2.26082e-06		1	'Malignant'	0.999997		1	'Malignant'	1		1	'Malignant'	1		1	'Malignant'	0.999999		1	'Malignant'	1		1	'Malignant'	0.999999		1	'Malignant'	0.999793		1	'Malignant'	0.997144		1	'Malignant'	0.999999		1	'Malignant'
1	'Malignant'	0.999081		1	'Malignant'	0.999959		1	'Malignant'	1		1	'Malignant'	0.999996		1	'Malignant'	0.999994		1	'Malignant'	0.993679		1	'Malignant'	0.943436		1	'Malignant'	0.99806		1	'Inflammation'	1.17478e-10		1	'Inflammation'	6.26019e-05		1	'Inflammation'	0.0334357		1	'Inflammation'	2.63428e-08		1	'Inflammation'
1	'Inflammation'	0.000665225		1	'Inflammation'	0.00301958		1	'Malignant'	0.999998		1	'Inflammation'	4.97238e-05		1	'Inflammation'	8.44749e-38		1	'Inflammation'	1.14317e-09		1	'Inflammation'	1.4538e-12		1	'Inflammation'	3.26898e-06		1	'Inflammation'	7.13333e-09		1	'Inflammation'	0.000386529		1	'Inflammation'	0.0386901		1	'Inflammation'	4.56186e-08		1	'Inflammation'
1	'Inflammation'	0.000634761		1	'Inflammation'	0.944529		1	'Inflammation'	2.73294e-11		1	'Inflammation'	0.00745303		1	'Inflammation'	1.07677e-17		1	'Inflammation'	2.40291e-08		1	'Inflammation'	3.5471e-08		1	'Inflammation'	3.26987e-08		1	'Malignant'	1		1	'Malignant'	0.999976		1	'Malignant'	0.99997		1	'Malignant'	0.999994		1	'Malignant'
1	'Malignant'	0.894474		1	'Malignant'	0.999059		1	'Inflammation'	0.00024172		1	'Malignant'	0.999981		1	'Inflammation'	2.94399e-21		1	'Inflammation'	1.74314e-15		1	'Inflammation'	1.8159e-15		1	'Inflammation'	5.83085e-11		1	'Malignant'	0.999997		1	'Malignant'	0.999792		1	'Malignant'	1		1	'Malignant'	1		1	'Malignant'
1	'Inflammation'	0.00435326		1	'Malignant'	0.99971		1	'Inflammation'	0.00226805		1	'Malignant'	0.946722		1	'Inflammation'	2.70684e-10		1	'Inflammation'	6.0354e-13		1	'Inflammation'	1.7942e-06		1	'Inflammation'	6.58898e-07		1	'Inflammation'	0.994838		1	'Inflammation'	3.31356e-05		1	'Inflammation'	0.973437		1	'Inflammation'	0.946913		1	'Inflammation'
1	'Malignant'	0.960158		1	'Malignant'	0.999999		1	'Inflammation'	0.984692		1	'Inflammation'	8.50464e-06		1	'Inflammation'	4.65923e-09		1	'Inflammation'	5.50671e-13		1	'Inflammation'	1.98477e-09		1	'Inflammation'	9.36236e-07		1	'Malignant'	2.41586e-05		1	'Malignant'	0.000534524		1	'Malignant'	0.0758233		1	'Malignant'	1.15885e-05		1	'Malignant'
1	'Malignant'	0.99998		1	'Malignant'	0.999796		1	'Malignant'	0.999471		1	'Inflammation'	0.580543		1	'Inflammation'	0.981523		1	'Inflammation'	0.8899		1	'Inflammation'	0.553669		1	'Inflammation'	0.639169		1	'Malignant'	0.999992		1	'Malignant'	0.999991		1	'Malignant'	1		1	'Malignant'	1		1	'Malignant'
1	'Inflammation'	0.0001367		1	'Malignant'	0.998763		1	'Malignant'	0.975434		1	'Inflammation'	7.25641e-06		1	'Malignant'	0.972499		1	'Malignant'	0.999999		1	'Malignant'	0.999997		1	'Malignant'	0.329033		1	'Inflammation'	0.0149197		1	'Inflammation'	9.20533e-14		1	'Inflammation'	3.29092e-12		1	'Inflammation'	5.65144e-08		1	'Inflammation'
1	'Inflammation'	2.32162e-06		1	'Inflammation'	1.52546e-10		1	'Malignant'	0.99989		1	'Inflammation'	1.24123e-06		1	'Inflammation'	1.37873e-07		1	'Inflammation'	0.000330322		1	'Inflammation'	0.00126435		1	'Inflammation'	1.99285e-05		1	'Inflammation'	8.33844e-07		1	'Inflammation'	5.64131e-07		1	'Inflammation'	0.000850792		1	'Inflammation'	1.10494e-09		1	'Inflammation'
1	'Inflammation'	0.247906		1	'Inflammation'	2.31337e-05		1	'Inflammation'	0.00321114		1	'Malignant'	0.999926		1	'Inflammation'	0.943333		1	'Inflammation'	0.0708715		1	'Inflammation'	0.954107		1	'Inflammation'	0.0130907		1	'Inflammation'	6.94719e-10		1	'Inflammation'	2.17161e-13		1	'Inflammation'	8.97028e-06		1	'Inflammation'	1.73485e-08		1	'Inflammation'
1	'Malignant'	0.999997		1	'Malignant'	0.999996		1	'Inflammation'	9.96665e-11		1	'Malignant'	0.999988		1	'Inflammation'	1.10204e-05		1	'Inflammation'	0.711666		1	'Inflammation'	0.001359		1	'Inflammation'	0.00620117		1	'Malignant'	1		1	'Malignant'	0.999972		1	'Malignant'	0.999999		1	'Malignant'	1		1	'Malignant'
1	'Malignant'	0.792114		1	'Inflammation'	0.000371692		1	'Inflammation'	8.32049e-10		1	'Inflammation'	0.000518408		1	'Malignant'	0.995547		1	'Malignant'	0.999997		1	'Malignant'	1		1	'Malignant'	1		1	'Inflammation'	2.45581e-17		1	'Inflammation'	5.64564e-17		1	'Inflammation'	1.96668e-08		1	'Inflammation'	2.23152e-07		1	'Inflammation'
1	'Malignant'	0.999999		1	'Malignant'	1		1	'Inflammation'	0.999282		1	'Inflammation'	2.98005e-09		1	'Inflammation'	9.3884e-12		1	'Inflammation'	1.20202e-10		1	'Inflammation'	6.73957e-05		1	'Inflammation'	5.43502e-08		1	'Inflammation'	7.99909e-13		1	'Inflammation'	3.04056e-06		1	'Inflammation'	0.0738268		1	'Inflammation'	2.70562e-07		1	'Inflammation'
1	'Malignant'	0.999938		1	'Inflammation'	0.00031182		1	'Malignant'	0.983287		1	'Inflammation'	2.13314e-06		1	'Malignant'	0.999999		1	'Malignant'	1		1	'Malignant'	1		1	'Malignant'	1		1	'Inflammation'	4.04279e-37		1	'Inflammation'	5.57423e-11		1	'Inflammation'	1.19686e-07		1	'Inflammation'	4.62158e-07		1	'Inflammation'
1	'Inflammation'	6.22757e-08		1	'Inflammation'	2.70618e-13		1	'Inflammation'	1.16885e-05		1	'Inflammation'	3.49004e-11		1	'Inflammation'	1.22673e-12		1	'Inflammation'	5.77596e-09		1	'Inflammation'	0.000102981		1	'Inflammation'	3.37352e-05		1	'Malignant'	1		1	'Malignant'	0.789484		1	'Malignant'	0.999843		1	'Malignant'	1		1	'Malignant'
1	'Inflammation'	1.26202e-08		1	'Inflammation'	0.000280345		1	'Inflammation'	7.87584e-09		1	'Inflammation'	0.000164482		1	'Malignant'	1		1	'Malignant'	1		1	'Malignant'	0.998276		1	'Malignant'	0.9979		1	'Inflammation'	0.634467		1	'Inflammation'	0.999995		1	'Inflammation'	1		1	'Inflammation'	0.000128122		1	'Inflammation'
1	'Malignant'	0.998418		1	'Inflammation'	0.000453969		1	'Malignant'	0.999813		1	'Inflammation'	3.40257e-10		1	'Malignant'	0.999939		1	'Malignant'	0.993245		1	'Malignant'	0.971737		1	'Malignant'	0.84684		1	'Malignant'	1		1	'Malignant'	1		1	'Malignant'	0.999608		1	'Malignant'	1		1	'Malignant'
1	'Inflammation'	0.000156641		1	'Malignant'	0.999998		1	'Malignant'	0.999415		1	'Inflammation'	2.84165e-07		1	'Malignant'	1		1	'Malignant'	1		1	'Malignant'	1		1	'Malignant'	1		1	'Inflammation'	6.00569e-06		1	'Inflammation'	0.000441873		1	'Inflammation'	0.358079		1	'Inflammation'	0.00101574		1	'Inflammation'
1	'Malignant'	0.999203		1	'Inflammation'	0.920373		1	'Malignant'	1		1	'Inflammation'	0.0261885		1	'Inflammation'	1.25511e-07		1	'Inflammation'	0.00114792		1	'Inflammation'	0.00324005		1	'Inflammation'	1.7796e-05		1	'Malignant'	0.99978		1	'Malignant'	0.799815		1	'Malignant'	0.999998		1	'Malignant'	1		1	'Malignant'
1	'Malignant'	0.999643		1	'Malignant'	0.999124		1	'Malignant'	0.998322		1	'Malignant'	0.568276		1	'Inflammation'	2.22408e-06		1	'Inflammation'	2.00166e-10		1	'Inflammation'	1.68556e-12		1	'Inflammation'	4.08624e-09		1	'Malignant'	1		1	'Malignant'	1		1	'Malignant'	1		1	'Malignant'	1		1	'Malignant'
1	'Malignant'	0.986842		1	'Malignant'	0.999997		1	'Malignant'	1		1	'Malignant'	0.999957		1	'Malignant'	1		1	'Malignant'	1		1	'Malignant'	1		1	'Malignant'	1		1	'Inflammation'	4.07679e-12		1	'Inflammation'	6.34788e-17		1	'Inflammation'	2.57528e-09		1	'Inflammation'	2.63017e-08		1	'Inflammation'
1	'Malignant'	1		1	'Inflammation'	4.85061e-12		1	'Inflammation'	2.30321e-10		1	'Inflammation'	0.00549616		1	'Malignant'	0.447052		1	'Malignant'	0.992706		1	'Malignant'	0.822698		1	'Malignant'	0.0763354		1	'Inflammation'	7.81758e-09		1	'Inflammation'	3.58989e-08		1	'Inflammation'	0.00708263		1	'Inflammation'	1.57461e-06		1	'Inflammation'
1	'Inflammation'	7.26259e-10		1	'Malignant'	0.974514		1	'Inflammation'	1.62648e-07		1	'Malignant'	0.969206		1	'Malignant'	0.999999		1	'Malignant'	1		1	'Malignant'	1		1	'Malignant'	1		1	'Inflammation'	1.82678e-07		1	'Inflammation'	0.00101782		1	'Inflammation'	0.0470233		1	'Inflammation'	1.19903e-06		1	'Inflammation'
1	'Malignant'	0.267744		1	'Inflammation'	1.29279e-10		1	'Inflammation'	6.61708e-12		1	'Malignant'	0.999984		1	'Inflammation'	5.89236e-06		1	'Inflammation'	6.41901e-05		1	'Inflammation'	6.54831e-08		1	'Inflammation'	3.02549e-07		1	'Malignant'	1		1	'Malignant'	1		1	'Malignant'	0.999986		1	'Malignant'	0.999994		1	'Malignant'
1	'Inflammation'	0.000173654		1	'Malignant'	1		1	'Malignant'	0.996661		1	'Inflammation'	0.00704993		1	'Malignant'	0.999992		1	'Malignant'	0.999881		1	'Malignant'	0.997743		1	'Malignant'	1		1	'Malignant'	0.99999		1	'Malignant'	1		1	'Malignant'	1		1	'Malignant'	0.999802		1	'Malignant'
1	'Malignant'	0.99998		1	'Malignant'	1.27806e-05		1	'Inflammation'	2.37202e-06		1	'Inflammation'	3.99229e-09		1	'Malignant'	1		1	'Malignant'	1		1	'Malignant'	1		1	'Malignant'	1		1	'Malignant'	1		1	'Malignant'	1		1	'Malignant'	1		1	'Malignant'	1		1	'Malignant'
1	'Inflammation'	1.1021e-07		1	'Malignant'	0.999999		1	'Inflammation'	1.78475e-07		1	'Malignant'	0.999997		1	'Inflammation'	4.81053e-08		1	'Inflammation'	4.65579e-05		1	'Inflammation'	5.97779e-07		1	'Inflammation'	6.64295e-08		1	'Malignant'	0.999931		1	'Malignant'	0.999999		1	'Malignant'	0.943917		1	'Malignant'	0.926779		1	'Malignant'
1	'Malignant'	0.99829		1	'Malignant'	0.99803		1	'Malignant'	0.839431		1	'Inflammation'	1.86942e-09		1	'Malignant'	0.999347		1	'Malignant'	0.853519		1	'Malignant'	0.945822		1	'Malignant'	0.999985		1	'Inflammation'	7.26931e-06		1	'Inflammation'	0.0650529		1	'Inflammation'	0.00167265		1	'Inflammation'	3.17264e-07		1	'Inflammation'
1	'Inflammation'	7.85219e-05		1	'Inflammation'	2.09272e-14		1	'Malignant'	0.997139		1	'Malignant'	1		1	'Malignant'	1		1	'Malignant'	1		1	'Malignant'	0.999997		1	'Malignant'	0.999999		1	'Malignant'	0.99991		1	'Malignant'	0.99697		1	'Malignant'	0.999958		1	'Malignant'	0.633636		1	'Malignant'
1	'Inflammation'	2.84169e-07		1	'Malignant'	0.999873		1	'Malignant'	0.817141		1	'Malignant'	1		1	'Malignant'	0.999997		1	'Malignant'	0.999634		1	'Malignant'	0.999966		1	'Malignant'	0.99352		1	'Inflammation'	0.257794		1	'Inflammation'	3.39066e-05		1	'Inflammation'	0.032011		1	'Inflammation'	0.647555		1	'Inflammation'
1	'Inflammation'	0.0487125		1	'Malignant'	0.999807		1	'Malignant'	0.995438		1	'Malignant'	0.397861		1	'Inflammation'	9.08387e-07		1	'Inflammation'	0.00990782		1	'Inflammation'	0.0137609		1	'Inflammation'	4.66209e-07		1	'Inflammation'	7.29633e-34		1	'Inflammation'	5.35061e-07		1	'Inflammation'	2.21967e-07		1	'Inflammation'	1.38016e-05		1	'Inflammation'
1	'Malignant'	0.999124		1	'Malignant'	0.999788		1	'Inflammation'	1.98052e-09		1	'Malignant'	0.999938		1	'Inflammation'	1.59172e-06		1	'Inflammation'	0.000225491		1	'Inflammation'	6.87108e-06		1	'Inflammation'	1.62645e-05		1	'Malignant'	0.999997		1	'Malignant'	1		1	'Malignant'	1		1	'Malignant'	1		1	'Malignant'
1	'Inflammation'	6.46329e-10		1	'Inflammation'	0.066624		1	'Inflammation'	0.0354794		1	'Inflammation'	1.25141e-06		1	'Malignant'	0.998734		1	'Malignant'	0.999997		1	'Malignant'	0.999933		1	'Malignant'	0.995744		1	'Malignant'	1		1	'Malignant'	1		1	'Malignant'	0.999951		1	'Malignant'	1		1	'Malignant'
1	'Inflammation'	1.43214e-08		1	'Inflammation'	8.93415e-10		1	'Inflammation'	0.0455778		1	'Malignant'	0.999995		1	'Malignant'	0.999989		1	'Malignant'	0.998537		1	'Malignant'	0.997292		1	'Malignant'	0.998876		1	'Inflammation'	1.9708e-09		1	'Inflammation'	1.30842e-17		1	'Inflammation'	2.99365e-05		1	'Inflammation'	1.49104e-09		1	'Inflammation'
1	'Inflammation'	4.68994e-14		1	'Inflammation'	0.000200616		1	'Malignant'	0.99982		1	'Inflammation'	0.043671		1	'Inflammation'	0.0185571		1	'Inflammation'	2.81201e-11		1	'Inflammation'	2.89278e-24		1	'Inflammation'	7.66893e-08		1	'Malignant'	0.998253		1	'Malignant'	0.999811		1	'Malignant'	0.999754		1	'Malignant'	1		1	'Malignant'
1	'Inflammation'	0.00217172		1	'Malignant'	0.810873		1	'Malignant'	0.988906		1	'Malignant'	0.162327		1	'Inflammation'	2.53056e-13		1	'Inflammation'	1.52515e-08		1	'Inflammation'	3.19994e-06		1	'Inflammation'	1.95052e-06		1	'Inflammation'	0.000211323		1	'Inflammation'	2.92255e-05		1	'Inflammation'	0.0419383		1	'Inflammation'	1.77337e-06		1	'Inflammation'
1	'Inflammation'	1.00075e-05		1	'Inflammation'	1.12789e-10		1	'Malignant'	0.999892		1	'Inflammation'	0.00011386		1	'Malignant'	0.999981		1	'Malignant'	0.999992		1	'Malignant'	0.99975		1	'Malignant'	0.99999		1	'Inflammation'	1.25268e-11		1	'Inflammation'	5.33494e-11		1	'Inflammation'	0.00106789		1	'Inflammation'	2.25173e-07		1	'Inflammation'
1	'Malignant'	0.999982		1	'Inflammation'	4.70862e-05		1	'Inflammation'	8.40479e-06		1	'Malignant'	1		1	'Inflammation'	2.55716e-09		1	'Inflammation'	1.70982e-09		1	'Inflammation'	1.75111e-07		1	'Inflammation'	4.53111e-07		1	'Inflammation'	6.22179e-21		1	'Inflammation'	2.51493e-11		1	'Inflammation'	0.000183693		1	'Inflammation'	2.46519e-10		1	'Inflammation'
1	'Malignant'	0.999633		1	'Malignant'	0.999887		1	'Inflammation'	0.00164102		1	'Malignant'	0.992049		1	'Malignant'	1		1	'Malignant'	1		1	'Malignant'	1		1	'Malignant'	0.99981		1	'Malignant'	0.996608		1	'Malignant'	0.997241		1	'Malignant'	0.999942		1	'Malignant'	0.882377		1	'Malignant'
1	'Inflammation'	1.86782e-09		1	'Malignant'	0.99892		1	'Inflammation'	1.26499e-07		1	'Inflammation'	1.91757e-05		1	'Malignant'	0.999973		1	'Malignant'	1		1	'Malignant'	0.999475		1	'Malignant'	0.999375		1	'Malignant'	0.999959		1	'Malignant'	1		1	'Malignant'	1		1	'Malignant'	1		1	'Malignant'
1	'Malignant'	0.999953		1	'Malignant'	0.528139		1	'Malignant'	0.996895		1	'Malignant'	0.976159		1	'Malignant'	0.999991		1	'Malignant'	0.999998		1	'Malignant'	1		1	'Malignant'	0.999972		1	'Inflammation'	1.68337e-07		1	'Inflammation'	1.79043e-14		1	'Inflammation'	4.84698e-09		1	'Inflammation'	1.64347e-08		1	'Inflammation'
1	'Inflammation'	0.000929859		1	'Malignant'	0.996374		1	'Malignant'	0.979608		1	'Inflammation'	4.31474e-08		1	'Inflammation'	0.00695385		1	'Inflammation'	9.10619e-05		1	'Inflammation'	0.305959		1	'Inflammation'	0.0633889		1	'Inflammation'	0.00739218		1	'Inflammation'	2.37471e-06		1	'Inflammation'	0.158516		1	'Inflammation'	0.0587781		1	'Inflammation'
1	'Inflammation'	7.819e-07		1	'Malignant'	1		1	'Malignant'	0.996478		1	'Malignant'	0.999997		1	'Inflammation'	5.85505e-07		1	'Inflammation'	1.02411e-05		1	'Inflammation'	6.78456e-06		1	'Inflammation'	6.58765e-08		1	'Inflammation'	0.000121636		1	'Inflammation'	0.000267779		1	'Inflammation'	0.243962		1	'Inflammation'	0.000749024		1	'Inflammation'
1	'Inflammation'	2.62637e-05		1	'Inflammation'	0.000333413		1	'Malignant'	0.999991		1	'Malignant'	0.999287		1	'Malignant'	0.999993		1	'Malignant'	0.0716208		1	'Malignant'	0.829848		1	'Malignant'	0.999998		1	'Malignant'	0.999951		1	'Malignant'	0.993942		1	'Malignant'	0.999999		1	'Malignant'	0.974328		1	'Malignant'
1	'Malignant'	0.955879		1	'Inflammation'	2.04433e-08		1	'Malignant'	0.999142		1	'Malignant'	1		1	'Inflammation'	6.10764e-06		1	'Inflammation'	0.0054736		1	'Inflammation'	3.21689e-09		1	'Inflammation'	0.000148702		1	'Malignant'	1		1	'Malignant'	0.999996		1	'Malignant'	1		1	'Malignant'	1		1	'Malignant'
1	'Malignant'	0.999979		1	'Malignant'	0.999962		1	'Inflammation'	0.91639		1	'Malignant'	0.999988		1	'Inflammation'	0.000349356		1	'Inflammation'	2.61941e-06		1	'Inflammation'	0.000319207		1	'Inflammation'	9.32543e-07		1	'Inflammation'	7.51977e-08		1	'Inflammation'	5.1554e-16		1	'Inflammation'	1.08866e-09		1	'Inflammation'	5.53788e-09		1	'Inflammation'
1	'Malignant'	0.999385		1	'Malignant'	0.999772		1	'Inflammation'	0.00436065		1	'Inflammation'	7.04095e-05		1	'Inflammation'	0.000378436		1	'Inflammation'	1.07663e-08		1	'Inflammation'	1.7838e-05		1	'Inflammation'	9.87595e-06		1	'Malignant'	0.99856		1	'Malignant'	0.993315		1	'Malignant'	0.996741		1	'Malignant'	0.999771		1	'Malignant'
1	'Inflammation'	0.00205283		1	'Inflammation'	2.03907e-06		1	'Malignant'	0.990175		1	'Malignant'	0.999927		1	'Malignant'	0.999874		1	'Malignant'	1		1	'Malignant'	1		1	'Malignant'	1		1	'Malignant'	1		1	'Malignant'	1		1	'Malignant'	1		1	'Malignant'	1		1	'Malignant'
1	'Inflammation'	3.1885e-05		1	'Malignant'	1		1	'Malignant'	0.982525		1	'Malignant'	0.999838		1	'Malignant'	0.995598		1	'Malignant'	0.999709		1	'Malignant'	0.999995		1	'Malignant'	0.999976		1	'Malignant'	1		1	'Malignant'	1		1	'Malignant'	1		1	'Malignant'	1		1	'Malignant'
1	'Malignant'	0.999826		1	'Inflammation'	2.24424e-05		1	'Malignant'	0.999906		1	'Inflammation'	1.38354e-06		1	'Inflammation'	0.000121486		1	'Inflammation'	1.74661e-07		1	'Inflammation'	0.000101599		1	'Inflammation'	2.69734e-05		1	'Malignant'	1		1	'Malignant'	1		1	'Malignant'	1		1	'Malignant'	1		1	'Malignant'
1	'Malignant'	0.364349		1	'Inflammation'	0.00084649		1	'Malignant'	0.999123		1	'Inflammation'	3.25108e-07		1	'Inflammation'	0.999074		1	'Inflammation'	2.04674e-05		1	'Inflammation'	0.000261181		1	'Inflammation'	0.0296659		1	'Inflammation'	0.0533304		1	'Inflammation'	0.0198434		1	'Inflammation'	0.341141		1	'Inflammation'	0.00165487		1	'Inflammation'
1	'Malignant'	0.957271		1	'Inflammation'	0.24174		1	'Malignant'	0.999893		1	'Malignant'	0.999787		1	'Inflammation'	2.01047e-10		1	'Inflammation'	8.84393e-11		1	'Inflammation'	9.25572e-13		1	'Inflammation'	1.65919e-10		1	'Malignant'	1		1	'Malignant'	1		1	'Malignant'	0.999323		1	'Malignant'	1		1	'Malignant'
1	'Malignant'	0.99918		1	'Inflammation'	1.97477e-11		1	'Malignant'	0.972671		1	'Inflammation'	0.000710729		1	'Malignant'	0.999746		1	'Malignant'	1		1	'Malignant'	0.999994		1	'Malignant'	1		1	'Inflammation'	2.42537e-11		1	'Inflammation'	1.06592e-14		1	'Inflammation'	3.03179e-09		1	'Inflammation'	6.63042e-12		1	'Inflammation'
1	'Inflammation'	0.00194282		1	'Inflammation'	4.32772e-05		1	'Malignant'	0.999648		1	'Inflammation'	0.472666		1	'Inflammation'	0.0114726		1	'Inflammation'	0.00174359		1	'Inflammation'	5.86112e-05		1	'Inflammation'	2.58521e-05		1	'Malignant'	0.999502		1	'Malignant'	0.998867		1	'Malignant'	0.999979		1	'Malignant'	1		1	'Malignant'
1	'Malignant'	0.994449		1	'Inflammation'	0.0629235		1	'Malignant'	0.967631		1	'Inflammation'	3.2585e-09		1	'Malignant'	0.996186		1	'Malignant'	0.999999		1	'Malignant'	0.999874		1	'Malignant'	0.999633		1	'Malignant'	1		1	'Malignant'	1		1	'Malignant'	1		1	'Malignant'	1		1	'Malignant'
1	'Malignant'	1		1	'Malignant'	0.850948		1	'Inflammation'	4.77708e-05		1	'Malignant'	1		1	'Malignant'	0.999681		1	'Malignant'	1		1	'Malignant'	1		1	'Malignant'	0.999987		1	'Inflammation'	2.19662e-40		1	'Inflammation'	7.60753e-12		1	'Inflammation'	0.00990517		1	'Inflammation'	3.01134e-08		1	'Inflammation'
1	'Malignant'	0.999879		1	'Malignant'	0.999999		1	'Inflammation'	1.42205e-09		1	'Malignant'	0.999634		1	'Inflammation'	1.88852e-09		1	'Inflammation'	6.2357e-09		1	'Inflammation'	6.41333e-06		1	'Inflammation'	8.49494e-08		1	'Malignant'	1		1	'Malignant'	1		1	'Malignant'	0.996774		1	'Malignant'	0.999977		1	'Malignant'
1	'Inflammation'	1.55912e-09		1	'Malignant'	1		1	'Malignant'	0.997732		1	'Malignant'	1		1	'Malignant'	0.999991		1	'Malignant'	0.999939		1	'Malignant'	0.968261		1	'Malignant'	0.999859		1	'Malignant'	1		1	'Malignant'	1		1	'Malignant'	1		1	'Malignant'	1		1	'Malignant'
1	'Malignant'	0.970124		1	'Malignant'	0.738982		1	'Malignant'	0.992504		1	'Inflammation'	8.42511e-10		1	'Malignant'	0.998336		1	'Malignant'	0.999996		1	'Malignant'	0.999998		1	'Malignant'	0.0396744		1	'Malignant'	1		1	'Malignant'	1		1	'Malignant'	1		1	'Malignant'	1		1	'Malignant'
1	'Malignant'	1		1	'Inflammation'	0.400963		1	'Malignant'	0.852642		1	'Malignant'	1		1	'Malignant'	1		1	'Malignant'	1		1	'Malignant'	0.999991		1	'Malignant'	1		1	'Malignant'	1		1	'Malignant'	0.999999		1	'Malignant'	0.999805		1	'Malignant'	1		1	'Malignant'
1	'Malignant'	0.996138		1	'Inflammation'	2.07032e-06		1	'Malignant'	0.0222977		1	'Malignant'	0.976929		1	'Malignant'	1		1	'Malignant'	1		1	'Malignant'	0.999997		1	'Malignant'	1		1	'Malignant'	0.999694		1	'Malignant'	0.999998		1	'Malignant'	0.999872		1	'Malignant'	0.999999		1	'Malignant'
1	'Malignant'	0.99996		1	'Inflammation'	4.09107e-06		1	'Inflammation'	2.97806e-09		1	'Inflammation'	7.44733e-07		1	'Inflammation'	1.24185e-06		1	'Inflammation'	0.167411		1	'Inflammation'	0.000129919		1	'Inflammation'	0.000263102		1	'Malignant'	0.999897		1	'Malignant'	0.999981		1	'Malignant'	0.999997		1	'Malignant'	0.999917		1	'Malignant'
1	'Inflammation'	6.46561e-05		1	'Malignant'	0.999918		1	'Malignant'	0.99679		1	'Inflammation'	6.17427e-05		1	'Malignant'	0.999999		1	'Malignant'	1		1	'Malignant'	0.999906		1	'Malignant'	0.999998		1	'Inflammation'	0.000331417		1	'Inflammation'	5.73209e-10		1	'Inflammation'	0.000527966		1	'Inflammation'	1.2697e-07		1	'Inflammation'
1	'Inflammation'	0.000643848		1	'Malignant'	0.997504		1	'Malignant'	0.999867		1	'Inflammation'	2.53708e-07		1	'Inflammation'	0.000601096		1	'Inflammation'	3.36547e-14		1	'Inflammation'	2.9013e-14		1	'Inflammation'	5.74219e-08		1	'Inflammation'	0.0030001		1	'Inflammation'	0.0173055		1	'Inflammation'	0.0482402		1	'Inflammation'	1.68709e-05		1	'Inflammation'
1	'Malignant'	0.743375		1	'Inflammation'	0.0571854		1	'Malignant'	0.999615		1	'Inflammation'	0.00116192		1	'Malignant'	0.999997		1	'Malignant'	1		1	'Malignant'	0.999982		1	'Malignant'	1		1	'Malignant'	1		1	'Malignant'	1		1	'Malignant'	1		1	'Malignant'	1		1	'Malignant'
1	'Malignant'	0.999159		1	'Malignant'	0.0162417		1	'Malignant'	0.999423		1	'Malignant'	0.999999		1	'Inflammation'	2.1377e-07		1	'Inflammation'	0.0144454		1	'Inflammation'	0.00111387		1	'Inflammation'	1.70674e-05		1	'Inflammation'	2.18289e-05		1	'Inflammation'	6.42505e-06		1	'Inflammation'	0.121994		1	'Inflammation'	0.000874275		1	'Inflammation'
1	'Inflammation'	0.00103739		1	'Malignant'	0.00590712		1	'Malignant'	0.844475		1	'Inflammation'	9.92288e-12		1	'Malignant'	1		1	'Malignant'	1		1	'Malignant'	0.991031		1	'Malignant'	0.992635		1	'Inflammation'	0.999199		1	'Inflammation'	0.896233		1	'Inflammation'	0.823422		1	'Inflammation'	0.0171245		1	'Inflammation'
1	'Malignant'	0.999845		1	'Malignant'	0.999094		1	'Malignant'	0.537301		1	'Inflammation'	8.45545e-09		1	'Inflammation'	6.59621e-05		1	'Inflammation'	1.28673e-05		1	'Inflammation'	0.040772		1	'Inflammation'	0.000144167		1	'Malignant'	1		1	'Malignant'	1		1	'Malignant'	1		1	'Malignant'	1		1	'Malignant'
1	'Malignant'	0.999664		1	'Malignant'	0.897281		1	'Malignant'	0.999931		1	'Malignant'	0.819003		1	'Inflammation'	0.522369		1	'Inflammation'	0.000317707		1	'Inflammation'	0.0761798		1	'Inflammation'	0.0178616		1	'Inflammation'	1.06705e-05		1	'Inflammation'	3.93212e-09		1	'Inflammation'	0.000117206		1	'Inflammation'	8.25836e-07		1	'Inflammation'
1	'Inflammation'	0.0185722		1	'Inflammation'	6.91311e-05		1	'Malignant'	0.996335		1	'Inflammation'	3.76314e-07		1	'Inflammation'	3.17976e-13		1	'Inflammation'	2.59769e-06		1	'Inflammation'	2.30675e-06		1	'Inflammation'	1.81811e-06		1	'Malignant'	0.999999		1	'Malignant'	0.998947		1	'Malignant'	0.999961		1	'Malignant'	0.999977		1	'Malignant'
1	'Malignant'	0.999945		1	'Inflammation'	2.28453e-07		1	'Inflammation'	0.00119543		1	'Inflammation'	7.07305e-05		1	'Malignant'	0.999994		1	'Malignant'	1		1	'Malignant'	0.999954		1	'Malignant'	1		1	'Malignant'	1		1	'Malignant'	1		1	'Malignant'	0.999985		1	'Malignant'	1		1	'Malignant'
1	'Inflammation'	1.1297e-05		1	'Malignant'	0.053873		1	'Inflammation'	0.0707155		1	'Malignant'	0.995244		1	'Malignant'	0.999999		1	'Malignant'	1		1	'Malignant'	1		1	'Malignant'	1		1	'Malignant'	1		1	'Malignant'	1		1	'Malignant'	1		1	'Malignant'	1		1	'Malignant'
1	'Inflammation'	2.11612e-05		1	'Malignant'	0.999997		1	'Inflammation'	6.55817e-06		1	'Malignant'	0.997376		1	'Inflammation'	7.6265e-36		1	'Inflammation'	9.6792e-12		1	'Inflammation'	8.01909e-15		1	'Inflammation'	4.14549e-13		1	'Inflammation'	1.11325e-22		1	'Inflammation'	1.96293e-12		1	'Inflammation'	4.91154e-15		1	'Inflammation'	1.7434e-14		1	'Inflammation'
1	'Malignant'	1		1	'Malignant'	0.997025		1	'Malignant'	0.993529		1	'Inflammation'	1.05315e-05		1	'Malignant'	0.999999		1	'Malignant'	1		1	'Malignant'	1		1	'Malignant'	1		1	'Malignant'	0.999999		1	'Malignant'	1		1	'Malignant'	1		1	'Malignant'	0.999999		1	'Malignant'
1	'Inflammation'	0.81812		1	'Inflammation'	1.23811e-08		1	'Inflammation'	3.96286e-05		1	'Inflammation'	2.63497e-06		1	'Inflammation'	3.00096e-11		1	'Inflammation'	0.00424599		1	'Inflammation'	2.76466e-11		1	'Inflammation'	5.35395e-06		1	'Inflammation'	6.94764e-08		1	'Inflammation'	4.2059e-16		1	'Inflammation'	2.63031e-08		1	'Inflammation'	4.44778e-07		1	'Inflammation'
1	'Malignant'	1		1	'Malignant'	1		1	'Malignant'	0.999948		1	'Malignant'	1		1	'Inflammation'	1.07424e-13		1	'Inflammation'	1.8864e-07		1	'Inflammation'	2.6307e-05		1	'Inflammation'	2.53031e-09		1	'Malignant'	1		1	'Malignant'	0.999999		1	'Malignant'	0.999527		1	'Malignant'	0.999981		1	'Malignant'
1	'Malignant'	0.99475		1	'Malignant'	0.00104276		1	'Inflammation'	0.0529479		1	'Malignant'	0.998762		1	'Malignant'	1		1	'Malignant'	0.999995		1	'Malignant'	0.998115		1	'Malignant'	0.999999		1	'Inflammation'	2.99369e-16		1	'Inflammation'	1.37834e-08		1	'Inflammation'	3.81564e-08		1	'Inflammation'	7.1007e-09		1	'Inflammation'
1	'Inflammation'	5.47909e-08		1	'Malignant'	1		1	'Malignant'	0.999875		1	'Malignant'	1		1	'Inflammation'	0.977239		1	'Inflammation'	0.999871		1	'Inflammation'	0.836462		1	'Inflammation'	0.517034		1	'Malignant'	0.998869		1	'Malignant'	0.999993		1	'Malignant'	0.999948		1	'Malignant'	1		1	'Malignant'
1	'Malignant'	0.99244		1	'Malignant'	0.996799		1	'Malignant'	0.999999		1	'Malignant'	0.999743		1	'Malignant'	1		1	'Malignant'	1		1	'Malignant'	0.999994		1	'Malignant'	1		1	'Malignant'	1		1	'Malignant'	1		1	'Malignant'	1		1	'Malignant'	1		1	'Malignant'
1	'Malignant'	0.999019		1	'Malignant'	0.986346		1	'Inflammation'	0.000300635		1	'Malignant'	0.999997		1	'Inflammation'	5.37579e-06		1	'Inflammation'	1.04867e-05		1	'Inflammation'	0.00131395		1	'Inflammation'	3.00873e-07		1	'Inflammation'	0.0501264		1	'Inflammation'	0.000590904		1	'Inflammation'	0.020868		1	'Inflammation'	0.00299788		1	'Inflammation'
1	'Inflammation'	4.97128e-08		1	'Inflammation'	3.06853e-05		1	'Malignant'	0.999353		1	'Inflammation'	3.45211e-05		1	'Malignant'	1		1	'Malignant'	0.993605		1	'Malignant'	0.999999		1	'Malignant'	1		1	'Malignant'	0.999999		1	'Malignant'	0.999376		1	'Malignant'	0.951036		1	'Malignant'	0.999984		1	'Malignant'
1	'Malignant'	0.999988		1	'Malignant'	0.0847189		1	'Malignant'	0.999921		1	'Inflammation'	6.23966e-05		1	'Inflammation'	2.12645e-05		1	'Inflammation'	5.27283e-09		1	'Inflammation'	1.7287e-08		1	'Inflammation'	1.52898e-06		1	'Inflammation'	7.23805e-12		1	'Inflammation'	6.46881e-08		1	'Inflammation'	0.000135395		1	'Inflammation'	0.000287988		1	'Inflammation'
1	'Inflammation'	3.10392e-06		1	'Inflammation'	1.28254e-11		1	'Inflammation'	0.0133358		1	'Inflammation'	5.08722e-06		1	'Inflammation'	1		1	'Inflammation'	0.999927		1	'Inflammation'	0.999932		1	'Inflammation'	0.995734		1	'Inflammation'	2.09347e-11		1	'Inflammation'	2.16549e-05		1	'Inflammation'	0.00154965		1	'Inflammation'	2.81054e-10		1	'Inflammation'
1	'Inflammation'	0.00788509		1	'Malignant'	1		1	'Malignant'	0.997924		1	'Malignant'	0.999939		1	'Malignant'	0.999982		1	'Malignant'	0.99988		1	'Malignant'	0.936963		1	'Malignant'	0.992403		1	'Inflammation'	5.51548e-28		1	'Inflammation'	7.76607e-12		1	'Inflammation'	5.93023e-06		1	'Inflammation'	1.96883e-10		1	'Inflammation'
1	'Inflammation'	0.924452		1	'Malignant'	0.999949		1	'Inflammation'	2.91333e-10		1	'Malignant'	0.999951		1	'Malignant'	0.999977		1	'Malignant'	0.999998		1	'Malignant'	0.999927		1	'Malignant'	1		1	'Inflammation'	1.54573e-05		1	'Inflammation'	1.23136e-05		1	'Inflammation'	0.00303007		1	'Inflammation'	3.56097e-08		1	'Inflammation'
1	'Malignant'	0.64314		1	'Malignant'	0.999995		1	'Malignant'	0.972962		1	'Malignant'	1		1	'Malignant'	1		1	'Malignant'	1		1	'Malignant'	1		1	'Malignant'	1		1	'Inflammation'	5.79104e-17		1	'Inflammation'	9.65306e-11		1	'Inflammation'	4.29268e-09		1	'Inflammation'	2.03365e-06		1	'Inflammation'
1	'Inflammation'	4.80034e-05		1	'Inflammation'	0.0222632		1	'Inflammation'	2.29638e-08		1	'Malignant'	0.996021		1	'Malignant'	1		1	'Malignant'	1		1	'Malignant'	0.999882		1	'Malignant'	1		1	'Inflammation'	1.06305e-11		1	'Inflammation'	2.023e-13		1	'Inflammation'	0.00102041		1	'Inflammation'	7.89543e-06		1	'Inflammation'
1	'Inflammation'	1.74158e-05		1	'Inflammation'	0.000337918		1	'Malignant'	1		1	'Malignant'	1		1	'Malignant'	1		1	'Malignant'	1		1	'Malignant'	1		1	'Malignant'	1		1	'Inflammation'	2.64988e-08		1	'Inflammation'	1.35806e-12		1	'Inflammation'	8.44272e-06		1	'Inflammation'	1.97374e-08		1	'Inflammation'
1	'Inflammation'	0.0110913		1	'Malignant'	0.575401		1	'Malignant'	0.966067		1	'Malignant'	0.999475		1	'Inflammation'	5.00345e-08		1	'Inflammation'	1.365e-10		1	'Inflammation'	3.05162e-10		1	'Inflammation'	1.08528e-10		1	'Inflammation'	5.73698e-08		1	'Inflammation'	5.53636e-15		1	'Inflammation'	0.0030209		1	'Inflammation'	3.59266e-08		1	'Inflammation'
1	'Inflammation'	2.11479e-10		1	'Inflammation'	1.11371e-09		1	'Malignant'	0.999809		1	'Inflammation'	3.61415e-06		1	'Inflammation'	5.49005e-05		1	'Inflammation'	6.15988e-07		1	'Inflammation'	5.24018e-07		1	'Inflammation'	5.96076e-08		1	'Inflammation'	9.08154e-18		1	'Inflammation'	1.46974e-13		1	'Inflammation'	8.99425e-10		1	'Inflammation'	1.65484e-09		1	'Inflammation'
1	'Malignant'	1		1	'Inflammation'	0.000128956		1	'Inflammation'	6.34319e-05		1	'Inflammation'	4.4586e-09		1	'Malignant'	2.11158e-05		1	'Malignant'	0.497936		1	'Malignant'	0.000991858		1	'Malignant'	0.0128628		1	'Malignant'	0.99913		1	'Malignant'	0.996967		1	'Malignant'	0.657599		1	'Malignant'	0.995126		1	'Malignant'
1	'Inflammation'	3.92778e-05		1	'Malignant'	0.999926		1	'Inflammation'	0.0308472		1	'Malignant'	0.999999		1	'Malignant'	1		1	'Malignant'	1		1	'Malignant'	0.999997		1	'Malignant'	1		1	'Malignant'	1		1	'Malignant'	0.999996		1	'Malignant'	1		1	'Malignant'	0.999999		1	'Malignant'
1	'Malignant'	0.196153		1	'Inflammation'	9.98608e-05		1	'Malignant'	0.999912		1	'Inflammation'	0.000487782		1	'Inflammation'	0.000674725		1	'Inflammation'	4.78366e-05		1	'Inflammation'	4.36225e-05		1	'Inflammation'	6.17844e-06		1	'Inflammation'	5.4812e-08		1	'Inflammation'	1.11079e-14		1	'Inflammation'	8.71085e-07		1	'Inflammation'	1.82016e-08		1	'Inflammation'
1	'Inflammation'	0.00660776		1	'Inflammation'	9.38843e-07		1	'Malignant'	0.999349		1	'Inflammation'	0.0319124		1	'Malignant'	0.999999		1	'Malignant'	1		1	'Malignant'	1		1	'Malignant'	0.999958		1	'Malignant'	1		1	'Malignant'	1		1	'Malignant'	1		1	'Malignant'	1		1	'Malignant'
1	'Inflammation'	6.09944e-15		1	'Inflammation'	2.07964e-07		1	'Inflammation'	0.000665803		1	'Inflammation'	0.000196746		1	'Malignant'	1		1	'Malignant'	1		1	'Malignant'	1		1	'Malignant'	0.999959		1	'Inflammation'	0.982111		1	'Inflammation'	0.000706852		1	'Inflammation'	0.056315		1	'Inflammation'	6.97867e-05		1	'Inflammation'
1	'Malignant'	0.979995		1	'Malignant'	0.722175		1	'Inflammation'	1.40058e-06		1	'Malignant'	0.99836		1	'Inflammation'	0.998959		1	'Inflammation'	0.913589		1	'Inflammation'	0.998874		1	'Inflammation'	0.99831		1	'Inflammation'	1.60204e-12		1	'Inflammation'	6.97118e-13		1	'Inflammation'	1.15796e-05		1	'Inflammation'	7.2611e-11		1	'Inflammation'
1	'Inflammation'	5.12794e-06		1	'Inflammation'	1.43243e-07		1	'Malignant'	0.873259		1	'Malignant'	0.999058		1	'Malignant'	0.176033		1	'Malignant'	0.0861052		1	'Malignant'	0.333937		1	'Malignant'	0.00914648		1	'Inflammation'	2.59597e-06		1	'Inflammation'	4.08826e-05		1	'Inflammation'	4.96997e-05		1	'Inflammation'	1.21797e-11		1	'Inflammation'
1	'Inflammation'	0.00282148		1	'Malignant'	0.999613		1	'Malignant'	0.999942		1	'Inflammation'	2.6494e-11		1	'Inflammation'	1.57714e-11		1	'Inflammation'	5.63919e-08		1	'Inflammation'	6.50338e-14		1	'Inflammation'	2.02784e-08		1	'Inflammation'	5.84927e-09		1	'Inflammation'	6.14327e-07		1	'Inflammation'	5.49271e-05		1	'Inflammation'	2.45098e-12		1	'Inflammation'
1	'Malignant'	0.989178		1	'Malignant'	0.179116		1	'Malignant'	0.999887		1	'Malignant'	0.918493		1	'Malignant'	0.999996		1	'Malignant'	1		1	'Malignant'	1		1	'Malignant'	0.999995		1	'Inflammation'	1.13207e-06		1	'Inflammation'	0.000155004		1	'Inflammation'	0.0488371		1	'Inflammation'	1.43387e-08		1	'Inflammation'
1	'Malignant'	0.999935		1	'Malignant'	1		1	'Malignant'	0.999883		1	'Malignant'	1		1	'Inflammation'	6.31233e-06		1	'Inflammation'	5.78631e-07		1	'Inflammation'	5.88909e-12		1	'Inflammation'	3.07271e-06		1	'Inflammation'	1.22093e-09		1	'Inflammation'	0.000570067		1	'Inflammation'	0.176027		1	'Inflammation'	0.0348214		1	'Inflammation'
1	'Malignant'	0.993149		1	'Inflammation'	9.17291e-05		1	'Malignant'	0.999864		1	'Inflammation'	0.000240852		1	'Malignant'	0.999966		1	'Malignant'	0.998695		1	'Malignant'	1		1	'Malignant'	0.995787		1	'Malignant'	0.999708		1	'Malignant'	0.995913		1	'Malignant'	0.982256		1	'Malignant'	0.999941		1	'Malignant'
1	'Inflammation'	5.29408e-08		1	'Malignant'	1		1	'Inflammation'	0.843166		1	'Malignant'	0.999873		1	'Malignant'	1		1	'Malignant'	0.999482		1	'Malignant'	0.998727		1	'Malignant'	1		1	'Inflammation'	0.000707392		1	'Inflammation'	0.0479671		1	'Inflammation'	0.0858645		1	'Inflammation'	3.76353e-06		1	'Inflammation'
1	'Inflammation'	0.319098		1	'Inflammation'	4.765e-06		1	'Inflammation'	0.000277909		1	'Inflammation'	4.52427e-10		1	'Malignant'	0.999991		1	'Malignant'	1		1	'Malignant'	0.999983		1	'Malignant'	0.95535		1	'Malignant'	1		1	'Malignant'	0.99976		1	'Malignant'	0.999979		1	'Malignant'	0.999875		1	'Malignant'
1	'Inflammation'	0.25124		1	'Malignant'	1		1	'Malignant'	0.463297		1	'Malignant'	0.999918		1	'Malignant'	0.999989		1	'Malignant'	1		1	'Malignant'	0.999775		1	'Malignant'	0.861074		1	'Inflammation'	6.23253e-06		1	'Inflammation'	1.48235e-10		1	'Inflammation'	4.12813e-05		1	'Inflammation'	3.34088e-08		1	'Inflammation'
1	'Malignant'	0.999991		1	'Inflammation'	4.13808e-07		1	'Inflammation'	0.25639		1	'Malignant'	1		1	'Malignant'	1		1	'Malignant'	1		1	'Malignant'	1		1	'Malignant'	1		1	'Inflammation'	4.68428e-16		1	'Inflammation'	2.71187e-09		1	'Inflammation'	0.0105339		1	'Inflammation'	3.32247e-07		1	'Inflammation'
1	'Malignant'	0.999905		1	'Inflammation'	2.63163e-06		1	'Inflammation'	1.62597e-10		1	'Inflammation'	8.47449e-06		1	'Inflammation'	9.26312e-06		1	'Inflammation'	0.103146		1	'Inflammation'	2.25984e-05		1	'Inflammation'	6.11063e-10		1	'Inflammation'	0.00406432		1	'Inflammation'	0.00015859		1	'Inflammation'	0.439115		1	'Inflammation'	0.000470931		1	'Inflammation'
1	'Inflammation'	4.63066e-12		1	'Inflammation'	1.56506e-12		1	'Inflammation'	5.58341e-05		1	'Malignant'	0.999885		1	'Inflammation'	1.09923e-09		1	'Inflammation'	1.80542e-09		1	'Inflammation'	2.96133e-13		1	'Inflammation'	3.77872e-10		1	'Inflammation'	2.28242e-10		1	'Inflammation'	6.39634e-09		1	'Inflammation'	0.0001341		1	'Inflammation'	4.93994e-07		1	'Inflammation'
1	'Malignant'	0.988074		1	'Malignant'	1		1	'Inflammation'	0.00148002		1	'Malignant'	1		1	'Inflammation'	0.900629		1	'Inflammation'	0.00712692		1	'Inflammation'	1.78265e-05		1	'Inflammation'	0.680747		1	'Inflammation'	0.084516		1	'Inflammation'	0.0144657		1	'Inflammation'	0.0966956		1	'Inflammation'	2.03167e-06		1	'Inflammation'
1	'Malignant'	0.98658		1	'Inflammation'	0.000104648		1	'Malignant'	0.954197		1	'Inflammation'	7.02818e-08		1	'Inflammation'	8.29438e-11		1	'Inflammation'	1.5155e-12		1	'Inflammation'	1.95356e-13		1	'Inflammation'	4.90562e-09		1	'Malignant'	0.998902		1	'Malignant'	1		1	'Malignant'	1		1	'Malignant'	1		1	'Malignant'
1	'Malignant'	0.999998		1	'Inflammation'	7.90099e-08		1	'Inflammation'	0.00848422		1	'Malignant'	1		1	'Malignant'	0.999982		1	'Malignant'	0.961036		1	'Malignant'	0.97792		1	'Malignant'	0.999968		1	'Inflammation'	1.94654e-07		1	'Inflammation'	1.77488e-07		1	'Inflammation'	0.00231732		1	'Inflammation'	2.79011e-08		1	'Inflammation'
1	'Inflammation'	1.75171e-05		1	'Malignant'	0.999999		1	'Malignant'	0.999787		1	'Inflammation'	3.52245e-05		1	'Inflammation'	5.64976e-08		1	'Inflammation'	1.8906e-07		1	'Inflammation'	6.98945e-08		1	'Inflammation'	1.20969e-07		1	'Inflammation'	6.27862e-05		1	'Inflammation'	1.7004e-06		1	'Inflammation'	0.00060943		1	'Inflammation'	1.87747e-06		1	'Inflammation'
1	'Malignant'	0.99996		1	'Inflammation'	3.53197e-08		1	'Malignant'	0.999956		1	'Malignant'	0.984835		1	'Malignant'	1		1	'Malignant'	1		1	'Malignant'	1		1	'Malignant'	1		1	'Inflammation'	2.60314e-09		1	'Inflammation'	7.81529e-17		1	'Inflammation'	5.46945e-08		1	'Inflammation'	1.29516e-06		1	'Inflammation'
1	'Inflammation'	0.0594292		1	'Inflammation'	2.40906e-11		1	'Malignant'	0.999981		1	'Inflammation'	2.02116e-10		1	'Malignant'	1		1	'Malignant'	1		1	'Malignant'	1		1	'Malignant'	0.999792		1	'Malignant'	0.999999		1	'Malignant'	1		1	'Malignant'	0.999591		1	'Malignant'	1		1	'Malignant'
1	'Inflammation'	6.91919e-06		1	'Malignant'	0.994295		1	'Inflammation'	0.000470389		1	'Inflammation'	0.0075353		1	'Inflammation'	9.66448e-05		1	'Inflammation'	5.72613e-08		1	'Inflammation'	1.67984e-05		1	'Inflammation'	0.000627671		1	'Inflammation'	1.2755e-08		1	'Inflammation'	3.67713e-07		1	'Inflammation'	5.30128e-06		1	'Inflammation'	5.035e-08		1	'Inflammation'
1	'Malignant'	0.999097		1	'Inflammation'	0.000198101		1	'Malignant'	1		1	'Inflammation'	2.20664e-09		1	'Inflammation'	5.75645e-06		1	'Inflammation'	2.52684e-13		1	'Inflammation'	1.14564e-07		1	'Inflammation'	6.68073e-07		1	'Inflammation'	4.00064e-13		1	'Inflammation'	5.21511e-11		1	'Inflammation'	4.08718e-07		1	'Inflammation'	5.79996e-09		1	'Inflammation'
1	'Inflammation'	0.0293645		1	'Malignant'	1		1	'Malignant'	0.999899		1	'Malignant'	0.989565		1	'Malignant'	0.999995		1	'Malignant'	1		1	'Malignant'	1		1	'Malignant'	1		1	'Malignant'	0.999999		1	'Malignant'	0.386899		1	'Malignant'	0.983457		1	'Malignant'	1		1	'Malignant'
1	'Inflammation'	0.130414		1	'Inflammation'	6.51742e-08		1	'Malignant'	1		1	'Inflammation'	1.13125e-05		1	'Inflammation'	1.09034e-07		1	'Inflammation'	2.21828e-07		1	'Inflammation'	3.42557e-05		1	'Inflammation'	3.51529e-09		1	'Inflammation'	3.5347e-26		1	'Inflammation'	3.61235e-10		1	'Inflammation'	3.7273e-08		1	'Inflammation'	2.44259e-07		1	'Inflammation'
1	'Malignant'	0.999529		1	'Inflammation'	6.44475e-06		1	'Inflammation'	1.05191e-05		1	'Inflammation'	0.000167519		1	'Malignant'	1		1	'Malignant'	1		1	'Malignant'	0.999993		1	'Malignant'	1		1	'Malignant'	0.999578		1	'Malignant'	0.999499		1	'Malignant'	0.805744		1	'Malignant'	0.999929		1	'Malignant'
1	'Inflammation'	0.011188		1	'Inflammation'	0.00035293		1	'Inflammation'	0.05089		1	'Malignant'	0.966259		1	'Inflammation'	7.56653e-09		1	'Inflammation'	7.49494e-05		1	'Inflammation'	9.11162e-06		1	'Inflammation'	8.26271e-08		1	'Malignant'	1		1	'Malignant'	0.999863		1	'Malignant'	1		1	'Malignant'	1		1	'Malignant'
1	'Inflammation'	0.00818826		1	'Malignant'	1		1	'Malignant'	0.999128		1	'Inflammation'	2.60135e-05		1	'Inflammation'	1.76962e-09		1	'Inflammation'	3.93762e-08		1	'Inflammation'	7.40601e-08		1	'Inflammation'	4.92376e-07		1	'Malignant'	0.999992		1	'Malignant'	0.992148		1	'Malignant'	1		1	'Malignant'	1		1	'Malignant'
1	'Inflammation'	5.51274e-09		1	'Malignant'	0.44857		1	'Inflammation'	0.0101628		1	'Inflammation'	1.5124e-09		1	'Malignant'	0.999995		1	'Malignant'	0.999999		1	'Malignant'	0.99774		1	'Malignant'	1		1	'Malignant'	0.000594807		1	'Malignant'	0.0733357		1	'Malignant'	0.0605821		1	'Malignant'	0.0236104		1	'Malignant'
1	'Inflammation'	1.18183e-05		1	'Inflammation'	0.000585287		1	'Inflammation'	0.0713603		1	'Malignant'	0.976204		1	'Inflammation'	0.000138707		1	'Inflammation'	0.000708407		1	'Inflammation'	0.000248308		1	'Inflammation'	0.0296482		1	'Malignant'	0.999999		1	'Malignant'	0.998455		1	'Malignant'	0.999997		1	'Malignant'	1		1	'Malignant'
1	'Inflammation'	3.08543e-06		1	'Inflammation'	1.07067e-15		1	'Inflammation'	0.000112287		1	'Malignant'	1		1	'Malignant'	0.998422		1	'Malignant'	0.999892		1	'Malignant'	0.998587		1	'Malignant'	0.00710901		1	'Inflammation'	4.8242e-08		1	'Inflammation'	4.12328e-08		1	'Inflammation'	3.64299e-07		1	'Inflammation'	1.72039e-07		1	'Inflammation'
1	'Malignant'	0.999355		1	'Malignant'	1		1	'Malignant'	0.990248		1	'Inflammation'	0.00555492		1	'Malignant'	1		1	'Malignant'	1		1	'Malignant'	0.999955		1	'Malignant'	0.999999		1	'Malignant'	0.999802		1	'Malignant'	0.999825		1	'Malignant'	0.993215		1	'Malignant'	1		1	'Malignant'
1	'Inflammation'	2.13685e-09		1	'Inflammation'	0.00225159		1	'Malignant'	0.99334		1	'Malignant'	0.999995		1	'Malignant'	0.999761		1	'Malignant'	1		1	'Malignant'	0.973695		1	'Malignant'	0.999987		1	'Inflammation'	5.58683e-10		1	'Inflammation'	1.00056e-11		1	'Inflammation'	1.35474e-06		1	'Inflammation'	9.17632e-05		1	'Inflammation'
1	'Malignant'	0.99939		1	'Malignant'	0.999966		1	'Malignant'	1		1	'Malignant'	0.998814		1	'Inflammation'	0.840224		1	'Inflammation'	0.000410482		1	'Inflammation'	0.00142281		1	'Inflammation'	0.017398		1	'Inflammation'	4.0536e-07		1	'Inflammation'	1.68751e-07		1	'Inflammation'	2.93725e-05		1	'Inflammation'	3.00159e-05		1	'Inflammation'
1	'Inflammation'	0.000334179		1	'Malignant'	1		1	'Malignant'	0.998192		1	'Malignant'	0.999998		1	'Inflammation'	0.896495		1	'Inflammation'	0.00757809		1	'Inflammation'	0.0284771		1	'Inflammation'	0.342337		1	'Malignant'	0.999977		1	'Malignant'	0.991852		1	'Malignant'	0.999964		1	'Malignant'	0.999941		1	'Malignant'
1	'Malignant'	0.999995		1	'Inflammation'	0.516421		1	'Inflammation'	5.28267e-09		1	'Malignant'	0.751038		1	'Malignant'	0.999916		1	'Malignant'	0.9999		1	'Malignant'	0.797059		1	'Malignant'	0.999995		1	'Malignant'	0.999997		1	'Malignant'	1		1	'Malignant'	0.999995		1	'Malignant'	0.999449		1	'Malignant'
1	'Inflammation'	0.001658		1	'Malignant'	1		1	'Malignant'	0.989816		1	'Malignant'	1		1	'Inflammation'	0.000741884		1	'Inflammation'	3.50659e-12		1	'Inflammation'	4.86351e-15		1	'Inflammation'	7.65293e-10		1	'Inflammation'	2.35803e-05		1	'Inflammation'	1.7912e-05		1	'Inflammation'	0.0517626		1	'Inflammation'	5.66897e-06		1	'Inflammation'
1	'Inflammation'	0.000166892		1	'Malignant'	0.999196		1	'Malignant'	1		1	'Inflammation'	0.0198087		1	'Inflammation'	5.17118e-10		1	'Inflammation'	2.18755e-07		1	'Inflammation'	0.000178743		1	'Inflammation'	2.06781e-08		1	'Inflammation'	7.47426e-25		1	'Inflammation'	1.1512e-11		1	'Inflammation'	0.147068		1	'Inflammation'	1.49571e-08		1	'Inflammation'
1	'Malignant'	0.999805		1	'Inflammation'	3.60689e-13		1	'Malignant'	0.77709		1	'Malignant'	1		1	'Malignant'	1		1	'Malignant'	1		1	'Malignant'	1		1	'Malignant'	1		1	'Inflammation'	0.029935		1	'Inflammation'	0.000187694		1	'Inflammation'	0.11061		1	'Inflammation'	1.12805e-08		1	'Inflammation'
1	'Malignant'	0.995766		1	'Malignant'	1		1	'Inflammation'	1.53049e-05		1	'Inflammation'	5.06169e-07		1	'Inflammation'	1.85035e-12		1	'Inflammation'	3.37028e-14		1	'Inflammation'	1.24931e-09		1	'Inflammation'	1.50781e-13		1	'Malignant'	1		1	'Malignant'	1		1	'Malignant'	1		1	'Malignant'	0.999702		1	'Malignant'
1	'Malignant'	0.999987		1	'Inflammation'	7.45726e-05		1	'Malignant'	0.99999		1	'Malignant'	0.999999		1	'Malignant'	1		1	'Malignant'	1		1	'Malignant'	1		1	'Malignant'	1		1	'Inflammation'	2.59759e-22		1	'Inflammation'	2.10077e-05		1	'Inflammation'	0.000234323		1	'Inflammation'	2.26219e-10		1	'Inflammation'
1	'Inflammation'	0.916001		1	'Inflammation'	6.53087e-09		1	'Inflammation'	6.50981e-08		1	'Inflammation'	2.94454e-06		1	'Inflammation'	7.95931e-26		1	'Inflammation'	3.50376e-16		1	'Inflammation'	7.80769e-10		1	'Inflammation'	1.69145e-08		1	'Malignant'	0.999998		1	'Malignant'	1		1	'Malignant'	1		1	'Malignant'	1		1	'Malignant'
1	'Inflammation'	0.00162085		1	'Inflammation'	1.08311e-05		1	'Malignant'	0.999631		1	'Malignant'	0.999848		1	'Inflammation'	7.37329e-12		1	'Inflammation'	2.10495e-08		1	'Inflammation'	1.77794e-11		1	'Inflammation'	7.09491e-10		1	'Inflammation'	6.83017e-10		1	'Inflammation'	2.56542e-06		1	'Inflammation'	0.000570931		1	'Inflammation'	2.14907e-07		1	'Inflammation'
1	'Inflammation'	5.85491e-12		1	'Inflammation'	6.44779e-12		1	'Malignant'	0.999637		1	'Malignant'	0.999909		1	'Inflammation'	6.11597e-13		1	'Inflammation'	9.16936e-13		1	'Inflammation'	1.49341e-09		1	'Inflammation'	1.77202e-13		1	'Malignant'	1		1	'Malignant'	1		1	'Malignant'	0.999998		1	'Malignant'	1		1	'Malignant'
1	'Inflammation'	0.590201		1	'Inflammation'	0.00269041		1	'Inflammation'	0.0190784		1	'Inflammation'	9.81587e-05		1	'Malignant'	1		1	'Malignant'	1		1	'Malignant'	1		1	'Malignant'	1		1	'Malignant'	0.999216		1	'Malignant'	0.548442		1	'Malignant'	0.797816		1	'Malignant'	0.986637		1	'Malignant'
1	'Malignant'	0.999385		1	'Inflammation'	0.000108283		1	'Inflammation'	0.00238484		1	'Inflammation'	0.00146093		1	'Malignant'	1		1	'Malignant'	1		1	'Malignant'	0.999981		1	'Malignant'	1		1	'Inflammation'	0.0437222		1	'Inflammation'	1.21272e-08		1	'Inflammation'	0.00575971		1	'Inflammation'	0.00455601		1	'Inflammation'
1	'Malignant'	0.999969		1	'Inflammation'	1.43096e-06		1	'Inflammation'	1.17957e-11		1	'Malignant'	0.999517		1	'Inflammation'	1.60603e-26		1	'Inflammation'	3.12164e-11		1	'Inflammation'	3.82174e-09		1	'Inflammation'	3.22762e-10		1	'Malignant'	1		1	'Malignant'	1		1	'Malignant'	1		1	'Malignant'	1		1	'Malignant'
1	'Malignant'	0.570528		1	'Inflammation'	0.692533		1	'Inflammation'	5.58e-07		1	'Malignant'	0.99995		1	'Malignant'	0.999999		1	'Malignant'	1		1	'Malignant'	0.999983		1	'Malignant'	1		1	'Malignant'	0.999864		1	'Malignant'	1		1	'Malignant'	1		1	'Malignant'	0.950558		1	'Malignant'
1	'Inflammation'	0.193744		1	'Malignant'	0.999993		1	'Inflammation'	0.696912		1	'Inflammation'	2.1011e-07		1	'Inflammation'	7.27854e-05		1	'Inflammation'	1.49603e-05		1	'Inflammation'	0.00184973		1	'Inflammation'	0.0220555		1	'Malignant'	0.999986		1	'Malignant'	1		1	'Malignant'	0.972166		1	'Malignant'	1		1	'Malignant'
1	'Malignant'	0.99999		1	'Malignant'	0.999996		1	'Malignant'	0.246861		1	'Malignant'	0.999926		1	'Inflammation'	2.55705e-24		1	'Inflammation'	1.95959e-07		1	'Inflammation'	6.43034e-14		1	'Inflammation'	2.9803e-07		1	'Inflammation'	5.53087e-26		1	'Inflammation'	9.86159e-10		1	'Inflammation'	2.49231e-06		1	'Inflammation'	1.60025e-08		1	'Inflammation'
1	'Inflammation'	1.02875e-08		1	'Inflammation'	4.28802e-05		1	'Inflammation'	0.000279401		1	'Malignant'	1		1	'Inflammation'	6.16386e-05		1	'Inflammation'	4.24757e-07		1	'Inflammation'	8.49414e-07		1	'Inflammation'	5.09862e-08		1	'Inflammation'	3.03013e-23		1	'Inflammation'	7.93365e-16		1	'Inflammation'	1.13189e-06		1	'Inflammation'	5.36883e-08		1	'Inflammation'
1	'Malignant'	0.999993		1	'Inflammation'	6.87014e-11		1	'Malignant'	0.999999		1	'Inflammation'	0.990336		1	'Inflammation'	6.49696e-07		1	'Inflammation'	4.72004e-07		1	'Inflammation'	1.30792e-11		1	'Inflammation'	1.03839e-08		1	'Malignant'	1		1	'Malignant'	0.999866		1	'Malignant'	0.999977		1	'Malignant'	0.971015		1	'Malignant'
1	'Malignant'	0.999999		1	'Inflammation'	0.00151807		1	'Malignant'	0.0327176		1	'Inflammation'	3.60347e-08		1	'Malignant'	0.999001		1	'Malignant'	0.999999		1	'Malignant'	0.999992		1	'Malignant'	0.257461		1	'Malignant'	0.999892		1	'Malignant'	1		1	'Malignant'	0.999984		1	'Malignant'	0.999998		1	'Malignant'
1	'Malignant'	0.975462		1	'Malignant'	0.999978		1	'Inflammation'	0.284782		1	'Malignant'	0.999815		1	'Inflammation'	8.70201e-10		1	'Inflammation'	0.000102748		1	'Inflammation'	0.0693743		1	'Inflammation'	7.83386e-05		1	'Inflammation'	3.69142e-14		1	'Inflammation'	0.000114298		1	'Inflammation'	0.111723		1	'Inflammation'	0.302266		1	'Inflammation'
1	'Inflammation'	3.59468e-06		1	'Inflammation'	3.80087e-09		1	'Malignant'	0.999997		1	'Malignant'	0.850138		1	'Inflammation'	2.3747e-07		1	'Inflammation'	0.00118712		1	'Inflammation'	0.000704587		1	'Inflammation'	0.000227361		1	'Malignant'	1		1	'Malignant'	1		1	'Malignant'	1		1	'Malignant'	1		1	'Malignant'
1	'Malignant'	0.13033		1	'Malignant'	0.999417		1	'Inflammation'	7.02566e-09		1	'Inflammation'	1.37417e-07		1	'Malignant'	1		1	'Malignant'	1		1	'Malignant'	0.999997		1	'Malignant'	0.999994		1	'Malignant'	1		1	'Malignant'	1		1	'Malignant'	1		1	'Malignant'	1		1	'Malignant'
1	'Inflammation'	6.7829e-07		1	'Inflammation'	0.00139608		1	'Inflammation'	9.33242e-11		1	'Malignant'	0.999998		1	'Malignant'	1		1	'Malignant'	1		1	'Malignant'	0.999764		1	'Malignant'	1		1	'Inflammation'	4.82202e-05		1	'Inflammation'	3.77553e-10		1	'Inflammation'	6.28441e-05		1	'Inflammation'	2.34872e-09		1	'Inflammation'
1	'Malignant'	0.999999		1	'Malignant'	0.999999		1	'Inflammation'	0.195578		1	'Inflammation'	1.80795e-05		1	'Inflammation'	5.67294e-05		1	'Inflammation'	1.93526e-06		1	'Inflammation'	6.15373e-09		1	'Inflammation'	4.47738e-06		1	'Malignant'	0.999998		1	'Malignant'	1		1	'Malignant'	1		1	'Malignant'	1		1	'Malignant'
1	'Malignant'	0.997803		1	'Inflammation'	3.84676e-08		1	'Malignant'	1		1	'Inflammation'	1.47226e-07		1	'Malignant'	0.999998		1	'Malignant'	1		1	'Malignant'	1		1	'Malignant'	1		1	'Inflammation'	1.73947e-36		1	'Inflammation'	2.46512e-14		1	'Inflammation'	3.65864e-11		1	'Inflammation'	1.12483e-07		1	'Inflammation'
1	'Inflammation'	4.23669e-10		1	'Malignant'	0.999933		1	'Inflammation'	0.00370495		1	'Malignant'	1		1	'Malignant'	0.999999		1	'Malignant'	0.99999		1	'Malignant'	0.999992		1	'Malignant'	0.998782		1	'Malignant'	0.999589		1	'Malignant'	1		1	'Malignant'	0.999416		1	'Malignant'	0.389984		1	'Malignant'
1	'Inflammation'	1.36379e-07		1	'Inflammation'	3.11659e-10		1	'Malignant'	0.99649		1	'Malignant'	0.857889		1	'Malignant'	0.671105		1	'Malignant'	0.990534		1	'Malignant'	0.989737		1	'Malignant'	0.0688982		1	'Inflammation'	1.42043e-25		1	'Inflammation'	1.11241e-11		1	'Inflammation'	2.10323e-05		1	'Inflammation'	0.000774369		1	'Inflammation'
1	'Malignant'	1		1	'Malignant'	0.0907263		1	'Malignant'	0.889393		1	'Inflammation'	5.56138e-05		1	'Malignant'	0.999999		1	'Malignant'	0.999911		1	'Malignant'	0.999859		1	'Malignant'	0.999999		1	'Inflammation'	1.28939e-05		1	'Inflammation'	8.91833e-10		1	'Inflammation'	2.0182e-07		1	'Inflammation'	4.25579e-09		1	'Inflammation'
1	'Inflammation'	0.00101287		1	'Inflammation'	8.78689e-06		1	'Malignant'	0.995025		1	'Malignant'	0.999952		1	'Malignant'	1		1	'Malignant'	1		1	'Malignant'	0.999637		1	'Malignant'	1		1	'Inflammation'	1.82114e-29		1	'Inflammation'	9.04036e-11		1	'Inflammation'	5.11987e-09		1	'Inflammation'	1.06959e-06		1	'Inflammation'
1	'Inflammation'	9.84254e-06		1	'Malignant'	0.999994		1	'Inflammation'	6.42832e-08		1	'Inflammation'	4.98659e-05		1	'Malignant'	1		1	'Malignant'	1		1	'Malignant'	1		1	'Malignant'	1		1	'Malignant'	1		1	'Malignant'	1		1	'Malignant'	0.999991		1	'Malignant'	1		1	'Malignant'
1	'Malignant'	0.475816		1	'Inflammation'	0.0192653		1	'Malignant'	0.999999		1	'Malignant'	0.421714		1	'Malignant'	0.999736		1	'Malignant'	0.999982		1	'Malignant'	0.999995		1	'Malignant'	0.0522694		1	'Inflammation'	7.0276e-14		1	'Inflammation'	8.81962e-16		1	'Inflammation'	3.03874e-09		1	'Inflammation'	3.35427e-09		1	'Inflammation'
1	'Malignant'	0.999922		1	'Malignant'	0.997919		1	'Inflammation'	0.0480401		1	'Inflammation'	2.55925e-05		1	'Inflammation'	4.01516e-11		1	'Inflammation'	3.29372e-12		1	'Inflammation'	2.53124e-10		1	'Inflammation'	5.07959e-07		1	'Inflammation'	3.84081e-15		1	'Inflammation'	7.62653e-12		1	'Inflammation'	7.51038e-07		1	'Inflammation'	5.89852e-08		1	'Inflammation'
1	'Inflammation'	0.910859		1	'Malignant'	1		1	'Inflammation'	0.000434042		1	'Malignant'	0.999996		1	'Inflammation'	2.39775e-11		1	'Inflammation'	1.07832e-07		1	'Inflammation'	8.7802e-06		1	'Inflammation'	1.11933e-08		1	'Inflammation'	1.38679e-13		1	'Inflammation'	2.12381e-07		1	'Inflammation'	0.000516885		1	'Inflammation'	4.23203e-13		1	'Inflammation'
1	'Inflammation'	0.00126319		1	'Malignant'	0.999636		1	'Inflammation'	3.0484e-08		1	'Malignant'	0.999336		1	'Inflammation'	0.00246482		1	'Inflammation'	1.01997e-05		1	'Inflammation'	1.24759e-05		1	'Inflammation'	8.1004e-06		1	'Malignant'	1		1	'Malignant'	0.995273		1	'Malignant'	0.999983		1	'Malignant'	1		1	'Malignant'
1	'Inflammation'	0.000576262		1	'Inflammation'	0.610226		1	'Malignant'	0.999893		1	'Inflammation'	1.89472e-06		1	'Inflammation'	2.08497e-05		1	'Inflammation'	3.47881e-11		1	'Inflammation'	8.54611e-10		1	'Inflammation'	0.00304279		1	'Inflammation'	3.88741e-12		1	'Inflammation'	8.35045e-13		1	'Inflammation'	1.61541e-06		1	'Inflammation'	1.04116e-08		1	'Inflammation'
1	'Malignant'	0.995089		1	'Malignant'	0.999844		1	'Inflammation'	0.00554679		1	'Malignant'	0.996875		1	'Inflammation'	0.00114832		1	'Inflammation'	4.19653e-14		1	'Inflammation'	7.70946e-18		1	'Inflammation'	2.53646e-08		1	'Malignant'	1		1	'Malignant'	1		1	'Malignant'	1		1	'Malignant'	1		1	'Malignant'
1	'Malignant'	0.999391		1	'Inflammation'	0.00292074		1	'Malignant'	0.999776		1	'Malignant'	0.998807		1	'Malignant'	0.999718		1	'Malignant'	0.187208		1	'Malignant'	0.960925		1	'Malignant'	0.998495		1	'Inflammation'	1.32924e-09		1	'Inflammation'	8.08329e-05		1	'Inflammation'	0.0305918		1	'Inflammation'	4.00255e-08		1	'Inflammation'
1	'Inflammation'	0.000573674		1	'Inflammation'	0.000968754		1	'Malignant'	0.99949		1	'Malignant'	0.999999		1	'Malignant'	1		1	'Malignant'	1		1	'Malignant'	0.999996		1	'Malignant'	1		1	'Inflammation'	0.00137813		1	'Inflammation'	1.62639e-05		1	'Inflammation'	0.00636366		1	'Inflammation'	4.59494e-05		1	'Inflammation'
1	'Malignant'	1		1	'Inflammation'	0.0203788		1	'Inflammation'	0.0830287		1	'Inflammation'	6.72232e-08		1	'Inflammation'	0.0805446		1	'Inflammation'	0.182824		1	'Inflammation'	2.79893e-06		1	'Inflammation'	0.000936327		1	'Inflammation'	0.00574925		1	'Inflammation'	1.16576e-15		1	'Inflammation'	7.04891e-16		1	'Inflammation'	6.74533e-09		1	'Inflammation'
1	'Inflammation'	4.29298e-06		1	'Inflammation'	0.987036		1	'Malignant'	0.997292		1	'Malignant'	0.947857		1	'Inflammation'	5.15862e-10		1	'Inflammation'	1.50274e-10		1	'Inflammation'	3.77e-06		1	'Inflammation'	1.05559e-08		1	'Malignant'	0.999999		1	'Malignant'	0.999804		1	'Malignant'	0.99888		1	'Malignant'	0.999842		1	'Malignant'
1	'Malignant'	0.789071		1	'Malignant'	0.999998		1	'Malignant'	0.999954		1	'Malignant'	0.999997		1	'Malignant'	0.999957		1	'Malignant'	1		1	'Malignant'	0.999999		1	'Malignant'	0.981935		1	'Inflammation'	2.62263e-11		1	'Inflammation'	2.99223e-17		1	'Inflammation'	1.39948e-10		1	'Inflammation'	2.15351e-08		1	'Inflammation'
1	'Malignant'	0.999994		1	'Malignant'	0.999997		1	'Inflammation'	3.55837e-05		1	'Malignant'	0.115507		1	'Malignant'	0.999926		1	'Malignant'	0.999934		1	'Malignant'	1		1	'Malignant'	0.999989		1	'Malignant'	0.999997		1	'Malignant'	1		1	'Malignant'	0.999514		1	'Malignant'	0.99933		1	'Malignant'
1	'Malignant'	0.998522		1	'Inflammation'	7.03439e-12		1	'Inflammation'	0.141386		1	'Malignant'	1		1	'Malignant'	0.999989		1	'Malignant'	1		1	'Malignant'	0.999966		1	'Malignant'	0.999996		1	'Inflammation'	0		1	'Inflammation'	2.4035e-12		1	'Inflammation'	2.60916e-05		1	'Inflammation'	1.28665e-11		1	'Inflammation'
1	'Malignant'	0.994257		1	'Malignant'	0.999897		1	'Inflammation'	0.0122798		1	'Inflammation'	0.000180612		1	'Malignant'	1		1	'Malignant'	1		1	'Malignant'	1		1	'Malignant'	1		1	'Inflammation'	0.000193384		1	'Inflammation'	2.22865e-10		1	'Inflammation'	5.83965e-05		1	'Inflammation'	9.5111e-09		1	'Inflammation'
1	'Malignant'	0.999818		1	'Malignant'	1		1	'Malignant'	0.959538		1	'Inflammation'	2.69605e-09		1	'Inflammation'	1.89737e-13		1	'Inflammation'	2.59921e-06		1	'Inflammation'	3.44206e-06		1	'Inflammation'	1.73507e-06		1	'Malignant'	1		1	'Malignant'	0.998519		1	'Malignant'	0.999886		1	'Malignant'	0.999909		1	'Malignant'
1	'Inflammation'	5.45142e-06		1	'Malignant'	0.994095		1	'Malignant'	0.999951		1	'Inflammation'	5.86042e-10		1	'Inflammation'	3.28268e-16		1	'Inflammation'	2.18759e-11		1	'Inflammation'	4.97606e-14		1	'Inflammation'	0.000118655		1	'Inflammation'	2.96408e-23		1	'Inflammation'	4.18495e-09		1	'Inflammation'	1.18043e-11		1	'Inflammation'	8.68375e-08		1	'Inflammation'
1	'Malignant'	0.985584		1	'Malignant'	0.999989		1	'Inflammation'	3.5884e-06		1	'Inflammation'	2.12569e-05		1	'Inflammation'	2.18058e-05		1	'Inflammation'	2.78589e-06		1	'Inflammation'	4.32871e-10		1	'Inflammation'	6.46344e-06		1	'Inflammation'	0.984803		1	'Inflammation'	0.936227		1	'Inflammation'	0.534137		1	'Inflammation'	0.14424		1	'Inflammation'
1	'Inflammation'	0.000287242		1	'Inflammation'	0.00120897		1	'Inflammation'	0.263594		1	'Inflammation'	3.06374e-09		1	'Inflammation'	1.13175e-07		1	'Inflammation'	3.20875e-15		1	'Inflammation'	5.25791e-15		1	'Inflammation'	6.84889e-10		1	'Inflammation'	2.51275e-16		1	'Inflammation'	2.40469e-13		1	'Inflammation'	2.66719e-09		1	'Inflammation'	4.32909e-12		1	'Inflammation'
1	'Malignant'	0.838556		1	'Inflammation'	0.000798603		1	'Malignant'	0.999779		1	'Inflammation'	7.92071e-05		1	'Malignant'	1		1	'Malignant'	0.998358		1	'Malignant'	0.999997		1	'Malignant'	1		1	'Malignant'	0.992681		1	'Malignant'	0.586919		1	'Malignant'	0.999963		1	'Malignant'	0.988589		1	'Malignant'
1	'Inflammation'	1.45705e-05		1	'Inflammation'	0.00032626		1	'Malignant'	0.999834		1	'Inflammation'	2.20846e-06		1	'Inflammation'	5.18511e-12		1	'Inflammation'	1.63336e-09		1	'Inflammation'	3.84646e-07		1	'Inflammation'	9.00425e-08		1	'Malignant'	0.999251		1	'Malignant'	0.76656		1	'Malignant'	0.291144		1	'Malignant'	0.980944		1	'Malignant'
1	'Inflammation'	0.0219923		1	'Malignant'	0.975859		1	'Inflammation'	0.000237037		1	'Inflammation'	9.11233e-09		1	'Inflammation'	0.0129406		1	'Inflammation'	0.000430727		1	'Inflammation'	0.00229216		1	'Inflammation'	0.000176402		1	'Malignant'	1		1	'Malignant'	1		1	'Malignant'	0.999956		1	'Malignant'	1		1	'Malignant'
1	'Inflammation'	2.70232e-05		1	'Malignant'	0.999984		1	'Malignant'	0.996406		1	'Inflammation'	1.81859e-05		1	'Malignant'	0.999999		1	'Malignant'	1		1	'Malignant'	0.99994		1	'Malignant'	0.999999		1	'Malignant'	0.999996		1	'Malignant'	0.999999		1	'Malignant'	0.999993		1	'Malignant'	0.992945		1	'Malignant'
1	'Inflammation'	0.850213		1	'Inflammation'	0.000947701		1	'Malignant'	0.999993		1	'Inflammation'	1.11642e-12		1	'Malignant'	0.99999		1	'Malignant'	0.99997		1	'Malignant'	0.999996		1	'Malignant'	0.817781		1	'Inflammation'	1.0439e-13		1	'Inflammation'	3.14284e-11		1	'Inflammation'	5.63544e-06		1	'Inflammation'	2.76275e-06		1	'Inflammation'
1	'Inflammation'	0.0361261		1	'Malignant'	0.999735		1	'Inflammation'	5.71945e-05		1	'Inflammation'	1.48857e-07		1	'Malignant'	0.999992		1	'Malignant'	1		1	'Malignant'	0.999995		1	'Malignant'	0.999998		1	'Malignant'	0.999994		1	'Malignant'	0.999924		1	'Malignant'	0.999999		1	'Malignant'	0.999999		1	'Malignant'
1	'Malignant'	0.994692		1	'Inflammation'	0.00142393		1	'Inflammation'	4.70571e-06		1	'Inflammation'	0.000423062		1	'Malignant'	0.998403		1	'Malignant'	1		1	'Malignant'	0.982533		1	'Malignant'	0.999995		1	'Inflammation'	0.632552		1	'Inflammation'	0.000241338		1	'Inflammation'	0.143791		1	'Inflammation'	0.0716765		1	'Inflammation'
1	'Inflammation'	6.3024e-09		1	'Inflammation'	0.975534		1	'Malignant'	0.943595		1	'Inflammation'	0.0185933		1	'Malignant'	1		1	'Malignant'	1		1	'Malignant'	1		1	'Malignant'	1		1	'Inflammation'	1.61717e-14		1	'Inflammation'	9.23626e-15		1	'Inflammation'	3.16764e-09		1	'Inflammation'	4.01175e-09		1	'Inflammation'
1	'Inflammation'	1.86417e-05		1	'Malignant'	1		1	'Malignant'	0.999988		1	'Malignant'	0.999994		1	'Malignant'	1		1	'Malignant'	0.999997		1	'Malignant'	0.999977		1	'Malignant'	0.999446		1	'Inflammation'	0.00017121		1	'Inflammation'	0.000484694		1	'Inflammation'	0.220342		1	'Inflammation'	3.96858e-05		1	'Inflammation'
1	'Malignant'	0.999997		1	'Malignant'	0.989162		1	'Inflammation'	0.637334		1	'Inflammation'	5.54407e-07		1	'Inflammation'	1.28131e-20		1	'Inflammation'	8.93722e-09		1	'Inflammation'	4.23616e-12		1	'Inflammation'	4.02923e-13		1	'Inflammation'	8.53966e-10		1	'Inflammation'	1.17438e-06		1	'Inflammation'	0.00221543		1	'Inflammation'	2.12906e-06		1	'Inflammation'
1	'Inflammation'	2.31412e-05		1	'Inflammation'	0.00245911		1	'Malignant'	1		1	'Inflammation'	0.856402		1	'Inflammation'	0.00105067		1	'Inflammation'	0.000363343		1	'Inflammation'	3.91845e-05		1	'Inflammation'	0.00704776		1	'Malignant'	1		1	'Malignant'	0.999588		1	'Malignant'	0.999447		1	'Malignant'	1		1	'Malignant'
1	'Malignant'	1		1	'Inflammation'	0.0063713		1	'Inflammation'	0.00776045		1	'Inflammation'	2.90579e-06		1	'Inflammation'	3.45511e-05		1	'Inflammation'	4.12454e-12		1	'Inflammation'	1.19029e-12		1	'Inflammation'	1.0098e-06		1	'Inflammation'	1.24901e-22		1	'Inflammation'	1.35203e-08		1	'Inflammation'	8.67912e-07		1	'Inflammation'	0.000156272		1	'Inflammation'
1	'Malignant'	0.999997		1	'Malignant'	0.997333		1	'Malignant'	0.912002		1	'Inflammation'	7.92203e-10		1	'Inflammation'	6.93159e-14		1	'Inflammation'	1.16112e-11		1	'Inflammation'	1.3046e-12		1	'Inflammation'	2.43989e-09		1	'Malignant'	0.999999		1	'Malignant'	0.999958		1	'Malignant'	1		1	'Malignant'	0.999996		1	'Malignant'
1	'Inflammation'	0.00641642		1	'Inflammation'	0.00277699		1	'Malignant'	0.998231		1	'Inflammation'	2.50217e-05		1	'Malignant'	1		1	'Malignant'	1		1	'Malignant'	0.999976		1	'Malignant'	1		1	'Malignant'	1		1	'Malignant'	1		1	'Malignant'	0.999994		1	'Malignant'	1		1	'Malignant'
1	'Inflammation'	0.99631		1	'Inflammation'	3.14649e-10		1	'Malignant'	0.999885		1	'Malignant'	0.999223		1	'Inflammation'	0.656822		1	'Inflammation'	0.0978846		1	'Inflammation'	0.00380368		1	'Inflammation'	0.03249		1	'Inflammation'	0.242901		1	'Inflammation'	0.649117		1	'Inflammation'	0.982827		1	'Inflammation'	0.00790734		1	'Inflammation'
1	'Inflammation'	0.0485197		1	'Malignant'	0.999996		1	'Malignant'	0.984571		1	'Malignant'	0.999654		1	'Inflammation'	7.0364e-14		1	'Inflammation'	7.18075e-10		1	'Inflammation'	0.000178449		1	'Inflammation'	2.41774e-15		1	'Inflammation'	0.000977871		1	'Inflammation'	1.91171e-06		1	'Inflammation'	0.331606		1	'Inflammation'	0.00433612		1	'Inflammation'
1	'Malignant'	0.999297		1	'Inflammation'	0.00140211		1	'Malignant'	0.978839		1	'Inflammation'	0.000869353		1	'Inflammation'	4.93831e-13		1	'Inflammation'	1.70647e-17		1	'Inflammation'	2.71289e-20		1	'Inflammation'	2.82616e-14		1	'Malignant'	1		1	'Malignant'	0.999999		1	'Malignant'	1		1	'Malignant'	0.999943		1	'Malignant'
1	'Malignant'	0.997962		1	'Malignant'	1		1	'Inflammation'	0.000187535		1	'Inflammation'	1.99599e-09		1	'Malignant'	0.998907		1	'Malignant'	1		1	'Malignant'	0.999039		1	'Malignant'	0.167493		1	'Malignant'	1		1	'Malignant'	0.998418		1	'Malignant'	0.999991		1	'Malignant'	1		1	'Malignant'
1	'Inflammation'	0.46734		1	'Malignant'	1		1	'Inflammation'	3.35561e-05		1	'Malignant'	0.98905		1	'Inflammation'	3.83477e-08		1	'Inflammation'	1.77147e-07		1	'Inflammation'	4.08871e-09		1	'Inflammation'	1.09441e-09		1	'Malignant'	0.999988		1	'Malignant'	0.999981		1	'Malignant'	0.999991		1	'Malignant'	0.999999		1	'Malignant'
1	'Malignant'	0.867786		1	'Malignant'	0.999999		1	'Malignant'	0.999031		1	'Malignant'	1		1	'Inflammation'	1.55925e-11		1	'Inflammation'	4.35053e-07		1	'Inflammation'	5.85694e-08		1	'Inflammation'	3.28768e-07		1	'Inflammation'	0.000208615		1	'Inflammation'	7.41379e-08		1	'Inflammation'	0.0111578		1	'Inflammation'	1.59846e-10		1	'Inflammation'
1	'Inflammation'	2.04607e-06		1	'Malignant'	0.471988		1	'Malignant'	0.4093		1	'Inflammation'	8.81017e-07		1	'Inflammation'	3.64201e-05		1	'Inflammation'	2.75994e-05		1	'Inflammation'	0.00053563		1	'Inflammation'	6.00515e-05		1	'Malignant'	1		1	'Malignant'	0.541594		1	'Malignant'	0.963222		1	'Malignant'	0.99905		1	'Malignant'
1	'Malignant'	0.146039		1	'Inflammation'	2.95873e-06		1	'Malignant'	0.999925		1	'Inflammation'	1.0121e-06		1	'Malignant'	0.99996		1	'Malignant'	0.999999		1	'Malignant'	0.999932		1	'Malignant'	0.997761		1	'Malignant'	0.99691		1	'Malignant'	0.999989		1	'Malignant'	0.990825		1	'Malignant'	0.999982		1	'Malignant'
1	'Malignant'	0.299581		1	'Inflammation'	6.64211e-07		1	'Malignant'	0.999995		1	'Inflammation'	1.25742e-06		1	'Inflammation'	3.75194e-09		1	'Inflammation'	5.66724e-14		1	'Inflammation'	5.88976e-09		1	'Inflammation'	1.02248e-16		1	'Malignant'	0.999985		1	'Malignant'	0.999551		1	'Malignant'	1		1	'Malignant'	0.999795		1	'Malignant'
1	'Malignant'	0.999999		1	'Inflammation'	0.000413818		1	'Inflammation'	6.49323e-07		1	'Malignant'	0.995595		1	'Inflammation'	6.48301e-07		1	'Inflammation'	3.42731e-06		1	'Inflammation'	0.0158385		1	'Inflammation'	0.000281005		1	'Malignant'	1		1	'Malignant'	0.999997		1	'Malignant'	1		1	'Malignant'	0.999996		1	'Malignant'
1	'Inflammation'	1.76183e-06		1	'Inflammation'	8.40935e-08		1	'Inflammation'	0.00285035		1	'Inflammation'	0.000460144		1	'Malignant'	0.0426543		1	'Malignant'	1		1	'Malignant'	0.999993		1	'Malignant'	0.059927		1	'Inflammation'	0.0215414		1	'Inflammation'	1.23224e-05		1	'Inflammation'	0.880087		1	'Inflammation'	0.0149294		1	'Inflammation'
1	'Inflammation'	1.5059e-05		1	'Malignant'	1		1	'Inflammation'	0.0442149		1	'Malignant'	1		1	'Inflammation'	4.99751e-23		1	'Inflammation'	1.2912e-06		1	'Inflammation'	8.36781e-10		1	'Inflammation'	6.13462e-09		1	'Inflammation'	8.76765e-24		1	'Inflammation'	1.20803e-16		1	'Inflammation'	1.36497e-06		1	'Inflammation'	4.25667e-08		1	'Inflammation'
1	'Inflammation'	5.27287e-06		1	'Inflammation'	2.57293e-10		1	'Inflammation'	1.30634e-09		1	'Malignant'	0.999994		1	'Malignant'	0.999954		1	'Malignant'	1		1	'Malignant'	0.999997		1	'Malignant'	0.999991		1	'Malignant'	0.997853		1	'Malignant'	0.288252		1	'Malignant'	0.689776		1	'Malignant'	0.000118823		1	'Malignant'
1	'Inflammation'	0.00360344		1	'Malignant'	0.848906		1	'Inflammation'	0.000558784		1	'Malignant'	0.749312		1	'Malignant'	1		1	'Malignant'	1		1	'Malignant'	1		1	'Malignant'	1		1	'Malignant'	1		1	'Malignant'	1		1	'Malignant'	1		1	'Malignant'	0.999997		1	'Malignant'
1	'Inflammation'	0.00671356		1	'Inflammation'	0.000376461		1	'Malignant'	0.996578		1	'Malignant'	1		1	'Malignant'	0.999987		1	'Malignant'	0.999991		1	'Malignant'	0.999809		1	'Malignant'	0.99999		1	'Inflammation'	0.00432407		1	'Inflammation'	0.10115		1	'Inflammation'	0.574433		1	'Inflammation'	3.79237e-05		1	'Inflammation'
1	'Malignant'	0.680557		1	'Inflammation'	1.44575e-06		1	'Malignant'	0.993499		1	'Malignant'	0.999992		1	'Malignant'	0.999994		1	'Malignant'	0.999997		1	'Malignant'	0.999797		1	'Malignant'	0.999931		1	'Inflammation'	0.000366403		1	'Inflammation'	0.00027364		1	'Inflammation'	0.0106512		1	'Inflammation'	5.58075e-07		1	'Inflammation'
1	'Malignant'	0.995628		1	'Inflammation'	4.29418e-09		1	'Malignant'	0.998979		1	'Inflammation'	1.34506e-05		1	'Inflammation'	0.0402341		1	'Inflammation'	5.85747e-05		1	'Inflammation'	0.000427474		1	'Inflammation'	4.45234e-07		1	'Malignant'	1		1	'Malignant'	1		1	'Malignant'	1		1	'Malignant'	1		1	'Malignant'
1	'Malignant'	0.998268		1	'Malignant'	0.0118657		1	'Malignant'	0.211367		1	'Inflammation'	0.402706		1	'Inflammation'	9.21022e-06		1	'Inflammation'	2.06382e-07		1	'Inflammation'	1.01256e-06		1	'Inflammation'	0.0129926		1	'Malignant'	1		1	'Malignant'	0.901635		1	'Malignant'	0.99992		1	'Malignant'	0.999999		1	'Malignant'
1	'Inflammation'	2.75712e-06		1	'Inflammation'	5.46879e-06		1	'Inflammation'	5.14436e-09		1	'Inflammation'	0.0105326		1	'Inflammation'	7.10525e-15		1	'Inflammation'	3.8191e-10		1	'Inflammation'	3.67421e-09		1	'Inflammation'	4.82373e-05		1	'Inflammation'	0.572491		1	'Inflammation'	0.00043094		1	'Inflammation'	0.00162582		1	'Inflammation'	1.15556e-05		1	'Inflammation'
1	'Malignant'	0.994611		1	'Inflammation'	0.897079		1	'Malignant'	0.999861		1	'Inflammation'	0.993453		1	'Malignant'	1		1	'Malignant'	0.226585		1	'Malignant'	0.999862		1	'Malignant'	1		1	'Inflammation'	8.05926e-16		1	'Inflammation'	5.32522e-08		1	'Inflammation'	0.000263717		1	'Inflammation'	2.02782e-06		1	'Inflammation'
1	'Malignant'	0.999996		1	'Malignant'	0.898571		1	'Inflammation'	0.000150046		1	'Malignant'	0.999181		1	'Inflammation'	7.42933e-15		1	'Inflammation'	3.29074e-12		1	'Inflammation'	2.18948e-14		1	'Inflammation'	1.03086e-07		1	'Inflammation'	6.93766e-05		1	'Inflammation'	4.07782e-05		1	'Inflammation'	0.00514893		1	'Inflammation'	5.69346e-08		1	'Inflammation'
1	'Inflammation'	5.16378e-05		1	'Malignant'	1		1	'Malignant'	0.987457		1	'Inflammation'	0.00110337		1	'Inflammation'	7.89073e-08		1	'Inflammation'	3.87033e-08		1	'Inflammation'	2.54352e-08		1	'Inflammation'	4.50959e-09		1	'Inflammation'	0.930623		1	'Inflammation'	0.949194		1	'Inflammation'	0.994196		1	'Inflammation'	0.967642		1	'Inflammation'
1	'Malignant'	0.995772		1	'Malignant'	1		1	'Inflammation'	0.00555105		1	'Inflammation'	2.05087e-08		1	'Inflammation'	0.814829		1	'Inflammation'	0.129321		1	'Inflammation'	0.999387		1	'Inflammation'	0.0548631		1	'Malignant'	1		1	'Malignant'	1		1	'Malignant'	1		1	'Malignant'	1		1	'Malignant'
1	'Inflammation'	0.00246891		1	'Malignant'	1		1	'Inflammation'	1.48944e-06		1	'Inflammation'	0.000322626		1	'Malignant'	1		1	'Malignant'	1		1	'Malignant'	0.999815		1	'Malignant'	1		1	'Inflammation'	4.18267e-08		1	'Inflammation'	1.25724e-09		1	'Inflammation'	0.000152105		1	'Inflammation'	0.00141959		1	'Inflammation'
1	'Malignant'	0.999998		1	'Inflammation'	0.000453625		1	'Inflammation'	0.000208461		1	'Malignant'	0.999982		1	'Malignant'	0.999997		1	'Malignant'	1		1	'Malignant'	0.999974		1	'Malignant'	1		1	'Inflammation'	0.659972		1	'Inflammation'	0.918228		1	'Inflammation'	0.711741		1	'Inflammation'	0.587059		1	'Inflammation'
1	'Inflammation'	9.48339e-08		1	'Malignant'	0.957268		1	'Inflammation'	0.000226677		1	'Malignant'	0.521411		1	'Malignant'	0.837271		1	'Malignant'	0.9821		1	'Malignant'	0.642254		1	'Malignant'	0.245376		1	'Inflammation'	0.000423037		1	'Inflammation'	3.88423e-10		1	'Inflammation'	5.16963e-07		1	'Inflammation'	1.3117e-05		1	'Inflammation'
1	'Malignant'	0.996958		1	'Inflammation'	7.65868e-10		1	'Inflammation'	2.75792e-08		1	'Inflammation'	1.66236e-11		1	'Inflammation'	6.38993e-06		1	'Inflammation'	5.26167e-17		1	'Inflammation'	2.02544e-12		1	'Inflammation'	2.91735e-07		1	'Malignant'	0.999999		1	'Malignant'	0.999846		1	'Malignant'	0.999999		1	'Malignant'	0.999997		1	'Malignant'
1	'Inflammation'	1.55661e-10		1	'Inflammation'	5.04264e-12		1	'Malignant'	0.9999		1	'Malignant'	1		1	'Inflammation'	3.07309e-07		1	'Inflammation'	0.000385185		1	'Inflammation'	0.0328655		1	'Inflammation'	6.82005e-07		1	'Inflammation'	2.74371e-06		1	'Inflammation'	5.62982e-06		1	'Inflammation'	0.00808158		1	'Inflammation'	0.000318538		1	'Inflammation'
1	'Inflammation'	3.08534e-06		1	'Inflammation'	0.372237		1	'Inflammation'	7.5371e-12		1	'Malignant'	1		1	'Malignant'	1		1	'Malignant'	1		1	'Malignant'	0.999956		1	'Malignant'	0.999985		1	'Inflammation'	0.0216341		1	'Inflammation'	1.78897e-05		1	'Inflammation'	0.0453916		1	'Inflammation'	8.1834e-06		1	'Inflammation'
1	'Inflammation'	1.03059e-05		1	'Malignant'	0.999991		1	'Malignant'	0.997906		1	'Inflammation'	7.08335e-05		1	'Malignant'	0.999764		1	'Malignant'	0.999794		1	'Malignant'	0.999972		1	'Malignant'	0.999996		1	'Malignant'	1		1	'Malignant'	1		1	'Malignant'	1		1	'Malignant'	1		1	'Malignant'
1	'Malignant'	0.999892		1	'Malignant'	0.999589		1	'Malignant'	0.999935		1	'Inflammation'	0.0208574		1	'Malignant'	1		1	'Malignant'	1		1	'Malignant'	1		1	'Malignant'	0.999995		1	'Malignant'	0.99958		1	'Malignant'	0.244561		1	'Malignant'	0.999986		1	'Malignant'	0.999998		1	'Malignant'
1	'Malignant'	0.846386		1	'Malignant'	0.995417		1	'Malignant'	0.999981		1	'Malignant'	0.999995		1	'Malignant'	0.999864		1	'Malignant'	0.999999		1	'Malignant'	0.99881		1	'Malignant'	0.999405		1	'Malignant'	0.0729524		1	'Malignant'	0.00343469		1	'Malignant'	0.996209		1	'Malignant'	0.357133		1	'Malignant'
1	'Malignant'	0.999998		1	'Inflammation'	4.00078e-05		1	'Inflammation'	1.26718e-05		1	'Malignant'	0.121321		1	'Inflammation'	1.29142e-05		1	'Inflammation'	5.81135e-07		1	'Inflammation'	6.12867e-07		1	'Inflammation'	6.34131e-05		1	'Inflammation'	0.00039641		1	'Inflammation'	4.22412e-07		1	'Inflammation'	0.108302		1	'Inflammation'	0.000104688		1	'Inflammation'
1	'Inflammation'	3.54903e-05		1	'Malignant'	1		1	'Inflammation'	0.000759568		1	'Malignant'	1		1	'Malignant'	0.999255		1	'Malignant'	1		1	'Malignant'	0.999609		1	'Malignant'	0.999911		1	'Malignant'	0.999685		1	'Malignant'	1		1	'Malignant'	0.999895		1	'Malignant'	0.999934		1	'Malignant'
1	'Inflammation'	0.0304105		1	'Malignant'	1		1	'Inflammation'	0.0625757		1	'Malignant'	0.997193		1	'Malignant'	1		1	'Malignant'	1		1	'Malignant'	1		1	'Malignant'	0.999994		1	'Malignant'	1		1	'Malignant'	1		1	'Malignant'	1		1	'Malignant'	0.999999		1	'Malignant'
1	'Inflammation'	0.00286363		1	'Inflammation'	4.47844e-07		1	'Inflammation'	0.366383		1	'Inflammation'	0.204077		1	'Inflammation'	1.02705e-06		1	'Inflammation'	1.95744e-06		1	'Inflammation'	0.0211301		1	'Inflammation'	4.88619e-06		1	'Inflammation'	2.88718e-12		1	'Inflammation'	1.45322e-18		1	'Inflammation'	1.65567e-07		1	'Inflammation'	1.05165e-07		1	'Inflammation'
1	'Malignant'	1		1	'Malignant'	0.999985		1	'Malignant'	0.999987		1	'Inflammation'	6.78994e-05		1	'Inflammation'	2.86358e-14		1	'Inflammation'	6.26802e-12		1	'Inflammation'	6.78835e-12		1	'Inflammation'	7.37618e-10		1	'Malignant'	1		1	'Malignant'	1		1	'Malignant'	1		1	'Malignant'	1		1	'Malignant'
1	'Malignant'	0.879598		1	'Inflammation'	3.22565e-08		1	'Malignant'	0.999962		1	'Malignant'	0.999979		1	'Inflammation'	3.40091e-19		1	'Inflammation'	2.79276e-14		1	'Inflammation'	1.66155e-14		1	'Inflammation'	1.54371e-08		1	'Inflammation'	0.28889		1	'Inflammation'	0.0463854		1	'Inflammation'	0.89623		1	'Inflammation'	0.0053539		1	'Inflammation'
1	'Inflammation'	0.00810157		1	'Inflammation'	0.0014904		1	'Malignant'	0.999991		1	'Malignant'	0.841825		1	'Inflammation'	5.37561e-12		1	'Inflammation'	3.28412e-17		1	'Inflammation'	4.9685e-17		1	'Inflammation'	1.11543e-11		1	'Malignant'	1		1	'Malignant'	1		1	'Malignant'	0.997401		1	'Malignant'	0.999772		1	'Malignant'
1	'Inflammation'	0.000594612		1	'Malignant'	0.816091		1	'Malignant'	0.928121		1	'Inflammation'	0.000170112		1	'Malignant'	0.999594		1	'Malignant'	0.832737		1	'Malignant'	0.990035		1	'Malignant'	0.900781		1	'Inflammation'	2.28817e-09		1	'Inflammation'	5.56715e-14		1	'Inflammation'	1.17759e-07		1	'Inflammation'	5.14736e-06		1	'Inflammation'
1	'Malignant'	0.992276		1	'Inflammation'	0.72823		1	'Inflammation'	0.104435		1	'Malignant'	0.825986		1	'Inflammation'	0.000239654		1	'Inflammation'	2.2808e-07		1	'Inflammation'	0.0110855		1	'Inflammation'	4.67522e-06		1	'Malignant'	1		1	'Malignant'	0.999265		1	'Malignant'	0.998192		1	'Malignant'	1		1	'Malignant'
1	'Malignant'	1		1	'Inflammation'	9.01856e-05		1	'Malignant'	0.992735		1	'Malignant'	0.999933		1	'Inflammation'	2.45555e-11		1	'Inflammation'	1.07781e-13		1	'Inflammation'	6.35351e-15		1	'Inflammation'	4.89279e-08		1	'Inflammation'	0.277392		1	'Inflammation'	0.00595562		1	'Inflammation'	0.525828		1	'Inflammation'	0.327625		1	'Inflammation'
1	'Malignant'	0.130033		1	'Malignant'	0.881796		1	'Malignant'	0.919069		1	'Inflammation'	1.45771e-09		1	'Malignant'	1		1	'Malignant'	1		1	'Malignant'	0.999993		1	'Malignant'	0.999988		1	'Inflammation'	4.76782e-07		1	'Inflammation'	2.03636e-09		1	'Inflammation'	0.0784904		1	'Inflammation'	0.0257827		1	'Inflammation'
1	'Inflammation'	3.25001e-07		1	'Malignant'	1		1	'Inflammation'	0.0207915		1	'Malignant'	0.999999		1	'Inflammation'	9.67052e-13		1	'Inflammation'	2.31514e-16		1	'Inflammation'	1.10358e-14		1	'Inflammation'	1.15382e-08		1	'Malignant'	0.967387		1	'Malignant'	1		1	'Malignant'	0.9994		1	'Malignant'	0.999991		1	'Malignant'
1	'Malignant'	0.959813		1	'Malignant'	0.941017		1	'Inflammation'	1.03773e-08		1	'Inflammation'	1.54514e-08		1	'Inflammation'	4.63941e-10		1	'Inflammation'	9.11211e-10		1	'Inflammation'	4.44705e-06		1	'Inflammation'	3.09797e-08		1	'Inflammation'	2.91141e-17		1	'Inflammation'	9.28709e-14		1	'Inflammation'	1.95096e-09		1	'Inflammation'	7.62022e-07		1	'Inflammation'
1	'Inflammation'	0.289464		1	'Malignant'	0.999925		1	'Malignant'	0.999502		1	'Inflammation'	0.0159033		1	'Inflammation'	4.82653e-07		1	'Inflammation'	5.01494e-12		1	'Inflammation'	1.20904e-11		1	'Inflammation'	1.15658e-06		1	'Inflammation'	6.66257e-14		1	'Inflammation'	2.89677e-15		1	'Inflammation'	4.47473e-06		1	'Inflammation'	0.000110125		1	'Inflammation'
1	'Malignant'	0.865598		1	'Inflammation'	0.000332655		1	'Malignant'	0.999137		1	'Malignant'	0.999999		1	'Inflammation'	6.37062e-09		1	'Inflammation'	1.23945e-11		1	'Inflammation'	8.11574e-14		1	'Inflammation'	3.77492e-07		1	'Malignant'	1		1	'Malignant'	1		1	'Malignant'	1		1	'Malignant'	1		1	'Malignant'
1	'Inflammation'	0.00125752		1	'Malignant'	0.159665		1	'Malignant'	1		1	'Malignant'	1		1	'Malignant'	0.999997		1	'Malignant'	1		1	'Malignant'	0.999998		1	'Malignant'	0.999997		1	'Malignant'	0.98879		1	'Malignant'	0.995241		1	'Malignant'	0.999801		1	'Malignant'	0.128407		1	'Malignant'
1	'Malignant'	0.857654		1	'Inflammation'	0.000181557		1	'Malignant'	0.985093		1	'Malignant'	1		1	'Inflammation'	3.57539e-06		1	'Inflammation'	2.73992e-07		1	'Inflammation'	0.000447394		1	'Inflammation'	1.46908e-08		1	'Inflammation'	1.03395e-11		1	'Inflammation'	2.65491e-07		1	'Inflammation'	0.00133198		1	'Inflammation'	3.29892e-06		1	'Inflammation'
1	'Malignant'	0.550665		1	'Malignant'	0.984805		1	'Malignant'	0.580186		1	'Inflammation'	0.00010752		1	'Inflammation'	0.00944311		1	'Inflammation'	1.04034e-11		1	'Inflammation'	1.44588e-09		1	'Inflammation'	0.78591		1	'Inflammation'	3.34276e-11		1	'Inflammation'	9.3512e-10		1	'Inflammation'	6.44327e-07		1	'Inflammation'	5.91229e-07		1	'Inflammation'
1	'Malignant'	0.977826		1	'Inflammation'	3.32251e-05		1	'Malignant'	0.992561		1	'Inflammation'	4.61197e-07		1	'Inflammation'	1.35833e-15		1	'Inflammation'	6.26736e-11		1	'Inflammation'	1.09461e-10		1	'Inflammation'	2.19001e-09		1	'Inflammation'	1.58323e-09		1	'Inflammation'	0.000220112		1	'Inflammation'	0.492644		1	'Inflammation'	0.000393738		1	'Inflammation'
1	'Malignant'	0.999987		1	'Malignant'	1		1	'Malignant'	0.999807		1	'Inflammation'	0.00667948		1	'Inflammation'	1.4697e-06		1	'Inflammation'	1.87362e-06		1	'Inflammation'	2.78823e-11		1	'Inflammation'	2.15792e-06		1	'Malignant'	1		1	'Malignant'	0.999967		1	'Malignant'	0.999947		1	'Malignant'	1		1	'Malignant'
1	'Malignant'	0.999139		1	'Malignant'	1		1	'Inflammation'	0.00246174		1	'Inflammation'	6.68237e-06		1	'Inflammation'	2.84736e-07		1	'Inflammation'	0.00205179		1	'Inflammation'	0.0686784		1	'Inflammation'	3.3383e-08		1	'Inflammation'	8.9919e-21		1	'Inflammation'	5.69607e-14		1	'Inflammation'	4.65673e-06		1	'Inflammation'	1.16335e-08		1	'Inflammation'
1	'Malignant'	0.999849		1	'Malignant'	0.998815		1	'Inflammation'	5.28291e-10		1	'Inflammation'	1.45717e-08		1	'Inflammation'	9.01263e-08		1	'Inflammation'	3.69176e-06		1	'Inflammation'	0.000997895		1	'Inflammation'	2.09354e-07		1	'Malignant'	1		1	'Malignant'	0.608856		1	'Malignant'	1		1	'Malignant'	0.999998		1	'Malignant'
1	'Malignant'	0.999991		1	'Malignant'	1		1	'Malignant'	0.735322		1	'Malignant'	0.998112		1	'Malignant'	1		1	'Malignant'	1		1	'Malignant'	1		1	'Malignant'	1		1	'Inflammation'	0.000113351		1	'Inflammation'	3.12531e-06		1	'Inflammation'	0.333026		1	'Inflammation'	0.000964313		1	'Inflammation'
1	'Inflammation'	0.00174273		1	'Inflammation'	8.00734e-06		1	'Malignant'	0.794817		1	'Malignant'	1		1	'Malignant'	0.999113		1	'Malignant'	1		1	'Malignant'	1		1	'Malignant'	1		1	'Malignant'	1		1	'Malignant'	1		1	'Malignant'	0.996654		1	'Malignant'	1		1	'Malignant'
1	'Malignant'	0.999992		1	'Malignant'	0.999999		1	'Inflammation'	1.08721e-05		1	'Inflammation'	2.86575e-11		1	'Inflammation'	1.35186e-08		1	'Inflammation'	1.4084e-14		1	'Inflammation'	6.70239e-11		1	'Inflammation'	4.86174e-07		1	'Inflammation'	4.66694e-07		1	'Inflammation'	1.98953e-08		1	'Inflammation'	0.0430041		1	'Inflammation'	9.24753e-07		1	'Inflammation'
1	'Inflammation'	0.00144665		1	'Malignant'	0.995889		1	'Inflammation'	0.00619404		1	'Inflammation'	0.000471316		1	'Malignant'	0.989136		1	'Malignant'	0.996658		1	'Malignant'	0.950767		1	'Malignant'	0.0250172		1	'Inflammation'	9.51615e-15		1	'Inflammation'	1.2248e-17		1	'Inflammation'	2.00918e-10		1	'Inflammation'	5.91022e-08		1	'Inflammation'
1	'Inflammation'	0.0104235		1	'Malignant'	0.993594		1	'Inflammation'	0.197665		1	'Malignant'	0.999968		1	'Inflammation'	0.000629519		1	'Inflammation'	3.84282e-07		1	'Inflammation'	2.7049e-05		1	'Inflammation'	4.0096e-05		1	'Inflammation'	7.97498e-08		1	'Inflammation'	1.51084e-05		1	'Inflammation'	0.0472021		1	'Inflammation'	3.16715e-09		1	'Inflammation'
1	'Malignant'	0.999996		1	'Inflammation'	0.00368095		1	'Inflammation'	0.0245265		1	'Inflammation'	0.00142488		1	'Inflammation'	7.29091e-07		1	'Inflammation'	9.90778e-13		1	'Inflammation'	1.02436e-12		1	'Inflammation'	2.20216e-07		1	'Inflammation'	0.0116623		1	'Inflammation'	0.663113		1	'Inflammation'	0.953196		1	'Inflammation'	0.0134651		1	'Inflammation'
1	'Malignant'	0.999938		1	'Malignant'	1		1	'Malignant'	0.999946		1	'Malignant'	0.747475		1	'Inflammation'	2.8221e-09		1	'Inflammation'	0.000100067		1	'Inflammation'	6.16813e-06		1	'Inflammation'	0.000318178		1	'Inflammation'	2.82677e-23		1	'Inflammation'	5.9901e-11		1	'Inflammation'	9.32217e-05		1	'Inflammation'	8.48942e-08		1	'Inflammation'
1	'Malignant'	0.897311		1	'Inflammation'	0.000906693		1	'Inflammation'	0.000183557		1	'Inflammation'	1.77373e-05		1	'Malignant'	1		1	'Malignant'	1		1	'Malignant'	0.998651		1	'Malignant'	1		1	'Malignant'	1		1	'Malignant'	0.999514		1	'Malignant'	0.999999		1	'Malignant'	1		1	'Malignant'
1	'Malignant'	0.99997		1	'Malignant'	0.00305771		1	'Inflammation'	0.000460689		1	'Malignant'	0.999081		1	'Malignant'	0.597202		1	'Malignant'	0.999977		1	'Malignant'	0.999999		1	'Malignant'	0.199271		1	'Malignant'	1		1	'Malignant'	1		1	'Malignant'	0.999993		1	'Malignant'	0.999997		1	'Malignant'
1	'Inflammation'	3.71184e-07		1	'Malignant'	1		1	'Inflammation'	0.776294		1	'Inflammation'	0.00177668		1	'Malignant'	0.999992		1	'Malignant'	0.878638		1	'Malignant'	0.782101		1	'Malignant'	0.962783		1	'Malignant'	0.916896		1	'Malignant'	0.473621		1	'Malignant'	0.916494		1	'Malignant'	0.999077		1	'Malignant'
1	'Malignant'	0.744187		1	'Malignant'	0.999991		1	'Inflammation'	1.36935e-06		1	'Malignant'	0.999873		1	'Malignant'	0.928306		1	'Malignant'	0.437994		1	'Malignant'	0.994568		1	'Malignant'	0.740591		1	'Inflammation'	3.11239e-11		1	'Inflammation'	3.07326e-05		1	'Inflammation'	0.0067055		1	'Inflammation'	2.51577e-06		1	'Inflammation'
1	'Malignant'	0.73759		1	'Malignant'	0.99954		1	'Malignant'	0.999958		1	'Inflammation'	1.20589e-14		1	'Malignant'	1		1	'Malignant'	0.999999		1	'Malignant'	0.999874		1	'Malignant'	0.999911		1	'Inflammation'	0.00193502		1	'Inflammation'	0.791634		1	'Inflammation'	0.0293162		1	'Inflammation'	0.00137186		1	'Inflammation'
1	'Malignant'	0.999343		1	'Inflammation'	3.00647e-11		1	'Inflammation'	1.51478e-07		1	'Inflammation'	1.81353e-07		1	'Malignant'	0.99992		1	'Malignant'	1		1	'Malignant'	1		1	'Malignant'	0.994424		1	'Malignant'	0.999896		1	'Malignant'	0.999999		1	'Malignant'	0.999311		1	'Malignant'	0.989318		1	'Malignant'
1	'Inflammation'	0.850024		1	'Malignant'	0.721402		1	'Malignant'	0.995148		1	'Malignant'	0.999998		1	'Inflammation'	0.191159		1	'Inflammation'	0.00110231		1	'Inflammation'	0.000371449		1	'Inflammation'	0.00100834		1	'Inflammation'	1.41927e-29		1	'Inflammation'	4.81121e-10		1	'Inflammation'	0.261807		1	'Inflammation'	0.0195301		1	'Inflammation'
1	'Malignant'	0.999947		1	'Malignant'	0.999705		1	'Inflammation'	0.0250566		1	'Malignant'	1		1	'Inflammation'	7.03401e-06		1	'Inflammation'	0.00011643		1	'Inflammation'	0.000858566		1	'Inflammation'	1.08194e-05		1	'Malignant'	1		1	'Malignant'	0.993511		1	'Malignant'	0.999953		1	'Malignant'	1		1	'Malignant'
1	'Malignant'	0.985886		1	'Malignant'	0.575292		1	'Malignant'	0.999951		1	'Inflammation'	1.34381e-09		1	'Inflammation'	0.0606135		1	'Inflammation'	0.00270922		1	'Inflammation'	0.000513267		1	'Inflammation'	1.38737e-05		1	'Inflammation'	4.108e-10		1	'Inflammation'	8.53799e-12		1	'Inflammation'	1.07408e-07		1	'Inflammation'	5.98507e-08		1	'Inflammation'
1	'Inflammation'	2.15817e-10		1	'Malignant'	0.999907		1	'Inflammation'	0.798072		1	'Inflammation'	0.00126032		1	'Malignant'	1		1	'Malignant'	1		1	'Malignant'	0.999999		1	'Malignant'	0.999428		1	'Inflammation'	8.64391e-14		1	'Inflammation'	6.47831e-18		1	'Inflammation'	1.03029e-08		1	'Inflammation'	1.01129e-09		1	'Inflammation'
1	'Malignant'	1		1	'Malignant'	0.999775		1	'Malignant'	0.998565		1	'Malignant'	1		1	'Malignant'	0.999999		1	'Malignant'	0.849822		1	'Malignant'	0.999671		1	'Malignant'	1		1	'Malignant'	0.87218		1	'Malignant'	0.999355		1	'Malignant'	0.999795		1	'Malignant'	1		1	'Malignant'
1	'Inflammation'	6.86996e-06		1	'Inflammation'	1.51205e-05		1	'Malignant'	0.999031		1	'Inflammation'	0.0127255		1	'Malignant'	1		1	'Malignant'	1		1	'Malignant'	0.99999		1	'Malignant'	1		1	'Inflammation'	6.57544e-09		1	'Inflammation'	4.09682e-05		1	'Inflammation'	0.000374408		1	'Inflammation'	1.87037e-07		1	'Inflammation'
1	'Inflammation'	9.49e-07		1	'Malignant'	1		1	'Inflammation'	5.09322e-09		1	'Malignant'	1		1	'Inflammation'	0.000357519		1	'Inflammation'	5.35553e-06		1	'Inflammation'	0.0219877		1	'Inflammation'	5.99052e-11		1	'Inflammation'	0.000411071		1	'Inflammation'	2.77154e-06		1	'Inflammation'	0.421858		1	'Inflammation'	0.00317128		1	'Inflammation'
1	'Inflammation'	1.90474e-06		1	'Malignant'	0.999873		1	'Inflammation'	0.99985		1	'Malignant'	0.99972		1	'Malignant'	0.999994		1	'Malignant'	1		1	'Malignant'	1		1	'Malignant'	0.999953		1	'Malignant'	0.983418		1	'Malignant'	0.0163818		1	'Malignant'	0.973873		1	'Malignant'	0.0028121		1	'Malignant'
1	'Malignant'	0.999994		1	'Malignant'	0.999955		1	'Malignant'	0.999987		1	'Inflammation'	6.39228e-09		1	'Malignant'	0.999999		1	'Malignant'	1		1	'Malignant'	0.999775		1	'Malignant'	0.999724		1	'Inflammation'	7.77173e-05		1	'Inflammation'	2.44138e-12		1	'Inflammation'	1.51048e-07		1	'Inflammation'	0.000997417		1	'Inflammation'
1	'Inflammation'	0.000173047		1	'Malignant'	1		1	'Inflammation'	6.39392e-06		1	'Inflammation'	1.59583e-06		1	'Malignant'	1		1	'Malignant'	1		1	'Malignant'	1		1	'Malignant'	1		1	'Malignant'	0.999911		1	'Malignant'	0.583287		1	'Malignant'	0.996184		1	'Malignant'	0.999998		1	'Malignant'
1	'Malignant'	0.995128		1	'Malignant'	0.00145449		1	'Malignant'	0.903207		1	'Inflammation'	1.88825e-08		1	'Malignant'	0.999938		1	'Malignant'	0.999986		1	'Malignant'	0.991288		1	'Malignant'	0.999843		1	'Inflammation'	2.34842e-11		1	'Inflammation'	2.96918e-12		1	'Inflammation'	8.90718e-10		1	'Inflammation'	2.92784e-05		1	'Inflammation'
1	'Inflammation'	3.95968e-05		1	'Inflammation'	0.999928		1	'Inflammation'	9.65742e-05		1	'Malignant'	1		1	'Malignant'	0.531703		1	'Malignant'	0.984686		1	'Malignant'	0.674634		1	'Malignant'	0.0232554		1	'Malignant'	0.999993		1	'Malignant'	1		1	'Malignant'	1		1	'Malignant'	1		1	'Malignant'
1	'Inflammation'	2.84322e-05		1	'Malignant'	0.999997		1	'Inflammation'	1.48964e-11		1	'Inflammation'	0.965424		1	'Malignant'	0.999993		1	'Malignant'	0.990757		1	'Malignant'	0.997292		1	'Malignant'	0.957147		1	'Inflammation'	1.14766e-41		1	'Inflammation'	1.16227e-09		1	'Inflammation'	0.00241317		1	'Inflammation'	6.92961e-12		1	'Inflammation'
1	'Inflammation'	3.71793e-05		1	'Inflammation'	0.000207125		1	'Malignant'	0.997555		1	'Malignant'	1		1	'Inflammation'	1.3523e-13		1	'Inflammation'	7.59606e-07		1	'Inflammation'	0.00167528		1	'Inflammation'	3.17111e-11		1	'Inflammation'	0.000262295		1	'Inflammation'	3.80406e-05		1	'Inflammation'	0.783097		1	'Inflammation'	0.000480872		1	'Inflammation'
1	'Inflammation'	4.18561e-06		1	'Inflammation'	0.00159696		1	'Malignant'	0.993511		1	'Malignant'	0.999865		1	'Inflammation'	0.000198853		1	'Inflammation'	5.29603e-09		1	'Inflammation'	0.0277626		1	'Inflammation'	0.000229003		1	'Inflammation'	7.787e-07		1	'Inflammation'	5.99847e-13		1	'Inflammation'	7.8371e-05		1	'Inflammation'	4.42757e-12		1	'Inflammation'
1	'Inflammation'	0.000475987		1	'Inflammation'	8.4717e-07		1	'Inflammation'	1.26942e-07		1	'Inflammation'	4.59456e-05		1	'Inflammation'	4.75604e-06		1	'Inflammation'	7.11864e-08		1	'Inflammation'	3.32715e-13		1	'Inflammation'	0.000534267		1	'Inflammation'	0.00017578		1	'Inflammation'	1.24097e-06		1	'Inflammation'	0.140769		1	'Inflammation'	0.00093018		1	'Inflammation'
1	'Malignant'	0.999072		1	'Malignant'	0.970574		1	'Inflammation'	0.00129362		1	'Malignant'	0.595635		1	'Inflammation'	0.69343		1	'Inflammation'	0.00228392		1	'Inflammation'	3.28344e-07		1	'Inflammation'	0.0603991		1	'Malignant'	1		1	'Malignant'	1		1	'Malignant'	1		1	'Malignant'	1		1	'Malignant'
1	'Inflammation'	2.26288e-05		1	'Malignant'	0.0704688		1	'Inflammation'	1.08691e-13		1	'Malignant'	0.997387		1	'Malignant'	1		1	'Malignant'	1		1	'Malignant'	1		1	'Malignant'	1		1	'Inflammation'	5.73595e-08		1	'Inflammation'	4.95154e-20		1	'Inflammation'	4.02002e-10		1	'Inflammation'	1.13756e-05		1	'Inflammation'
1	'Inflammation'	0.000116852		1	'Malignant'	0.999973		1	'Inflammation'	3.50006e-08		1	'Inflammation'	1.47974e-09		1	'Malignant'	0.997007		1	'Malignant'	0.0233621		1	'Malignant'	0.51739		1	'Malignant'	0.996268		1	'Inflammation'	1.1292e-07		1	'Inflammation'	3.7457e-11		1	'Inflammation'	6.01969e-08		1	'Inflammation'	4.90372e-08		1	'Inflammation'
1	'Malignant'	0.886114		1	'Malignant'	0.961295		1	'Inflammation'	1.36392e-09		1	'Malignant'	1		1	'Inflammation'	5.8889e-07		1	'Inflammation'	6.74255e-07		1	'Inflammation'	0.000580348		1	'Inflammation'	4.51185e-05		1	'Inflammation'	1.50064e-27		1	'Inflammation'	1.31519e-17		1	'Inflammation'	7.23409e-10		1	'Inflammation'	2.34043e-10		1	'Inflammation'
1	'Inflammation'	7.93017e-05		1	'Malignant'	0.999892		1	'Malignant'	0.999389		1	'Inflammation'	0.00101167		1	'Inflammation'	6.44104e-10		1	'Inflammation'	9.27985e-06		1	'Inflammation'	1.7301e-05		1	'Inflammation'	1.29321e-06		1	'Inflammation'	6.29083e-05		1	'Inflammation'	0.00134613		1	'Inflammation'	0.000305969		1	'Inflammation'	1.19456e-07		1	'Inflammation'
1	'Inflammation'	4.50028e-05		1	'Inflammation'	2.03107e-05		1	'Inflammation'	0.0247394		1	'Malignant'	0.977102		1	'Inflammation'	0.185989		1	'Inflammation'	0.0113329		1	'Inflammation'	0.00770708		1	'Inflammation'	0.033818		1	'Malignant'	1		1	'Malignant'	1		1	'Malignant'	0.999998		1	'Malignant'	1		1	'Malignant'
1	'Inflammation'	0.195256		1	'Inflammation'	0.045376		1	'Inflammation'	8.95388e-09		1	'Inflammation'	3.23458e-09		1	'Malignant'	0.999998		1	'Malignant'	1		1	'Malignant'	0.999997		1	'Malignant'	0.994434		1	'Inflammation'	4.82601e-16		1	'Inflammation'	3.94093e-08		1	'Inflammation'	0.000296234		1	'Inflammation'	1.85473e-06		1	'Inflammation'
1	'Inflammation'	6.15536e-07		1	'Inflammation'	8.18195e-08		1	'Malignant'	0.9759		1	'Malignant'	0.999969		1	'Malignant'	1		1	'Malignant'	1		1	'Malignant'	1		1	'Malignant'	0.999928		1	'Inflammation'	2.47869e-14		1	'Inflammation'	3.10754e-12		1	'Inflammation'	2.8267e-09		1	'Inflammation'	6.72727e-09		1	'Inflammation'
1	'Inflammation'	3.70808e-06		1	'Malignant'	0.999999		1	'Inflammation'	1.01983e-07		1	'Malignant'	0.999999		1	'Malignant'	0.9906		1	'Malignant'	1		1	'Malignant'	1		1	'Malignant'	1		1	'Malignant'	1		1	'Malignant'	0.594995		1	'Malignant'	0.999952		1	'Malignant'	0.999999		1	'Malignant'
1	'Inflammation'	0.000561623		1	'Malignant'	0.997745		1	'Malignant'	0.967782		1	'Inflammation'	1.3918e-11		1	'Inflammation'	1.73828e-07		1	'Inflammation'	5.16645e-14		1	'Inflammation'	4.23007e-15		1	'Inflammation'	1.95953e-11		1	'Inflammation'	2.07278e-05		1	'Inflammation'	1.31457e-05		1	'Inflammation'	6.46664e-05		1	'Inflammation'	1.96119e-12		1	'Inflammation'
1	'Inflammation'	6.2453e-16		1	'Malignant'	0.999975		1	'Inflammation'	1.94944e-06		1	'Inflammation'	2.20718e-05		1	'Inflammation'	0.00940946		1	'Inflammation'	0.490123		1	'Inflammation'	0.941162		1	'Inflammation'	1.76129e-05		1	'Malignant'	0.999912		1	'Malignant'	0.999995		1	'Malignant'	0.980335		1	'Malignant'	0.999958		1	'Malignant'
1	'Inflammation'	1.79295e-06		1	'Malignant'	1		1	'Inflammation'	1.53867e-07		1	'Malignant'	0.999993		1	'Inflammation'	0.566229		1	'Inflammation'	0.00186464		1	'Inflammation'	0.158236		1	'Inflammation'	0.000186591		1	'Inflammation'	2.01024e-08		1	'Inflammation'	1.69152e-08		1	'Inflammation'	1.57161e-11		1	'Inflammation'	1.53532e-07		1	'Inflammation'
1	'Inflammation'	1.20234e-08		1	'Malignant'	0.048557		1	'Malignant'	0.240277		1	'Malignant'	1		1	'Inflammation'	0.000242201		1	'Inflammation'	0.00553639		1	'Inflammation'	0.774646		1	'Inflammation'	0.00315157		1	'Inflammation'	0.000195107		1	'Inflammation'	0.00107343		1	'Inflammation'	0.144123		1	'Inflammation'	0.00151421		1	'Inflammation'
1	'Malignant'	0.999177		1	'Inflammation'	2.81371e-11		1	'Inflammation'	4.95602e-06		1	'Malignant'	1		1	'Inflammation'	4.37549e-11		1	'Inflammation'	9.53948e-09		1	'Inflammation'	1.17399e-12		1	'Inflammation'	8.28733e-07		1	'Inflammation'	8.45361e-16		1	'Inflammation'	7.85763e-09		1	'Inflammation'	4.80299e-06		1	'Inflammation'	1.63592e-12		1	'Inflammation'
1	'Inflammation'	8.73934e-05		1	'Inflammation'	0.00120427		1	'Malignant'	0.999194		1	'Inflammation'	0.00081762		1	'Malignant'	1		1	'Malignant'	1		1	'Malignant'	1		1	'Malignant'	1		1	'Inflammation'	0.000630262		1	'Inflammation'	0.000314997		1	'Inflammation'	0.000694521		1	'Inflammation'	7.74736e-08		1	'Inflammation'
1	'Inflammation'	0.000291125		1	'Malignant'	1		1	'Malignant'	0.999623		1	'Malignant'	0.999471		1	'Inflammation'	2.26381e-05		1	'Inflammation'	1.02703e-05		1	'Inflammation'	0.862299		1	'Inflammation'	0.000227918		1	'Malignant'	1		1	'Malignant'	1		1	'Malignant'	0.999998		1	'Malignant'	1		1	'Malignant'
1	'Inflammation'	0.0464474		1	'Malignant'	0.999939		1	'Inflammation'	2.07229e-08		1	'Malignant'	0.76991		1	'Malignant'	0.999687		1	'Malignant'	0.999618		1	'Malignant'	0.866389		1	'Malignant'	0.28813		1	'Malignant'	1		1	'Malignant'	1		1	'Malignant'	1		1	'Malignant'	1		1	'Malignant'
1	'Malignant'	0.999997		1	'Inflammation'	0.00160009		1	'Inflammation'	3.49679e-08		1	'Malignant'	0.999985		1	'Malignant'	1		1	'Malignant'	0.999982		1	'Malignant'	0.999602		1	'Malignant'	0.999622		1	'Malignant'	1		1	'Malignant'	1		1	'Malignant'	1		1	'Malignant'	1		1	'Malignant'
1	'Inflammation'	4.19355e-06		1	'Inflammation'	2.45495e-05		1	'Inflammation'	7.05452e-07		1	'Inflammation'	4.54754e-06		1	'Malignant'	1		1	'Malignant'	0.999818		1	'Malignant'	0.999998		1	'Malignant'	0.99998		1	'Inflammation'	2.78613e-26		1	'Inflammation'	7.26882e-10		1	'Inflammation'	1.13435e-06		1	'Inflammation'	6.1669e-11		1	'Inflammation'
1	'Inflammation'	5.40223e-09		1	'Malignant'	0.999962		1	'Malignant'	0.999906		1	'Malignant'	0.999994		1	'Inflammation'	0.00678506		1	'Inflammation'	4.96214e-08		1	'Inflammation'	1.80687e-08		1	'Inflammation'	0.000118727		1	'Malignant'	0.402021		1	'Malignant'	0.932072		1	'Malignant'	0.951061		1	'Malignant'	0.999988		1	'Malignant'
1	'Malignant'	0.997737		1	'Inflammation'	3.34174e-08		1	'Malignant'	0.999627		1	'Inflammation'	0.0279986		1	'Inflammation'	4.2265e-06		1	'Inflammation'	2.72837e-07		1	'Inflammation'	1.97666e-07		1	'Inflammation'	4.03024e-05		1	'Malignant'	0.997466		1	'Malignant'	1		1	'Malignant'	0.998402		1	'Malignant'	0.997894		1	'Malignant'
1	'Malignant'	0.999999		1	'Malignant'	1		1	'Inflammation'	0.000554669		1	'Malignant'	0.999868		1	'Inflammation'	2.64187e-23		1	'Inflammation'	0.00146791		1	'Inflammation'	6.43117e-07		1	'Inflammation'	6.38726e-07		1	'Inflammation'	3.98215e-07		1	'Inflammation'	1.52872e-06		1	'Inflammation'	0.00870703		1	'Inflammation'	1.80741e-06		1	'Inflammation'
1	'Malignant'	0.999995		1	'Inflammation'	5.4085e-06		1	'Inflammation'	1.02372e-08		1	'Inflammation'	0.930961		1	'Malignant'	0.999997		1	'Malignant'	1		1	'Malignant'	1		1	'Malignant'	1		1	'Malignant'	0.999998		1	'Malignant'	1		1	'Malignant'	1		1	'Malignant'	0.999999		1	'Malignant'
1	'Malignant'	0.993637		1	'Malignant'	0.059861		1	'Inflammation'	1.74913e-06		1	'Inflammation'	2.53523e-05		1	'Malignant'	0.982912		1	'Malignant'	0.308957		1	'Malignant'	0.93772		1	'Malignant'	0.997035		1	'Malignant'	0.999995		1	'Malignant'	0.999999		1	'Malignant'	0.999501		1	'Malignant'	0.99986		1	'Malignant'
1	'Inflammation'	2.02392e-05		1	'Malignant'	1		1	'Malignant'	1		1	'Malignant'	0.999971		1	'Inflammation'	0.00104006		1	'Inflammation'	0.000530852		1	'Inflammation'	6.06053e-05		1	'Inflammation'	0.000110171		1	'Inflammation'	2.25267e-13		1	'Inflammation'	5.34589e-10		1	'Inflammation'	2.5402e-05		1	'Inflammation'	6.89444e-09		1	'Inflammation'
1	'Malignant'	0.998932		1	'Inflammation'	3.25948e-07		1	'Malignant'	0.999188		1	'Inflammation'	3.40032e-09		1	'Malignant'	1		1	'Malignant'	1		1	'Malignant'	1		1	'Malignant'	1		1	'Malignant'	0.999998		1	'Malignant'	1		1	'Malignant'	1		1	'Malignant'	1		1	'Malignant'
1	'Malignant'	0.999817		1	'Inflammation'	1.19744e-13		1	'Malignant'	0.999796		1	'Malignant'	0.974589		1	'Inflammation'	1.7933e-18		1	'Inflammation'	6.76346e-06		1	'Inflammation'	2.29329e-05		1	'Inflammation'	0.000161736		1	'Inflammation'	0.0116039		1	'Inflammation'	0.00358122		1	'Inflammation'	0.00322081		1	'Inflammation'	8.24094e-05		1	'Inflammation'
1	'Inflammation'	7.22167e-05		1	'Inflammation'	4.90977e-14		1	'Malignant'	1		1	'Malignant'	0.999999		1	'Malignant'	1		1	'Malignant'	1		1	'Malignant'	0.999977		1	'Malignant'	1		1	'Malignant'	0.112351		1	'Malignant'	1		1	'Malignant'	0.996507		1	'Malignant'	1		1	'Malignant'
1	'Malignant'	0.99988		1	'Malignant'	0.999912		1	'Inflammation'	0.214207		1	'Malignant'	1		1	'Inflammation'	2.37956e-08		1	'Inflammation'	1.95607e-06		1	'Inflammation'	6.3362e-08		1	'Inflammation'	6.76068e-10		1	'Malignant'	0.999996		1	'Malignant'	1		1	'Malignant'	1		1	'Malignant'	1		1	'Malignant'
1	'Inflammation'	0.00163333		1	'Inflammation'	8.71376e-05		1	'Inflammation'	0.0168873		1	'Malignant'	1		1	'Inflammation'	2.73395e-10		1	'Inflammation'	3.92792e-07		1	'Inflammation'	1.01658e-06		1	'Inflammation'	5.64343e-05		1	'Inflammation'	7.60526e-07		1	'Inflammation'	6.93035e-06		1	'Inflammation'	0.00863516		1	'Inflammation'	4.48129e-08		1	'Inflammation'
1	'Inflammation'	9.45462e-05		1	'Malignant'	1		1	'Malignant'	0.990874		1	'Malignant'	0.93389		1	'Inflammation'	0.0386925		1	'Inflammation'	1.81536e-08		1	'Inflammation'	1.07349e-14		1	'Inflammation'	0.102964		1	'Inflammation'	2.12768e-10		1	'Inflammation'	3.61149e-13		1	'Inflammation'	2.58739e-07		1	'Inflammation'	1.04946e-09		1	'Inflammation'
1	'Malignant'	0.629521		1	'Malignant'	0.99783		1	'Malignant'	0.999969		1	'Inflammation'	8.15066e-06		1	'Inflammation'	0.000628691		1	'Inflammation'	1.06724e-07		1	'Inflammation'	0.000931359		1	'Inflammation'	1.05084e-08		1	'Inflammation'	0.0030357		1	'Inflammation'	6.48867e-07		1	'Inflammation'	0.011688		1	'Inflammation'	2.83171e-06		1	'Inflammation'
1	'Malignant'	0.47239		1	'Malignant'	1		1	'Malignant'	0.996885		1	'Inflammation'	1.33725e-08		1	'Inflammation'	1.42932e-16		1	'Inflammation'	1.15254e-14		1	'Inflammation'	8.01377e-16		1	'Inflammation'	1.20978e-13		1	'Malignant'	1		1	'Malignant'	1		1	'Malignant'	1		1	'Malignant'	1		1	'Malignant'
1	'Inflammation'	0.00024411		1	'Inflammation'	0.00616718		1	'Inflammation'	0.202445		1	'Inflammation'	2.22412e-06		1	'Inflammation'	3.18106e-07		1	'Inflammation'	9.72255e-07		1	'Inflammation'	6.1441e-05		1	'Inflammation'	1.42779e-05		1	'Inflammation'	7.31142e-21		1	'Inflammation'	6.73767e-09		1	'Inflammation'	5.90963e-09		1	'Inflammation'	2.05645e-08		1	'Inflammation'
1	'Malignant'	0.999995		1	'Inflammation'	5.6982e-05		1	'Malignant'	1		1	'Malignant'	0.999997		1	'Malignant'	0.999985		1	'Malignant'	1		1	'Malignant'	1		1	'Malignant'	0.99987		1	'Malignant'	0.999714		1	'Malignant'	0.999985		1	'Malignant'	0.998708		1	'Malignant'	0.986574		1	'Malignant'
1	'Malignant'	0.923733		1	'Malignant'	0.999985		1	'Malignant'	0.534345		1	'Inflammation'	0.000284264		1	'Inflammation'	0.229104		1	'Inflammation'	0.14358		1	'Inflammation'	0.0720634		1	'Inflammation'	0.0161637		1	'Inflammation'	2.45297e-14		1	'Inflammation'	1.35592e-09		1	'Inflammation'	1.87374e-07		1	'Inflammation'	1.03486e-08		1	'Inflammation'
1	'Inflammation'	2.19099e-09		1	'Malignant'	0.994161		1	'Inflammation'	5.43381e-10		1	'Inflammation'	1.21946e-05		1	'Inflammation'	0.0295141		1	'Inflammation'	0.0262003		1	'Inflammation'	0.598858		1	'Inflammation'	0.997483		1	'Malignant'	1		1	'Malignant'	1		1	'Malignant'	1		1	'Malignant'	1		1	'Malignant'
1	'Malignant'	0.995749		1	'Inflammation'	2.84212e-08		1	'Malignant'	0.989684		1	'Malignant'	1		1	'Inflammation'	1.25871e-07		1	'Inflammation'	4.80162e-07		1	'Inflammation'	2.3357e-07		1	'Inflammation'	7.20065e-06		1	'Inflammation'	7.337e-10		1	'Inflammation'	1.05348e-15		1	'Inflammation'	1.3884e-07		1	'Inflammation'	4.15832e-06		1	'Inflammation'
1	'Inflammation'	3.39984e-08		1	'Inflammation'	4.48753e-13		1	'Malignant'	0.997705		1	'Malignant'	0.996854		1	'Inflammation'	3.88535e-18		1	'Inflammation'	6.12241e-07		1	'Inflammation'	1.15521e-05		1	'Inflammation'	0.00141013		1	'Inflammation'	1.05368e-11		1	'Inflammation'	1.01192e-05		1	'Inflammation'	0.0136521		1	'Inflammation'	0.000291443		1	'Inflammation'
1	'Inflammation'	1.3287e-05		1	'Inflammation'	0.00102558		1	'Malignant'	0.887656		1	'Malignant'	0.999699		1	'Inflammation'	6.84708e-26		1	'Inflammation'	1.99328e-19		1	'Inflammation'	6.98016e-19		1	'Inflammation'	5.87304e-12		1	'Malignant'	1		1	'Malignant'	1		1	'Malignant'	1		1	'Malignant'	1		1	'Malignant'
1	'Malignant'	1		1	'Malignant'	1		1	'Malignant'	0.997924		1	'Inflammation'	2.85003e-07		1	'Malignant'	0.999962		1	'Malignant'	0.999755		1	'Malignant'	0.999998		1	'Malignant'	0.999985		1	'Inflammation'	0.000110868		1	'Inflammation'	8.4091e-11		1	'Inflammation'	0.00353668		1	'Inflammation'	2.90122e-07		1	'Inflammation'
1	'Malignant'	0.987342		1	'Malignant'	0.99482		1	'Inflammation'	0.959592		1	'Malignant'	0.999999		1	'Inflammation'	2.77073e-05		1	'Inflammation'	6.38607e-13		1	'Inflammation'	1.24048e-15		1	'Inflammation'	1.29617e-10		1	'Malignant'	1		1	'Malignant'	1		1	'Malignant'	1		1	'Malignant'	1		1	'Malignant'
1	'Inflammation'	3.9858e-09		1	'Inflammation'	0.000322308		1	'Malignant'	0.999561		1	'Malignant'	0.997253		1	'Inflammation'	2.61701e-14		1	'Inflammation'	1.75953e-08		1	'Inflammation'	4.02846e-09		1	'Inflammation'	5.11935e-14		1	'Inflammation'	3.62469e-24		1	'Inflammation'	2.40644e-18		1	'Inflammation'	1.70092e-11		1	'Inflammation'	1.97862e-12		1	'Inflammation'
1	'Inflammation'	9.41318e-08		1	'Inflammation'	7.73738e-06		1	'Malignant'	0.996691		1	'Inflammation'	2.27374e-08		1	'Malignant'	1		1	'Malignant'	1		1	'Malignant'	1		1	'Malignant'	1		1	'Malignant'	1		1	'Malignant'	1		1	'Malignant'	1		1	'Malignant'	1		1	'Malignant'
1	'Inflammation'	7.97567e-06		1	'Inflammation'	5.46562e-06		1	'Inflammation'	0.0269526		1	'Inflammation'	0.464194		1	'Malignant'	0.999974		1	'Malignant'	0.999883		1	'Malignant'	0.999392		1	'Malignant'	0.999654		1	'Malignant'	0.999762		1	'Malignant'	0.0779281		1	'Malignant'	0.902597		1	'Malignant'	0.999118		1	'Malignant'
1	'Malignant'	0.99772		1	'Malignant'	0.997024		1	'Malignant'	0.999474		1	'Inflammation'	0.000309219		1	'Malignant'	0.999995		1	'Malignant'	1		1	'Malignant'	0.997015		1	'Malignant'	1		1	'Malignant'	1		1	'Malignant'	1		1	'Malignant'	1		1	'Malignant'	0.999771		1	'Malignant'
1	'Malignant'	0.999947		1	'Malignant'	0.998711		1	'Malignant'	0.999816		1	'Malignant'	0.999999		1	'Malignant'	1		1	'Malignant'	1		1	'Malignant'	1		1	'Malignant'	0.999344		1	'Malignant'	0.0706245		1	'Malignant'	1.11645e-05		1	'Malignant'	0.868968		1	'Malignant'	0.0993374		1	'Malignant'
1	'Malignant'	0.999973		1	'Inflammation'	0.457378		1	'Malignant'	0.999986		1	'Inflammation'	0.000274968		1	'Inflammation'	1.50813e-09		1	'Inflammation'	4.39405e-14		1	'Inflammation'	1.06404e-15		1	'Inflammation'	2.13784e-06		1	'Malignant'	0.998817		1	'Malignant'	0.998439		1	'Malignant'	0.989278		1	'Malignant'	0.7081		1	'Malignant'
1	'Malignant'	0.999957		1	'Malignant'	1		1	'Inflammation'	0.00455494		1	'Malignant'	0.999998		1	'Inflammation'	5.21777e-05		1	'Inflammation'	6.19633e-06		1	'Inflammation'	0.006004		1	'Inflammation'	8.77862e-05		1	'Malignant'	1		1	'Malignant'	1		1	'Malignant'	1		1	'Malignant'	1		1	'Malignant'
1	'Inflammation'	0.00220165		1	'Inflammation'	2.12363e-06		1	'Inflammation'	1.27062e-07		1	'Malignant'	0.421684		1	'Inflammation'	2.03924e-21		1	'Inflammation'	4.4183e-07		1	'Inflammation'	1.66448e-10		1	'Inflammation'	6.41435e-10		1	'Inflammation'	0.729281		1	'Inflammation'	0.226369		1	'Inflammation'	0.478888		1	'Inflammation'	0.793478		1	'Inflammation'
1	'Inflammation'	2.51299e-08		1	'Malignant'	0.999998		1	'Malignant'	0.886976		1	'Malignant'	1		1	'Inflammation'	1.67438e-07		1	'Inflammation'	6.54076e-09		1	'Inflammation'	4.54434e-05		1	'Inflammation'	2.51369e-07		1	'Malignant'	1		1	'Malignant'	1		1	'Malignant'	1		1	'Malignant'	1		1	'Malignant'
1	'Malignant'	0.992826		1	'Inflammation'	0.0472168		1	'Malignant'	1		1	'Malignant'	0.999995		1	'Inflammation'	0.000174231		1	'Inflammation'	1.80031e-07		1	'Inflammation'	0.000205811		1	'Inflammation'	6.1721e-07		1	'Inflammation'	4.58989e-11		1	'Inflammation'	1.057e-06		1	'Inflammation'	0.000473278		1	'Inflammation'	0.000145423		1	'Inflammation'
1	'Malignant'	0.999975		1	'Malignant'	0.729844		1	'Malignant'	0.999909		1	'Inflammation'	3.17885e-06		1	'Malignant'	0.999921		1	'Malignant'	0.999986		1	'Malignant'	0.999999		1	'Malignant'	0.999377		1	'Malignant'	0.99811		1	'Malignant'	1		1	'Malignant'	1		1	'Malignant'	1		1	'Malignant'
1	'Malignant'	0.999974		1	'Malignant'	0.812991		1	'Inflammation'	0.19981		1	'Inflammation'	0.00111841		1	'Inflammation'	1.18913e-23		1	'Inflammation'	9.23157e-15		1	'Inflammation'	4.42805e-09		1	'Inflammation'	5.00043e-13		1	'Malignant'	1		1	'Malignant'	1		1	'Malignant'	0.999982		1	'Malignant'	1		1	'Malignant'
1	'Malignant'	0.998233		1	'Malignant'	0.985918		1	'Inflammation'	0.989713		1	'Malignant'	0.999995		1	'Inflammation'	1.83683e-24		1	'Inflammation'	1.01606e-09		1	'Inflammation'	1.19481e-07		1	'Inflammation'	4.79303e-11		1	'Inflammation'	7.78158e-07		1	'Inflammation'	8.2965e-05		1	'Inflammation'	0.00785252		1	'Inflammation'	1.588e-08		1	'Inflammation'
1	'Malignant'	0.0150648		1	'Malignant'	0.999393		1	'Inflammation'	1.83404e-11		1	'Inflammation'	0.00165039		1	'Inflammation'	1.08931e-15		1	'Inflammation'	3.69218e-09		1	'Inflammation'	3.65872e-13		1	'Inflammation'	7.08895e-07		1	'Malignant'	0.770889		1	'Malignant'	0.204003		1	'Malignant'	0.259333		1	'Malignant'	0.965254		1	'Malignant'
1	'Malignant'	0.999049		1	'Inflammation'	7.8505e-08		1	'Inflammation'	5.29883e-09		1	'Inflammation'	8.40245e-06		1	'Inflammation'	0.0150408		1	'Inflammation'	0.012284		1	'Inflammation'	0.13686		1	'Inflammation'	0.167888		1	'Inflammation'	2.20835e-35		1	'Inflammation'	2.47124e-14		1	'Inflammation'	0.000151386		1	'Inflammation'	7.97131e-07		1	'Inflammation'
1	'Malignant'	0.999876		1	'Inflammation'	0.0853622		1	'Malignant'	0.920724		1	'Inflammation'	9.46467e-09		1	'Malignant'	1		1	'Malignant'	0.999907		1	'Malignant'	0.999926		1	'Malignant'	0.999994		1	'Malignant'	1		1	'Malignant'	0.99998		1	'Malignant'	1		1	'Malignant'	1		1	'Malignant'
1	'Inflammation'	2.84347e-05		1	'Malignant'	1		1	'Malignant'	0.999999		1	'Inflammation'	1.57527e-09		1	'Inflammation'	1.02528e-16		1	'Inflammation'	2.81379e-16		1	'Inflammation'	1.63102e-16		1	'Inflammation'	5.3279e-07		1	'Inflammation'	3.35344e-05		1	'Inflammation'	1.40724e-05		1	'Inflammation'	0.165283		1	'Inflammation'	4.44307e-06		1	'Inflammation'
1	'Inflammation'	0.0330155		1	'Inflammation'	0.0352652		1	'Inflammation'	1.35015e-05		1	'Malignant'	0.999999		1	'Malignant'	0.999954		1	'Malignant'	1		1	'Malignant'	1		1	'Malignant'	0.824607		1	'Malignant'	0.998753		1	'Malignant'	0.999996		1	'Malignant'	0.999998		1	'Malignant'	1		1	'Malignant'
1	'Inflammation'	2.33863e-07		1	'Inflammation'	6.4001e-10		1	'Inflammation'	1.78959e-06		1	'Malignant'	1		1	'Inflammation'	4.26427e-16		1	'Inflammation'	3.95495e-07		1	'Inflammation'	0.000141281		1	'Inflammation'	1.42483e-07		1	'Malignant'	1		1	'Malignant'	1		1	'Malignant'	1		1	'Malignant'	1		1	'Malignant'
1	'Malignant'	0.481716		1	'Inflammation'	1.6585e-05		1	'Malignant'	0.971747		1	'Malignant'	1		1	'Inflammation'	0.00572785		1	'Inflammation'	1.81082e-05		1	'Inflammation'	0.000153916		1	'Inflammation'	1.2966e-06		1	'Inflammation'	1.65353e-43		1	'Inflammation'	1.00295e-14		1	'Inflammation'	0.000167764		1	'Inflammation'	3.25449e-13		1	'Inflammation'
1	'Malignant'	0.992278		1	'Inflammation'	1.35268e-08		1	'Inflammation'	0.00935203		1	'Inflammation'	5.18627e-09		1	'Malignant'	0.999994		1	'Malignant'	1		1	'Malignant'	0.999998		1	'Malignant'	0.999397		1	'Malignant'	0.880148		1	'Malignant'	7.68965e-05		1	'Malignant'	0.998458		1	'Malignant'	0.999885		1	'Malignant'
1	'Inflammation'	0.00051954		1	'Malignant'	0.809713		1	'Inflammation'	6.85191e-05		1	'Malignant'	1		1	'Malignant'	0.999997		1	'Malignant'	1		1	'Malignant'	1		1	'Malignant'	0.999998		1	'Inflammation'	4.91053e-05		1	'Inflammation'	0.000164562		1	'Inflammation'	0.00141609		1	'Inflammation'	8.86485e-07		1	'Inflammation'
1	'Inflammation'	1.41259e-07		1	'Inflammation'	1.09688e-08		1	'Inflammation'	6.05535e-06		1	'Malignant'	1		1	'Inflammation'	0.330198		1	'Inflammation'	0.00309873		1	'Inflammation'	0.00479955		1	'Inflammation'	5.45264e-05		1	'Malignant'	0.999999		1	'Malignant'	1		1	'Malignant'	0.999999		1	'Malignant'	1		1	'Malignant'
1	'Malignant'	0.893676		1	'Malignant'	0.99244		1	'Inflammation'	0.098649		1	'Malignant'	0.96526		1	'Malignant'	0.999999		1	'Malignant'	1		1	'Malignant'	1		1	'Malignant'	0.997704		1	'Inflammation'	5.25539e-12		1	'Inflammation'	2.41474e-10		1	'Inflammation'	0.000183603		1	'Inflammation'	1.75929e-08		1	'Inflammation'
1	'Malignant'	0.999139		1	'Inflammation'	5.80587e-08		1	'Malignant'	0.999751		1	'Malignant'	0.999884		1	'Malignant'	0.99979		1	'Malignant'	1		1	'Malignant'	1		1	'Malignant'	0.999839		1	'Malignant'	1		1	'Malignant'	1		1	'Malignant'	1		1	'Malignant'	1		1	'Malignant'
1	'Malignant'	0.996056		1	'Inflammation'	2.25564e-12		1	'Inflammation'	0.0142242		1	'Malignant'	0.911087		1	'Malignant'	0.999999		1	'Malignant'	1		1	'Malignant'	1		1	'Malignant'	1		1	'Inflammation'	2.91234e-27		1	'Inflammation'	2.14208e-14		1	'Inflammation'	2.63287e-07		1	'Inflammation'	2.88533e-10		1	'Inflammation'
1	'Inflammation'	0.0565913		1	'Inflammation'	3.11209e-08		1	'Malignant'	1		1	'Inflammation'	0.0183582		1	'Inflammation'	4.4133e-06		1	'Inflammation'	0.000857367		1	'Inflammation'	0.00824775		1	'Inflammation'	4.32612e-10		1	'Malignant'	0.999998		1	'Malignant'	0.97698		1	'Malignant'	0.997052		1	'Malignant'	0.997757		1	'Malignant'
1	'Inflammation'	0.908784		1	'Inflammation'	2.3762e-11		1	'Inflammation'	6.85608e-09		1	'Inflammation'	0.00146386		1	'Inflammation'	2.54183e-05		1	'Inflammation'	4.43689e-06		1	'Inflammation'	9.14973e-11		1	'Inflammation'	0.00677313		1	'Inflammation'	4.09995e-28		1	'Inflammation'	5.32261e-14		1	'Inflammation'	1.65714e-05		1	'Inflammation'	5.44779e-08		1	'Inflammation'
1	'Malignant'	0.999992		1	'Malignant'	1		1	'Inflammation'	0.000621061		1	'Inflammation'	4.26171e-12		1	'Inflammation'	1.0047e-06		1	'Inflammation'	1.66571e-11		1	'Inflammation'	4.67029e-06		1	'Inflammation'	1.84573e-06		1	'Malignant'	1		1	'Malignant'	1		1	'Malignant'	1		1	'Malignant'	0.999947		1	'Malignant'
1	'Inflammation'	2.74682e-05		1	'Inflammation'	0.0547385		1	'Malignant'	0.992687		1	'Malignant'	0.999845		1	'Malignant'	1		1	'Malignant'	1		1	'Malignant'	0.999672		1	'Malignant'	0.999976		1	'Malignant'	1		1	'Malignant'	1		1	'Malignant'	1		1	'Malignant'	1		1	'Malignant'
1	'Malignant'	0.99903		1	'Inflammation'	1.08324e-10		1	'Inflammation'	0.111116		1	'Inflammation'	8.51626e-11		1	'Inflammation'	3.31701e-05		1	'Inflammation'	8.78537e-12		1	'Inflammation'	7.82015e-10		1	'Inflammation'	0.000329559		1	'Malignant'	0.999981		1	'Malignant'	0.999998		1	'Malignant'	0.999912		1	'Malignant'	0.999989		1	'Malignant'
1	'Inflammation'	3.50773e-09		1	'Malignant'	0.990064		1	'Inflammation'	1.7716e-07		1	'Malignant'	1		1	'Inflammation'	2.12008e-10		1	'Inflammation'	8.12515e-12		1	'Inflammation'	9.18392e-05		1	'Inflammation'	4.52725e-09		1	'Inflammation'	0.949831		1	'Inflammation'	0.603245		1	'Inflammation'	0.929815		1	'Inflammation'	0.718991		1	'Inflammation'
1	'Malignant'	0.993224		1	'Inflammation'	5.55762e-06		1	'Inflammation'	0.000190311		1	'Malignant'	1		1	'Malignant'	0.688612		1	'Malignant'	0.108781		1	'Malignant'	0.818072		1	'Malignant'	0.259045		1	'Malignant'	0.999993		1	'Malignant'	1		1	'Malignant'	0.999894		1	'Malignant'	1		1	'Malignant'
1	'Inflammation'	0.989002		1	'Malignant'	0.99999		1	'Malignant'	0.994258		1	'Inflammation'	2.0586e-06		1	'Malignant'	0.999955		1	'Malignant'	1		1	'Malignant'	0.999969		1	'Malignant'	0.997549		1	'Malignant'	1		1	'Malignant'	1		1	'Malignant'	1		1	'Malignant'	0.999998		1	'Malignant'
1	'Malignant'	0.999674		1	'Inflammation'	5.73645e-10		1	'Malignant'	0.999992		1	'Malignant'	1		1	'Inflammation'	1.57787e-08		1	'Inflammation'	9.36805e-10		1	'Inflammation'	5.63765e-18		1	'Inflammation'	1.35037e-07		1	'Inflammation'	1.15736e-19		1	'Inflammation'	2.92435e-05		1	'Inflammation'	6.05765e-08		1	'Inflammation'	0.000347171		1	'Inflammation'
1	'Malignant'	0.983435		1	'Malignant'	1		1	'Inflammation'	1.00279e-08		1	'Inflammation'	0.000239864		1	'Malignant'	1		1	'Malignant'	1		1	'Malignant'	0.999995		1	'Malignant'	1		1	'Inflammation'	0.582676		1	'Inflammation'	4.87403e-06		1	'Inflammation'	0.998936		1	'Inflammation'	0.00197251		1	'Inflammation'
1	'Inflammation'	3.51345e-05		1	'Malignant'	0.980782		1	'Inflammation'	0.000915001		1	'Inflammation'	1.30399e-08		1	'Malignant'	1		1	'Malignant'	0.220382		1	'Malignant'	0.966077		1	'Malignant'	0.999931		1	'Inflammation'	4.27871e-14		1	'Inflammation'	6.75954e-06		1	'Inflammation'	0.00338815		1	'Inflammation'	4.4067e-07		1	'Inflammation'
1	'Inflammation'	0.000916511		1	'Inflammation'	5.92341e-05		1	'Inflammation'	0.996681		1	'Malignant'	0.999999		1	'Malignant'	1		1	'Malignant'	1		1	'Malignant'	1		1	'Malignant'	0.999997		1	'Malignant'	1		1	'Malignant'	1		1	'Malignant'	1		1	'Malignant'	1		1	'Malignant'
1	'Malignant'	0.999788		1	'Malignant'	1		1	'Malignant'	0.998783		1	'Malignant'	0.998299		1	'Malignant'	0.999943		1	'Malignant'	1		1	'Malignant'	0.996836		1	'Malignant'	0.999965		1	'Malignant'	1		1	'Malignant'	1		1	'Malignant'	0.996517		1	'Malignant'	0.999995		1	'Malignant'
1	'Inflammation'	0.000109413		1	'Malignant'	0.999996		1	'Inflammation'	0.888275		1	'Malignant'	1		1	'Inflammation'	5.32717e-16		1	'Inflammation'	7.23434e-17		1	'Inflammation'	1.46067e-17		1	'Inflammation'	4.25395e-11		1	'Malignant'	1		1	'Malignant'	0.999991		1	'Malignant'	1		1	'Malignant'	0.999994		1	'Malignant'
1	'Malignant'	0.999996		1	'Inflammation'	1.60387e-11		1	'Inflammation'	0.000104145		1	'Inflammation'	1.57551e-08		1	'Inflammation'	1.29103e-05		1	'Inflammation'	2.9776e-11		1	'Inflammation'	1.23377e-12		1	'Inflammation'	5.85704e-07		1	'Malignant'	0.998522		1	'Malignant'	0.999442		1	'Malignant'	0.999744		1	'Malignant'	0.999982		1	'Malignant'
1	'Malignant'	0.99868		1	'Malignant'	0.933891		1	'Inflammation'	0.00334797		1	'Inflammation'	3.60987e-10		1	'Inflammation'	8.62369e-10		1	'Inflammation'	1.55654e-08		1	'Inflammation'	3.33833e-10		1	'Inflammation'	1.68866e-06		1	'Inflammation'	4.67439e-08		1	'Inflammation'	5.81975e-06		1	'Inflammation'	0.000612172		1	'Inflammation'	5.12615e-07		1	'Inflammation'
1	'Inflammation'	0.00108862		1	'Malignant'	1		1	'Malignant'	0.228937		1	'Inflammation'	0.0153782		1	'Inflammation'	0.99802		1	'Inflammation'	0.216003		1	'Inflammation'	0.443873		1	'Inflammation'	0.0419316		1	'Inflammation'	0.000522057		1	'Inflammation'	0.225386		1	'Inflammation'	0.923914		1	'Inflammation'	0.00053206		1	'Inflammation'
1	'Malignant'	0.996427		1	'Malignant'	0.841253		1	'Malignant'	0.998026		1	'Malignant'	1		1	'Malignant'	0.999999		1	'Malignant'	1		1	'Malignant'	0.999936		1	'Malignant'	0.999996		1	'Malignant'	0.596629		1	'Malignant'	0.934545		1	'Malignant'	0.999996		1	'Malignant'	0.999582		1	'Malignant'
1	'Inflammation'	8.44412e-07		1	'Malignant'	0.851216		1	'Malignant'	0.999757		1	'Malignant'	0.89555		1	'Inflammation'	1.80127e-05		1	'Inflammation'	2.66023e-10		1	'Inflammation'	3.25107e-17		1	'Inflammation'	1.79363e-09		1	'Inflammation'	3.77049e-08		1	'Inflammation'	4.15386e-09		1	'Inflammation'	0.000259316		1	'Inflammation'	2.43424e-07		1	'Inflammation'
1	'Malignant'	1		1	'Inflammation'	1.14924e-05		1	'Inflammation'	0.0607727		1	'Malignant'	1		1	'Inflammation'	2.29615e-05		1	'Inflammation'	3.43512e-09		1	'Inflammation'	1.67481e-07		1	'Inflammation'	0.00019711		1	'Inflammation'	0.40445		1	'Inflammation'	0.00144375		1	'Inflammation'	0.07216		1	'Inflammation'	5.01109e-08		1	'Inflammation'
1	'Malignant'	0.933201		1	'Inflammation'	1.2933e-07		1	'Inflammation'	0.00102601		1	'Malignant'	0.996683		1	'Malignant'	1		1	'Malignant'	1		1	'Malignant'	1		1	'Malignant'	1		1	'Inflammation'	0.00729116		1	'Inflammation'	2.58289e-07		1	'Inflammation'	0.0459044		1	'Inflammation'	0.0164276		1	'Inflammation'
1	'Inflammation'	0.0814103		1	'Malignant'	1		1	'Inflammation'	1.56814e-05		1	'Malignant'	0.153495		1	'Inflammation'	0.00460731		1	'Inflammation'	0.999006		1	'Inflammation'	0.924312		1	'Inflammation'	0.0285972		1	'Inflammation'	7.83418e-06		1	'Inflammation'	0.00439557		1	'Inflammation'	0.531036		1	'Inflammation'	9.16773e-08		1	'Inflammation'
1	'Malignant'	0.828005		1	'Inflammation'	0.000423477		1	'Inflammation'	0.0683698		1	'Malignant'	0.999998		1	'Malignant'	1		1	'Malignant'	1		1	'Malignant'	0.999978		1	'Malignant'	1		1	'Malignant'	0.999999		1	'Malignant'	1		1	'Malignant'	1		1	'Malignant'	0.999995		1	'Malignant'
1	'Malignant'	0.999982		1	'Malignant'	0.77433		1	'Inflammation'	0.0105902		1	'Malignant'	0.999979		1	'Malignant'	1		1	'Malignant'	1		1	'Malignant'	1		1	'Malignant'	1		1	'Malignant'	0.999994		1	'Malignant'	1		1	'Malignant'	1		1	'Malignant'	1		1	'Malignant'
1	'Inflammation'	0.00273252		1	'Inflammation'	6.59736e-06		1	'Malignant'	0.998926		1	'Malignant'	1		1	'Malignant'	1		1	'Malignant'	1		1	'Malignant'	0.999999		1	'Malignant'	1		1	'Inflammation'	0.244047		1	'Inflammation'	0.000482456		1	'Inflammation'	0.996892		1	'Inflammation'	3.27293e-06		1	'Inflammation'
1	'Malignant'	0.773105		1	'Malignant'	1		1	'Inflammation'	0.00735985		1	'Malignant'	0.99842		1	'Malignant'	0.999997		1	'Malignant'	0.999949		1	'Malignant'	0.998542		1	'Malignant'	0.997246		1	'Inflammation'	0.000256588		1	'Inflammation'	9.28517e-05		1	'Inflammation'	0.0016023		1	'Inflammation'	1.42168e-08		1	'Inflammation'
1	'Inflammation'	0.205828		1	'Inflammation'	2.10531e-12		1	'Malignant'	0.999999		1	'Malignant'	1		1	'Malignant'	0.99999		1	'Malignant'	1		1	'Malignant'	1		1	'Malignant'	0.999995		1	'Malignant'	1		1	'Malignant'	0.999433		1	'Malignant'	0.993918		1	'Malignant'	0.999969		1	'Malignant'
1	'Inflammation'	0.00132481		1	'Inflammation'	7.12226e-09		1	'Malignant'	0.985291		1	'Inflammation'	0.0227005		1	'Malignant'	1		1	'Malignant'	1		1	'Malignant'	1		1	'Malignant'	1		1	'Malignant'	0.999988		1	'Malignant'	0.99999		1	'Malignant'	1		1	'Malignant'	0.830664		1	'Malignant'
1	'Malignant'	0.998387		1	'Inflammation'	3.20712e-07		1	'Malignant'	0.994326		1	'Inflammation'	0.00441158		1	'Inflammation'	4.53168e-16		1	'Inflammation'	3.00418e-10		1	'Inflammation'	3.19797e-08		1	'Inflammation'	4.57246e-07		1	'Malignant'	1		1	'Malignant'	1		1	'Malignant'	1		1	'Malignant'	0.999995		1	'Malignant'
1	'Inflammation'	1.47715e-08		1	'Malignant'	0.992568		1	'Malignant'	0.986456		1	'Malignant'	0.999904		1	'Malignant'	1		1	'Malignant'	1		1	'Malignant'	1		1	'Malignant'	0.999973		1	'Inflammation'	8.72089e-09		1	'Inflammation'	1.42475e-05		1	'Inflammation'	0.016601		1	'Inflammation'	7.62815e-08		1	'Inflammation'
1	'Inflammation'	7.91653e-06		1	'Inflammation'	3.83606e-10		1	'Inflammation'	2.11102e-07		1	'Inflammation'	0.116693		1	'Inflammation'	4.53367e-15		1	'Inflammation'	3.16571e-10		1	'Inflammation'	8.16498e-07		1	'Inflammation'	1.01441e-07		1	'Inflammation'	3.36022e-15		1	'Inflammation'	1.19473e-20		1	'Inflammation'	1.34386e-05		1	'Inflammation'	6.18737e-07		1	'Inflammation'
1	'Malignant'	0.995596		1	'Malignant'	1		1	'Inflammation'	0.785622		1	'Inflammation'	4.90151e-06		1	'Inflammation'	5.64428e-14		1	'Inflammation'	5.59606e-09		1	'Inflammation'	1.56173e-05		1	'Inflammation'	1.52373e-10		1	'Inflammation'	8.9435e-06		1	'Inflammation'	0.971639		1	'Inflammation'	0.0727058		1	'Inflammation'	5.59786e-08		1	'Inflammation'
1	'Malignant'	0.93792		1	'Inflammation'	6.86104e-05		1	'Inflammation'	0.266876		1	'Inflammation'	8.97235e-05		1	'Malignant'	0.923169		1	'Malignant'	0.766913		1	'Malignant'	0.998621		1	'Malignant'	0.1326		1	'Inflammation'	1.91072e-20		1	'Inflammation'	2.92148e-06		1	'Inflammation'	0.013195		1	'Inflammation'	1.29144e-06		1	'Inflammation'
1	'Malignant'	0.999999		1	'Malignant'	1		1	'Malignant'	0.99552		1	'Malignant'	0.999468		1	'Inflammation'	2.52431e-10		1	'Inflammation'	3.18915e-12		1	'Inflammation'	9.63331e-18		1	'Inflammation'	1.01605e-06		1	'Malignant'	1		1	'Malignant'	1		1	'Malignant'	0.999121		1	'Malignant'	1		1	'Malignant'
1	'Inflammation'	1.89393e-10		1	'Malignant'	0.737396		1	'Malignant'	0.144489		1	'Inflammation'	9.32204e-05		1	'Malignant'	1		1	'Malignant'	1		1	'Malignant'	1		1	'Malignant'	0.999984		1	'Inflammation'	0.00097572		1	'Inflammation'	0.00737574		1	'Inflammation'	0.0322856		1	'Inflammation'	7.10704e-05		1	'Inflammation'
1	'Inflammation'	0.0278272		1	'Inflammation'	1.01478e-06		1	'Inflammation'	1.15284e-05		1	'Malignant'	0.999991		1	'Malignant'	0.999913		1	'Malignant'	1		1	'Malignant'	0.999819		1	'Malignant'	0.0325582		1	'Inflammation'	0.000581343		1	'Inflammation'	8.89484e-06		1	'Inflammation'	0.0126498		1	'Inflammation'	2.36698e-06		1	'Inflammation'
1	'Malignant'	0.999309		1	'Malignant'	1		1	'Malignant'	0.991803		1	'Malignant'	0.999989		1	'Malignant'	1		1	'Malignant'	1		1	'Malignant'	0.999991		1	'Malignant'	1		1	'Malignant'	1		1	'Malignant'	0.999872		1	'Malignant'	0.999979		1	'Malignant'	1		1	'Malignant'
1	'Malignant'	1		1	'Inflammation'	5.51681e-13		1	'Malignant'	0.999992		1	'Inflammation'	2.18308e-08		1	'Malignant'	1		1	'Malignant'	1		1	'Malignant'	0.999997		1	'Malignant'	1		1	'Inflammation'	4.50641e-07		1	'Inflammation'	0.000351414		1	'Inflammation'	0.581939		1	'Inflammation'	6.28281e-08		1	'Inflammation'
1	'Inflammation'	3.1601e-06		1	'Inflammation'	4.93207e-07		1	'Inflammation'	7.84268e-07		1	'Inflammation'	1.06254e-07		1	'Malignant'	1		1	'Malignant'	1		1	'Malignant'	1		1	'Malignant'	1		1	'Inflammation'	3.00753e-05		1	'Inflammation'	0.00293749		1	'Inflammation'	0.984127		1	'Inflammation'	6.13081e-08		1	'Inflammation'
1	'Malignant'	1		1	'Inflammation'	1.61852e-06		1	'Inflammation'	2.26144e-08		1	'Malignant'	0.997686		1	'Malignant'	0.999985		1	'Malignant'	0.998838		1	'Malignant'	0.880966		1	'Malignant'	0.99733		1	'Malignant'	1		1	'Malignant'	0.998846		1	'Malignant'	1		1	'Malignant'	0.999999		1	'Malignant'
1	'Malignant'	0.999888		1	'Inflammation'	8.67515e-06		1	'Inflammation'	0.0310131		1	'Malignant'	0.982143		1	'Malignant'	1		1	'Malignant'	1		1	'Malignant'	1		1	'Malignant'	0.999736		1	'Inflammation'	0.000905238		1	'Inflammation'	1.40016e-14		1	'Inflammation'	0.00521137		1	'Inflammation'	9.726e-06		1	'Inflammation'
1	'Inflammation'	5.69376e-06		1	'Malignant'	0.555288		1	'Inflammation'	0.730192		1	'Malignant'	1		1	'Inflammation'	9.03241e-05		1	'Inflammation'	2.46036e-08		1	'Inflammation'	6.31114e-06		1	'Inflammation'	1.30814e-10		1	'Inflammation'	0.000432116		1	'Inflammation'	3.89199e-14		1	'Inflammation'	5.14506e-07		1	'Inflammation'	7.48958e-12		1	'Inflammation'
1	'Malignant'	0.995466		1	'Inflammation'	0.00246981		1	'Malignant'	0.999929		1	'Malignant'	0.999643		1	'Malignant'	0.99998		1	'Malignant'	0.999996		1	'Malignant'	0.999969		1	'Malignant'	0.999974		1	'Inflammation'	0.00836432		1	'Inflammation'	7.05606e-09		1	'Inflammation'	0.00701973		1	'Inflammation'	1.67336e-05		1	'Inflammation'
1	'Malignant'	0.999945		1	'Malignant'	0.998398		1	'Inflammation'	4.83573e-09		1	'Malignant'	0.997474		1	'Malignant'	0.999976		1	'Malignant'	0.977334		1	'Malignant'	0.998526		1	'Malignant'	0.362436		1	'Malignant'	0.99979		1	'Malignant'	0.993035		1	'Malignant'	0.995018		1	'Malignant'	0.967174		1	'Malignant'
1	'Malignant'	0.991646		1	'Inflammation'	2.32911e-12		1	'Inflammation'	0.789091		1	'Malignant'	0.975553		1	'Inflammation'	0.000108128		1	'Inflammation'	6.24308e-09		1	'Inflammation'	3.29999e-07		1	'Inflammation'	1.9743e-07		1	'Inflammation'	1.50657e-10		1	'Inflammation'	3.35257e-11		1	'Inflammation'	2.54495e-07		1	'Inflammation'	5.69076e-05		1	'Inflammation'
1	'Inflammation'	3.97203e-07		1	'Malignant'	1		1	'Malignant'	0.997339		1	'Malignant'	0.772451		1	'Malignant'	1		1	'Malignant'	1		1	'Malignant'	1		1	'Malignant'	1		1	'Inflammation'	0.696296		1	'Inflammation'	5.54233e-05		1	'Inflammation'	0.128391		1	'Inflammation'	0.00296882		1	'Inflammation'
1	'Inflammation'	0.0448537		1	'Inflammation'	2.22193e-05		1	'Inflammation'	1.25473e-10		1	'Inflammation'	0.0219328		1	'Malignant'	0.707818		1	'Malignant'	0.835636		1	'Malignant'	0.149404		1	'Malignant'	0.925043		1	'Malignant'	0.999999		1	'Malignant'	1		1	'Malignant'	0.999716		1	'Malignant'	1		1	'Malignant'
1	'Inflammation'	0.0015212		1	'Malignant'	1		1	'Inflammation'	3.71457e-09		1	'Inflammation'	1.60673e-09		1	'Inflammation'	0.00284032		1	'Inflammation'	3.65534e-05		1	'Inflammation'	0.000570134		1	'Inflammation'	1.33647e-06		1	'Malignant'	1		1	'Malignant'	1		1	'Malignant'	1		1	'Malignant'	1		1	'Malignant'
1	'Inflammation'	0.000269835		1	'Inflammation'	1.44555e-11		1	'Inflammation'	4.2311e-10		1	'Inflammation'	8.23461e-05		1	'Inflammation'	1.36914e-11		1	'Inflammation'	2.02987e-13		1	'Inflammation'	3.49545e-20		1	'Inflammation'	6.0852e-14		1	'Malignant'	0.999993		1	'Malignant'	1		1	'Malignant'	1		1	'Malignant'	1		1	'Malignant'
1	'Malignant'	1		1	'Inflammation'	0.00534347		1	'Inflammation'	0.510833		1	'Inflammation'	2.23678e-08		1	'Inflammation'	0.000496704		1	'Inflammation'	1.34988e-05		1	'Inflammation'	0.0782251		1	'Inflammation'	2.18414e-05		1	'Inflammation'	2.33565e-09		1	'Inflammation'	1.22766e-10		1	'Inflammation'	4.6534e-05		1	'Inflammation'	6.51522e-07		1	'Inflammation'
1	'Malignant'	0.998843		1	'Malignant'	1		1	'Malignant'	1		1	'Malignant'	0.999988		1	'Malignant'	0.997878		1	'Malignant'	0.999517		1	'Malignant'	0.981489		1	'Malignant'	0.999597		1	'Malignant'	1		1	'Malignant'	1		1	'Malignant'	0.999787		1	'Malignant'	0.999996		1	'Malignant'
1	'Malignant'	0.999995		1	'Inflammation'	0.00290074		1	'Malignant'	0.92692		1	'Inflammation'	0.00094289		1	'Inflammation'	0.000129466		1	'Inflammation'	0.00657844		1	'Inflammation'	4.00775e-05		1	'Inflammation'	2.61721e-05		1	'Malignant'	1		1	'Malignant'	1		1	'Malignant'	0.999999		1	'Malignant'	1		1	'Malignant'
1	'Inflammation'	2.14787e-07		1	'Inflammation'	1.70861e-14		1	'Malignant'	0.999774		1	'Malignant'	0.968418		1	'Malignant'	1		1	'Malignant'	1		1	'Malignant'	0.999976		1	'Malignant'	1		1	'Inflammation'	6.32982e-09		1	'Inflammation'	6.37037e-06		1	'Inflammation'	0.00332702		1	'Inflammation'	4.84838e-09		1	'Inflammation'
1	'Inflammation'	9.70835e-13		1	'Inflammation'	0.00324217		1	'Inflammation'	9.22939e-05		1	'Malignant'	0.997954		1	'Malignant'	1		1	'Malignant'	1		1	'Malignant'	1		1	'Malignant'	1		1	'Malignant'	0.999989		1	'Malignant'	1		1	'Malignant'	1		1	'Malignant'	1		1	'Malignant'
1	'Malignant'	0.999973		1	'Malignant'	0.996833		1	'Malignant'	0.99877		1	'Inflammation'	1.29379e-05		1	'Malignant'	0.999999		1	'Malignant'	1		1	'Malignant'	1		1	'Malignant'	0.999963		1	'Malignant'	1		1	'Malignant'	1		1	'Malignant'	1		1	'Malignant'	1		1	'Malignant'
1	'Inflammation'	6.11669e-07		1	'Inflammation'	6.0032e-12		1	'Malignant'	0.993827		1	'Malignant'	0.966384		1	'Malignant'	1		1	'Malignant'	1		1	'Malignant'	0.999999		1	'Malignant'	1		1	'Inflammation'	1.68037e-25		1	'Inflammation'	2.60813e-06		1	'Inflammation'	0.00290623		1	'Inflammation'	1.01668e-11		1	'Inflammation'
1	'Inflammation'	1.62555e-07		1	'Malignant'	1		1	'Inflammation'	1.36308e-08		1	'Malignant'	0.97071		1	'Inflammation'	1.21172e-07		1	'Inflammation'	9.24053e-13		1	'Inflammation'	2.07171e-12		1	'Inflammation'	1.21268e-10		1	'Inflammation'	3.82396e-07		1	'Inflammation'	2.72701e-07		1	'Inflammation'	0.148515		1	'Inflammation'	1.19151e-05		1	'Inflammation'
1	'Malignant'	0.598592		1	'Malignant'	0.651897		1	'Malignant'	0.00932112		1	'Malignant'	0.786306		1	'Inflammation'	4.72212e-12		1	'Inflammation'	2.10186e-13		1	'Inflammation'	6.13022e-14		1	'Inflammation'	7.94242e-08		1	'Inflammation'	2.32133e-20		1	'Inflammation'	0.00827323		1	'Inflammation'	0.00293713		1	'Inflammation'	0.000732541		1	'Inflammation'
1	'Inflammation'	0.00244713		1	'Inflammation'	0.486506		1	'Malignant'	0.999854		1	'Inflammation'	3.73004e-06		1	'Malignant'	0.999994		1	'Malignant'	1		1	'Malignant'	1		1	'Malignant'	1		1	'Inflammation'	1.5688e-05		1	'Inflammation'	0.000462016		1	'Inflammation'	0.00504977		1	'Inflammation'	2.98304e-07		1	'Inflammation'
1	'Malignant'	0.999839		1	'Inflammation'	7.78058e-07		1	'Malignant'	0.984455		1	'Inflammation'	8.35662e-09		1	'Inflammation'	6.16976e-07		1	'Inflammation'	1.27072e-10		1	'Inflammation'	1.61931e-07		1	'Inflammation'	1.12756e-07		1	'Malignant'	0.999938		1	'Malignant'	0.941961		1	'Malignant'	0.99927		1	'Malignant'	1		1	'Malignant'
1	'Malignant'	0.963342		1	'Malignant'	0.999982		1	'Inflammation'	3.12977e-05		1	'Inflammation'	8.74658e-05		1	'Inflammation'	0.999999		1	'Inflammation'	0.15229		1	'Inflammation'	0.928546		1	'Inflammation'	0.5501		1	'Malignant'	1		1	'Malignant'	0.999958		1	'Malignant'	0.983247		1	'Malignant'	0.999996		1	'Malignant'
1	'Malignant'	0.999999		1	'Malignant'	0.999549		1	'Malignant'	0.999366		1	'Inflammation'	6.64717e-07		1	'Malignant'	1		1	'Malignant'	1		1	'Malignant'	0.999999		1	'Malignant'	1		1	'Malignant'	1		1	'Malignant'	1		1	'Malignant'	0.999939		1	'Malignant'	1		1	'Malignant'
1	'Inflammation'	0.0152714		1	'Inflammation'	0.0733291		1	'Malignant'	0.990183		1	'Inflammation'	8.09663e-06		1	'Inflammation'	3.33988e-19		1	'Inflammation'	2.96244e-18		1	'Inflammation'	1.26598e-17		1	'Inflammation'	1.953e-14		1	'Malignant'	0.997481		1	'Malignant'	0.965472		1	'Malignant'	0.498989		1	'Malignant'	0.947009		1	'Malignant'
1	'Malignant'	0.916353		1	'Malignant'	1		1	'Inflammation'	5.71394e-07		1	'Inflammation'	3.33655e-08		1	'Inflammation'	2.99488e-07		1	'Inflammation'	3.13854e-07		1	'Inflammation'	9.73212e-10		1	'Inflammation'	4.16119e-07		1	'Inflammation'	5.25791e-06		1	'Inflammation'	4.74611e-12		1	'Inflammation'	0.0175586		1	'Inflammation'	7.53029e-06		1	'Inflammation'
1	'Inflammation'	0.000104974		1	'Malignant'	1		1	'Malignant'	0.999542		1	'Inflammation'	0.00827303		1	'Inflammation'	3.0716e-16		1	'Inflammation'	7.90512e-10		1	'Inflammation'	6.14887e-09		1	'Inflammation'	1.0803e-10		1	'Inflammation'	0.000880398		1	'Inflammation'	1.75549e-05		1	'Inflammation'	0.535136		1	'Inflammation'	0.000171947		1	'Inflammation'
1	'Inflammation'	6.27076e-11		1	'Malignant'	0.999986		1	'Inflammation'	3.34215e-07		1	'Inflammation'	7.80591e-09		1	'Inflammation'	5.14064e-05		1	'Inflammation'	7.2311e-11		1	'Inflammation'	6.47147e-11		1	'Inflammation'	1.06898e-10		1	'Inflammation'	3.60044e-12		1	'Inflammation'	1.66159e-15		1	'Inflammation'	8.43905e-06		1	'Inflammation'	1.34749e-11		1	'Inflammation'
1	'Malignant'	0.999295		1	'Malignant'	1		1	'Inflammation'	7.7689e-12		1	'Inflammation'	1.27719e-06		1	'Malignant'	0.999258		1	'Malignant'	0.662695		1	'Malignant'	0.0253089		1	'Malignant'	0.999997		1	'Inflammation'	0.14623		1	'Inflammation'	1.60678e-05		1	'Inflammation'	0.103498		1	'Inflammation'	1.01412e-07		1	'Inflammation'
1	'Malignant'	0.999898		1	'Inflammation'	0.000835315		1	'Inflammation'	1.41454e-07		1	'Malignant'	0.994428		1	'Inflammation'	3.39654e-24		1	'Inflammation'	2.86926e-13		1	'Inflammation'	1.35324e-07		1	'Inflammation'	9.39244e-09		1	'Inflammation'	0		1	'Inflammation'	6.60812e-13		1	'Inflammation'	1.0946e-07		1	'Inflammation'	3.93111e-07		1	'Inflammation'
1	'Inflammation'	0.0580324		1	'Malignant'	0.464712		1	'Malignant'	0.995883		1	'Malignant'	0.352256		1	'Malignant'	1		1	'Malignant'	0.999945		1	'Malignant'	0.981787		1	'Malignant'	0.999997		1	'Inflammation'	8.93932e-12		1	'Inflammation'	0.000335713		1	'Inflammation'	0.0390937		1	'Inflammation'	2.93754e-06		1	'Inflammation'
1	'Inflammation'	3.142e-07		1	'Inflammation'	0.000533122		1	'Inflammation'	0.000573312		1	'Malignant'	0.999968		1	'Inflammation'	1.46956e-11		1	'Inflammation'	4.52741e-15		1	'Inflammation'	2.33922e-09		1	'Inflammation'	1.50368e-10		1	'Inflammation'	0.000324262		1	'Inflammation'	3.13425e-09		1	'Inflammation'	0.00184046		1	'Inflammation'	4.73548e-05		1	'Inflammation'
1	'Inflammation'	1.84775e-06		1	'Inflammation'	0.00158037		1	'Malignant'	0.99995		1	'Malignant'	0.999873		1	'Malignant'	0.999994		1	'Malignant'	1		1	'Malignant'	0.999995		1	'Malignant'	0.999991		1	'Malignant'	0.0331385		1	'Malignant'	0.00239427		1	'Malignant'	0.208666		1	'Malignant'	0.973046		1	'Malignant'
1	'Malignant'	0.999995		1	'Malignant'	0.99999		1	'Malignant'	0.995645		1	'Inflammation'	2.02206e-06		1	'Malignant'	0.982904		1	'Malignant'	0.955232		1	'Malignant'	0.991155		1	'Malignant'	0.991477		1	'Inflammation'	1.26716e-08		1	'Inflammation'	3.82613e-15		1	'Inflammation'	0.00582071		1	'Inflammation'	6.78828e-06		1	'Inflammation'
1	'Inflammation'	0.0165361		1	'Malignant'	0.999994		1	'Malignant'	0.661389		1	'Malignant'	0.999141		1	'Malignant'	1		1	'Malignant'	0.999978		1	'Malignant'	0.977662		1	'Malignant'	0.999484		1	'Inflammation'	2.51108e-09		1	'Inflammation'	8.73761e-07		1	'Inflammation'	0.00214437		1	'Inflammation'	0.000473968		1	'Inflammation'
1	'Inflammation'	1.38381e-06		1	'Inflammation'	6.04355e-05		1	'Inflammation'	0.0399179		1	'Malignant'	0.999993		1	'Inflammation'	3.52284e-08		1	'Inflammation'	4.56987e-07		1	'Inflammation'	2.5564e-05		1	'Inflammation'	2.60458e-05		1	'Malignant'	1		1	'Malignant'	1		1	'Malignant'	1		1	'Malignant'	0.999999		1	'Malignant'
1	'Inflammation'	0.000113942		1	'Inflammation'	7.25052e-05		1	'Malignant'	0.870349		1	'Inflammation'	0.0436972		1	'Inflammation'	0.000486598		1	'Inflammation'	9.83264e-05		1	'Inflammation'	0.00143491		1	'Inflammation'	0.107398		1	'Inflammation'	2.3089e-07		1	'Inflammation'	2.36657e-06		1	'Inflammation'	9.97652e-06		1	'Inflammation'	4.03036e-08		1	'Inflammation'
1	'Malignant'	0.984872		1	'Malignant'	0.999999		1	'Inflammation'	0.987702		1	'Malignant'	0.999425		1	'Malignant'	0.999967		1	'Malignant'	1		1	'Malignant'	0.999993		1	'Malignant'	0.999926		1	'Inflammation'	1.42921e-08		1	'Inflammation'	7.30248e-06		1	'Inflammation'	0.000558593		1	'Inflammation'	1.49079e-10		1	'Inflammation'
1	'Malignant'	0.927837		1	'Inflammation'	6.99189e-06		1	'Inflammation'	0.000657165		1	'Malignant'	0.999967		1	'Inflammation'	5.68808e-10		1	'Inflammation'	1.6035e-05		1	'Inflammation'	4.83287e-07		1	'Inflammation'	2.10809e-09		1	'Inflammation'	0.000378637		1	'Inflammation'	4.80012e-17		1	'Inflammation'	6.66519e-08		1	'Inflammation'	4.59694e-08		1	'Inflammation'
1	'Malignant'	1		1	'Malignant'	0.999878		1	'Malignant'	0.999551		1	'Malignant'	1		1	'Malignant'	0.999998		1	'Malignant'	1		1	'Malignant'	0.999951		1	'Malignant'	0.999944		1	'Malignant'	0.99995		1	'Malignant'	1		1	'Malignant'	0.998694		1	'Malignant'	0.977068		1	'Malignant'
1	'Inflammation'	1.37229e-07		1	'Inflammation'	4.09131e-05		1	'Malignant'	0.999328		1	'Inflammation'	0.000198734		1	'Malignant'	0.393119		1	'Malignant'	0.0338817		1	'Malignant'	0.861421		1	'Malignant'	0.110182		1	'Malignant'	1		1	'Malignant'	0.0324917		1	'Malignant'	0.999914		1	'Malignant'	0.999983		1	'Malignant'
1	'Malignant'	0.999955		1	'Malignant'	0.99994		1	'Inflammation'	1.92763e-06		1	'Inflammation'	0.000202525		1	'Inflammation'	0.00145577		1	'Inflammation'	1.16053e-08		1	'Inflammation'	9.33536e-09		1	'Inflammation'	3.03408e-05		1	'Malignant'	1		1	'Malignant'	1		1	'Malignant'	1		1	'Malignant'	1		1	'Malignant'
1	'Inflammation'	3.51957e-10		1	'Inflammation'	8.51382e-07		1	'Inflammation'	0.960973		1	'Malignant'	0.649687		1	'Inflammation'	1.65316e-12		1	'Inflammation'	1.58597e-06		1	'Inflammation'	4.1277e-05		1	'Inflammation'	6.95465e-11		1	'Malignant'	1		1	'Malignant'	0.997306		1	'Malignant'	0.999995		1	'Malignant'	1		1	'Malignant'
1	'Malignant'	0.999802		1	'Inflammation'	5.91016e-08		1	'Inflammation'	0.00287974		1	'Inflammation'	6.0471e-06		1	'Malignant'	1		1	'Malignant'	0.999913		1	'Malignant'	0.999994		1	'Malignant'	0.641604		1	'Inflammation'	1.90083e-05		1	'Inflammation'	1.40814e-06		1	'Inflammation'	0.018517		1	'Inflammation'	0.103073		1	'Inflammation'
1	'Inflammation'	1.54266e-08		1	'Inflammation'	3.32212e-05		1	'Inflammation'	0.000184975		1	'Inflammation'	4.77316e-08		1	'Inflammation'	0.0771255		1	'Inflammation'	0.123587		1	'Inflammation'	0.00971553		1	'Inflammation'	0.000253268		1	'Inflammation'	6.40225e-41		1	'Inflammation'	2.18292e-09		1	'Inflammation'	2.26942e-07		1	'Inflammation'	1.0336e-07		1	'Inflammation'
1	'Inflammation'	0.00113806		1	'Malignant'	0.999982		1	'Malignant'	1		1	'Inflammation'	0.0801548		1	'Inflammation'	0.0132696		1	'Inflammation'	1.0935e-05		1	'Inflammation'	5.00844e-05		1	'Inflammation'	0.522721		1	'Malignant'	1		1	'Malignant'	1		1	'Malignant'	0.999178		1	'Malignant'	1		1	'Malignant'
1	'Inflammation'	0.94241		1	'Malignant'	1		1	'Malignant'	0.998715		1	'Malignant'	0.98763		1	'Inflammation'	0.315576		1	'Inflammation'	6.71419e-07		1	'Inflammation'	3.62807e-09		1	'Inflammation'	4.34742e-07		1	'Inflammation'	2.92836e-31		1	'Inflammation'	2.76214e-16		1	'Inflammation'	5.15265e-11		1	'Inflammation'	2.10936e-11		1	'Inflammation'
1	'Malignant'	0.999977		1	'Malignant'	0.379801		1	'Inflammation'	3.35031e-05		1	'Malignant'	1		1	'Inflammation'	0.255972		1	'Inflammation'	0.000128832		1	'Inflammation'	0.134235		1	'Inflammation'	3.8637e-05		1	'Inflammation'	0.00029651		1	'Inflammation'	1.56527e-06		1	'Inflammation'	0.522869		1	'Inflammation'	4.52593e-06		1	'Inflammation'
1	'Malignant'	0.99991		1	'Malignant'	0.999998		1	'Inflammation'	7.64835e-08		1	'Inflammation'	2.26139e-06		1	'Malignant'	0.999586		1	'Malignant'	0.999857		1	'Malignant'	0.996317		1	'Malignant'	1		1	'Inflammation'	2.00606e-06		1	'Inflammation'	7.20911e-07		1	'Inflammation'	2.44236e-05		1	'Inflammation'	1.05204e-06		1	'Inflammation'
1	'Malignant'	0.993384		1	'Inflammation'	0.757358		1	'Inflammation'	0.709936		1	'Malignant'	0.962595		1	'Inflammation'	0.00136284		1	'Inflammation'	0.082398		1	'Inflammation'	0.00333397		1	'Inflammation'	0.251493		1	'Inflammation'	6.52552e-31		1	'Inflammation'	1.31969e-11		1	'Inflammation'	8.94693e-08		1	'Inflammation'	6.37241e-07		1	'Inflammation'
1	'Inflammation'	0.00155672		1	'Malignant'	1		1	'Malignant'	0.999996		1	'Inflammation'	8.69134e-06		1	'Inflammation'	1.33627e-07		1	'Inflammation'	1.00572e-08		1	'Inflammation'	1.04289e-07		1	'Inflammation'	1.42317e-08		1	'Inflammation'	0.000358232		1	'Inflammation'	0.00502946		1	'Inflammation'	0.319926		1	'Inflammation'	0.000262931		1	'Inflammation'
1	'Inflammation'	6.94508e-06		1	'Inflammation'	3.33731e-10		1	'Malignant'	1		1	'Inflammation'	1.86323e-05		1	'Inflammation'	2.26847e-10		1	'Inflammation'	9.44585e-11		1	'Inflammation'	2.36812e-08		1	'Inflammation'	5.464e-06		1	'Inflammation'	2.96539e-20		1	'Inflammation'	1.88106e-08		1	'Inflammation'	7.91396e-10		1	'Inflammation'	4.11891e-10		1	'Inflammation'
1	'Malignant'	0.999826		1	'Inflammation'	2.031e-13		1	'Malignant'	0.999234		1	'Inflammation'	0.00109512		1	'Inflammation'	1.1112e-19		1	'Inflammation'	9.9953e-06		1	'Inflammation'	9.06111e-06		1	'Inflammation'	3.89458e-06		1	'Malignant'	1		1	'Malignant'	0.999998		1	'Malignant'	1		1	'Malignant'	0.999991		1	'Malignant'
1	'Inflammation'	1.74115e-07		1	'Inflammation'	1.7594e-13		1	'Malignant'	0.993884		1	'Malignant'	0.999999		1	'Inflammation'	1.49385e-20		1	'Inflammation'	4.4699e-11		1	'Inflammation'	5.31886e-07		1	'Inflammation'	1.0291e-07		1	'Inflammation'	0.393599		1	'Inflammation'	0.000146133		1	'Inflammation'	0.0723522		1	'Inflammation'	0.000100827		1	'Inflammation'
1	'Inflammation'	0.00064344		1	'Inflammation'	5.15678e-07		1	'Malignant'	0.999947		1	'Inflammation'	6.56501e-06		1	'Malignant'	1		1	'Malignant'	1		1	'Malignant'	1		1	'Malignant'	0.999997		1	'Inflammation'	8.51826e-08		1	'Inflammation'	4.61055e-05		1	'Inflammation'	0.0657438		1	'Inflammation'	0.0165646		1	'Inflammation'
1	'Inflammation'	0.315665		1	'Inflammation'	2.54876e-05		1	'Inflammation'	5.93205e-06		1	'Inflammation'	6.06806e-08		1	'Inflammation'	0.00721958		1	'Inflammation'	2.18027e-05		1	'Inflammation'	0.00886874		1	'Inflammation'	0.000878102		1	'Inflammation'	2.01564e-05		1	'Inflammation'	6.19797e-06		1	'Inflammation'	0.00180135		1	'Inflammation'	9.29722e-08		1	'Inflammation'
1	'Inflammation'	2.70882e-05		1	'Malignant'	0.99999		1	'Inflammation'	8.91748e-10		1	'Inflammation'	2.97224e-05		1	'Inflammation'	0.00327588		1	'Inflammation'	0.00281641		1	'Inflammation'	0.655782		1	'Inflammation'	0.0111966		1	'Inflammation'	0.998981		1	'Inflammation'	0.819775		1	'Inflammation'	0.970694		1	'Inflammation'	0.999427		1	'Inflammation'
1	'Inflammation'	9.76047e-09		1	'Malignant'	0.999992		1	'Inflammation'	4.38538e-05		1	'Inflammation'	2.55053e-07		1	'Malignant'	0.999861		1	'Malignant'	0.99996		1	'Malignant'	0.997577		1	'Malignant'	0.982124		1	'Inflammation'	1.38807e-17		1	'Inflammation'	3.3569e-12		1	'Inflammation'	2.8164e-05		1	'Inflammation'	2.66933e-06		1	'Inflammation'
1	'Inflammation'	0.067776		1	'Malignant'	0.999997		1	'Inflammation'	0.00274543		1	'Inflammation'	2.48676e-06		1	'Malignant'	0.998525		1	'Malignant'	0.6785		1	'Malignant'	0.828499		1	'Malignant'	0.999972		1	'Malignant'	1		1	'Malignant'	1		1	'Malignant'	0.999949		1	'Malignant'	1		1	'Malignant'
1	'Inflammation'	1.36353e-08		1	'Inflammation'	0.0414626		1	'Inflammation'	1.13338e-06		1	'Inflammation'	0.0023097		1	'Inflammation'	6.7374e-07		1	'Inflammation'	1.27972e-09		1	'Inflammation'	2.76185e-10		1	'Inflammation'	4.95931e-10		1	'Malignant'	1		1	'Malignant'	0.999998		1	'Malignant'	0.999715		1	'Malignant'	0.995476		1	'Malignant'
1	'Inflammation'	2.10067e-06		1	'Malignant'	0.99995		1	'Inflammation'	1.05253e-08		1	'Inflammation'	0.000688788		1	'Malignant'	0.999999		1	'Malignant'	0.999994		1	'Malignant'	0.999999		1	'Malignant'	0.999999		1	'Inflammation'	0.00383232		1	'Inflammation'	0.0168655		1	'Inflammation'	0.552524		1	'Inflammation'	0.70443		1	'Inflammation'
1	'Malignant'	0.999794		1	'Inflammation'	6.64144e-09		1	'Inflammation'	0.96245		1	'Inflammation'	2.9313e-06		1	'Inflammation'	1.77517e-20		1	'Inflammation'	1.24536e-15		1	'Inflammation'	7.3499e-20		1	'Inflammation'	1.21118e-11		1	'Malignant'	1		1	'Malignant'	0.999994		1	'Malignant'	1		1	'Malignant'	1		1	'Malignant'
1	'Inflammation'	0.862365		1	'Inflammation'	2.45872e-06		1	'Inflammation'	8.43317e-05		1	'Inflammation'	0.0100149		1	'Inflammation'	0.000145484		1	'Inflammation'	0.148264		1	'Inflammation'	3.36049e-07		1	'Inflammation'	4.1121e-05		1	'Inflammation'	8.79333e-07		1	'Inflammation'	6.83365e-07		1	'Inflammation'	0.000359808		1	'Inflammation'	1.55708e-06		1	'Inflammation'
1	'Inflammation'	3.56904e-13		1	'Inflammation'	0.00121382		1	'Inflammation'	0.0432628		1	'Inflammation'	8.58202e-06		1	'Inflammation'	3.89723e-11		1	'Inflammation'	7.05977e-10		1	'Inflammation'	4.22368e-17		1	'Inflammation'	4.34569e-08		1	'Malignant'	1		1	'Malignant'	0.999997		1	'Malignant'	0.99997		1	'Malignant'	1		1	'Malignant'
1	'Malignant'	0.996562		1	'Inflammation'	0.000375366		1	'Malignant'	0.96422		1	'Malignant'	0.839727		1	'Inflammation'	3.71508e-21		1	'Inflammation'	1.05452e-14		1	'Inflammation'	3.58007e-16		1	'Inflammation'	1.56272e-11		1	'Malignant'	0.999936		1	'Malignant'	1		1	'Malignant'	0.999998		1	'Malignant'	1		1	'Malignant'
1	'Inflammation'	9.88013e-06		1	'Inflammation'	5.11784e-07		1	'Inflammation'	0.0118972		1	'Inflammation'	6.79074e-06		1	'Inflammation'	9.33834e-09		1	'Inflammation'	6.58722e-08		1	'Inflammation'	1.85188e-10		1	'Inflammation'	1.39293e-08		1	'Malignant'	1		1	'Malignant'	1		1	'Malignant'	0.999967		1	'Malignant'	0.999795		1	'Malignant'
1	'Inflammation'	0.0171609		1	'Malignant'	1		1	'Malignant'	0.999938		1	'Malignant'	0.999588		1	'Inflammation'	0.000218852		1	'Inflammation'	4.40433e-09		1	'Inflammation'	5.95012e-09		1	'Inflammation'	0.00044633		1	'Malignant'	1		1	'Malignant'	1		1	'Malignant'	0.999999		1	'Malignant'	1		1	'Malignant'
1	'Inflammation'	0.999003		1	'Malignant'	0.999998		1	'Malignant'	0.919592		1	'Inflammation'	4.82717e-06		1	'Inflammation'	9.63618e-14		1	'Inflammation'	2.40944e-14		1	'Inflammation'	3.20861e-09		1	'Inflammation'	1.48747e-09		1	'Inflammation'	3.58602e-08		1	'Inflammation'	6.82683e-07		1	'Inflammation'	0.000302007		1	'Inflammation'	3.29879e-09		1	'Inflammation'
1	'Inflammation'	9.74896e-08		1	'Inflammation'	2.02746e-10		1	'Malignant'	0.781158		1	'Malignant'	0.0592451		1	'Inflammation'	1.40097e-08		1	'Inflammation'	1.17088e-17		1	'Inflammation'	5.28759e-17		1	'Inflammation'	2.76979e-10		1	'Malignant'	0.999987		1	'Malignant'	0.984613		1	'Malignant'	0.999369		1	'Malignant'	0.999613		1	'Malignant'
1	'Inflammation'	0.000164304		1	'Malignant'	1		1	'Inflammation'	3.14733e-05		1	'Malignant'	1		1	'Inflammation'	5.97666e-06		1	'Inflammation'	0.00850809		1	'Inflammation'	0.000574765		1	'Inflammation'	0.000334951		1	'Malignant'	1		1	'Malignant'	1		1	'Malignant'	0.999878		1	'Malignant'	1		1	'Malignant'
1	'Inflammation'	5.53047e-08		1	'Inflammation'	4.97554e-06		1	'Inflammation'	2.7138e-07		1	'Inflammation'	1.18584e-06		1	'Malignant'	1		1	'Malignant'	1		1	'Malignant'	0.999966		1	'Malignant'	1		1	'Malignant'	0.999658		1	'Malignant'	0.994512		1	'Malignant'	0.999975		1	'Malignant'	0.998191		1	'Malignant'
1	'Malignant'	0.979323		1	'Inflammation'	0.000466368		1	'Malignant'	0.99999		1	'Malignant'	0.999439		1	'Malignant'	1		1	'Malignant'	1		1	'Malignant'	1		1	'Malignant'	1		1	'Malignant'	1		1	'Malignant'	0.975553		1	'Malignant'	0.999552		1	'Malignant'	1		1	'Malignant'
1	'Inflammation'	4.50407e-08		1	'Malignant'	0.999969		1	'Malignant'	0.999267		1	'Inflammation'	5.90867e-08		1	'Inflammation'	1.90334e-08		1	'Inflammation'	3.43468e-05		1	'Inflammation'	1.27619e-07		1	'Inflammation'	3.22706e-08		1	'Malignant'	0.999996		1	'Malignant'	1		1	'Malignant'	1		1	'Malignant'	1		1	'Malignant'
1	'Malignant'	0.999871		1	'Inflammation'	0.930202		1	'Inflammation'	0.966656		1	'Malignant'	1		1	'Inflammation'	0.621991		1	'Inflammation'	1.69174e-05		1	'Inflammation'	0.0686128		1	'Inflammation'	0.0100709		1	'Malignant'	1		1	'Malignant'	0.999999		1	'Malignant'	0.999932		1	'Malignant'	1		1	'Malignant'
1	'Inflammation'	0.00054095		1	'Inflammation'	3.76167e-06		1	'Inflammation'	0.0117337		1	'Inflammation'	0.221491		1	'Inflammation'	7.22595e-17		1	'Inflammation'	4.41574e-16		1	'Inflammation'	3.19338e-16		1	'Inflammation'	2.38875e-05		1	'Malignant'	1		1	'Malignant'	1		1	'Malignant'	1		1	'Malignant'	1		1	'Malignant'
1	'Inflammation'	3.78799e-15		1	'Inflammation'	0.0502488		1	'Inflammation'	2.49568e-09		1	'Malignant'	0.196441		1	'Malignant'	1		1	'Malignant'	1		1	'Malignant'	0.999991		1	'Malignant'	0.999996		1	'Inflammation'	1.88335e-23		1	'Inflammation'	1.83626e-10		1	'Inflammation'	1.38925e-05		1	'Inflammation'	2.23715e-09		1	'Inflammation'
1	'Malignant'	0.898966		1	'Inflammation'	3.41034e-07		1	'Inflammation'	9.9823e-08		1	'Malignant'	0.999997		1	'Malignant'	1		1	'Malignant'	1		1	'Malignant'	0.999971		1	'Malignant'	0.999999		1	'Inflammation'	1.5341e-18		1	'Inflammation'	1.29423e-14		1	'Inflammation'	0.000841248		1	'Inflammation'	1.69733e-11		1	'Inflammation'
1	'Inflammation'	0.00898777		1	'Inflammation'	5.87367e-09		1	'Inflammation'	5.05672e-07		1	'Inflammation'	1.92161e-06		1	'Malignant'	1		1	'Malignant'	1		1	'Malignant'	1		1	'Malignant'	0.999999		1	'Malignant'	0.999981		1	'Malignant'	0.999362		1	'Malignant'	0.998822		1	'Malignant'	1		1	'Malignant'
1	'Malignant'	0.989159		1	'Malignant'	0.951061		1	'Inflammation'	0.932145		1	'Inflammation'	2.38573e-05		1	'Malignant'	0.998468		1	'Malignant'	0.999974		1	'Malignant'	0.998345		1	'Malignant'	0.999741		1	'Inflammation'	9.30466e-07		1	'Inflammation'	7.92007e-08		1	'Inflammation'	0.000323601		1	'Inflammation'	3.3016e-06		1	'Inflammation'
1	'Malignant'	0.999949		1	'Inflammation'	8.83036e-06		1	'Malignant'	0.99746		1	'Inflammation'	0.0142362		1	'Malignant'	1		1	'Malignant'	1		1	'Malignant'	1		1	'Malignant'	1		1	'Inflammation'	1.58339e-07		1	'Inflammation'	3.51624e-05		1	'Inflammation'	0.00816303		1	'Inflammation'	1.90698e-05		1	'Inflammation'
1	'Malignant'	0.991854		1	'Malignant'	1		1	'Inflammation'	0.714279		1	'Malignant'	0.998913		1	'Malignant'	0.999922		1	'Malignant'	1		1	'Malignant'	0.999998		1	'Malignant'	0.999999		1	'Malignant'	0.999999		1	'Malignant'	1		1	'Malignant'	1		1	'Malignant'	1		1	'Malignant'
1	'Malignant'	0.999869		1	'Inflammation'	2.07827e-07		1	'Malignant'	0.999952		1	'Inflammation'	0.00310022		1	'Malignant'	1		1	'Malignant'	0.806834		1	'Malignant'	0.996646		1	'Malignant'	0.999953		1	'Inflammation'	1.74369e-07		1	'Inflammation'	2.45625e-08		1	'Inflammation'	8.95298e-05		1	'Inflammation'	0.000577513		1	'Inflammation'
1	'Inflammation'	0.0978331		1	'Inflammation'	2.18246e-08		1	'Malignant'	0.998201		1	'Malignant'	0.99982		1	'Inflammation'	0.00016298		1	'Inflammation'	5.21591e-15		1	'Inflammation'	1.38634e-13		1	'Inflammation'	7.37545e-06		1	'Malignant'	1		1	'Malignant'	1		1	'Malignant'	1		1	'Malignant'	1		1	'Malignant'
1	'Malignant'	0.999993		1	'Inflammation'	2.47866e-06		1	'Inflammation'	3.06763e-06		1	'Malignant'	0.018744		1	'Malignant'	0.999689		1	'Malignant'	0.999841		1	'Malignant'	0.999998		1	'Malignant'	0.999988		1	'Malignant'	1		1	'Malignant'	0.999999		1	'Malignant'	1		1	'Malignant'	0.999999		1	'Malignant'
1	'Malignant'	0.999867		1	'Inflammation'	6.93846e-08		1	'Malignant'	0.995265		1	'Malignant'	1		1	'Inflammation'	2.77689e-07		1	'Inflammation'	7.50963e-06		1	'Inflammation'	2.9502e-06		1	'Inflammation'	4.13339e-07		1	'Inflammation'	2.76132e-10		1	'Inflammation'	3.36336e-15		1	'Inflammation'	3.75518e-05		1	'Inflammation'	4.72608e-08		1	'Inflammation'
1	'Inflammation'	1.39045e-07		1	'Malignant'	1		1	'Inflammation'	0.226229		1	'Malignant'	0.999943		1	'Inflammation'	4.75685e-09		1	'Inflammation'	6.36076e-10		1	'Inflammation'	2.74874e-08		1	'Inflammation'	4.46032e-10		1	'Inflammation'	1.81031e-07		1	'Inflammation'	1.34333e-06		1	'Inflammation'	0.124534		1	'Inflammation'	1.2088e-06		1	'Inflammation'
1	'Inflammation'	0.000219913		1	'Malignant'	1		1	'Inflammation'	0.000295742		1	'Malignant'	1		1	'Malignant'	0.99998		1	'Malignant'	0.999999		1	'Malignant'	1		1	'Malignant'	1		1	'Inflammation'	1.51486e-05		1	'Inflammation'	4.33939e-14		1	'Inflammation'	0.000186615		1	'Inflammation'	5.60493e-07		1	'Inflammation'
1	'Malignant'	0.999792		1	'Inflammation'	3.16391e-07		1	'Malignant'	0.99865		1	'Malignant'	0.999612		1	'Inflammation'	3.41817e-07		1	'Inflammation'	3.47283e-10		1	'Inflammation'	7.89055e-16		1	'Inflammation'	4.59997e-06		1	'Malignant'	1		1	'Malignant'	1		1	'Malignant'	0.999991		1	'Malignant'	0.999999		1	'Malignant'
1	'Inflammation'	6.39354e-05		1	'Inflammation'	9.79729e-07		1	'Inflammation'	0.333403		1	'Malignant'	0.836245		1	'Malignant'	0.990647		1	'Malignant'	0.0559507		1	'Malignant'	0.992662		1	'Malignant'	0.999282		1	'Malignant'	1		1	'Malignant'	1		1	'Malignant'	1		1	'Malignant'	1		1	'Malignant'
1	'Malignant'	0.607966		1	'Inflammation'	8.90979e-11		1	'Malignant'	0.999985		1	'Inflammation'	0.000164111		1	'Malignant'	0.999996		1	'Malignant'	0.999827		1	'Malignant'	0.906386		1	'Malignant'	1		1	'Malignant'	1		1	'Malignant'	0.999872		1	'Malignant'	0.99195		1	'Malignant'	0.999999		1	'Malignant'
1	'Inflammation'	1.45568e-05		1	'Malignant'	1		1	'Malignant'	0.99957		1	'Malignant'	0.998121		1	'Malignant'	1		1	'Malignant'	1		1	'Malignant'	0.999998		1	'Malignant'	1		1	'Malignant'	1		1	'Malignant'	1		1	'Malignant'	0.99979		1	'Malignant'	1		1	'Malignant'
1	'Malignant'	0.999991		1	'Malignant'	0.993327		1	'Inflammation'	0.103697		1	'Malignant'	0.997926		1	'Malignant'	1		1	'Malignant'	1		1	'Malignant'	1		1	'Malignant'	1		1	'Inflammation'	1.04497e-07		1	'Inflammation'	0.000214339		1	'Inflammation'	0.00968585		1	'Inflammation'	2.07491e-07		1	'Inflammation'
1	'Inflammation'	0.286705		1	'Inflammation'	0.00163669		1	'Malignant'	0.990961		1	'Inflammation'	3.2581e-05		1	'Malignant'	1		1	'Malignant'	1		1	'Malignant'	0.999926		1	'Malignant'	1		1	'Malignant'	1		1	'Malignant'	0.999997		1	'Malignant'	0.999976		1	'Malignant'	1		1	'Malignant'
1	'Malignant'	0.10558		1	'Malignant'	0.998627		1	'Inflammation'	0.0105287		1	'Malignant'	0.218144		1	'Inflammation'	0.957047		1	'Inflammation'	0.00980942		1	'Inflammation'	0.035958		1	'Inflammation'	0.251552		1	'Malignant'	0.999996		1	'Malignant'	0.999904		1	'Malignant'	0.999999		1	'Malignant'	1		1	'Malignant'
1	'Malignant'	0.999993		1	'Inflammation'	0.000217103		1	'Malignant'	0.999996		1	'Malignant'	0.999997		1	'Inflammation'	4.85639e-15		1	'Inflammation'	7.1689e-06		1	'Inflammation'	4.67697e-17		1	'Inflammation'	6.74554e-06		1	'Inflammation'	2.6009e-06		1	'Inflammation'	4.34187e-06		1	'Inflammation'	0.0167996		1	'Inflammation'	3.619e-08		1	'Inflammation'
1	'Malignant'	0.999998		1	'Inflammation'	2.24305e-09		1	'Malignant'	0.894917		1	'Malignant'	0.998781		1	'Malignant'	1		1	'Malignant'	1		1	'Malignant'	1		1	'Malignant'	0.999977		1	'Inflammation'	2.11959e-05		1	'Inflammation'	2.84941e-06		1	'Inflammation'	0.000779016		1	'Inflammation'	0.00287053		1	'Inflammation'
1	'Malignant'	0.999883		1	'Malignant'	0.936172		1	'Malignant'	0.94614		1	'Malignant'	0.999977		1	'Malignant'	0.999999		1	'Malignant'	1		1	'Malignant'	0.999994		1	'Malignant'	1		1	'Inflammation'	0.0133697		1	'Inflammation'	0.000603994		1	'Inflammation'	0.984848		1	'Inflammation'	2.46848e-07		1	'Inflammation'
1	'Malignant'	0.999989		1	'Inflammation'	9.02756e-05		1	'Inflammation'	0.102321		1	'Malignant'	0.914068		1	'Inflammation'	2.52145e-05		1	'Inflammation'	2.29696e-08		1	'Inflammation'	8.57409e-07		1	'Inflammation'	1.20591e-06		1	'Malignant'	0.999998		1	'Malignant'	0.999999		1	'Malignant'	0.989545		1	'Malignant'	0.999994		1	'Malignant'
1	'Malignant'	0.999329		1	'Inflammation'	0.807965		1	'Inflammation'	8.84393e-06		1	'Inflammation'	2.58064e-07		1	'Inflammation'	1.40609e-05		1	'Inflammation'	2.16985e-05		1	'Inflammation'	4.74015e-05		1	'Inflammation'	2.49237e-07		1	'Malignant'	1		1	'Malignant'	1		1	'Malignant'	1		1	'Malignant'	1		1	'Malignant'
1	'Malignant'	0.995025		1	'Malignant'	0.997029		1	'Malignant'	0.981908		1	'Malignant'	0.99993		1	'Inflammation'	0.000209741		1	'Inflammation'	0.000565587		1	'Inflammation'	0.00695968		1	'Inflammation'	0.00334752		1	'Inflammation'	2.93059e-16		1	'Inflammation'	5.43581e-12		1	'Inflammation'	2.48891e-07		1	'Inflammation'	1.06378e-05		1	'Inflammation'
1	'Malignant'	0.998941		1	'Inflammation'	5.10339e-06		1	'Inflammation'	5.00607e-08		1	'Inflammation'	0.000953186		1	'Malignant'	0.965153		1	'Malignant'	0.0227974		1	'Malignant'	0.991513		1	'Malignant'	0.89519		1	'Inflammation'	2.30659e-10		1	'Inflammation'	1.39509e-06		1	'Inflammation'	0.0206015		1	'Inflammation'	2.69421e-07		1	'Inflammation'
1	'Inflammation'	0.743785		1	'Malignant'	0.989979		1	'Malignant'	1		1	'Malignant'	0.999942		1	'Inflammation'	0.0087947		1	'Inflammation'	1.17167e-08		1	'Inflammation'	5.67133e-07		1	'Inflammation'	0.0668853		1	'Malignant'	0.999999		1	'Malignant'	0.999999		1	'Malignant'	0.998926		1	'Malignant'	0.994866		1	'Malignant'
1	'Inflammation'	7.21208e-05		1	'Malignant'	1		1	'Malignant'	0.624641		1	'Inflammation'	3.31124e-05		1	'Malignant'	1		1	'Malignant'	1		1	'Malignant'	1		1	'Malignant'	1		1	'Inflammation'	1.11288e-06		1	'Inflammation'	4.2671e-16		1	'Inflammation'	2.04476e-07		1	'Inflammation'	2.07593e-07		1	'Inflammation'
1	'Inflammation'	2.57171e-05		1	'Malignant'	1		1	'Malignant'	0.993821		1	'Inflammation'	6.92729e-07		1	'Inflammation'	3.53538e-26		1	'Inflammation'	1.84757e-14		1	'Inflammation'	5.84124e-22		1	'Inflammation'	2.91103e-13		1	'Malignant'	1		1	'Malignant'	1		1	'Malignant'	1		1	'Malignant'	1		1	'Malignant'
1	'Malignant'	0.999912		1	'Inflammation'	3.9501e-08		1	'Inflammation'	0.668904		1	'Malignant'	1		1	'Inflammation'	0.00222538		1	'Inflammation'	2.37447e-10		1	'Inflammation'	4.76744e-08		1	'Inflammation'	0.000129692		1	'Inflammation'	1.82969e-29		1	'Inflammation'	3.03578e-09		1	'Inflammation'	4.96588e-08		1	'Inflammation'	9.04151e-12		1	'Inflammation'
1	'Malignant'	0.91474		1	'Malignant'	0.997331		1	'Inflammation'	1.15118e-07		1	'Malignant'	1		1	'Inflammation'	2.88678e-09		1	'Inflammation'	1.66039e-08		1	'Inflammation'	0.00743846		1	'Inflammation'	7.65185e-12		1	'Inflammation'	3.6601e-06		1	'Inflammation'	0.000640753		1	'Inflammation'	0.138109		1	'Inflammation'	2.31065e-05		1	'Inflammation'
1	'Malignant'	0.999993		1	'Malignant'	0.981732		1	'Inflammation'	0.0117173		1	'Malignant'	0.99793		1	'Malignant'	1		1	'Malignant'	1		1	'Malignant'	0.99999		1	'Malignant'	1		1	'Malignant'	1		1	'Malignant'	1		1	'Malignant'	1		1	'Malignant'	1		1	'Malignant'
1	'Inflammation'	6.43168e-17		1	'Inflammation'	0.0024871		1	'Malignant'	0.828969		1	'Malignant'	0.999983		1	'Inflammation'	4.94734e-09		1	'Inflammation'	1.96814e-10		1	'Inflammation'	5.89929e-10		1	'Inflammation'	3.59366e-06		1	'Malignant'	1		1	'Malignant'	0.99989		1	'Malignant'	0.99995		1	'Malignant'	1		1	'Malignant'
1	'Inflammation'	0.00553929		1	'Malignant'	1		1	'Inflammation'	0.447305		1	'Malignant'	0.999495		1	'Inflammation'	5.50229e-05		1	'Inflammation'	5.80383e-08		1	'Inflammation'	5.5173e-17		1	'Inflammation'	3.77572e-07		1	'Inflammation'	6.21974e-09		1	'Inflammation'	4.36591e-06		1	'Inflammation'	0.00662525		1	'Inflammation'	8.50274e-08		1	'Inflammation'
1	'Malignant'	0.999999		1	'Inflammation'	7.06529e-09		1	'Inflammation'	9.34203e-05		1	'Malignant'	0.999997		1	'Malignant'	1		1	'Malignant'	1		1	'Malignant'	1		1	'Malignant'	1		1	'Malignant'	0.999982		1	'Malignant'	0.979395		1	'Malignant'	0.989968		1	'Malignant'	0.956524		1	'Malignant'
1	'Inflammation'	5.35235e-07		1	'Inflammation'	0.327836		1	'Malignant'	0.717644		1	'Malignant'	0.615992		1	'Inflammation'	9.26437e-06		1	'Inflammation'	5.04511e-15		1	'Inflammation'	4.80058e-17		1	'Inflammation'	6.38863e-13		1	'Malignant'	0.99996		1	'Malignant'	0.99354		1	'Malignant'	0.999992		1	'Malignant'	0.945805		1	'Malignant'
1	'Inflammation'	6.31516e-08		1	'Malignant'	0.82536		1	'Inflammation'	0.000482143		1	'Malignant'	1		1	'Malignant'	0.999997		1	'Malignant'	1		1	'Malignant'	0.999983		1	'Malignant'	1		1	'Malignant'	0.995851		1	'Malignant'	0.973076		1	'Malignant'	0.093348		1	'Malignant'	0.585961		1	'Malignant'
1	'Malignant'	0.999271		1	'Malignant'	0.999999		1	'Inflammation'	0.00648433		1	'Malignant'	0.239065		1	'Malignant'	1		1	'Malignant'	1		1	'Malignant'	0.999905		1	'Malignant'	1		1	'Inflammation'	3.2531e-10		1	'Inflammation'	4.78617e-07		1	'Inflammation'	0.000225515		1	'Inflammation'	2.41951e-12		1	'Inflammation'
1	'Inflammation'	0.0662417		1	'Malignant'	1		1	'Inflammation'	8.97751e-06		1	'Inflammation'	7.38956e-05		1	'Malignant'	1		1	'Malignant'	0.999864		1	'Malignant'	0.999741		1	'Malignant'	1		1	'Inflammation'	0.59205		1	'Inflammation'	0.263526		1	'Inflammation'	0.988212		1	'Inflammation'	0.253972		1	'Inflammation'
1	'Inflammation'	6.23174e-11		1	'Inflammation'	0.458935		1	'Malignant'	0.998873		1	'Malignant'	1		1	'Inflammation'	2.56837e-11		1	'Inflammation'	4.85854e-10		1	'Inflammation'	8.48712e-15		1	'Inflammation'	6.42913e-07		1	'Malignant'	1		1	'Malignant'	1		1	'Malignant'	0.998981		1	'Malignant'	1		1	'Malignant'
1	'Inflammation'	1.13517e-08		1	'Malignant'	0.999503		1	'Malignant'	0.978506		1	'Malignant'	0.999975		1	'Malignant'	1		1	'Malignant'	1		1	'Malignant'	1		1	'Malignant'	1		1	'Inflammation'	1		1	'Inflammation'	0.999892		1	'Inflammation'	0.994851		1	'Inflammation'	0.999996		1	'Inflammation'
1	'Malignant'	1		1	'Inflammation'	0.00019648		1	'Malignant'	0.999762		1	'Malignant'	0.999919		1	'Inflammation'	4.55326e-08		1	'Inflammation'	6.84455e-06		1	'Inflammation'	6.27593e-05		1	'Inflammation'	0.000139817		1	'Inflammation'	1.41807e-09		1	'Inflammation'	7.69489e-10		1	'Inflammation'	4.8298e-05		1	'Inflammation'	2.24597e-07		1	'Inflammation'
1	'Inflammation'	0.00179529		1	'Inflammation'	2.94508e-08		1	'Malignant'	0.999917		1	'Inflammation'	5.34616e-09		1	'Inflammation'	2.77866e-09		1	'Inflammation'	9.06481e-09		1	'Inflammation'	1.59618e-06		1	'Inflammation'	1.30489e-10		1	'Malignant'	0.999998		1	'Malignant'	0.999884		1	'Malignant'	0.99998		1	'Malignant'	0.99999		1	'Malignant'
1	'Malignant'	0.999999		1	'Malignant'	0.841884		1	'Malignant'	0.807901		1	'Malignant'	0.997638		1	'Inflammation'	0.0251397		1	'Inflammation'	2.83628e-06		1	'Inflammation'	0.000197476		1	'Inflammation'	0.000237313		1	'Inflammation'	0.000222599		1	'Inflammation'	1.54844e-08		1	'Inflammation'	6.21701e-07		1	'Inflammation'	0.0004845		1	'Inflammation'
1	'Malignant'	0.997796		1	'Inflammation'	1.3086e-09		1	'Malignant'	0.999866		1	'Inflammation'	4.57011e-05		1	'Malignant'	0.999996		1	'Malignant'	1		1	'Malignant'	1		1	'Malignant'	0.999984		1	'Inflammation'	4.26353e-05		1	'Inflammation'	2.07596e-09		1	'Inflammation'	0.000138307		1	'Inflammation'	5.15394e-07		1	'Inflammation'
1	'Malignant'	0.997574		1	'Inflammation'	6.09211e-08		1	'Inflammation'	0.068426		1	'Inflammation'	0.000500661		1	'Inflammation'	1.53547e-22		1	'Inflammation'	1.26087e-12		1	'Inflammation'	1.84273e-10		1	'Inflammation'	4.28911e-07		1	'Malignant'	1		1	'Malignant'	0.922066		1	'Malignant'	1		1	'Malignant'	1		1	'Malignant'
1	'Malignant'	0.99968		1	'Malignant'	1		1	'Malignant'	0.999542		1	'Inflammation'	5.46746e-05		1	'Malignant'	1		1	'Malignant'	0.788764		1	'Malignant'	0.999567		1	'Malignant'	0.999995		1	'Malignant'	1		1	'Malignant'	0.999924		1	'Malignant'	1		1	'Malignant'	1		1	'Malignant'
1	'Inflammation'	2.07392e-05		1	'Inflammation'	6.05021e-07		1	'Inflammation'	6.79279e-10		1	'Malignant'	1		1	'Inflammation'	0.000227824		1	'Inflammation'	2.02254e-05		1	'Inflammation'	2.7467e-06		1	'Inflammation'	4.70113e-12		1	'Malignant'	0.872532		1	'Malignant'	0.302267		1	'Malignant'	0.990409		1	'Malignant'	0.999965		1	'Malignant'
1	'Malignant'	0.999342		1	'Malignant'	0.999727		1	'Malignant'	1		1	'Inflammation'	0.00399431		1	'Malignant'	1		1	'Malignant'	1		1	'Malignant'	0.999997		1	'Malignant'	0.999999		1	'Inflammation'	6.59131e-27		1	'Inflammation'	1.04789e-12		1	'Inflammation'	6.75104e-10		1	'Inflammation'	3.25471e-10		1	'Inflammation'
[truncated: 10,569 more rows]
[truncated: 22 more columns]

## Sheet: Statistics
File legend
The present supplementary file is a Microsoft® Excel® workbook that details the raw data for the 20 experiments in which no test-set augmentation was done, including all of the image-classification output probabilities.
[truncated: 21 more rows]
