# Supplementary material for: Which data subset should be augmented for deep learning? a simulation study using urothelial cell carcinoma histopathology images
Source: BMC Bioinformatics. 2023 Mar 3;24:75. doi: 10.1186/s12859-023-05199-y (PMC9983182; doi:10.1186/s12859-023-05199-y)
Supplement: Supplementary file 4 — Additional file 4. A Microsoft® Excel® workbook that details the raw data for the 8 experiments in which either the test set was augmented alone (after its allocation) or augmentation of the whole dataset was done before test-set allocation. All of the image-classification output probabilities are included. [file 12859_2023_5199_MOESM4_ESM.xlsx]

## Sheet: Experiments
File legend
The present supplementary file is a Microsoft® Excel® workbook that details the raw data for the 8 experiments in which either the test set was augmented alone (after its allocation) or augmentation of the whole dataset was done before test-set allocation. All of the image-classification output probabilities are included.
Fold S/N	Experiment S/N	Experiment design (way of augmentation)	Network	Fold	Training dataset size	Validation dataset size	Testing dataset size	Actual epochs	Total seconds	Validation accuracy (%)	True positive	True negative	False positive	False negative
121	25	Make 3 sets, then augment test only	Inception-v3	1	7054	2352	18824	12	13897	93.79	8655	8811	709	649
122	25	Make 3 sets, then augment test only	Inception-v3	2	7055	2352	18816	9	10535	92.69	8650	8873	647	646
123	25	Make 3 sets, then augment test only	Inception-v3	3	7055	2352	18816	9	9667	94.22	8803	8613	907	493
124	25	Make 3 sets, then augment test only	Inception-v3	4	7056	2352	18808	11	12385	93.11	9027	8205	1307	269
125	25	Make 3 sets, then augment test only	Inception-v3	5	7056	2352	18808	12	13035	93.58	8863	8355	1157	433
126	26	Make 3 sets, then augment test only	GoogLeNet	1	7054	2352	18824	14	3134	93.49	8423	9006	514	881
127	26	Make 3 sets, then augment test only	GoogLeNet	2	7055	2352	18816	12	2586	93.66	8737	8640	880	559
128	26	Make 3 sets, then augment test only	GoogLeNet	3	7055	2352	18816	12	2622	93.66	8376	9043	477	920
129	26	Make 3 sets, then augment test only	GoogLeNet	4	7056	2352	18808	13	2925	92.94	8952	8235	1277	344
130	26	Make 3 sets, then augment test only	GoogLeNet	5	7056	2352	18808	11	2639	93.32	8714	8520	992	582
131	27	Make 3 sets, then augment test only	SqueezeNet	1	7054	2352	18824	31	2921	93.75	9023	8637	883	281
132	27	Make 3 sets, then augment test only	SqueezeNet	2	7055	2352	18816	29	2631	92.86	8984	8454	1066	312
133	27	Make 3 sets, then augment test only	SqueezeNet	3	7055	2352	18816	32	3035	93.75	8760	8842	678	536
134	27	Make 3 sets, then augment test only	SqueezeNet	4	7056	2352	18808	26	2492	93.49	8868	8536	976	428
135	27	Make 3 sets, then augment test only	SqueezeNet	5	7056	2352	18808	20	1892	92.94	8877	8331	1181	419
136	28	Make 3 sets, then augment test only	ResNet-101	1	7054	2352	18824	14	19742	95.03	8712	8774	746	592
137	28	Make 3 sets, then augment test only	ResNet-101	2	7055	2352	18816	9	11725	93.84	8869	8607	913	427
138	28	Make 3 sets, then augment test only	ResNet-101	3	7055	2352	18816	14	18144	95.15	8599	8997	523	697
139	28	Make 3 sets, then augment test only	ResNet-101	4	7056	2352	18808	9	11531	94.3	8579	8876	636	717
140	28	Make 3 sets, then augment test only	ResNet-101	5	7056	2352	18808	9	11569	94.86	8428	8982	530	868
141	29	Augment all before making 3 sets	Inception-v3	1	56443	18814	18815	25	224365	99.38	9227	9470	47	71
142	29	Augment all before making 3 sets	Inception-v3	2	56443	18815	18814	38	330051	99.54	9262	9463	54	35
143	29	Augment all before making 3 sets	Inception-v3	3	56444	18814	18814	18	164795	99.28	9241	9434	82	57
144	29	Augment all before making 3 sets	Inception-v3	4	56443	18815	18814	31	277842	99.45	9255	9443	74	42
145	29	Augment all before making 3 sets	Inception-v3	5	56443	18814	18815	31	275823	99.39	9214	9479	38	84
146	30	Augment all before making 3 sets	GoogLeNet	1	56443	18814	18815	18	35951	97.77	9253	9148	369	45
147	30	Augment all before making 3 sets	GoogLeNet	2	56443	18815	18814	29	65167	98.7	9191	9387	130	106
148	30	Augment all before making 3 sets	GoogLeNet	3	56444	18814	18814	29	65442	98.84	9179	9400	116	119
149	30	Augment all before making 3 sets	GoogLeNet	4	56443	18815	18814	22	48389	98.54	9196	9355	162	101
150	30	Augment all before making 3 sets	GoogLeNet	5	56443	18814	18815	27	59594	98.71	9210	9349	168	88
151	31	Augment all before making 3 sets	SqueezeNet	1	56443	18814	18815	23	17891	95.29	8544	9380	137	754
152	31	Augment all before making 3 sets	SqueezeNet	2	56443	18815	18814	22	18557	96.42	8893	9333	184	404
153	31	Augment all before making 3 sets	SqueezeNet	3	56444	18814	18814	19	15901	96.78	8868	9347	169	430
154	31	Augment all before making 3 sets	SqueezeNet	4	56443	18815	18814	24	20519	97.18	9187	9137	380	110
155	31	Augment all before making 3 sets	SqueezeNet	5	56443	18814	18815	16	13249	95.96	9158	8874	643	140
156	32	Augment all before making 3 sets	ResNet-101	1	56443	18814	18815	27	283075	98.79	9154	9445	72	144
157	32	Augment all before making 3 sets	ResNet-101	2	56443	18815	18814	34	358183	98.89	9137	9477	40	160
158	32	Augment all before making 3 sets	ResNet-101	3	56444	18814	18814	18	200054	98.93	9209	9410	106	89
159	32	Augment all before making 3 sets	ResNet-101	4	56443	18815	18814	27	287889	99.07	9153	9481	36	144
160	32	Augment all before making 3 sets	ResNet-101	5	56443	18814	18815	34	353132	99.01	9200	9460	57	98

## Sheet: Classification probabilities
File legend
The present supplementary file is a Microsoft® Excel® workbook that details the raw data for the 8 experiments in which either the test set was augmented alone (after its allocation) or augmentation of the whole dataset was done before test-set allocation. All of the image-classification output probabilities are included.
Scores for experiment 25				Scores for experiment 26				Scores for experiment 27				Scores for experiment 28				Scores for experiment 29				Scores for experiment 30				Scores for experiment 31				Scores for experiment 32
Fold	True class	Probability		Fold	True class	Probability		Fold	True class	Probability		Fold	True class	Probability		Fold	True class	Probability		Fold	True class	Probability		Fold	True class	Probability		Fold	True class	Probability
1	'Inflammation'	9.47229e-13		1	'Inflammation'	3.64503e-12		1	'Inflammation'	4.45792e-12		1	'Inflammation'	1.33682e-09		1	'Malignant'	0.999913		1	'Malignant'	1		1	'Malignant'	0.992159		1	'Malignant'	0.99999
1	'Inflammation'	6.30594e-08		1	'Inflammation'	7.05968e-11		1	'Inflammation'	6.13318e-08		1	'Inflammation'	8.47288e-07		1	'Inflammation'	0.000484618		1	'Inflammation'	1.15878e-07		1	'Inflammation'	0.00629397		1	'Inflammation'	3.36661e-08
1	'Inflammation'	0.000194373		1	'Inflammation'	2.03814e-14		1	'Inflammation'	1.97745e-06		1	'Inflammation'	9.00861e-05		1	'Malignant'	1		1	'Malignant'	1		1	'Malignant'	0.999975		1	'Malignant'	0.999927
1	'Inflammation'	2.92257e-07		1	'Inflammation'	3.5807e-07		1	'Inflammation'	0.000224763		1	'Inflammation'	2.50165e-05		1	'Inflammation'	3.9194e-06		1	'Inflammation'	8.21882e-06		1	'Inflammation'	0.525713		1	'Inflammation'	3.94504e-06
1	'Inflammation'	2.28319e-09		1	'Inflammation'	4.10797e-08		1	'Inflammation'	1.68104e-05		1	'Inflammation'	1.76352e-06		1	'Malignant'	1		1	'Malignant'	0.999948		1	'Malignant'	0.962344		1	'Malignant'	0.999731
1	'Inflammation'	4.78114e-05		1	'Inflammation'	4.22639e-10		1	'Inflammation'	8.97343e-10		1	'Inflammation'	5.2482e-09		1	'Malignant'	1		1	'Malignant'	1		1	'Malignant'	0.986795		1	'Malignant'	1
1	'Inflammation'	9.75476e-07		1	'Inflammation'	4.89935e-06		1	'Inflammation'	0.00011929		1	'Inflammation'	3.00862e-05		1	'Inflammation'	6.90356e-09		1	'Inflammation'	2.17442e-08		1	'Inflammation'	7.40943e-05		1	'Inflammation'	8.06592e-08
1	'Malignant'	1		1	'Malignant'	0.999999		1	'Malignant'	0.999489		1	'Malignant'	0.999961		1	'Malignant'	0.999999		1	'Malignant'	1		1	'Malignant'	0.92059		1	'Malignant'	0.999957
1	'Inflammation'	5.59459e-06		1	'Inflammation'	1.42481e-11		1	'Inflammation'	0.000630773		1	'Inflammation'	8.50464e-06		1	'Inflammation'	1.59924e-20		1	'Inflammation'	3.55066e-17		1	'Inflammation'	6.66895e-05		1	'Inflammation'	1.83048e-14
1	'Malignant'	0.999997		1	'Malignant'	0.978448		1	'Malignant'	0.994228		1	'Malignant'	0.994428		1	'Inflammation'	2.37286e-20		1	'Inflammation'	6.45172e-12		1	'Inflammation'	0.000107759		1	'Inflammation'	4.65909e-11
1	'Malignant'	1		1	'Malignant'	1		1	'Malignant'	1		1	'Malignant'	0.999997		1	'Inflammation'	7.94949e-08		1	'Inflammation'	0.127273		1	'Inflammation'	0.00106846		1	'Inflammation'	5.11799e-08
1	'Malignant'	0.999956		1	'Malignant'	0.999994		1	'Malignant'	0.999951		1	'Malignant'	0.932355		1	'Inflammation'	1.11176e-15		1	'Inflammation'	9.91817e-13		1	'Inflammation'	6.20341e-05		1	'Inflammation'	9.30918e-10
1	'Malignant'	0.999947		1	'Malignant'	0.928475		1	'Malignant'	0.994827		1	'Malignant'	0.984423		1	'Inflammation'	7.2363e-07		1	'Inflammation'	4.14444e-07		1	'Inflammation'	0.00518721		1	'Inflammation'	4.49276e-06
1	'Malignant'	0.198271		1	'Malignant'	0.432958		1	'Malignant'	0.916213		1	'Malignant'	0.97759		1	'Malignant'	1		1	'Malignant'	1		1	'Malignant'	0.998491		1	'Malignant'	1
1	'Malignant'	0.982404		1	'Malignant'	0.999999		1	'Malignant'	0.999971		1	'Malignant'	0.999937		1	'Malignant'	1		1	'Malignant'	1		1	'Malignant'	0.998196		1	'Malignant'	0.999894
1	'Inflammation'	5.29257e-06		1	'Inflammation'	4.0847e-09		1	'Inflammation'	5.29995e-05		1	'Inflammation'	2.3446e-07		1	'Malignant'	0.999682		1	'Malignant'	1		1	'Malignant'	0.634545		1	'Malignant'	0.996706
1	'Malignant'	0.275785		1	'Malignant'	0.995629		1	'Malignant'	0.999485		1	'Malignant'	0.99612		1	'Inflammation'	0.000303151		1	'Inflammation'	1.68636e-08		1	'Inflammation'	0.00417376		1	'Inflammation'	1.85106e-06
1	'Malignant'	0.334979		1	'Malignant'	0.999012		1	'Malignant'	0.988394		1	'Malignant'	0.99983		1	'Malignant'	1		1	'Malignant'	1		1	'Malignant'	0.914988		1	'Malignant'	1
1	'Inflammation'	0.0222133		1	'Inflammation'	0.000241125		1	'Inflammation'	0.150603		1	'Inflammation'	0.996803		1	'Inflammation'	4.007e-20		1	'Inflammation'	7.58083e-06		1	'Inflammation'	0.000310653		1	'Inflammation'	2.63662e-05
1	'Malignant'	0.999536		1	'Malignant'	0.999999		1	'Malignant'	0.999999		1	'Malignant'	1		1	'Malignant'	1		1	'Malignant'	1		1	'Malignant'	1		1	'Malignant'	1
1	'Malignant'	0.999999		1	'Malignant'	1		1	'Malignant'	0.99991		1	'Malignant'	0.999999		1	'Inflammation'	2.68423e-12		1	'Inflammation'	1.38096e-12		1	'Inflammation'	0.000225287		1	'Inflammation'	4.83441e-10
1	'Inflammation'	0.0019461		1	'Inflammation'	0.151473		1	'Inflammation'	0.00308656		1	'Inflammation'	0.524393		1	'Malignant'	1		1	'Malignant'	1		1	'Malignant'	1		1	'Malignant'	1
1	'Malignant'	0.999981		1	'Malignant'	0.235326		1	'Malignant'	0.993429		1	'Malignant'	0.811584		1	'Malignant'	1		1	'Malignant'	1		1	'Malignant'	1		1	'Malignant'	1
1	'Inflammation'	0.659975		1	'Inflammation'	0.00414133		1	'Inflammation'	0.00457675		1	'Inflammation'	0.846542		1	'Inflammation'	1.38147e-07		1	'Inflammation'	4.32304e-08		1	'Inflammation'	0.00372039		1	'Inflammation'	0.000145835
1	'Inflammation'	0.000156702		1	'Inflammation'	6.64085e-09		1	'Inflammation'	5.92714e-09		1	'Inflammation'	3.46748e-06		1	'Inflammation'	7.92936e-21		1	'Inflammation'	1.68705e-09		1	'Inflammation'	7.71323e-05		1	'Inflammation'	1.12931e-06
1	'Inflammation'	0.00788512		1	'Inflammation'	3.14946e-05		1	'Inflammation'	0.0204749		1	'Inflammation'	0.640093		1	'Inflammation'	9.5085e-15		1	'Inflammation'	7.6311e-13		1	'Inflammation'	0.000126805		1	'Inflammation'	2.89626e-10
1	'Inflammation'	0.145572		1	'Inflammation'	0.000660767		1	'Inflammation'	0.942124		1	'Inflammation'	0.000463595		1	'Inflammation'	1.25906e-19		1	'Inflammation'	2.35539e-17		1	'Inflammation'	9.66351e-05		1	'Inflammation'	5.83281e-09
1	'Inflammation'	4.3073e-05		1	'Inflammation'	0.827367		1	'Inflammation'	0.344859		1	'Inflammation'	0.208494		1	'Inflammation'	3.46864e-10		1	'Inflammation'	3.36193e-10		1	'Inflammation'	0.00478521		1	'Inflammation'	5.29675e-11
1	'Malignant'	0.999987		1	'Malignant'	0.999705		1	'Malignant'	0.982525		1	'Malignant'	1		1	'Malignant'	1		1	'Malignant'	1		1	'Malignant'	0.993551		1	'Malignant'	1
1	'Inflammation'	5.69438e-13		1	'Inflammation'	1.15556e-11		1	'Inflammation'	1.96362e-10		1	'Inflammation'	1.65096e-09		1	'Malignant'	0.999999		1	'Malignant'	1		1	'Malignant'	0.999987		1	'Malignant'	1
1	'Malignant'	0.999991		1	'Malignant'	0.999953		1	'Malignant'	0.998945		1	'Malignant'	1		1	'Inflammation'	1.11227e-06		1	'Inflammation'	0.321383		1	'Inflammation'	0.0134243		1	'Inflammation'	1.6521e-07
1	'Malignant'	0.239657		1	'Malignant'	0.994295		1	'Malignant'	0.55707		1	'Malignant'	0.902799		1	'Malignant'	1		1	'Malignant'	1		1	'Malignant'	0.999065		1	'Malignant'	1
1	'Inflammation'	0.789112		1	'Inflammation'	0.0245143		1	'Inflammation'	0.96974		1	'Inflammation'	0.445538		1	'Inflammation'	7.26927e-14		1	'Inflammation'	9.71457e-18		1	'Inflammation'	5.18438e-05		1	'Inflammation'	3.60688e-11
1	'Malignant'	0.997731		1	'Malignant'	0.999994		1	'Malignant'	1		1	'Malignant'	1		1	'Malignant'	0.999999		1	'Malignant'	1		1	'Malignant'	0.999957		1	'Malignant'	1
1	'Inflammation'	2.50506e-07		1	'Inflammation'	6.93218e-11		1	'Inflammation'	4.94044e-08		1	'Inflammation'	2.83519e-06		1	'Inflammation'	1.13976e-14		1	'Inflammation'	9.00169e-12		1	'Inflammation'	6.8517e-05		1	'Inflammation'	2.83872e-08
1	'Inflammation'	0.00139584		1	'Inflammation'	7.15646e-11		1	'Inflammation'	1.31733e-09		1	'Inflammation'	0.0101314		1	'Malignant'	0.996971		1	'Malignant'	0.604125		1	'Malignant'	0.224035		1	'Malignant'	0.52901
1	'Inflammation'	0.000259987		1	'Inflammation'	9.83778e-06		1	'Inflammation'	0.00016707		1	'Inflammation'	5.53661e-08		1	'Inflammation'	0.0273106		1	'Inflammation'	0.430417		1	'Inflammation'	0.00284674		1	'Inflammation'	0.000131202
1	'Malignant'	0.942673		1	'Malignant'	0.999986		1	'Malignant'	0.996755		1	'Malignant'	0.908971		1	'Malignant'	0.999825		1	'Malignant'	1		1	'Malignant'	0.999997		1	'Malignant'	1
1	'Inflammation'	1.21801e-05		1	'Inflammation'	0.000127585		1	'Inflammation'	0.00205493		1	'Inflammation'	0.00741529		1	'Malignant'	1		1	'Malignant'	1		1	'Malignant'	0.998516		1	'Malignant'	1
1	'Malignant'	0.752543		1	'Malignant'	0.99877		1	'Malignant'	0.96497		1	'Malignant'	0.981355		1	'Inflammation'	3.02647e-09		1	'Inflammation'	0.0188292		1	'Inflammation'	0.00101279		1	'Inflammation'	1.77334e-10
1	'Malignant'	0.999879		1	'Malignant'	1		1	'Malignant'	0.997896		1	'Malignant'	0.999989		1	'Malignant'	1		1	'Malignant'	1		1	'Malignant'	1		1	'Malignant'	0.999999
1	'Inflammation'	9.54771e-08		1	'Inflammation'	6.032e-13		1	'Inflammation'	1.00442e-09		1	'Inflammation'	1.47073e-11		1	'Malignant'	0.999999		1	'Malignant'	1		1	'Malignant'	1		1	'Malignant'	1
1	'Inflammation'	6.91501e-08		1	'Inflammation'	6.34413e-08		1	'Inflammation'	5.10058e-08		1	'Inflammation'	3.67519e-07		1	'Malignant'	1		1	'Malignant'	1		1	'Malignant'	0.989942		1	'Malignant'	1
1	'Inflammation'	0.000219915		1	'Inflammation'	0.00035992		1	'Inflammation'	0.0260127		1	'Inflammation'	0.000915682		1	'Malignant'	1		1	'Malignant'	1		1	'Malignant'	1		1	'Malignant'	1
1	'Inflammation'	0.0117902		1	'Inflammation'	2.2576e-06		1	'Inflammation'	0.162165		1	'Inflammation'	0.000314846		1	'Inflammation'	7.07178e-15		1	'Inflammation'	8.56025e-14		1	'Inflammation'	5.13659e-05		1	'Inflammation'	1.32663e-10
1	'Malignant'	0.109288		1	'Malignant'	0.99102		1	'Malignant'	0.854177		1	'Malignant'	0.945971		1	'Inflammation'	2.38011e-12		1	'Inflammation'	3.38094e-19		1	'Inflammation'	6.09128e-05		1	'Inflammation'	6.01853e-07
1	'Inflammation'	2.61584e-07		1	'Inflammation'	1.76182e-07		1	'Inflammation'	1.25437e-06		1	'Inflammation'	6.39998e-05		1	'Malignant'	0.999683		1	'Malignant'	1		1	'Malignant'	0.935413		1	'Malignant'	0.836468
1	'Malignant'	0.999953		1	'Malignant'	1		1	'Malignant'	0.999844		1	'Malignant'	0.999381		1	'Malignant'	0.997139		1	'Malignant'	1		1	'Malignant'	0.653061		1	'Malignant'	1
1	'Malignant'	1		1	'Malignant'	1		1	'Malignant'	0.999991		1	'Malignant'	0.999999		1	'Inflammation'	1.81777e-10		1	'Inflammation'	1.50498e-09		1	'Inflammation'	0.00141258		1	'Inflammation'	1.65631e-06
1	'Malignant'	0.382602		1	'Malignant'	0.992033		1	'Malignant'	0.992985		1	'Malignant'	0.197381		1	'Malignant'	1		1	'Malignant'	0.999999		1	'Malignant'	0.999026		1	'Malignant'	0.99951
1	'Inflammation'	0.0010451		1	'Inflammation'	0.00389243		1	'Inflammation'	0.000179315		1	'Inflammation'	1.33288e-05		1	'Malignant'	1		1	'Malignant'	1		1	'Malignant'	0.999986		1	'Malignant'	0.999724
1	'Inflammation'	6.38984e-08		1	'Inflammation'	1.04225e-09		1	'Inflammation'	1.62328e-08		1	'Inflammation'	2.78156e-06		1	'Inflammation'	0.675672		1	'Inflammation'	0.898904		1	'Inflammation'	0.8869		1	'Inflammation'	0.00186895
1	'Inflammation'	4.00872e-07		1	'Inflammation'	1.72905e-08		1	'Inflammation'	3.19337e-09		1	'Inflammation'	1.49102e-06		1	'Inflammation'	1.12469e-23		1	'Inflammation'	2.79998e-20		1	'Inflammation'	5.4368e-05		1	'Inflammation'	1.25952e-10
1	'Inflammation'	0.00337995		1	'Inflammation'	0.000133035		1	'Inflammation'	7.96317e-05		1	'Inflammation'	0.000453039		1	'Inflammation'	7.04187e-07		1	'Inflammation'	3.4012e-08		1	'Inflammation'	0.00077112		1	'Inflammation'	8.58672e-09
1	'Malignant'	0.999985		1	'Malignant'	1		1	'Malignant'	0.99998		1	'Malignant'	0.999998		1	'Inflammation'	9.67247e-15		1	'Inflammation'	3.48225e-12		1	'Inflammation'	4.80873e-05		1	'Inflammation'	1.72619e-10
1	'Malignant'	0.999994		1	'Malignant'	1		1	'Malignant'	0.999981		1	'Malignant'	1		1	'Malignant'	0.999945		1	'Malignant'	1		1	'Malignant'	0.999954		1	'Malignant'	1
1	'Malignant'	0.999984		1	'Malignant'	1		1	'Malignant'	0.99983		1	'Malignant'	0.999975		1	'Malignant'	1		1	'Malignant'	1		1	'Malignant'	0.99711		1	'Malignant'	1
1	'Inflammation'	0.00267947		1	'Inflammation'	7.789e-06		1	'Inflammation'	2.83224e-05		1	'Inflammation'	2.91401e-05		1	'Malignant'	1		1	'Malignant'	1		1	'Malignant'	0.999999		1	'Malignant'	1
1	'Inflammation'	1.86734e-08		1	'Inflammation'	0.000107191		1	'Inflammation'	0.000425514		1	'Inflammation'	5.22526e-13		1	'Malignant'	0.999873		1	'Malignant'	0.994135		1	'Malignant'	0.466109		1	'Malignant'	0.99999
1	'Malignant'	1		1	'Malignant'	0.999955		1	'Malignant'	0.999768		1	'Malignant'	0.999998		1	'Malignant'	1		1	'Malignant'	1		1	'Malignant'	0.999653		1	'Malignant'	1
1	'Malignant'	1		1	'Malignant'	0.999994		1	'Malignant'	0.999895		1	'Malignant'	0.999998		1	'Inflammation'	1.593e-07		1	'Inflammation'	1.2053e-16		1	'Inflammation'	5.77538e-05		1	'Inflammation'	4.46846e-09
1	'Malignant'	0.999643		1	'Malignant'	0.914258		1	'Malignant'	0.999777		1	'Malignant'	0.998596		1	'Malignant'	1		1	'Malignant'	1		1	'Malignant'	1		1	'Malignant'	0.999997
1	'Inflammation'	5.57047e-05		1	'Inflammation'	2.53072e-05		1	'Inflammation'	0.32497		1	'Inflammation'	1.22774e-05		1	'Inflammation'	7.67373e-07		1	'Inflammation'	6.63356e-06		1	'Inflammation'	0.000653169		1	'Inflammation'	2.49303e-05
1	'Malignant'	0.992033		1	'Malignant'	1		1	'Malignant'	1		1	'Malignant'	0.999998		1	'Malignant'	0.99999		1	'Malignant'	1		1	'Malignant'	0.999984		1	'Malignant'	1
1	'Malignant'	0.999963		1	'Malignant'	0.999999		1	'Malignant'	0.999254		1	'Malignant'	0.999561		1	'Inflammation'	2.97269e-06		1	'Inflammation'	0.0214553		1	'Inflammation'	0.00119322		1	'Inflammation'	0.00406166
1	'Inflammation'	5.72757e-06		1	'Inflammation'	3.01272e-08		1	'Inflammation'	9.12549e-05		1	'Inflammation'	4.07279e-07		1	'Inflammation'	3.34829e-24		1	'Inflammation'	8.50412e-11		1	'Inflammation'	6.2563e-05		1	'Inflammation'	2.70748e-11
1	'Inflammation'	6.07071e-08		1	'Inflammation'	2.01695e-12		1	'Inflammation'	7.42297e-11		1	'Inflammation'	4.32239e-09		1	'Inflammation'	8.81672e-06		1	'Inflammation'	4.70779e-05		1	'Inflammation'	0.00514142		1	'Inflammation'	5.35977e-08
1	'Inflammation'	0.203493		1	'Inflammation'	0.0253333		1	'Inflammation'	0.989247		1	'Inflammation'	0.858637		1	'Malignant'	0.999992		1	'Malignant'	1		1	'Malignant'	1		1	'Malignant'	1
1	'Malignant'	0.972322		1	'Malignant'	0.996999		1	'Malignant'	0.869152		1	'Malignant'	0.830076		1	'Malignant'	0.99999		1	'Malignant'	1		1	'Malignant'	1		1	'Malignant'	1
1	'Inflammation'	2.64161e-06		1	'Inflammation'	3.51733e-12		1	'Inflammation'	6.36811e-09		1	'Inflammation'	1.44042e-09		1	'Inflammation'	1.01513e-26		1	'Inflammation'	1.73074e-10		1	'Inflammation'	5.27044e-05		1	'Inflammation'	4.44976e-08
1	'Inflammation'	0.000408238		1	'Inflammation'	2.84211e-08		1	'Inflammation'	9.94298e-08		1	'Inflammation'	3.13072e-07		1	'Inflammation'	2.93794e-05		1	'Inflammation'	6.55233e-12		1	'Inflammation'	0.00340775		1	'Inflammation'	0.00710565
1	'Inflammation'	0.00398249		1	'Inflammation'	0.000137389		1	'Inflammation'	0.00173831		1	'Inflammation'	0.00208853		1	'Inflammation'	1.09186e-21		1	'Inflammation'	1.32827e-17		1	'Inflammation'	5.34423e-05		1	'Inflammation'	3.16858e-10
1	'Malignant'	0.991879		1	'Malignant'	0.9245		1	'Malignant'	0.973763		1	'Malignant'	0.970089		1	'Malignant'	1		1	'Malignant'	1		1	'Malignant'	1		1	'Malignant'	0.999999
1	'Malignant'	0.975601		1	'Malignant'	0.999631		1	'Malignant'	0.980906		1	'Malignant'	0.99437		1	'Inflammation'	6.27544e-22		1	'Inflammation'	3.70342e-11		1	'Inflammation'	0.000188759		1	'Inflammation'	2.47445e-14
1	'Malignant'	0.999988		1	'Malignant'	0.997895		1	'Malignant'	0.999975		1	'Malignant'	0.999999		1	'Malignant'	1		1	'Malignant'	1		1	'Malignant'	0.986374		1	'Malignant'	0.999938
1	'Inflammation'	0.000603141		1	'Inflammation'	2.79618e-05		1	'Inflammation'	0.00100847		1	'Inflammation'	0.000117908		1	'Malignant'	0.999988		1	'Malignant'	1		1	'Malignant'	0.996321		1	'Malignant'	0.999999
1	'Inflammation'	0.998983		1	'Inflammation'	0.958094		1	'Inflammation'	0.9931		1	'Inflammation'	0.502097		1	'Inflammation'	3.5873e-22		1	'Inflammation'	1.37639e-07		1	'Inflammation'	0.000512736		1	'Inflammation'	1.94458e-08
1	'Malignant'	0.999847		1	'Malignant'	0.999999		1	'Malignant'	0.999723		1	'Malignant'	0.999965		1	'Inflammation'	0.000488131		1	'Inflammation'	9.80853e-09		1	'Inflammation'	0.000676388		1	'Inflammation'	1.00271e-06
1	'Inflammation'	1.70797e-10		1	'Inflammation'	1.05096e-09		1	'Inflammation'	7.66333e-13		1	'Inflammation'	6.73008e-13		1	'Inflammation'	4.07982e-07		1	'Inflammation'	5.4286e-08		1	'Inflammation'	0.00141392		1	'Inflammation'	2.30991e-07
1	'Inflammation'	5.38818e-05		1	'Inflammation'	1.74165e-07		1	'Inflammation'	1.85441e-06		1	'Inflammation'	2.61615e-09		1	'Malignant'	0.999958		1	'Malignant'	1		1	'Malignant'	0.324203		1	'Malignant'	1
1	'Inflammation'	1.01065e-07		1	'Inflammation'	1.30374e-09		1	'Inflammation'	1.29198e-08		1	'Inflammation'	5.61737e-08		1	'Malignant'	0.999434		1	'Malignant'	1		1	'Malignant'	0.999946		1	'Malignant'	0.998428
1	'Malignant'	0.999966		1	'Malignant'	0.999971		1	'Malignant'	0.999171		1	'Malignant'	0.998804		1	'Malignant'	0.998774		1	'Malignant'	0.999511		1	'Malignant'	0.9175		1	'Malignant'	0.973616
1	'Malignant'	0.999941		1	'Malignant'	0.999948		1	'Malignant'	0.999987		1	'Malignant'	1		1	'Inflammation'	1.78946e-22		1	'Inflammation'	5.68298e-17		1	'Inflammation'	5.35367e-05		1	'Inflammation'	1.56597e-11
1	'Inflammation'	0.000658843		1	'Inflammation'	5.09567e-08		1	'Inflammation'	1.2564e-08		1	'Inflammation'	3.09216e-09		1	'Inflammation'	6.15114e-17		1	'Inflammation'	3.4781e-14		1	'Inflammation'	0.000165682		1	'Inflammation'	1.20476e-06
1	'Inflammation'	1.20448e-06		1	'Inflammation'	2.93399e-08		1	'Inflammation'	2.05905e-06		1	'Inflammation'	4.53398e-07		1	'Malignant'	1		1	'Malignant'	1		1	'Malignant'	0.999997		1	'Malignant'	1
1	'Inflammation'	0.000122807		1	'Inflammation'	1.37895e-06		1	'Inflammation'	0.00932521		1	'Inflammation'	0.000182112		1	'Inflammation'	0.000504781		1	'Inflammation'	2.37389e-14		1	'Inflammation'	0.000138219		1	'Inflammation'	1.28516e-06
1	'Malignant'	0.972874		1	'Malignant'	0.999839		1	'Malignant'	0.998668		1	'Malignant'	0.999986		1	'Malignant'	1		1	'Malignant'	1		1	'Malignant'	0.999999		1	'Malignant'	1
1	'Inflammation'	7.13431e-05		1	'Inflammation'	1.35143e-07		1	'Inflammation'	1.58387e-09		1	'Inflammation'	7.44456e-10		1	'Malignant'	1		1	'Malignant'	1		1	'Malignant'	0.999883		1	'Malignant'	1
1	'Malignant'	0.998133		1	'Malignant'	1		1	'Malignant'	0.999967		1	'Malignant'	0.995244		1	'Malignant'	1		1	'Malignant'	1		1	'Malignant'	1		1	'Malignant'	1
1	'Inflammation'	0.000106595		1	'Inflammation'	1.26119e-05		1	'Inflammation'	8.06722e-05		1	'Inflammation'	0.00290354		1	'Malignant'	1		1	'Malignant'	1		1	'Malignant'	1		1	'Malignant'	1
1	'Inflammation'	0.00246123		1	'Inflammation'	4.28236e-06		1	'Inflammation'	1.92764e-06		1	'Inflammation'	0.000229683		1	'Malignant'	1		1	'Malignant'	1		1	'Malignant'	1		1	'Malignant'	1
1	'Inflammation'	0.0093325		1	'Inflammation'	0.000230409		1	'Inflammation'	0.00336434		1	'Inflammation'	9.38653e-09		1	'Malignant'	1		1	'Malignant'	1		1	'Malignant'	0.999969		1	'Malignant'	1
1	'Inflammation'	4.59013e-05		1	'Inflammation'	5.95892e-06		1	'Inflammation'	2.80609e-05		1	'Inflammation'	5.5608e-07		1	'Malignant'	1		1	'Malignant'	1		1	'Malignant'	0.973602		1	'Malignant'	1
1	'Inflammation'	0.995898		1	'Inflammation'	0.940939		1	'Inflammation'	0.990601		1	'Inflammation'	0.999999		1	'Inflammation'	4.7861e-07		1	'Inflammation'	1.63789e-10		1	'Inflammation'	6.40225e-05		1	'Inflammation'	1.55134e-06
1	'Malignant'	0.999989		1	'Malignant'	0.999909		1	'Malignant'	0.99958		1	'Malignant'	0.999978		1	'Malignant'	0.999932		1	'Malignant'	1		1	'Malignant'	0.998485		1	'Malignant'	0.999999
1	'Malignant'	0.999984		1	'Malignant'	0.984889		1	'Malignant'	0.956064		1	'Malignant'	0.999868		1	'Inflammation'	5.37802e-05		1	'Inflammation'	0.034713		1	'Inflammation'	0.0101264		1	'Inflammation'	0.00239815
1	'Malignant'	0.999991		1	'Malignant'	0.999778		1	'Malignant'	0.997041		1	'Malignant'	0.999875		1	'Inflammation'	2.52345e-18		1	'Inflammation'	2.05897e-10		1	'Inflammation'	0.000192773		1	'Inflammation'	0.00325741
1	'Inflammation'	3.10461e-06		1	'Inflammation'	1.82124e-06		1	'Inflammation'	0.00795381		1	'Inflammation'	1.07778e-05		1	'Inflammation'	1.09367e-08		1	'Inflammation'	6.68119e-06		1	'Inflammation'	0.0022524		1	'Inflammation'	1.44985e-09
1	'Malignant'	0.963674		1	'Malignant'	0.541399		1	'Malignant'	0.998945		1	'Malignant'	0.989861		1	'Inflammation'	6.82862e-10		1	'Inflammation'	3.7643e-06		1	'Inflammation'	0.00157516		1	'Inflammation'	0.0104302
1	'Malignant'	0.999999		1	'Malignant'	1		1	'Malignant'	0.999995		1	'Malignant'	0.999994		1	'Malignant'	0.998354		1	'Malignant'	0.999999		1	'Malignant'	0.99872		1	'Malignant'	0.973065
1	'Malignant'	0.981713		1	'Malignant'	0.992771		1	'Malignant'	0.931311		1	'Malignant'	0.999888		1	'Inflammation'	9.01771e-14		1	'Inflammation'	4.96488e-13		1	'Inflammation'	6.55272e-05		1	'Inflammation'	8.32701e-13
1	'Inflammation'	0.00286991		1	'Inflammation'	0.0113496		1	'Inflammation'	0.0102751		1	'Inflammation'	0.0585285		1	'Inflammation'	1.7108e-07		1	'Inflammation'	0.757158		1	'Inflammation'	0.000326003		1	'Inflammation'	0.174324
1	'Inflammation'	0.000155175		1	'Inflammation'	0.214465		1	'Inflammation'	0.000994325		1	'Inflammation'	5.71662e-06		1	'Inflammation'	6.56609e-25		1	'Inflammation'	5.76787e-13		1	'Inflammation'	7.02989e-05		1	'Inflammation'	1.43059e-09
1	'Inflammation'	0.00153729		1	'Inflammation'	0.00211199		1	'Inflammation'	0.174404		1	'Inflammation'	0.012859		1	'Malignant'	1		1	'Malignant'	1		1	'Malignant'	0.978867		1	'Malignant'	1
1	'Malignant'	0.791658		1	'Malignant'	0.997643		1	'Malignant'	0.999688		1	'Malignant'	0.984686		1	'Inflammation'	7.25503e-27		1	'Inflammation'	8.09758e-13		1	'Inflammation'	4.94107e-05		1	'Inflammation'	1.48691e-06
1	'Malignant'	0.999984		1	'Malignant'	0.999999		1	'Malignant'	0.999964		1	'Malignant'	1		1	'Malignant'	0.999999		1	'Malignant'	1		1	'Malignant'	0.999991		1	'Malignant'	0.99994
1	'Malignant'	0.998951		1	'Malignant'	1		1	'Malignant'	0.999982		1	'Malignant'	1		1	'Inflammation'	2.18127e-11		1	'Inflammation'	0.000233217		1	'Inflammation'	0.000111642		1	'Inflammation'	1.29277e-05
1	'Inflammation'	0.00143368		1	'Inflammation'	4.48973e-06		1	'Inflammation'	2.20468e-08		1	'Inflammation'	1.48804e-07		1	'Malignant'	0.999822		1	'Malignant'	1		1	'Malignant'	0.973899		1	'Malignant'	0.999905
1	'Inflammation'	5.07797e-10		1	'Inflammation'	3.84297e-08		1	'Inflammation'	8.24085e-07		1	'Inflammation'	1.49042e-06		1	'Inflammation'	0.000611861		1	'Inflammation'	4.0607e-10		1	'Inflammation'	0.000788714		1	'Inflammation'	1.71689e-08
1	'Malignant'	0.98171		1	'Malignant'	0.0357472		1	'Malignant'	0.834076		1	'Malignant'	0.999212		1	'Malignant'	0.999993		1	'Malignant'	1		1	'Malignant'	0.999995		1	'Malignant'	0.999999
1	'Malignant'	0.999987		1	'Malignant'	1		1	'Malignant'	0.999729		1	'Malignant'	0.999949		1	'Malignant'	1		1	'Malignant'	1		1	'Malignant'	0.999892		1	'Malignant'	1
1	'Malignant'	1		1	'Malignant'	1		1	'Malignant'	1		1	'Malignant'	1		1	'Malignant'	1		1	'Malignant'	1		1	'Malignant'	1		1	'Malignant'	1
1	'Inflammation'	0.606973		1	'Inflammation'	3.79402e-05		1	'Inflammation'	0.458255		1	'Inflammation'	0.0016905		1	'Malignant'	1		1	'Malignant'	1		1	'Malignant'	0.999993		1	'Malignant'	1
1	'Inflammation'	0.000327288		1	'Inflammation'	3.4954e-06		1	'Inflammation'	6.02271e-07		1	'Inflammation'	7.47701e-07		1	'Inflammation'	4.97519e-05		1	'Inflammation'	0.000602538		1	'Inflammation'	0.00690917		1	'Inflammation'	1.82781e-06
1	'Malignant'	0.954096		1	'Malignant'	0.999966		1	'Malignant'	0.97777		1	'Malignant'	0.999555		1	'Malignant'	0.999966		1	'Malignant'	1		1	'Malignant'	0.983474		1	'Malignant'	1
1	'Inflammation'	0.000302265		1	'Inflammation'	0.0177216		1	'Inflammation'	0.000553848		1	'Inflammation'	2.13266e-07		1	'Inflammation'	4.4731e-08		1	'Inflammation'	4.73775e-05		1	'Inflammation'	0.00422319		1	'Inflammation'	0.00225328
1	'Malignant'	0.999852		1	'Malignant'	1		1	'Malignant'	0.998352		1	'Malignant'	1		1	'Malignant'	1		1	'Malignant'	1		1	'Malignant'	0.999968		1	'Malignant'	0.999999
1	'Malignant'	0.997183		1	'Malignant'	0.998456		1	'Malignant'	0.999491		1	'Malignant'	0.990761		1	'Malignant'	1		1	'Malignant'	1		1	'Malignant'	0.999998		1	'Malignant'	1
1	'Inflammation'	0.00837165		1	'Inflammation'	0.000269871		1	'Inflammation'	0.00943504		1	'Inflammation'	0.984722		1	'Malignant'	1		1	'Malignant'	1		1	'Malignant'	0.999987		1	'Malignant'	1
1	'Inflammation'	1.90379e-13		1	'Inflammation'	4.70385e-14		1	'Inflammation'	1.58104e-10		1	'Inflammation'	4.62797e-06		1	'Malignant'	1		1	'Malignant'	1		1	'Malignant'	1		1	'Malignant'	1
1	'Malignant'	0.544643		1	'Malignant'	0.972843		1	'Malignant'	0.93201		1	'Malignant'	0.99636		1	'Inflammation'	1.82778e-07		1	'Inflammation'	0.0561602		1	'Inflammation'	0.0236355		1	'Inflammation'	4.71534e-05
1	'Malignant'	0.99986		1	'Malignant'	0.999997		1	'Malignant'	0.999159		1	'Malignant'	0.99926		1	'Malignant'	0.999988		1	'Malignant'	1		1	'Malignant'	0.997654		1	'Malignant'	0.999989
1	'Malignant'	0.999074		1	'Malignant'	1		1	'Malignant'	0.999853		1	'Malignant'	0.999659		1	'Malignant'	0.999999		1	'Malignant'	1		1	'Malignant'	0.999992		1	'Malignant'	1
1	'Malignant'	0.999622		1	'Malignant'	0.999876		1	'Malignant'	0.999625		1	'Malignant'	0.999998		1	'Inflammation'	1.67805e-06		1	'Inflammation'	3.10659e-08		1	'Inflammation'	0.000526668		1	'Inflammation'	1.61797e-09
1	'Inflammation'	1.09857e-08		1	'Inflammation'	1.36848e-11		1	'Inflammation'	2.13769e-08		1	'Inflammation'	6.73799e-06		1	'Malignant'	0.999824		1	'Malignant'	1		1	'Malignant'	0.999928		1	'Malignant'	1
1	'Inflammation'	5.50807e-05		1	'Inflammation'	3.94107e-13		1	'Inflammation'	9.98947e-09		1	'Inflammation'	5.06438e-07		1	'Inflammation'	3.63415e-09		1	'Inflammation'	0.00105934		1	'Inflammation'	0.147856		1	'Inflammation'	3.44924e-07
1	'Inflammation'	0.000996094		1	'Inflammation'	9.45885e-06		1	'Inflammation'	0.0419736		1	'Inflammation'	5.9882e-06		1	'Inflammation'	5.30778e-15		1	'Inflammation'	1.20887e-06		1	'Inflammation'	0.000129877		1	'Inflammation'	1.78504e-08
1	'Malignant'	0.74745		1	'Malignant'	0.999795		1	'Malignant'	0.999682		1	'Malignant'	0.999846		1	'Malignant'	0.999984		1	'Malignant'	1		1	'Malignant'	0.988007		1	'Malignant'	1
1	'Inflammation'	6.28165e-05		1	'Inflammation'	2.04194e-06		1	'Inflammation'	0.00138691		1	'Inflammation'	1.2079e-07		1	'Malignant'	0.999996		1	'Malignant'	1		1	'Malignant'	0.999999		1	'Malignant'	1
1	'Inflammation'	0.000545938		1	'Inflammation'	0.000462558		1	'Inflammation'	0.0128921		1	'Inflammation'	0.000239192		1	'Malignant'	1		1	'Malignant'	1		1	'Malignant'	1		1	'Malignant'	1
1	'Inflammation'	5.33369e-07		1	'Inflammation'	8.43675e-08		1	'Inflammation'	0.000252926		1	'Inflammation'	4.43251e-07		1	'Malignant'	0.99544		1	'Malignant'	1		1	'Malignant'	0.999981		1	'Malignant'	0.998481
1	'Malignant'	0.999911		1	'Malignant'	1		1	'Malignant'	0.877253		1	'Malignant'	0.998717		1	'Malignant'	1		1	'Malignant'	1		1	'Malignant'	1		1	'Malignant'	0.99631
1	'Malignant'	0.99385		1	'Malignant'	0.214182		1	'Malignant'	0.937631		1	'Malignant'	0.999536		1	'Malignant'	1		1	'Malignant'	1		1	'Malignant'	0.99989		1	'Malignant'	1
1	'Inflammation'	0.000258782		1	'Inflammation'	8.73372e-06		1	'Inflammation'	0.0128674		1	'Inflammation'	6.64535e-08		1	'Inflammation'	5.2787e-13		1	'Inflammation'	1.68636e-07		1	'Inflammation'	0.000395726		1	'Inflammation'	1.42606e-13
1	'Malignant'	0.999999		1	'Malignant'	0.999999		1	'Malignant'	0.999996		1	'Malignant'	0.999997		1	'Malignant'	0.999999		1	'Malignant'	1		1	'Malignant'	0.999994		1	'Malignant'	1
1	'Inflammation'	3.14798e-10		1	'Inflammation'	7.5543e-09		1	'Inflammation'	9.64685e-06		1	'Inflammation'	6.62959e-09		1	'Malignant'	1		1	'Malignant'	1		1	'Malignant'	0.999997		1	'Malignant'	1
1	'Inflammation'	3.38636e-09		1	'Inflammation'	2.7222e-08		1	'Inflammation'	1.0804e-07		1	'Inflammation'	2.52479e-07		1	'Inflammation'	1.37441e-07		1	'Inflammation'	0.000904725		1	'Inflammation'	0.0638739		1	'Inflammation'	0.0183243
1	'Inflammation'	6.22757e-08		1	'Inflammation'	4.97162e-07		1	'Inflammation'	0.000158335		1	'Inflammation'	0.0314252		1	'Inflammation'	1.0956e-14		1	'Inflammation'	1.04761e-16		1	'Inflammation'	0.000105677		1	'Inflammation'	4.53774e-07
1	'Malignant'	0.997982		1	'Malignant'	0.986914		1	'Malignant'	0.976201		1	'Malignant'	0.999031		1	'Inflammation'	2.69379e-05		1	'Inflammation'	6.18905e-06		1	'Inflammation'	0.00229556		1	'Inflammation'	1.4793e-09
1	'Malignant'	0.999265		1	'Malignant'	1		1	'Malignant'	0.999977		1	'Malignant'	1		1	'Malignant'	1		1	'Malignant'	1		1	'Malignant'	0.824881		1	'Malignant'	1
1	'Inflammation'	1.38434e-09		1	'Inflammation'	2.85004e-10		1	'Inflammation'	2.05599e-10		1	'Inflammation'	3.52056e-09		1	'Inflammation'	0.97375		1	'Inflammation'	0.721737		1	'Inflammation'	0.0590541		1	'Inflammation'	0.635156
1	'Inflammation'	1.1021e-07		1	'Inflammation'	1.47163e-11		1	'Inflammation'	2.17568e-07		1	'Inflammation'	1.21494e-07		1	'Malignant'	1		1	'Malignant'	1		1	'Malignant'	0.999955		1	'Malignant'	1
1	'Malignant'	0.38426		1	'Malignant'	0.999783		1	'Malignant'	0.950473		1	'Malignant'	0.913019		1	'Inflammation'	2.37405e-15		1	'Inflammation'	1.74189e-15		1	'Inflammation'	0.000239314		1	'Inflammation'	5.99131e-10
1	'Malignant'	0.999867		1	'Malignant'	1		1	'Malignant'	0.999985		1	'Malignant'	1		1	'Inflammation'	3.93099e-10		1	'Inflammation'	5.08782e-05		1	'Inflammation'	0.00127275		1	'Inflammation'	0.000179934
1	'Malignant'	0.999932		1	'Malignant'	0.992463		1	'Malignant'	0.997287		1	'Malignant'	0.999737		1	'Malignant'	0.999961		1	'Malignant'	1		1	'Malignant'	0.982731		1	'Malignant'	0.999872
1	'Inflammation'	3.00456e-05		1	'Inflammation'	0.000187334		1	'Inflammation'	9.46495e-07		1	'Inflammation'	0.000245435		1	'Malignant'	1		1	'Malignant'	1		1	'Malignant'	0.999872		1	'Malignant'	1
1	'Malignant'	0.999989		1	'Malignant'	1		1	'Malignant'	1		1	'Malignant'	1		1	'Malignant'	0.999841		1	'Malignant'	1		1	'Malignant'	0.774032		1	'Malignant'	0.990781
1	'Malignant'	1		1	'Malignant'	1		1	'Malignant'	0.999697		1	'Malignant'	1		1	'Inflammation'	1.3621e-24		1	'Inflammation'	1.37438e-14		1	'Inflammation'	6.19782e-05		1	'Inflammation'	6.33506e-09
1	'Malignant'	0.999866		1	'Malignant'	0.998742		1	'Malignant'	0.999979		1	'Malignant'	1		1	'Malignant'	1		1	'Malignant'	1		1	'Malignant'	0.744058		1	'Malignant'	0.999984
1	'Inflammation'	2.33138e-11		1	'Inflammation'	1.60951e-13		1	'Inflammation'	1.48504e-09		1	'Inflammation'	1.60754e-09		1	'Malignant'	0.99998		1	'Malignant'	1		1	'Malignant'	1		1	'Malignant'	0.999989
1	'Inflammation'	0.665665		1	'Inflammation'	0.0853622		1	'Inflammation'	0.986787		1	'Inflammation'	0.982117		1	'Malignant'	1		1	'Malignant'	1		1	'Malignant'	0.999995		1	'Malignant'	0.999928
1	'Inflammation'	1.9631e-09		1	'Inflammation'	1.10626e-11		1	'Inflammation'	3.55407e-06		1	'Inflammation'	1.45224e-07		1	'Malignant'	0.999957		1	'Malignant'	1		1	'Malignant'	1		1	'Malignant'	0.999999
1	'Inflammation'	0.0316804		1	'Inflammation'	4.10686e-08		1	'Inflammation'	1.47353e-08		1	'Inflammation'	0.977029		1	'Malignant'	0.999998		1	'Malignant'	1		1	'Malignant'	0.998876		1	'Malignant'	1
1	'Malignant'	0.999983		1	'Malignant'	0.999935		1	'Malignant'	0.999748		1	'Malignant'	1		1	'Malignant'	0.999676		1	'Malignant'	1		1	'Malignant'	0.992665		1	'Malignant'	0.99929
1	'Malignant'	0.999167		1	'Malignant'	0.952156		1	'Malignant'	0.988906		1	'Malignant'	0.999807		1	'Inflammation'	6.49148e-06		1	'Inflammation'	5.02802e-06		1	'Inflammation'	0.0153681		1	'Inflammation'	4.5457e-08
1	'Malignant'	0.0335734		1	'Malignant'	0.9987		1	'Malignant'	0.992215		1	'Malignant'	0.699186		1	'Malignant'	0.999994		1	'Malignant'	1		1	'Malignant'	0.993278		1	'Malignant'	0.999985
1	'Malignant'	0.967066		1	'Malignant'	0.164696		1	'Malignant'	0.673482		1	'Malignant'	0.995502		1	'Malignant'	0.999682		1	'Malignant'	1		1	'Malignant'	0.99832		1	'Malignant'	0.925642
1	'Malignant'	0.998445		1	'Malignant'	0.0319132		1	'Malignant'	0.994391		1	'Malignant'	0.991072		1	'Inflammation'	4.9924e-16		1	'Inflammation'	1.61302e-16		1	'Inflammation'	5.45364e-05		1	'Inflammation'	7.63232e-06
1	'Inflammation'	0.0382854		1	'Inflammation'	1.04467e-06		1	'Inflammation'	2.7756e-07		1	'Inflammation'	4.81632e-06		1	'Malignant'	1		1	'Malignant'	1		1	'Malignant'	0.999996		1	'Malignant'	1
1	'Malignant'	0.998568		1	'Malignant'	0.998243		1	'Malignant'	0.989816		1	'Malignant'	0.983058		1	'Inflammation'	5.94181e-11		1	'Inflammation'	1.20065e-10		1	'Inflammation'	0.000144677		1	'Inflammation'	5.64638e-08
1	'Inflammation'	2.54888e-07		1	'Inflammation'	1.96343e-05		1	'Inflammation'	0.000181139		1	'Inflammation'	3.62489e-06		1	'Inflammation'	4.62086e-06		1	'Inflammation'	3.6592e-05		1	'Inflammation'	0.00011194		1	'Inflammation'	2.73049e-10
1	'Malignant'	0.999215		1	'Malignant'	0.999959		1	'Malignant'	0.999902		1	'Malignant'	0.989281		1	'Inflammation'	5.24091e-40		1	'Inflammation'	1.40501e-16		1	'Inflammation'	5.02717e-05		1	'Inflammation'	1.66581e-12
1	'Inflammation'	0.0189553		1	'Inflammation'	0.000212287		1	'Inflammation'	0.010329		1	'Inflammation'	3.59478e-05		1	'Inflammation'	3.63782e-05		1	'Inflammation'	9.99706e-10		1	'Inflammation'	0.00650853		1	'Inflammation'	3.55587e-07
1	'Malignant'	0.999868		1	'Malignant'	0.99384		1	'Malignant'	0.998313		1	'Malignant'	0.999935		1	'Malignant'	0.999712		1	'Malignant'	1		1	'Malignant'	0.999999		1	'Malignant'	0.986034
1	'Malignant'	0.999948		1	'Malignant'	0.999531		1	'Malignant'	0.999521		1	'Malignant'	0.999948		1	'Inflammation'	1.17255e-27		1	'Inflammation'	8.2543e-13		1	'Inflammation'	0.000103126		1	'Inflammation'	1.93605e-12
1	'Malignant'	0.99903		1	'Malignant'	1		1	'Malignant'	0.999351		1	'Malignant'	0.999998		1	'Inflammation'	1.92807e-11		1	'Inflammation'	8.10552e-07		1	'Inflammation'	0.0130036		1	'Inflammation'	1.39234e-06
1	'Malignant'	1		1	'Malignant'	0.999768		1	'Malignant'	0.999667		1	'Malignant'	0.999999		1	'Malignant'	1		1	'Malignant'	1		1	'Malignant'	0.999988		1	'Malignant'	1
1	'Inflammation'	0.286695		1	'Inflammation'	8.56177e-05		1	'Inflammation'	0.00204084		1	'Inflammation'	0.000252718		1	'Malignant'	1		1	'Malignant'	1		1	'Malignant'	0.879579		1	'Malignant'	1
1	'Malignant'	0.998862		1	'Malignant'	0.999989		1	'Malignant'	0.999573		1	'Malignant'	0.999998		1	'Inflammation'	4.15869e-13		1	'Inflammation'	1.21794e-05		1	'Inflammation'	0.000835624		1	'Inflammation'	1.40764e-07
1	'Malignant'	0.0965607		1	'Malignant'	0.999207		1	'Malignant'	0.632254		1	'Malignant'	0.00263031		1	'Inflammation'	5.05824e-07		1	'Inflammation'	9.36114e-10		1	'Inflammation'	6.10438e-05		1	'Inflammation'	4.76004e-06
1	'Inflammation'	1.0175e-06		1	'Inflammation'	6.04587e-11		1	'Inflammation'	5.07977e-07		1	'Inflammation'	4.19671e-07		1	'Inflammation'	2.26012e-14		1	'Inflammation'	4.96358e-09		1	'Inflammation'	0.000483511		1	'Inflammation'	9.05639e-11
1	'Inflammation'	1.34085e-09		1	'Inflammation'	2.18839e-13		1	'Inflammation'	8.99219e-10		1	'Inflammation'	3.80687e-09		1	'Malignant'	1		1	'Malignant'	1		1	'Malignant'	1		1	'Malignant'	1
1	'Malignant'	1		1	'Malignant'	1		1	'Malignant'	0.999664		1	'Malignant'	1		1	'Malignant'	1		1	'Malignant'	1		1	'Malignant'	1		1	'Malignant'	1
1	'Inflammation'	0.999003		1	'Inflammation'	0.936036		1	'Inflammation'	0.997893		1	'Inflammation'	0.930192		1	'Inflammation'	1.99042e-14		1	'Inflammation'	0.00152306		1	'Inflammation'	0.00240216		1	'Inflammation'	2.03852e-10
1	'Inflammation'	2.52831e-09		1	'Inflammation'	9.20651e-12		1	'Inflammation'	3.97228e-07		1	'Inflammation'	3.64324e-09		1	'Malignant'	1		1	'Malignant'	1		1	'Malignant'	0.99998		1	'Malignant'	1
1	'Inflammation'	1.28472e-05		1	'Inflammation'	1.84203e-10		1	'Inflammation'	0.000432467		1	'Inflammation'	5.92833e-06		1	'Malignant'	0.996332		1	'Malignant'	1		1	'Malignant'	0.981803		1	'Malignant'	0.996417
1	'Inflammation'	0.000786158		1	'Inflammation'	0.00312639		1	'Inflammation'	0.00729968		1	'Inflammation'	0.00124019		1	'Malignant'	1		1	'Malignant'	1		1	'Malignant'	1		1	'Malignant'	1
1	'Inflammation'	6.30684e-06		1	'Inflammation'	3.27502e-11		1	'Inflammation'	0.000644272		1	'Inflammation'	5.712e-07		1	'Inflammation'	1.9881e-17		1	'Inflammation'	5.0324e-18		1	'Inflammation'	4.911e-05		1	'Inflammation'	2.73881e-07
1	'Malignant'	0.158975		1	'Malignant'	0.702999		1	'Malignant'	0.896017		1	'Malignant'	0.979483		1	'Inflammation'	2.89467e-08		1	'Inflammation'	2.49161e-05		1	'Inflammation'	0.000443422		1	'Inflammation'	0.00166427
1	'Inflammation'	0.000269835		1	'Inflammation'	0.000278126		1	'Inflammation'	0.176059		1	'Inflammation'	0.000770788		1	'Inflammation'	1.56377e-09		1	'Inflammation'	3.28671e-07		1	'Inflammation'	0.00246212		1	'Inflammation'	8.43474e-15
1	'Inflammation'	5.78839e-07		1	'Inflammation'	4.85061e-12		1	'Inflammation'	2.32932e-08		1	'Inflammation'	2.69605e-09		1	'Malignant'	1		1	'Malignant'	1		1	'Malignant'	0.999964		1	'Malignant'	1
1	'Malignant'	0.845035		1	'Malignant'	0.998934		1	'Malignant'	0.887348		1	'Malignant'	0.999161		1	'Inflammation'	6.11725e-12		1	'Inflammation'	7.00674e-09		1	'Inflammation'	0.00841905		1	'Inflammation'	1.51395e-13
1	'Malignant'	0.999585		1	'Malignant'	0.999999		1	'Malignant'	0.999977		1	'Malignant'	0.999989		1	'Malignant'	0.999814		1	'Malignant'	0.999996		1	'Malignant'	0.706079		1	'Malignant'	0.98993
1	'Malignant'	0.999922		1	'Malignant'	0.999298		1	'Malignant'	0.997997		1	'Malignant'	1		1	'Inflammation'	2.46842e-10		1	'Inflammation'	1.23196e-10		1	'Inflammation'	0.000266631		1	'Inflammation'	3.23126e-10
1	'Inflammation'	0.00189253		1	'Inflammation'	0.00387251		1	'Inflammation'	2.00523e-05		1	'Inflammation'	0.0551387		1	'Inflammation'	2.03429e-20		1	'Inflammation'	0.00296434		1	'Inflammation'	0.00663596		1	'Inflammation'	7.25399e-08
1	'Inflammation'	0.330041		1	'Inflammation'	0.714558		1	'Inflammation'	0.274059		1	'Inflammation'	0.399238		1	'Inflammation'	0.00277895		1	'Inflammation'	0.003925		1	'Inflammation'	0.0158633		1	'Inflammation'	9.68087e-10
1	'Malignant'	0.999978		1	'Malignant'	1		1	'Malignant'	1		1	'Malignant'	1		1	'Inflammation'	0.000339101		1	'Inflammation'	2.09749e-07		1	'Inflammation'	0.000586031		1	'Inflammation'	1.58356e-08
1	'Inflammation'	2.41524e-05		1	'Inflammation'	3.63415e-07		1	'Inflammation'	3.69249e-06		1	'Inflammation'	6.82173e-05		1	'Malignant'	1		1	'Malignant'	1		1	'Malignant'	0.999624		1	'Malignant'	1
1	'Malignant'	0.993445		1	'Malignant'	0.993133		1	'Malignant'	0.997521		1	'Malignant'	0.999995		1	'Malignant'	1		1	'Malignant'	1		1	'Malignant'	1		1	'Malignant'	1
1	'Malignant'	0.996483		1	'Malignant'	0.997237		1	'Malignant'	0.981534		1	'Malignant'	0.996372		1	'Inflammation'	2.42289e-07		1	'Inflammation'	2.69057e-10		1	'Inflammation'	0.000586359		1	'Inflammation'	2.55664e-09
1	'Malignant'	0.989239		1	'Malignant'	1		1	'Malignant'	0.963628		1	'Malignant'	1		1	'Malignant'	0.999999		1	'Malignant'	0.997632		1	'Malignant'	0.962402		1	'Malignant'	1
1	'Malignant'	0.995339		1	'Malignant'	1		1	'Malignant'	0.999214		1	'Malignant'	0.999937		1	'Inflammation'	1.86653e-22		1	'Inflammation'	2.7224e-07		1	'Inflammation'	5.3606e-05		1	'Inflammation'	5.84869e-09
1	'Malignant'	0.999585		1	'Malignant'	1		1	'Malignant'	0.998139		1	'Malignant'	0.999966		1	'Inflammation'	4.5751e-13		1	'Inflammation'	1.34659e-08		1	'Inflammation'	0.000363724		1	'Inflammation'	4.50945e-09
1	'Inflammation'	0.0190378		1	'Inflammation'	9.39373e-05		1	'Inflammation'	0.00055929		1	'Inflammation'	0.145591		1	'Malignant'	0.999999		1	'Malignant'	1		1	'Malignant'	0.999933		1	'Malignant'	0.999999
1	'Inflammation'	6.82055e-10		1	'Inflammation'	5.23177e-09		1	'Inflammation'	6.54267e-07		1	'Inflammation'	2.25009e-05		1	'Malignant'	1		1	'Malignant'	1		1	'Malignant'	1		1	'Malignant'	1
1	'Inflammation'	0.00043724		1	'Inflammation'	0.994226		1	'Inflammation'	0.999709		1	'Inflammation'	0.205508		1	'Inflammation'	2.2487e-06		1	'Inflammation'	3.26451e-07		1	'Inflammation'	0.0518928		1	'Inflammation'	1.06703e-05
1	'Inflammation'	4.76669e-08		1	'Inflammation'	7.47073e-11		1	'Inflammation'	9.22471e-10		1	'Inflammation'	1.05988e-07		1	'Malignant'	0.999991		1	'Malignant'	1		1	'Malignant'	0.995845		1	'Malignant'	0.999997
1	'Inflammation'	8.73141e-08		1	'Inflammation'	1.1106e-06		1	'Inflammation'	2.26333e-05		1	'Inflammation'	0.000249376		1	'Malignant'	0.999971		1	'Malignant'	1		1	'Malignant'	0.999808		1	'Malignant'	0.999999
1	'Inflammation'	7.59165e-06		1	'Inflammation'	1.83161e-05		1	'Inflammation'	0.000153445		1	'Inflammation'	0.00139708		1	'Malignant'	1		1	'Malignant'	0.999724		1	'Malignant'	0.98544		1	'Malignant'	0.821947
1	'Malignant'	0.999446		1	'Malignant'	0.999956		1	'Malignant'	0.999955		1	'Malignant'	0.999995		1	'Inflammation'	3.59622e-18		1	'Inflammation'	1.95327e-16		1	'Inflammation'	5.25541e-05		1	'Inflammation'	3.26005e-12
1	'Inflammation'	0.00085684		1	'Inflammation'	0.000155592		1	'Inflammation'	0.0272228		1	'Inflammation'	0.000622957		1	'Malignant'	0.999881		1	'Malignant'	1		1	'Malignant'	0.947152		1	'Malignant'	1
1	'Malignant'	1		1	'Malignant'	0.999985		1	'Malignant'	0.99994		1	'Malignant'	0.993129		1	'Malignant'	1		1	'Malignant'	1		1	'Malignant'	0.999996		1	'Malignant'	1
1	'Inflammation'	0.0109839		1	'Inflammation'	3.76666e-06		1	'Inflammation'	1.98774e-05		1	'Inflammation'	1.11424e-07		1	'Inflammation'	1.83101e-35		1	'Inflammation'	3.11796e-19		1	'Inflammation'	5.20668e-05		1	'Inflammation'	1.54197e-12
1	'Inflammation'	1.74856e-06		1	'Inflammation'	5.68657e-07		1	'Inflammation'	8.02704e-05		1	'Inflammation'	6.8726e-07		1	'Malignant'	0.998232		1	'Malignant'	0.99991		1	'Malignant'	0.253882		1	'Malignant'	0.996491
1	'Malignant'	0.999957		1	'Malignant'	1		1	'Malignant'	1		1	'Malignant'	0.999998		1	'Inflammation'	4.63765e-27		1	'Inflammation'	2.59298e-12		1	'Inflammation'	5.31701e-05		1	'Inflammation'	5.61038e-11
1	'Inflammation'	1.88009e-05		1	'Inflammation'	2.12017e-06		1	'Inflammation'	0.0039833		1	'Inflammation'	0.00130215		1	'Inflammation'	0.00115807		1	'Inflammation'	0.00766753		1	'Inflammation'	0.0010131		1	'Inflammation'	1.6474e-10
1	'Inflammation'	0.392626		1	'Inflammation'	0.391082		1	'Inflammation'	0.861772		1	'Inflammation'	0.995847		1	'Malignant'	0.999864		1	'Malignant'	0.999997		1	'Malignant'	0.999997		1	'Malignant'	1
1	'Malignant'	0.999791		1	'Malignant'	1		1	'Malignant'	0.998322		1	'Malignant'	0.999096		1	'Malignant'	0.998092		1	'Malignant'	1		1	'Malignant'	0.863709		1	'Malignant'	0.110247
1	'Malignant'	0.987562		1	'Malignant'	1		1	'Malignant'	0.99651		1	'Malignant'	0.999859		1	'Inflammation'	0.000310078		1	'Inflammation'	0.473962		1	'Inflammation'	0.00199544		1	'Inflammation'	1.73508e-06
1	'Inflammation'	0.00281655		1	'Inflammation'	5.67055e-05		1	'Inflammation'	0.0336222		1	'Inflammation'	1.71753e-05		1	'Malignant'	1		1	'Malignant'	1		1	'Malignant'	1		1	'Malignant'	1
1	'Malignant'	0.999947		1	'Malignant'	0.905559		1	'Malignant'	0.999755		1	'Malignant'	0.999992		1	'Inflammation'	8.45733e-28		1	'Inflammation'	3.81039e-22		1	'Inflammation'	4.93101e-05		1	'Inflammation'	1.16204e-09
1	'Malignant'	0.999936		1	'Malignant'	1		1	'Malignant'	0.999841		1	'Malignant'	0.998871		1	'Malignant'	0.999999		1	'Malignant'	1		1	'Malignant'	0.999997		1	'Malignant'	1
1	'Inflammation'	0.0108525		1	'Inflammation'	3.84075e-08		1	'Inflammation'	1.02604e-07		1	'Inflammation'	3.7685e-11		1	'Inflammation'	4.46071e-05		1	'Inflammation'	0.019553		1	'Inflammation'	0.00384035		1	'Inflammation'	4.35028e-05
1	'Malignant'	0.999966		1	'Malignant'	1		1	'Malignant'	0.999686		1	'Malignant'	1		1	'Inflammation'	1.50705e-36		1	'Inflammation'	1.04819e-12		1	'Inflammation'	8.5223e-05		1	'Inflammation'	6.2333e-10
1	'Malignant'	0.459092		1	'Malignant'	1		1	'Malignant'	0.999997		1	'Malignant'	0.994864		1	'Malignant'	0.999999		1	'Malignant'	1		1	'Malignant'	0.974116		1	'Malignant'	0.999999
1	'Inflammation'	0.00995338		1	'Inflammation'	1.81535e-06		1	'Inflammation'	0.000912194		1	'Inflammation'	2.18105e-08		1	'Malignant'	1		1	'Malignant'	1		1	'Malignant'	1		1	'Malignant'	1
1	'Malignant'	0.999999		1	'Malignant'	0.975586		1	'Malignant'	0.999825		1	'Malignant'	0.999997		1	'Malignant'	0.999999		1	'Malignant'	1		1	'Malignant'	0.882935		1	'Malignant'	1
1	'Inflammation'	0.0427515		1	'Inflammation'	9.95019e-07		1	'Inflammation'	0.0280391		1	'Inflammation'	0.0195903		1	'Inflammation'	1.66455e-06		1	'Inflammation'	0.000344232		1	'Inflammation'	0.00119173		1	'Inflammation'	4.67559e-10
1	'Inflammation'	0.116233		1	'Inflammation'	0.00784811		1	'Inflammation'	0.941536		1	'Inflammation'	0.000300318		1	'Malignant'	1		1	'Malignant'	1		1	'Malignant'	0.999954		1	'Malignant'	0.999998
1	'Malignant'	0.997657		1	'Malignant'	0.931495		1	'Malignant'	0.980227		1	'Malignant'	0.999975		1	'Inflammation'	1.51673e-08		1	'Inflammation'	7.29484e-10		1	'Inflammation'	7.16179e-05		1	'Inflammation'	2.25853e-05
1	'Inflammation'	1.88078e-07		1	'Inflammation'	3.15535e-13		1	'Inflammation'	1.91413e-10		1	'Inflammation'	2.34367e-09		1	'Malignant'	1		1	'Malignant'	1		1	'Malignant'	0.999956		1	'Malignant'	1
1	'Malignant'	0.999997		1	'Malignant'	1		1	'Malignant'	0.972806		1	'Malignant'	0.999956		1	'Malignant'	0.999994		1	'Malignant'	1		1	'Malignant'	0.956934		1	'Malignant'	0.999857
1	'Inflammation'	0.740188		1	'Inflammation'	0.98479		1	'Inflammation'	0.885436		1	'Inflammation'	0.50004		1	'Inflammation'	3.21225e-09		1	'Inflammation'	2.33271e-08		1	'Inflammation'	0.000107219		1	'Inflammation'	1.3084e-06
1	'Inflammation'	0.00114119		1	'Inflammation'	0.944529		1	'Inflammation'	0.888275		1	'Inflammation'	0.0974419		1	'Inflammation'	1.83347e-14		1	'Inflammation'	5.76149e-10		1	'Inflammation'	5.94365e-05		1	'Inflammation'	1.73414e-05
1	'Inflammation'	0.140207		1	'Inflammation'	0.00105405		1	'Inflammation'	0.0482603		1	'Inflammation'	6.80336e-05		1	'Inflammation'	8.67861e-17		1	'Inflammation'	8.92546e-15		1	'Inflammation'	4.65438e-05		1	'Inflammation'	4.34068e-10
1	'Malignant'	0.994716		1	'Malignant'	0.999993		1	'Malignant'	0.999987		1	'Malignant'	0.999812		1	'Inflammation'	0.000251473		1	'Inflammation'	5.30542e-11		1	'Inflammation'	6.92006e-05		1	'Inflammation'	1.08951e-14
1	'Malignant'	0.990577		1	'Malignant'	0.997541		1	'Malignant'	0.980593		1	'Malignant'	0.928779		1	'Inflammation'	2.00489e-10		1	'Inflammation'	4.11416e-05		1	'Inflammation'	0.000596845		1	'Inflammation'	4.64694e-08
1	'Inflammation'	0.000451929		1	'Inflammation'	0.0544601		1	'Inflammation'	0.00405033		1	'Inflammation'	0.00110591		1	'Malignant'	0.999733		1	'Malignant'	1		1	'Malignant'	0.972299		1	'Malignant'	1
1	'Malignant'	0.999856		1	'Malignant'	0.999999		1	'Malignant'	0.99999		1	'Malignant'	1		1	'Inflammation'	1.21829e-14		1	'Inflammation'	2.84419e-13		1	'Inflammation'	4.70783e-05		1	'Inflammation'	4.78568e-11
1	'Malignant'	0.999998		1	'Malignant'	1		1	'Malignant'	1		1	'Malignant'	1		1	'Inflammation'	3.10591e-13		1	'Inflammation'	1.85269e-10		1	'Inflammation'	0.000192168		1	'Inflammation'	3.25736e-08
1	'Inflammation'	9.69159e-06		1	'Inflammation'	2.07418e-05		1	'Inflammation'	1.26212e-05		1	'Inflammation'	2.579e-05		1	'Inflammation'	9.89549e-07		1	'Inflammation'	0.00115642		1	'Inflammation'	0.0669055		1	'Inflammation'	6.53409e-08
1	'Inflammation'	0.000394708		1	'Inflammation'	6.52034e-05		1	'Inflammation'	0.00437706		1	'Inflammation'	7.25641e-06		1	'Inflammation'	0.000428151		1	'Inflammation'	7.61738e-09		1	'Inflammation'	0.000123841		1	'Inflammation'	1.03035e-08
1	'Inflammation'	1.08854e-05		1	'Inflammation'	6.87014e-11		1	'Inflammation'	2.24766e-06		1	'Inflammation'	8.2535e-06		1	'Inflammation'	4.93951e-08		1	'Inflammation'	4.51904e-05		1	'Inflammation'	0.000458996		1	'Inflammation'	5.43861e-09
1	'Malignant'	0.763695		1	'Malignant'	0.933891		1	'Malignant'	0.981219		1	'Malignant'	0.999808		1	'Malignant'	1		1	'Malignant'	1		1	'Malignant'	1		1	'Malignant'	1
1	'Malignant'	0.997505		1	'Malignant'	0.999996		1	'Malignant'	0.998957		1	'Malignant'	0.999995		1	'Malignant'	1		1	'Malignant'	1		1	'Malignant'	1		1	'Malignant'	0.999999
1	'Malignant'	0.69923		1	'Malignant'	1		1	'Malignant'	0.999853		1	'Malignant'	0.999988		1	'Inflammation'	1.44374e-32		1	'Inflammation'	6.9074e-16		1	'Inflammation'	4.78562e-05		1	'Inflammation'	6.57076e-10
1	'Malignant'	0.99998		1	'Malignant'	0.999973		1	'Malignant'	0.998902		1	'Malignant'	0.999412		1	'Inflammation'	7.7703e-21		1	'Inflammation'	1.57769e-13		1	'Inflammation'	0.000181394		1	'Inflammation'	5.41325e-08
1	'Inflammation'	1.13368e-05		1	'Inflammation'	5.41347e-07		1	'Inflammation'	3.51185e-06		1	'Inflammation'	3.48703e-08		1	'Inflammation'	2.01041e-16		1	'Inflammation'	3.44257e-13		1	'Inflammation'	5.09465e-05		1	'Inflammation'	8.50301e-08
1	'Inflammation'	2.32163e-06		1	'Inflammation'	3.26467e-08		1	'Inflammation'	0.000635326		1	'Inflammation'	0.00323666		1	'Malignant'	0.99997		1	'Malignant'	1		1	'Malignant'	0.8565		1	'Malignant'	0.999842
1	'Malignant'	0.976829		1	'Malignant'	0.387245		1	'Malignant'	0.998331		1	'Malignant'	0.999984		1	'Malignant'	0.999957		1	'Malignant'	0.923841		1	'Malignant'	0.993221		1	'Malignant'	1
1	'Inflammation'	6.04469e-05		1	'Inflammation'	1.50014e-05		1	'Inflammation'	8.09586e-05		1	'Inflammation'	1.47154e-05		1	'Inflammation'	3.21128e-20		1	'Inflammation'	2.80018e-05		1	'Inflammation'	0.000778393		1	'Inflammation'	3.7057e-08
1	'Malignant'	0.999996		1	'Malignant'	1		1	'Malignant'	0.999995		1	'Malignant'	0.670936		1	'Malignant'	1		1	'Malignant'	1		1	'Malignant'	0.999999		1	'Malignant'	1
1	'Malignant'	0.980066		1	'Malignant'	0.999999		1	'Malignant'	0.998816		1	'Malignant'	0.99986		1	'Inflammation'	3.92364e-44		1	'Inflammation'	1.10447e-14		1	'Inflammation'	5.43645e-05		1	'Inflammation'	3.44115e-12
1	'Inflammation'	0.0725723		1	'Inflammation'	1.50382e-07		1	'Inflammation'	0.000293016		1	'Inflammation'	0.00161052		1	'Malignant'	0.999996		1	'Malignant'	1		1	'Malignant'	0.606465		1	'Malignant'	1
1	'Inflammation'	0.00115208		1	'Inflammation'	8.18286e-11		1	'Inflammation'	2.66627e-08		1	'Inflammation'	4.19706e-08		1	'Inflammation'	1.3435e-17		1	'Inflammation'	2.90418e-11		1	'Inflammation'	0.000177292		1	'Inflammation'	1.51869e-10
1	'Malignant'	0.999177		1	'Malignant'	0.999999		1	'Malignant'	0.999672		1	'Malignant'	0.999949		1	'Malignant'	0.999999		1	'Malignant'	1		1	'Malignant'	0.568462		1	'Malignant'	1
1	'Malignant'	0.248435		1	'Malignant'	0.999574		1	'Malignant'	0.999993		1	'Malignant'	0.996169		1	'Inflammation'	1.07002e-05		1	'Inflammation'	9.37254e-14		1	'Inflammation'	6.17639e-05		1	'Inflammation'	3.77225e-10
1	'Inflammation'	2.02392e-05		1	'Inflammation'	2.73708e-08		1	'Inflammation'	1.73511e-08		1	'Inflammation'	0.000564093		1	'Malignant'	1		1	'Malignant'	1		1	'Malignant'	0.999983		1	'Malignant'	1
1	'Malignant'	0.99992		1	'Malignant'	0.99954		1	'Malignant'	0.997087		1	'Malignant'	0.999999		1	'Malignant'	0.999917		1	'Malignant'	0.999962		1	'Malignant'	0.278085		1	'Malignant'	0.962325
1	'Inflammation'	2.26913e-05		1	'Inflammation'	1.53667e-07		1	'Inflammation'	6.91605e-08		1	'Inflammation'	6.78994e-05		1	'Inflammation'	2.40942e-16		1	'Inflammation'	2.25966e-10		1	'Inflammation'	8.252e-05		1	'Inflammation'	4.44805e-10
1	'Inflammation'	1.48103e-07		1	'Inflammation'	1.42425e-10		1	'Inflammation'	0.000205121		1	'Inflammation'	2.83907e-07		1	'Malignant'	0.999997		1	'Malignant'	1		1	'Malignant'	0.999969		1	'Malignant'	1
1	'Malignant'	0.521501		1	'Malignant'	0.997582		1	'Malignant'	0.998814		1	'Malignant'	0.990058		1	'Malignant'	1		1	'Malignant'	1		1	'Malignant'	0.999993		1	'Malignant'	1
1	'Malignant'	0.11762		1	'Malignant'	0.999271		1	'Malignant'	0.912243		1	'Malignant'	0.999999		1	'Malignant'	1		1	'Malignant'	1		1	'Malignant'	1		1	'Malignant'	1
1	'Malignant'	0.989735		1	'Malignant'	0.999997		1	'Malignant'	0.998496		1	'Malignant'	0.994322		1	'Inflammation'	4.73183e-12		1	'Inflammation'	5.20715e-08		1	'Inflammation'	0.000628597		1	'Inflammation'	6.20154e-06
1	'Malignant'	0.999961		1	'Malignant'	1		1	'Malignant'	0.999982		1	'Malignant'	1		1	'Malignant'	0.999721		1	'Malignant'	1		1	'Malignant'	0.996323		1	'Malignant'	1
1	'Malignant'	0.999334		1	'Malignant'	0.999991		1	'Malignant'	0.98859		1	'Malignant'	0.999855		1	'Malignant'	1		1	'Malignant'	1		1	'Malignant'	0.999918		1	'Malignant'	0.99953
1	'Malignant'	0.968681		1	'Malignant'	1		1	'Malignant'	0.99745		1	'Malignant'	0.9958		1	'Malignant'	0.999162		1	'Malignant'	0.999919		1	'Malignant'	0.74435		1	'Malignant'	0.997794
1	'Malignant'	0.995844		1	'Malignant'	0.99155		1	'Malignant'	0.999444		1	'Malignant'	0.969744		1	'Malignant'	0.999997		1	'Malignant'	1		1	'Malignant'	1		1	'Malignant'	1
1	'Malignant'	0.999996		1	'Malignant'	0.999989		1	'Malignant'	0.999697		1	'Malignant'	0.99901		1	'Malignant'	0.999999		1	'Malignant'	1		1	'Malignant'	0.295528		1	'Malignant'	1
1	'Malignant'	0.999066		1	'Malignant'	0.999213		1	'Malignant'	0.999893		1	'Malignant'	0.99996		1	'Inflammation'	8.28e-12		1	'Inflammation'	1.5789e-12		1	'Inflammation'	4.72695e-05		1	'Inflammation'	9.20034e-10
1	'Inflammation'	0.01542		1	'Inflammation'	1.66834e-05		1	'Inflammation'	0.0216139		1	'Inflammation'	0.000307436		1	'Malignant'	1		1	'Malignant'	0.999659		1	'Malignant'	0.999303		1	'Malignant'	0.999999
1	'Inflammation'	2.17856e-05		1	'Inflammation'	4.33959e-06		1	'Inflammation'	7.24276e-10		1	'Inflammation'	3.60357e-05		1	'Inflammation'	5.69756e-12		1	'Inflammation'	6.02771e-05		1	'Inflammation'	0.000178434		1	'Inflammation'	3.54061e-07
1	'Malignant'	0.999964		1	'Malignant'	0.986636		1	'Malignant'	0.951442		1	'Malignant'	0.997856		1	'Malignant'	1		1	'Malignant'	1		1	'Malignant'	0.999994		1	'Malignant'	1
1	'Malignant'	0.919723		1	'Malignant'	0.857417		1	'Malignant'	0.99249		1	'Malignant'	0.568399		1	'Inflammation'	3.33505e-09		1	'Inflammation'	4.46328e-13		1	'Inflammation'	8.97282e-05		1	'Inflammation'	1.91299e-11
1	'Malignant'	0.999999		1	'Malignant'	1		1	'Malignant'	0.999989		1	'Malignant'	0.999952		1	'Malignant'	0.999704		1	'Malignant'	0.999999		1	'Malignant'	0.305109		1	'Malignant'	0.999999
1	'Malignant'	0.987234		1	'Malignant'	0.999909		1	'Malignant'	0.997773		1	'Malignant'	0.624345		1	'Inflammation'	6.82428e-06		1	'Inflammation'	0.0270716		1	'Inflammation'	0.412523		1	'Inflammation'	1.09294e-06
1	'Malignant'	0.998848		1	'Malignant'	0.98497		1	'Malignant'	0.994635		1	'Malignant'	0.999998		1	'Inflammation'	6.57273e-10		1	'Inflammation'	6.85969e-12		1	'Inflammation'	0.000119677		1	'Inflammation'	5.07909e-09
1	'Inflammation'	0.000415752		1	'Inflammation'	2.62712e-08		1	'Inflammation'	3.63412e-07		1	'Inflammation'	0.00365231		1	'Inflammation'	4.86549e-10		1	'Inflammation'	1.9019e-11		1	'Inflammation'	9.21907e-05		1	'Inflammation'	1.38811e-08
1	'Malignant'	0.998151		1	'Malignant'	0.925051		1	'Malignant'	0.899214		1	'Malignant'	0.999971		1	'Malignant'	1		1	'Malignant'	1		1	'Malignant'	0.999513		1	'Malignant'	1
1	'Malignant'	0.998765		1	'Malignant'	0.999976		1	'Malignant'	0.998962		1	'Malignant'	0.999601		1	'Malignant'	1		1	'Malignant'	1		1	'Malignant'	0.999999		1	'Malignant'	1
1	'Malignant'	0.999899		1	'Malignant'	1		1	'Malignant'	0.99756		1	'Malignant'	0.998848		1	'Inflammation'	9.34987e-23		1	'Inflammation'	1.73712e-09		1	'Inflammation'	5.95672e-05		1	'Inflammation'	4.55247e-07
1	'Inflammation'	0.019885		1	'Inflammation'	0.00217204		1	'Inflammation'	0.00109436		1	'Inflammation'	0.00318147		1	'Malignant'	0.999785		1	'Malignant'	1		1	'Malignant'	0.997415		1	'Malignant'	1
1	'Malignant'	1		1	'Malignant'	0.999997		1	'Malignant'	0.999968		1	'Malignant'	0.971903		1	'Malignant'	1		1	'Malignant'	1		1	'Malignant'	1		1	'Malignant'	0.999999
1	'Malignant'	0.999648		1	'Malignant'	0.999964		1	'Malignant'	0.999888		1	'Malignant'	0.999999		1	'Inflammation'	5.02437e-16		1	'Inflammation'	7.63375e-18		1	'Inflammation'	5.90925e-05		1	'Inflammation'	9.60246e-08
1	'Inflammation'	8.77299e-06		1	'Inflammation'	6.60785e-06		1	'Inflammation'	1.9457e-05		1	'Inflammation'	4.35332e-06		1	'Malignant'	1		1	'Malignant'	1		1	'Malignant'	0.995187		1	'Malignant'	1
1	'Inflammation'	0.0745572		1	'Inflammation'	0.000128956		1	'Inflammation'	0.0969893		1	'Inflammation'	0.0415654		1	'Inflammation'	2.49432e-16		1	'Inflammation'	1.9057e-18		1	'Inflammation'	6.03379e-05		1	'Inflammation'	9.92419e-07
1	'Inflammation'	0.000147458		1	'Inflammation'	3.34718e-06		1	'Inflammation'	1.54891e-13		1	'Inflammation'	2.7365e-07		1	'Malignant'	1		1	'Malignant'	1		1	'Malignant'	1		1	'Malignant'	1
1	'Malignant'	0.99999		1	'Malignant'	1		1	'Malignant'	0.999791		1	'Malignant'	1		1	'Inflammation'	2.11995e-10		1	'Inflammation'	1.42864e-19		1	'Inflammation'	5.09049e-05		1	'Inflammation'	1.38321e-09
1	'Malignant'	0.999769		1	'Malignant'	0.997978		1	'Malignant'	0.999228		1	'Malignant'	0.999723		1	'Inflammation'	6.4725e-21		1	'Inflammation'	9.15304e-11		1	'Inflammation'	9.08982e-05		1	'Inflammation'	1.82522e-10
1	'Malignant'	0.99979		1	'Malignant'	0.999997		1	'Malignant'	0.999811		1	'Malignant'	0.981806		1	'Inflammation'	1.17155e-05		1	'Inflammation'	2.31526e-09		1	'Inflammation'	0.000197369		1	'Inflammation'	4.0036e-11
1	'Malignant'	0.999983		1	'Malignant'	0.988392		1	'Malignant'	0.998555		1	'Malignant'	0.999827		1	'Inflammation'	6.28598e-08		1	'Inflammation'	9.96013e-06		1	'Inflammation'	0.00171934		1	'Inflammation'	1.80492e-10
1	'Malignant'	0.984625		1	'Malignant'	1		1	'Malignant'	0.999942		1	'Malignant'	1		1	'Malignant'	1		1	'Malignant'	1		1	'Malignant'	0.999787		1	'Malignant'	1
1	'Inflammation'	0.255636		1	'Inflammation'	0.000902101		1	'Inflammation'	0.00330873		1	'Inflammation'	0.00581437		1	'Inflammation'	4.83587e-15		1	'Inflammation'	2.18147e-16		1	'Inflammation'	4.87566e-05		1	'Inflammation'	7.067e-10
1	'Malignant'	0.998752		1	'Malignant'	1		1	'Malignant'	0.999292		1	'Malignant'	0.999975		1	'Inflammation'	1.78902e-11		1	'Inflammation'	5.256e-16		1	'Inflammation'	0.000103959		1	'Inflammation'	1.53796e-10
1	'Malignant'	0.999703		1	'Malignant'	0.0173834		1	'Malignant'	0.732991		1	'Malignant'	0.998743		1	'Inflammation'	3.46338e-06		1	'Inflammation'	3.55987e-06		1	'Inflammation'	0.00103718		1	'Inflammation'	7.5432e-06
1	'Inflammation'	3.64339e-09		1	'Inflammation'	4.34931e-06		1	'Inflammation'	3.21083e-06		1	'Inflammation'	4.89688e-06		1	'Inflammation'	3.25677e-17		1	'Inflammation'	0.00130371		1	'Inflammation'	0.00156918		1	'Inflammation'	1.56876e-08
1	'Malignant'	0.999995		1	'Malignant'	0.0941381		1	'Malignant'	0.999796		1	'Malignant'	0.942714		1	'Malignant'	1		1	'Malignant'	1		1	'Malignant'	0.999975		1	'Malignant'	0.999998
1	'Inflammation'	0.239487		1	'Inflammation'	0.0718557		1	'Inflammation'	0.000784227		1	'Inflammation'	0.917797		1	'Inflammation'	2.44333e-09		1	'Inflammation'	2.543e-09		1	'Inflammation'	0.000525318		1	'Inflammation'	2.81158e-08
1	'Inflammation'	0.165472		1	'Inflammation'	2.63535e-07		1	'Inflammation'	0.000129565		1	'Inflammation'	0.000296023		1	'Malignant'	1		1	'Malignant'	0.998554		1	'Malignant'	0.777987		1	'Malignant'	0.999873
1	'Inflammation'	0.000802202		1	'Inflammation'	4.25342e-07		1	'Inflammation'	0.0191889		1	'Inflammation'	6.42831e-05		1	'Inflammation'	5.94336e-24		1	'Inflammation'	2.69005e-15		1	'Inflammation'	0.000272529		1	'Inflammation'	7.30527e-08
1	'Inflammation'	3.80916e-06		1	'Inflammation'	3.25642e-07		1	'Inflammation'	0.00156557		1	'Inflammation'	8.18279e-06		1	'Malignant'	1		1	'Malignant'	1		1	'Malignant'	0.999973		1	'Malignant'	1
1	'Inflammation'	6.06592e-08		1	'Inflammation'	0.065597		1	'Inflammation'	0.000337492		1	'Inflammation'	0.881722		1	'Inflammation'	5.10156e-09		1	'Inflammation'	1.14792e-10		1	'Inflammation'	0.000156128		1	'Inflammation'	4.68381e-08
1	'Inflammation'	2.52886e-07		1	'Inflammation'	1.84389e-12		1	'Inflammation'	6.05341e-06		1	'Inflammation'	5.30688e-07		1	'Inflammation'	1.70853e-12		1	'Inflammation'	0.00347055		1	'Inflammation'	0.00297554		1	'Inflammation'	6.38689e-08
1	'Malignant'	0.0126877		1	'Malignant'	0.307637		1	'Malignant'	0.978061		1	'Malignant'	0.0178679		1	'Malignant'	1		1	'Malignant'	1		1	'Malignant'	0.999883		1	'Malignant'	0.998711
1	'Inflammation'	0.000931939		1	'Inflammation'	4.94794e-06		1	'Inflammation'	0.183504		1	'Inflammation'	0.000722525		1	'Inflammation'	1.33643e-15		1	'Inflammation'	1.0492e-10		1	'Inflammation'	0.000128564		1	'Inflammation'	3.53356e-10
1	'Malignant'	0.999943		1	'Malignant'	0.278291		1	'Malignant'	0.993062		1	'Malignant'	0.999992		1	'Inflammation'	6.30721e-08		1	'Inflammation'	3.56849e-07		1	'Inflammation'	6.32426e-05		1	'Inflammation'	2.44271e-11
1	'Inflammation'	0.0250466		1	'Inflammation'	0.0202507		1	'Inflammation'	0.0106667		1	'Inflammation'	2.65625e-08		1	'Malignant'	1		1	'Malignant'	1		1	'Malignant'	0.999989		1	'Malignant'	1
1	'Inflammation'	3.93944e-08		1	'Inflammation'	2.47461e-09		1	'Inflammation'	0.00149137		1	'Inflammation'	1.63401e-06		1	'Inflammation'	6.57858e-23		1	'Inflammation'	3.13588e-18		1	'Inflammation'	5.23737e-05		1	'Inflammation'	6.4399e-10
1	'Malignant'	0.995554		1	'Malignant'	1		1	'Malignant'	0.998672		1	'Malignant'	0.999996		1	'Malignant'	0.999945		1	'Malignant'	1		1	'Malignant'	0.987512		1	'Malignant'	0.999964
1	'Malignant'	0.999998		1	'Malignant'	1		1	'Malignant'	0.999356		1	'Malignant'	1		1	'Inflammation'	2.76442e-06		1	'Inflammation'	3.10983e-06		1	'Inflammation'	0.0121441		1	'Inflammation'	4.39267e-06
1	'Malignant'	0.989842		1	'Malignant'	0.999977		1	'Malignant'	1		1	'Malignant'	0.998623		1	'Malignant'	1		1	'Malignant'	1		1	'Malignant'	0.999996		1	'Malignant'	1
1	'Inflammation'	0.000313558		1	'Inflammation'	0.00395875		1	'Inflammation'	0.00621465		1	'Inflammation'	6.32814e-05		1	'Malignant'	1		1	'Malignant'	1		1	'Malignant'	0.999996		1	'Malignant'	0.9999
1	'Malignant'	0.0316233		1	'Malignant'	0.347874		1	'Malignant'	0.978462		1	'Malignant'	0.0133338		1	'Inflammation'	3.00747e-05		1	'Inflammation'	1.1233e-13		1	'Inflammation'	5.42949e-05		1	'Inflammation'	5.01867e-07
1	'Malignant'	0.965441		1	'Malignant'	1		1	'Malignant'	0.999768		1	'Malignant'	0.999998		1	'Malignant'	1		1	'Malignant'	1		1	'Malignant'	0.999993		1	'Malignant'	0.999984
1	'Inflammation'	3.86415e-05		1	'Inflammation'	1.64001e-07		1	'Inflammation'	0.00194611		1	'Inflammation'	0.985756		1	'Malignant'	0.999982		1	'Malignant'	1		1	'Malignant'	0.999039		1	'Malignant'	1
1	'Malignant'	1		1	'Malignant'	0.999984		1	'Malignant'	0.999903		1	'Malignant'	1		1	'Inflammation'	5.97362e-06		1	'Inflammation'	1.29107e-05		1	'Inflammation'	0.000961668		1	'Inflammation'	5.12716e-09
1	'Malignant'	1		1	'Malignant'	1		1	'Malignant'	1		1	'Malignant'	1		1	'Inflammation'	1.20983e-08		1	'Inflammation'	3.93791e-17		1	'Inflammation'	6.75224e-05		1	'Inflammation'	1.63354e-08
1	'Inflammation'	0.0468922		1	'Inflammation'	0.00291087		1	'Inflammation'	0.000616074		1	'Inflammation'	0.00305701		1	'Inflammation'	3.03102e-18		1	'Inflammation'	2.17956e-09		1	'Inflammation'	0.000386274		1	'Inflammation'	2.93923e-09
1	'Inflammation'	0.0721283		1	'Inflammation'	1.49445e-06		1	'Inflammation'	2.33825e-07		1	'Inflammation'	0.00188028		1	'Inflammation'	3.7143e-07		1	'Inflammation'	6.99867e-12		1	'Inflammation'	0.000136111		1	'Inflammation'	2.88803e-07
1	'Malignant'	0.998573		1	'Malignant'	0.974314		1	'Malignant'	0.897347		1	'Malignant'	0.0787456		1	'Malignant'	1		1	'Malignant'	1		1	'Malignant'	1		1	'Malignant'	1
1	'Inflammation'	3.17862e-08		1	'Inflammation'	9.04595e-13		1	'Inflammation'	6.29533e-10		1	'Inflammation'	1.41971e-10		1	'Malignant'	0.999999		1	'Malignant'	1		1	'Malignant'	0.999979		1	'Malignant'	0.999995
1	'Malignant'	0.999986		1	'Malignant'	1		1	'Malignant'	0.99998		1	'Malignant'	0.999997		1	'Malignant'	1		1	'Malignant'	1		1	'Malignant'	0.981785		1	'Malignant'	1
1	'Inflammation'	0.110588		1	'Inflammation'	1.18002e-05		1	'Inflammation'	7.7689e-12		1	'Inflammation'	0.000180612		1	'Inflammation'	5.63467e-07		1	'Inflammation'	3.43474e-08		1	'Inflammation'	0.0159082		1	'Inflammation'	3.26577e-07
1	'Inflammation'	0.0191523		1	'Inflammation'	9.1627e-05		1	'Inflammation'	0.00185999		1	'Inflammation'	4.18805e-06		1	'Malignant'	1		1	'Malignant'	1		1	'Malignant'	0.999998		1	'Malignant'	1
1	'Malignant'	0.958973		1	'Malignant'	0.986367		1	'Malignant'	0.997516		1	'Malignant'	0.999898		1	'Inflammation'	4.43304e-15		1	'Inflammation'	3.66925e-21		1	'Inflammation'	5.76266e-05		1	'Inflammation'	1.89726e-10
1	'Inflammation'	0.123352		1	'Inflammation'	0.9871		1	'Inflammation'	0.871486		1	'Inflammation'	0.472666		1	'Inflammation'	0.000333824		1	'Inflammation'	0.923749		1	'Inflammation'	0.226869		1	'Inflammation'	0.00233667
1	'Inflammation'	6.6385e-09		1	'Inflammation'	3.85902e-11		1	'Inflammation'	8.29637e-05		1	'Inflammation'	0.000763416		1	'Malignant'	1		1	'Malignant'	1		1	'Malignant'	0.999999		1	'Malignant'	1
1	'Inflammation'	0.00320611		1	'Inflammation'	5.84042e-06		1	'Inflammation'	0.000147001		1	'Inflammation'	1.45607e-07		1	'Inflammation'	8.04217e-27		1	'Inflammation'	4.53753e-15		1	'Inflammation'	9.14079e-05		1	'Inflammation'	1.20661e-09
1	'Malignant'	0.00013886		1	'Malignant'	0.018561		1	'Malignant'	0.922735		1	'Malignant'	0.0185956		1	'Inflammation'	7.00649e-45		1	'Inflammation'	1.19753e-20		1	'Inflammation'	4.68945e-05		1	'Inflammation'	3.93494e-13
1	'Inflammation'	4.78374e-05		1	'Inflammation'	0.00307791		1	'Inflammation'	9.29726e-06		1	'Inflammation'	0.000207293		1	'Malignant'	1		1	'Malignant'	1		1	'Malignant'	0.02708		1	'Malignant'	0.999998
1	'Malignant'	0.988276		1	'Malignant'	0.0042265		1	'Malignant'	0.995265		1	'Malignant'	0.26087		1	'Malignant'	1		1	'Malignant'	1		1	'Malignant'	1		1	'Malignant'	1
1	'Inflammation'	5.4383e-05		1	'Inflammation'	2.4801e-07		1	'Inflammation'	2.25946e-05		1	'Inflammation'	0.000797198		1	'Inflammation'	9.62773e-14		1	'Inflammation'	9.4119e-13		1	'Inflammation'	5.11726e-05		1	'Inflammation'	2.34495e-12
1	'Inflammation'	1.01098e-06		1	'Inflammation'	1.06992e-08		1	'Inflammation'	4.17032e-05		1	'Inflammation'	1.37381e-05		1	'Malignant'	1		1	'Malignant'	1		1	'Malignant'	0.999998		1	'Malignant'	1
1	'Inflammation'	5.29845e-05		1	'Inflammation'	5.53222e-06		1	'Inflammation'	2.11996e-05		1	'Inflammation'	0.000401886		1	'Malignant'	1		1	'Malignant'	1		1	'Malignant'	0.999992		1	'Malignant'	1
1	'Inflammation'	1.23473e-12		1	'Inflammation'	4.49873e-14		1	'Inflammation'	5.69393e-10		1	'Inflammation'	1.86151e-13		1	'Inflammation'	1.39895e-05		1	'Inflammation'	0.0364023		1	'Inflammation'	0.213045		1	'Inflammation'	3.64973e-05
1	'Malignant'	0.994681		1	'Malignant'	0.99979		1	'Malignant'	0.952781		1	'Malignant'	0.995841		1	'Inflammation'	7.44316e-26		1	'Inflammation'	4.78641e-16		1	'Inflammation'	9.08428e-05		1	'Inflammation'	1.52956e-10
1	'Inflammation'	0.00310591		1	'Inflammation'	0.156561		1	'Inflammation'	0.142394		1	'Inflammation'	0.00623752		1	'Inflammation'	1.47074e-24		1	'Inflammation'	2.32695e-16		1	'Inflammation'	4.92699e-05		1	'Inflammation'	1.00291e-11
1	'Malignant'	0.256523		1	'Malignant'	0.00783893		1	'Malignant'	0.246861		1	'Malignant'	0.959903		1	'Inflammation'	7.88171e-21		1	'Inflammation'	1.71936e-16		1	'Inflammation'	4.67488e-05		1	'Inflammation'	9.65191e-12
1	'Inflammation'	6.14138e-07		1	'Inflammation'	3.61802e-06		1	'Inflammation'	2.94267e-05		1	'Inflammation'	1.61138e-05		1	'Inflammation'	6.88248e-14		1	'Inflammation'	2.04203e-13		1	'Inflammation'	7.95464e-05		1	'Inflammation'	4.54458e-11
1	'Malignant'	0.998209		1	'Malignant'	1		1	'Malignant'	0.999999		1	'Malignant'	1		1	'Inflammation'	4.01361e-15		1	'Inflammation'	2.23774e-19		1	'Inflammation'	0.000225674		1	'Inflammation'	1.68166e-06
1	'Malignant'	0.688439		1	'Malignant'	0.746003		1	'Malignant'	0.16299		1	'Malignant'	0.999488		1	'Inflammation'	9.27078e-11		1	'Inflammation'	3.16031e-05		1	'Inflammation'	0.00492405		1	'Inflammation'	0.211575
1	'Malignant'	1		1	'Malignant'	1		1	'Malignant'	0.999992		1	'Malignant'	0.999999		1	'Inflammation'	3.54855e-08		1	'Inflammation'	1.34541e-13		1	'Inflammation'	0.000208483		1	'Inflammation'	7.90624e-07
1	'Inflammation'	0.763446		1	'Inflammation'	0.000961767		1	'Inflammation'	0.132657		1	'Inflammation'	0.480572		1	'Malignant'	0.999982		1	'Malignant'	1		1	'Malignant'	0.937481		1	'Malignant'	1
1	'Malignant'	0.99799		1	'Malignant'	1		1	'Malignant'	0.999749		1	'Malignant'	0.92044		1	'Malignant'	0.999999		1	'Malignant'	1		1	'Malignant'	0.997198		1	'Malignant'	1
1	'Inflammation'	4.13031e-07		1	'Inflammation'	1.03862e-06		1	'Inflammation'	0.00083769		1	'Inflammation'	2.29135e-09		1	'Malignant'	0.999999		1	'Malignant'	1		1	'Malignant'	0.998861		1	'Malignant'	0.999996
1	'Inflammation'	1.56621e-07		1	'Inflammation'	1.19234e-14		1	'Inflammation'	2.67477e-11		1	'Inflammation'	1.02409e-07		1	'Malignant'	0.999583		1	'Malignant'	1		1	'Malignant'	0.603753		1	'Malignant'	0.999809
1	'Malignant'	0.992519		1	'Malignant'	0.999999		1	'Malignant'	0.998132		1	'Malignant'	0.999979		1	'Malignant'	0.989049		1	'Malignant'	0.999881		1	'Malignant'	0.961851		1	'Malignant'	0.999997
1	'Malignant'	0.999974		1	'Malignant'	0.999996		1	'Malignant'	0.999891		1	'Malignant'	1		1	'Malignant'	0.999076		1	'Malignant'	1		1	'Malignant'	0.559037		1	'Malignant'	0.999998
1	'Malignant'	0.996229		1	'Malignant'	0.999912		1	'Malignant'	0.999867		1	'Malignant'	0.999993		1	'Inflammation'	2.69236e-06		1	'Inflammation'	0.000166676		1	'Inflammation'	0.0238648		1	'Inflammation'	0.0235719
1	'Inflammation'	9.01041e-12		1	'Inflammation'	2.11864e-10		1	'Inflammation'	4.89404e-10		1	'Inflammation'	1.04809e-09		1	'Malignant'	1		1	'Malignant'	1		1	'Malignant'	0.999971		1	'Malignant'	0.999999
1	'Inflammation'	0.0082611		1	'Inflammation'	0.00185097		1	'Inflammation'	0.11981		1	'Inflammation'	0.000623265		1	'Inflammation'	1.55162e-18		1	'Inflammation'	6.97664e-05		1	'Inflammation'	0.000502737		1	'Inflammation'	7.94019e-08
1	'Inflammation'	0.973757		1	'Inflammation'	0.999698		1	'Inflammation'	0.959773		1	'Inflammation'	0.790595		1	'Inflammation'	4.90596e-08		1	'Inflammation'	1.58648e-09		1	'Inflammation'	0.00206884		1	'Inflammation'	2.26062e-12
1	'Malignant'	0.999899		1	'Malignant'	0.999717		1	'Malignant'	0.999136		1	'Malignant'	0.685943		1	'Malignant'	0.00558058		1	'Malignant'	0.329952		1	'Malignant'	0.0686279		1	'Malignant'	0.626396
1	'Inflammation'	0.879852		1	'Inflammation'	9.05208e-08		1	'Inflammation'	0.000283073		1	'Inflammation'	0.00947458		1	'Malignant'	1		1	'Malignant'	1		1	'Malignant'	1		1	'Malignant'	1
1	'Inflammation'	1.56694e-15		1	'Inflammation'	2.09273e-14		1	'Inflammation'	5.30393e-10		1	'Inflammation'	6.41331e-14		1	'Malignant'	0.999999		1	'Malignant'	1		1	'Malignant'	0.999454		1	'Malignant'	1
1	'Inflammation'	0.00601004		1	'Inflammation'	0.000326159		1	'Inflammation'	0.0850505		1	'Inflammation'	0.0459711		1	'Malignant'	1		1	'Malignant'	1		1	'Malignant'	0.999404		1	'Malignant'	1
1	'Malignant'	0.262339		1	'Malignant'	0.999947		1	'Malignant'	0.999714		1	'Malignant'	0.985737		1	'Inflammation'	2.19476e-10		1	'Inflammation'	1.39792e-10		1	'Inflammation'	0.000387072		1	'Inflammation'	0.000336501
1	'Malignant'	0.99991		1	'Malignant'	0.999544		1	'Malignant'	0.972315		1	'Malignant'	0.999516		1	'Inflammation'	7.97621e-28		1	'Inflammation'	4.23342e-19		1	'Inflammation'	6.56596e-05		1	'Inflammation'	5.59937e-10
1	'Malignant'	0.999993		1	'Malignant'	0.999999		1	'Malignant'	0.999748		1	'Malignant'	1		1	'Inflammation'	1.17651e-18		1	'Inflammation'	4.00897e-09		1	'Inflammation'	0.00387394		1	'Inflammation'	2.91346e-09
1	'Inflammation'	4.24822e-09		1	'Inflammation'	4.34943e-11		1	'Inflammation'	6.85608e-09		1	'Inflammation'	1.99599e-09		1	'Malignant'	0.999934		1	'Malignant'	1		1	'Malignant'	0.828468		1	'Malignant'	1
1	'Malignant'	0.999009		1	'Malignant'	0.982261		1	'Malignant'	0.998348		1	'Malignant'	0.999755		1	'Inflammation'	1.51989e-32		1	'Inflammation'	2.3826e-13		1	'Inflammation'	7.44412e-05		1	'Inflammation'	9.05852e-13
1	'Malignant'	0.999999		1	'Malignant'	1		1	'Malignant'	0.99981		1	'Malignant'	1		1	'Malignant'	1		1	'Malignant'	1		1	'Malignant'	1		1	'Malignant'	1
1	'Malignant'	0.997514		1	'Malignant'	1		1	'Malignant'	0.99985		1	'Malignant'	1		1	'Inflammation'	3.47059e-26		1	'Inflammation'	1.66536e-14		1	'Inflammation'	6.04739e-05		1	'Inflammation'	2.92932e-06
1	'Malignant'	0.99986		1	'Malignant'	1		1	'Malignant'	0.999867		1	'Malignant'	1		1	'Malignant'	0.999995		1	'Malignant'	1		1	'Malignant'	0.995974		1	'Malignant'	1
1	'Malignant'	0.2087		1	'Malignant'	0.851216		1	'Malignant'	0.846227		1	'Malignant'	0.999926		1	'Inflammation'	0.000193263		1	'Inflammation'	1.9747e-10		1	'Inflammation'	8.32686e-05		1	'Inflammation'	1.24501e-08
1	'Malignant'	0.999912		1	'Malignant'	1		1	'Malignant'	1		1	'Malignant'	0.999999		1	'Inflammation'	1.93081e-06		1	'Inflammation'	1.24879e-07		1	'Inflammation'	0.0101539		1	'Inflammation'	1.79415e-05
1	'Malignant'	1		1	'Malignant'	0.999729		1	'Malignant'	0.999796		1	'Malignant'	0.999971		1	'Inflammation'	1.93561e-21		1	'Inflammation'	2.55566e-10		1	'Inflammation'	5.58976e-05		1	'Inflammation'	5.78928e-12
1	'Malignant'	0.999403		1	'Malignant'	1		1	'Malignant'	0.999993		1	'Malignant'	0.999696		1	'Malignant'	1		1	'Malignant'	1		1	'Malignant'	0.99993		1	'Malignant'	1
1	'Inflammation'	3.17217e-06		1	'Inflammation'	1.05435e-08		1	'Inflammation'	0.00027488		1	'Inflammation'	4.47148e-06		1	'Inflammation'	1.32087e-16		1	'Inflammation'	0.000171683		1	'Inflammation'	0.000934631		1	'Inflammation'	2.47949e-05
1	'Inflammation'	0.291974		1	'Inflammation'	0.00499229		1	'Inflammation'	0.155937		1	'Inflammation'	0.00347489		1	'Inflammation'	2.65369e-09		1	'Inflammation'	9.29177e-05		1	'Inflammation'	0.00500603		1	'Inflammation'	9.33749e-06
1	'Malignant'	0.990446		1	'Malignant'	1		1	'Malignant'	1		1	'Malignant'	1		1	'Malignant'	1		1	'Malignant'	1		1	'Malignant'	0.996559		1	'Malignant'	1
1	'Inflammation'	9.42591e-06		1	'Inflammation'	8.58033e-07		1	'Inflammation'	2.74833e-07		1	'Inflammation'	0.000734626		1	'Inflammation'	0		1	'Inflammation'	6.78221e-11		1	'Inflammation'	6.41082e-05		1	'Inflammation'	2.45593e-12
1	'Inflammation'	0.17822		1	'Inflammation'	0.613582		1	'Inflammation'	0.795168		1	'Inflammation'	0.657626		1	'Malignant'	1		1	'Malignant'	1		1	'Malignant'	0.991897		1	'Malignant'	1
1	'Inflammation'	0.000895146		1	'Inflammation'	0.000177032		1	'Inflammation'	0.00455493		1	'Inflammation'	0.0075974		1	'Malignant'	0.999975		1	'Malignant'	0.99999		1	'Malignant'	0.930847		1	'Malignant'	0.903584
1	'Malignant'	0.771618		1	'Malignant'	0.234144		1	'Malignant'	0.896155		1	'Malignant'	0.997862		1	'Malignant'	1		1	'Malignant'	1		1	'Malignant'	0.998853		1	'Malignant'	1
1	'Inflammation'	1.31829e-07		1	'Inflammation'	1.69298e-05		1	'Inflammation'	2.17766e-06		1	'Inflammation'	4.80173e-08		1	'Inflammation'	1.97018e-15		1	'Inflammation'	1.90878e-17		1	'Inflammation'	5.80873e-05		1	'Inflammation'	8.80261e-08
1	'Malignant'	0.996906		1	'Malignant'	0.987491		1	'Malignant'	0.994316		1	'Malignant'	0.988338		1	'Malignant'	1		1	'Malignant'	1		1	'Malignant'	0.999598		1	'Malignant'	1
1	'Malignant'	0.994559		1	'Malignant'	0.981574		1	'Malignant'	0.99938		1	'Malignant'	0.999996		1	'Malignant'	1		1	'Malignant'	1		1	'Malignant'	0.999998		1	'Malignant'	1
1	'Inflammation'	0.0909568		1	'Inflammation'	4.13547e-07		1	'Inflammation'	0.000275914		1	'Inflammation'	0.000662984		1	'Inflammation'	2.83588e-11		1	'Inflammation'	1.22374e-15		1	'Inflammation'	4.82565e-05		1	'Inflammation'	4.06099e-09
1	'Inflammation'	2.36004e-08		1	'Inflammation'	7.23428e-09		1	'Inflammation'	2.90703e-06		1	'Inflammation'	1.35999e-06		1	'Malignant'	0.998713		1	'Malignant'	1		1	'Malignant'	1		1	'Malignant'	1
1	'Inflammation'	0.0323677		1	'Inflammation'	8.88701e-06		1	'Inflammation'	0.00146515		1	'Inflammation'	0.000241571		1	'Inflammation'	1.26359e-16		1	'Inflammation'	1.65057e-15		1	'Inflammation'	0.000185604		1	'Inflammation'	1.22498e-09
1	'Malignant'	1		1	'Malignant'	1		1	'Malignant'	0.999996		1	'Malignant'	1		1	'Inflammation'	1.66841e-11		1	'Inflammation'	3.27871e-22		1	'Inflammation'	7.72763e-05		1	'Inflammation'	2.35512e-09
1	'Malignant'	0.999965		1	'Malignant'	0.999604		1	'Malignant'	0.999991		1	'Malignant'	0.996893		1	'Inflammation'	4.05446e-06		1	'Inflammation'	0.000598955		1	'Inflammation'	0.407839		1	'Inflammation'	1.13876e-05
1	'Malignant'	0.999993		1	'Malignant'	1		1	'Malignant'	0.999974		1	'Malignant'	1		1	'Malignant'	1		1	'Malignant'	1		1	'Malignant'	0.999936		1	'Malignant'	1
1	'Inflammation'	0.000236595		1	'Inflammation'	0.00448863		1	'Inflammation'	0.0136728		1	'Inflammation'	3.27404e-07		1	'Malignant'	1		1	'Malignant'	1		1	'Malignant'	0.999804		1	'Malignant'	1
1	'Malignant'	0.999843		1	'Malignant'	0.444282		1	'Malignant'	0.998685		1	'Malignant'	0.84323		1	'Inflammation'	2.97131e-11		1	'Inflammation'	1.13043e-17		1	'Inflammation'	4.94107e-05		1	'Inflammation'	2.06392e-09
1	'Inflammation'	9.87667e-10		1	'Inflammation'	4.05651e-13		1	'Inflammation'	2.57862e-14		1	'Inflammation'	3.48869e-09		1	'Inflammation'	2.80349e-12		1	'Inflammation'	3.2235e-12		1	'Inflammation'	0.000223165		1	'Inflammation'	2.28722e-05
1	'Malignant'	0.986624		1	'Malignant'	0.99996		1	'Malignant'	0.991979		1	'Malignant'	0.999831		1	'Malignant'	1		1	'Malignant'	1		1	'Malignant'	0.999999		1	'Malignant'	0.999999
1	'Inflammation'	9.70096e-07		1	'Inflammation'	1.13527e-11		1	'Inflammation'	0.000151739		1	'Inflammation'	4.23252e-08		1	'Malignant'	1		1	'Malignant'	1		1	'Malignant'	0.999988		1	'Malignant'	1
1	'Malignant'	0.98049		1	'Malignant'	1		1	'Malignant'	1		1	'Malignant'	0.999999		1	'Malignant'	1		1	'Malignant'	1		1	'Malignant'	0.999927		1	'Malignant'	1
1	'Inflammation'	0.000775091		1	'Inflammation'	2.5104e-06		1	'Inflammation'	0.000929511		1	'Inflammation'	8.86593e-07		1	'Inflammation'	7.55609e-22		1	'Inflammation'	5.59025e-07		1	'Inflammation'	0.00101514		1	'Inflammation'	1.25674e-14
1	'Malignant'	0.949222		1	'Malignant'	0.999929		1	'Malignant'	0.997843		1	'Malignant'	0.962812		1	'Inflammation'	2.22183e-06		1	'Inflammation'	3.38052e-14		1	'Inflammation'	0.000151154		1	'Inflammation'	5.68239e-10
1	'Inflammation'	4.00179e-08		1	'Inflammation'	4.94456e-07		1	'Inflammation'	3.1196e-06		1	'Inflammation'	0.0030635		1	'Inflammation'	3.19927e-05		1	'Inflammation'	0.2458		1	'Inflammation'	0.0147864		1	'Inflammation'	5.64384e-05
1	'Inflammation'	0.065846		1	'Inflammation'	0.00116944		1	'Inflammation'	0.652756		1	'Inflammation'	0.000379245		1	'Malignant'	1		1	'Malignant'	1		1	'Malignant'	0.999994		1	'Malignant'	1
1	'Malignant'	0.868768		1	'Malignant'	0.999988		1	'Malignant'	0.999962		1	'Malignant'	0.999999		1	'Inflammation'	4.50266e-05		1	'Inflammation'	7.54781e-12		1	'Inflammation'	0.000460004		1	'Inflammation'	0.000273849
1	'Inflammation'	1.95946e-05		1	'Inflammation'	7.39069e-08		1	'Inflammation'	9.30666e-10		1	'Inflammation'	8.11347e-06		1	'Inflammation'	1.73644e-20		1	'Inflammation'	0.000386847		1	'Inflammation'	8.88126e-05		1	'Inflammation'	1.81681e-08
1	'Inflammation'	0.00311106		1	'Inflammation'	0.00011965		1	'Inflammation'	0.0443035		1	'Inflammation'	0.990336		1	'Malignant'	0.984876		1	'Malignant'	0.999999		1	'Malignant'	0.943369		1	'Malignant'	0.999991
1	'Malignant'	0.999412		1	'Malignant'	0.985886		1	'Malignant'	0.984694		1	'Malignant'	0.999159		1	'Malignant'	1		1	'Malignant'	1		1	'Malignant'	1		1	'Malignant'	1
1	'Inflammation'	1.33406e-06		1	'Inflammation'	1.1177e-06		1	'Inflammation'	3.90247e-05		1	'Inflammation'	9.29501e-07		1	'Inflammation'	1.43164e-18		1	'Inflammation'	3.32725e-11		1	'Inflammation'	6.30817e-05		1	'Inflammation'	1.77802e-09
1	'Inflammation'	2.28703e-06		1	'Inflammation'	2.47149e-05		1	'Inflammation'	7.93015e-06		1	'Inflammation'	5.06204e-06		1	'Inflammation'	3.79163e-09		1	'Inflammation'	6.33666e-16		1	'Inflammation'	5.06829e-05		1	'Inflammation'	2.66552e-08
1	'Malignant'	0.742663		1	'Malignant'	0.149557		1	'Malignant'	0.568403		1	'Malignant'	0.775344		1	'Inflammation'	3.27689e-13		1	'Inflammation'	3.33013e-12		1	'Inflammation'	0.00011331		1	'Inflammation'	8.59765e-09
1	'Inflammation'	0.00726076		1	'Inflammation'	0.0043108		1	'Inflammation'	0.0139579		1	'Inflammation'	0.552278		1	'Inflammation'	6.92618e-34		1	'Inflammation'	7.62841e-12		1	'Inflammation'	0.00010973		1	'Inflammation'	8.32677e-09
1	'Malignant'	0.999768		1	'Malignant'	0.999982		1	'Malignant'	0.999525		1	'Malignant'	0.999974		1	'Malignant'	0.999982		1	'Malignant'	1		1	'Malignant'	0.887433		1	'Malignant'	1
1	'Malignant'	0.93166		1	'Malignant'	0.972367		1	'Malignant'	0.799728		1	'Malignant'	0.00157148		1	'Inflammation'	5.78394e-15		1	'Inflammation'	5.50801e-15		1	'Inflammation'	5.57708e-05		1	'Inflammation'	6.41571e-13
1	'Inflammation'	0.272015		1	'Inflammation'	0.691835		1	'Inflammation'	0.936646		1	'Inflammation'	0.00140797		1	'Inflammation'	6.34372e-07		1	'Inflammation'	2.93517e-12		1	'Inflammation'	0.000216168		1	'Inflammation'	4.17101e-12
1	'Malignant'	0.999988		1	'Malignant'	0.999988		1	'Malignant'	0.998644		1	'Malignant'	0.999996		1	'Malignant'	1		1	'Malignant'	1		1	'Malignant'	1		1	'Malignant'	1
1	'Malignant'	0.97027		1	'Malignant'	0.999823		1	'Malignant'	0.999989		1	'Malignant'	0.99971		1	'Inflammation'	1.90336e-09		1	'Inflammation'	6.27039e-16		1	'Inflammation'	0.00019325		1	'Inflammation'	2.54286e-10
1	'Inflammation'	0.969689		1	'Inflammation'	0.945649		1	'Inflammation'	0.996152		1	'Inflammation'	0.187493		1	'Inflammation'	2.21468e-21		1	'Inflammation'	1.83418e-11		1	'Inflammation'	8.05509e-05		1	'Inflammation'	1.91365e-06
1	'Malignant'	0.998366		1	'Malignant'	0.999998		1	'Malignant'	0.998362		1	'Malignant'	0.998593		1	'Malignant'	0.999999		1	'Malignant'	1		1	'Malignant'	0.999987		1	'Malignant'	1
1	'Inflammation'	1.31143e-06		1	'Inflammation'	0.000948337		1	'Inflammation'	0.00453303		1	'Inflammation'	0.000955526		1	'Malignant'	0.999998		1	'Malignant'	1		1	'Malignant'	0.999992		1	'Malignant'	0.999995
1	'Malignant'	0.995893		1	'Malignant'	0.999963		1	'Malignant'	0.938138		1	'Malignant'	0.999996		1	'Inflammation'	1.60416e-09		1	'Inflammation'	6.42106e-12		1	'Inflammation'	0.000112093		1	'Inflammation'	1.66293e-09
1	'Inflammation'	1.33986e-05		1	'Inflammation'	4.22543e-08		1	'Inflammation'	2.91638e-08		1	'Inflammation'	2.40228e-05		1	'Malignant'	1		1	'Malignant'	1		1	'Malignant'	1		1	'Malignant'	1
1	'Malignant'	0.720956		1	'Malignant'	0.999976		1	'Malignant'	0.999952		1	'Malignant'	0.994495		1	'Inflammation'	2.85535e-10		1	'Inflammation'	4.83231e-09		1	'Inflammation'	0.000180165		1	'Inflammation'	1.15948e-07
1	'Malignant'	0.999972		1	'Malignant'	1		1	'Malignant'	0.99992		1	'Malignant'	0.999967		1	'Malignant'	1		1	'Malignant'	1		1	'Malignant'	0.987794		1	'Malignant'	0.999964
1	'Malignant'	0.961331		1	'Malignant'	0.752668		1	'Malignant'	0.91615		1	'Malignant'	0.472237		1	'Inflammation'	1.25825e-05		1	'Inflammation'	5.35866e-08		1	'Inflammation'	0.000265695		1	'Inflammation'	1.8925e-11
1	'Malignant'	0.999235		1	'Malignant'	0.819947		1	'Malignant'	1		1	'Malignant'	0.999993		1	'Inflammation'	5.69338e-23		1	'Inflammation'	4.54697e-14		1	'Inflammation'	0.000138394		1	'Inflammation'	6.1405e-09
1	'Malignant'	0.999738		1	'Malignant'	1		1	'Malignant'	0.999999		1	'Malignant'	0.999994		1	'Malignant'	1		1	'Malignant'	1		1	'Malignant'	1		1	'Malignant'	1
1	'Inflammation'	8.87139e-07		1	'Inflammation'	0.0903658		1	'Inflammation'	0.011961		1	'Inflammation'	0.000562141		1	'Inflammation'	1.29272e-08		1	'Inflammation'	3.55711e-14		1	'Inflammation'	6.21301e-05		1	'Inflammation'	1.683e-14
1	'Malignant'	0.999804		1	'Malignant'	0.999951		1	'Malignant'	0.975959		1	'Malignant'	1		1	'Malignant'	1		1	'Malignant'	1		1	'Malignant'	0.998575		1	'Malignant'	1
1	'Inflammation'	1.25212e-11		1	'Inflammation'	2.00338e-07		1	'Inflammation'	5.14498e-05		1	'Inflammation'	1.99397e-06		1	'Inflammation'	1.39346e-09		1	'Inflammation'	1.02705e-18		1	'Inflammation'	0.000259353		1	'Inflammation'	8.69681e-08
1	'Malignant'	0.999957		1	'Malignant'	0.980592		1	'Malignant'	0.998805		1	'Malignant'	0.99936		1	'Inflammation'	2.10558e-08		1	'Inflammation'	0.247142		1	'Inflammation'	0.0959154		1	'Inflammation'	0.000478283
1	'Malignant'	0.999753		1	'Malignant'	1		1	'Malignant'	0.99911		1	'Malignant'	0.999967		1	'Inflammation'	3.89868e-08		1	'Inflammation'	4.80024e-20		1	'Inflammation'	4.92056e-05		1	'Inflammation'	3.69718e-11
1	'Inflammation'	0.706503		1	'Inflammation'	0.00173217		1	'Inflammation'	1.64044e-05		1	'Inflammation'	0.234702		1	'Inflammation'	1.11437e-13		1	'Inflammation'	1.68223e-10		1	'Inflammation'	7.09927e-05		1	'Inflammation'	4.22255e-10
1	'Inflammation'	1.7104e-07		1	'Inflammation'	1.09178e-10		1	'Inflammation'	5.96929e-08		1	'Inflammation'	1.29732e-08		1	'Inflammation'	5.81777e-32		1	'Inflammation'	5.3077e-16		1	'Inflammation'	6.7124e-05		1	'Inflammation'	9.80103e-13
1	'Inflammation'	1.16718e-07		1	'Inflammation'	8.45937e-08		1	'Inflammation'	1.76519e-09		1	'Inflammation'	5.14983e-08		1	'Malignant'	1		1	'Malignant'	1		1	'Malignant'	0.99764		1	'Malignant'	1
1	'Inflammation'	0.868531		1	'Inflammation'	0.8471		1	'Inflammation'	0.89061		1	'Inflammation'	0.986511		1	'Malignant'	0.999999		1	'Malignant'	0.999997		1	'Malignant'	0.999892		1	'Malignant'	1
1	'Malignant'	0.999648		1	'Malignant'	1		1	'Malignant'	0.999302		1	'Malignant'	0.999999		1	'Malignant'	1		1	'Malignant'	1		1	'Malignant'	0.995637		1	'Malignant'	1
1	'Malignant'	0.999994		1	'Malignant'	0.999949		1	'Malignant'	0.999982		1	'Malignant'	1		1	'Inflammation'	1.92262e-15		1	'Inflammation'	0.0409999		1	'Inflammation'	0.00111737		1	'Inflammation'	1.28199e-05
1	'Inflammation'	6.41042e-06		1	'Inflammation'	3.31592e-10		1	'Inflammation'	3.89586e-11		1	'Inflammation'	3.40257e-10		1	'Inflammation'	2.52852e-11		1	'Inflammation'	7.17709e-07		1	'Inflammation'	0.000557469		1	'Inflammation'	2.49106e-10
1	'Inflammation'	1.03059e-05		1	'Inflammation'	0.112388		1	'Inflammation'	0.00246386		1	'Inflammation'	0.0014948		1	'Inflammation'	2.43105e-15		1	'Inflammation'	0.00466076		1	'Inflammation'	0.011795		1	'Inflammation'	8.90753e-06
1	'Malignant'	0.999999		1	'Malignant'	0.99994		1	'Malignant'	0.994029		1	'Malignant'	0.999998		1	'Malignant'	1		1	'Malignant'	1		1	'Malignant'	0.901619		1	'Malignant'	1
1	'Inflammation'	0.635803		1	'Inflammation'	0.00378464		1	'Inflammation'	8.39456e-05		1	'Inflammation'	0.000181056		1	'Malignant'	1		1	'Malignant'	1		1	'Malignant'	1		1	'Malignant'	0.999999
1	'Inflammation'	2.75644e-08		1	'Inflammation'	8.94427e-08		1	'Inflammation'	1.25689e-07		1	'Inflammation'	2.33538e-08		1	'Malignant'	0.999238		1	'Malignant'	1		1	'Malignant'	1		1	'Malignant'	0.999992
1	'Malignant'	0.996903		1	'Malignant'	0.777722		1	'Malignant'	0.999874		1	'Malignant'	0.998463		1	'Inflammation'	4.78395e-13		1	'Inflammation'	4.29955e-11		1	'Inflammation'	7.19852e-05		1	'Inflammation'	4.44208e-17
1	'Malignant'	0.846354		1	'Malignant'	0.999996		1	'Malignant'	0.999986		1	'Malignant'	0.999992		1	'Malignant'	0.999626		1	'Malignant'	1		1	'Malignant'	0.995191		1	'Malignant'	0.999938
1	'Inflammation'	0.0254585		1	'Inflammation'	0.0683433		1	'Inflammation'	0.278073		1	'Inflammation'	0.000114305		1	'Inflammation'	6.39417e-06		1	'Inflammation'	4.41195e-10		1	'Inflammation'	7.12305e-05		1	'Inflammation'	6.4604e-10
1	'Inflammation'	0.0440504		1	'Inflammation'	0.00629654		1	'Inflammation'	0.00876607		1	'Inflammation'	0.0751878		1	'Inflammation'	1.00797e-17		1	'Inflammation'	7.82523e-13		1	'Inflammation'	0.000571774		1	'Inflammation'	1.77378e-11
1	'Malignant'	0.999901		1	'Malignant'	1		1	'Malignant'	0.999944		1	'Malignant'	0.997485		1	'Inflammation'	7.83575e-15		1	'Inflammation'	3.45543e-08		1	'Inflammation'	9.91269e-05		1	'Inflammation'	8.84424e-09
1	'Inflammation'	1.11813e-06		1	'Inflammation'	2.2863e-07		1	'Inflammation'	8.28942e-07		1	'Inflammation'	3.65709e-08		1	'Inflammation'	1.78293e-16		1	'Inflammation'	2.02762e-13		1	'Inflammation'	0.000390856		1	'Inflammation'	4.45455e-10
1	'Inflammation'	0.000296972		1	'Inflammation'	4.42497e-06		1	'Inflammation'	0.00015933		1	'Inflammation'	0.0120635		1	'Malignant'	0.999687		1	'Malignant'	0.999999		1	'Malignant'	0.992689		1	'Malignant'	1
1	'Malignant'	1		1	'Malignant'	0.999998		1	'Malignant'	0.999853		1	'Malignant'	0.999998		1	'Malignant'	1		1	'Malignant'	1		1	'Malignant'	0.992937		1	'Malignant'	1
1	'Inflammation'	1.3039e-06		1	'Inflammation'	4.66753e-08		1	'Inflammation'	2.03621e-06		1	'Inflammation'	1.05315e-05		1	'Malignant'	1		1	'Malignant'	1		1	'Malignant'	1		1	'Malignant'	1
1	'Inflammation'	0.0245322		1	'Inflammation'	0.00243727		1	'Inflammation'	0.428981		1	'Inflammation'	0.000127682		1	'Inflammation'	1.60525e-17		1	'Inflammation'	2.01254e-16		1	'Inflammation'	5.34995e-05		1	'Inflammation'	8.61605e-07
1	'Inflammation'	1.04174e-07		1	'Inflammation'	2.39272e-05		1	'Inflammation'	0.104435		1	'Inflammation'	0.000136406		1	'Malignant'	1		1	'Malignant'	1		1	'Malignant'	0.999997		1	'Malignant'	1
1	'Inflammation'	3.52658e-08		1	'Inflammation'	3.45476e-09		1	'Inflammation'	0.000124576		1	'Inflammation'	4.87354e-09		1	'Inflammation'	1.448e-08		1	'Inflammation'	6.13007e-11		1	'Inflammation'	0.000300405		1	'Inflammation'	3.57465e-08
1	'Malignant'	0.99999		1	'Malignant'	0.998987		1	'Malignant'	0.897846		1	'Malignant'	0.999035		1	'Malignant'	1		1	'Malignant'	1		1	'Malignant'	0.999999		1	'Malignant'	1
1	'Malignant'	0.891458		1	'Malignant'	0.998967		1	'Malignant'	0.491816		1	'Malignant'	0.710641		1	'Inflammation'	2.62005e-07		1	'Inflammation'	8.17225e-06		1	'Inflammation'	0.000577246		1	'Inflammation'	0.00919971
1	'Inflammation'	0.0486698		1	'Inflammation'	1.37056e-05		1	'Inflammation'	0.00147402		1	'Inflammation'	1.3393e-06		1	'Malignant'	0.999989		1	'Malignant'	1		1	'Malignant'	0.968805		1	'Malignant'	0.9999
1	'Malignant'	0.99517		1	'Malignant'	0.886385		1	'Malignant'	0.869865		1	'Malignant'	0.99928		1	'Inflammation'	1.15505e-23		1	'Inflammation'	7.17727e-24		1	'Inflammation'	6.46921e-05		1	'Inflammation'	1.64514e-11
1	'Malignant'	1		1	'Malignant'	0.999927		1	'Malignant'	0.999987		1	'Malignant'	1		1	'Inflammation'	1.25192e-13		1	'Inflammation'	6.06814e-12		1	'Inflammation'	0.000140951		1	'Inflammation'	1.73437e-09
1	'Malignant'	0.999941		1	'Malignant'	1		1	'Malignant'	0.999666		1	'Malignant'	0.999936		1	'Malignant'	0.999133		1	'Malignant'	0.999878		1	'Malignant'	0.465193		1	'Malignant'	0.998754
1	'Malignant'	0.997997		1	'Malignant'	0.996408		1	'Malignant'	0.998973		1	'Malignant'	0.999997		1	'Inflammation'	3.9534e-14		1	'Inflammation'	9.34037e-13		1	'Inflammation'	8.94148e-05		1	'Inflammation'	5.82992e-07
1	'Inflammation'	0.00087236		1	'Inflammation'	0.00699377		1	'Inflammation'	0.0933037		1	'Inflammation'	0.0637285		1	'Malignant'	0.998465		1	'Malignant'	1		1	'Malignant'	0.978211		1	'Malignant'	1
1	'Inflammation'	0.926166		1	'Inflammation'	0.0125403		1	'Inflammation'	0.0442155		1	'Inflammation'	0.00733766		1	'Inflammation'	1.65121e-05		1	'Inflammation'	8.94778e-09		1	'Inflammation'	0.130219		1	'Inflammation'	0.0001774
1	'Malignant'	0.978198		1	'Malignant'	1		1	'Malignant'	0.983805		1	'Malignant'	0.996758		1	'Inflammation'	5.81567e-36		1	'Inflammation'	9.53978e-22		1	'Inflammation'	5.57907e-05		1	'Inflammation'	4.81886e-11
1	'Malignant'	0.997497		1	'Malignant'	1		1	'Malignant'	1		1	'Malignant'	1		1	'Inflammation'	6.5777e-17		1	'Inflammation'	1.60421e-10		1	'Inflammation'	7.36072e-05		1	'Inflammation'	1.66545e-05
1	'Inflammation'	1.43205e-07		1	'Inflammation'	1.75941e-13		1	'Inflammation'	1.35903e-05		1	'Inflammation'	4.54754e-06		1	'Inflammation'	2.29129e-07		1	'Inflammation'	1.07769e-11		1	'Inflammation'	0.00264977		1	'Inflammation'	9.43295e-09
1	'Inflammation'	4.31991e-06		1	'Inflammation'	1.66686e-07		1	'Inflammation'	0.00019059		1	'Inflammation'	0.000141276		1	'Malignant'	0.99999		1	'Malignant'	1		1	'Malignant'	0.998979		1	'Malignant'	0.999899
1	'Inflammation'	0.0428651		1	'Inflammation'	0.000102193		1	'Inflammation'	0.00439893		1	'Inflammation'	6.12439e-08		1	'Inflammation'	1.11348e-18		1	'Inflammation'	2.18523e-20		1	'Inflammation'	5.8557e-05		1	'Inflammation'	2.26125e-09
1	'Inflammation'	0.054728		1	'Inflammation'	0.0757013		1	'Inflammation'	0.0625622		1	'Inflammation'	0.0860501		1	'Malignant'	0.999999		1	'Malignant'	1		1	'Malignant'	0.998819		1	'Malignant'	1
1	'Malignant'	0.999998		1	'Malignant'	1		1	'Malignant'	0.999524		1	'Malignant'	1		1	'Malignant'	1		1	'Malignant'	1		1	'Malignant'	0.999808		1	'Malignant'	1
1	'Malignant'	0.944592		1	'Malignant'	0.999959		1	'Malignant'	0.999694		1	'Malignant'	0.999882		1	'Malignant'	1		1	'Malignant'	1		1	'Malignant'	0.999974		1	'Malignant'	1
1	'Malignant'	0.999982		1	'Malignant'	0.971191		1	'Malignant'	0.984869		1	'Malignant'	0.0618076		1	'Inflammation'	1.1687e-06		1	'Inflammation'	1.16833e-11		1	'Inflammation'	0.000143388		1	'Inflammation'	1.35055e-09
1	'Inflammation'	1.09294e-08		1	'Inflammation'	8.9117e-10		1	'Inflammation'	5.67353e-10		1	'Inflammation'	4.21429e-08		1	'Inflammation'	3.37625e-05		1	'Inflammation'	0.000527803		1	'Inflammation'	0.00123557		1	'Inflammation'	0.0630644
1	'Malignant'	0.999988		1	'Malignant'	1		1	'Malignant'	1		1	'Malignant'	0.999352		1	'Inflammation'	9.84981e-16		1	'Inflammation'	1.88544e-09		1	'Inflammation'	8.5545e-05		1	'Inflammation'	4.75749e-12
1	'Inflammation'	7.88152e-10		1	'Inflammation'	1.04266e-11		1	'Inflammation'	1.3737e-08		1	'Inflammation'	8.90576e-09		1	'Inflammation'	3.6077e-08		1	'Inflammation'	0.0408039		1	'Inflammation'	0.00116845		1	'Inflammation'	3.46104e-05
1	'Malignant'	0.86391		1	'Malignant'	0.95035		1	'Malignant'	0.99802		1	'Malignant'	0.987947		1	'Inflammation'	1.87849e-16		1	'Inflammation'	3.18774e-16		1	'Inflammation'	4.69455e-05		1	'Inflammation'	5.63335e-10
1	'Malignant'	0.99974		1	'Malignant'	0.999977		1	'Malignant'	0.999985		1	'Malignant'	1		1	'Inflammation'	3.77342e-09		1	'Inflammation'	1.36344e-17		1	'Inflammation'	5.03358e-05		1	'Inflammation'	8.66866e-13
1	'Malignant'	0.763855		1	'Malignant'	0.97304		1	'Malignant'	0.983309		1	'Malignant'	0.989797		1	'Malignant'	0.999987		1	'Malignant'	0.999998		1	'Malignant'	0.224168		1	'Malignant'	1
1	'Malignant'	0.999525		1	'Malignant'	0.899751		1	'Malignant'	0.998063		1	'Malignant'	0.999916		1	'Malignant'	0.999996		1	'Malignant'	1		1	'Malignant'	0.0219937		1	'Malignant'	0.998847
1	'Inflammation'	2.63997e-06		1	'Inflammation'	5.60976e-11		1	'Inflammation'	8.28864e-06		1	'Inflammation'	9.66098e-06		1	'Malignant'	1		1	'Malignant'	1		1	'Malignant'	0.999999		1	'Malignant'	0.999994
1	'Inflammation'	1.02665e-08		1	'Inflammation'	9.61644e-13		1	'Inflammation'	1.16048e-06		1	'Inflammation'	1.73749e-06		1	'Inflammation'	5.77354e-05		1	'Inflammation'	4.25065e-08		1	'Inflammation'	0.000124809		1	'Inflammation'	4.05634e-13
1	'Malignant'	0.999787		1	'Malignant'	0.999194		1	'Malignant'	0.995108		1	'Malignant'	0.999053		1	'Malignant'	0.999991		1	'Malignant'	1		1	'Malignant'	0.998739		1	'Malignant'	0.999998
1	'Malignant'	0.999989		1	'Malignant'	0.999996		1	'Malignant'	0.999963		1	'Malignant'	1		1	'Malignant'	0.999983		1	'Malignant'	1		1	'Malignant'	0.983862		1	'Malignant'	0.973689
1	'Malignant'	0.974298		1	'Malignant'	0.999108		1	'Malignant'	0.994802		1	'Malignant'	0.985768		1	'Inflammation'	0.0101359		1	'Inflammation'	3.66526e-07		1	'Inflammation'	0.000196008		1	'Inflammation'	0.849144
1	'Malignant'	0.999971		1	'Malignant'	0.93594		1	'Malignant'	0.961066		1	'Malignant'	0.97071		1	'Malignant'	1		1	'Malignant'	1		1	'Malignant'	1		1	'Malignant'	0.999999
1	'Inflammation'	0.000275348		1	'Inflammation'	4.48342e-06		1	'Inflammation'	2.27875e-05		1	'Inflammation'	3.19784e-06		1	'Inflammation'	3.85522e-08		1	'Inflammation'	2.39526e-06		1	'Inflammation'	9.0037e-05		1	'Inflammation'	5.97815e-08
1	'Malignant'	0.9993		1	'Malignant'	1		1	'Malignant'	0.99654		1	'Malignant'	0.999953		1	'Inflammation'	7.60422e-19		1	'Inflammation'	8.85873e-09		1	'Inflammation'	5.21772e-05		1	'Inflammation'	4.31546e-10
1	'Malignant'	0.987277		1	'Malignant'	1		1	'Malignant'	0.927942		1	'Malignant'	0.999696		1	'Inflammation'	9.83981e-11		1	'Inflammation'	1.11501e-07		1	'Inflammation'	0.00135336		1	'Inflammation'	7.38018e-08
1	'Inflammation'	0.912478		1	'Inflammation'	0.997667		1	'Inflammation'	0.708758		1	'Inflammation'	0.995644		1	'Malignant'	1		1	'Malignant'	1		1	'Malignant'	0.999997		1	'Malignant'	1
1	'Inflammation'	3.06972e-05		1	'Inflammation'	2.06417e-06		1	'Inflammation'	0.00146246		1	'Inflammation'	3.88676e-07		1	'Malignant'	1		1	'Malignant'	1		1	'Malignant'	0.999927		1	'Malignant'	0.997869
1	'Malignant'	0.844546		1	'Malignant'	0.997973		1	'Malignant'	0.989364		1	'Malignant'	0.971894		1	'Inflammation'	9.83406e-19		1	'Inflammation'	5.67352e-07		1	'Inflammation'	0.000171322		1	'Inflammation'	5.19578e-08
1	'Inflammation'	0.0344015		1	'Inflammation'	0.0824493		1	'Inflammation'	0.0620226		1	'Inflammation'	0.000135417		1	'Malignant'	1		1	'Malignant'	1		1	'Malignant'	0.999985		1	'Malignant'	0.999999
1	'Malignant'	1		1	'Malignant'	1		1	'Malignant'	0.999876		1	'Malignant'	0.999999		1	'Inflammation'	3.13118e-14		1	'Inflammation'	3.3215e-08		1	'Inflammation'	0.000104191		1	'Inflammation'	3.21884e-08
1	'Inflammation'	0.00300114		1	'Inflammation'	6.70818e-09		1	'Inflammation'	9.49651e-07		1	'Inflammation'	0.000647386		1	'Malignant'	1		1	'Malignant'	1		1	'Malignant'	0.999977		1	'Malignant'	1
1	'Malignant'	0.999992		1	'Malignant'	0.992995		1	'Malignant'	0.998024		1	'Malignant'	1		1	'Inflammation'	4.56486e-05		1	'Inflammation'	0.334365		1	'Inflammation'	0.833647		1	'Inflammation'	2.08834e-06
1	'Malignant'	1		1	'Malignant'	0.999976		1	'Malignant'	0.998923		1	'Malignant'	1		1	'Inflammation'	4.2183e-13		1	'Inflammation'	1.46049e-09		1	'Inflammation'	0.000443842		1	'Inflammation'	1.28275e-05
1	'Inflammation'	9.2573e-05		1	'Inflammation'	1.06743e-06		1	'Inflammation'	8.48892e-07		1	'Inflammation'	0.13097		1	'Malignant'	1		1	'Malignant'	1		1	'Malignant'	0.803579		1	'Malignant'	0.999997
1	'Inflammation'	2.13557e-05		1	'Inflammation'	7.06983e-08		1	'Inflammation'	0.000114235		1	'Inflammation'	5.25096e-11		1	'Malignant'	0.999998		1	'Malignant'	1		1	'Malignant'	0.999756		1	'Malignant'	1
1	'Malignant'	0.999987		1	'Malignant'	0.999868		1	'Malignant'	0.934175		1	'Malignant'	0.996347		1	'Malignant'	1		1	'Malignant'	1		1	'Malignant'	0.999996		1	'Malignant'	0.999989
1	'Inflammation'	8.48523e-05		1	'Inflammation'	1.62157e-11		1	'Inflammation'	0.000200916		1	'Inflammation'	1.86942e-09		1	'Inflammation'	1.15217e-18		1	'Inflammation'	1.70482e-11		1	'Inflammation'	0.000420283		1	'Inflammation'	2.81732e-06
1	'Inflammation'	7.78188e-06		1	'Inflammation'	4.80519e-06		1	'Inflammation'	0.00154209		1	'Inflammation'	4.74907e-06		1	'Inflammation'	1.07613e-25		1	'Inflammation'	3.23794e-07		1	'Inflammation'	0.000561575		1	'Inflammation'	1.23175e-09
1	'Malignant'	0.135675		1	'Malignant'	0.241905		1	'Malignant'	0.949693		1	'Malignant'	0.63364		1	'Malignant'	0.999958		1	'Malignant'	1		1	'Malignant'	1		1	'Malignant'	1
1	'Inflammation'	1.43622e-07		1	'Inflammation'	2.31807e-11		1	'Inflammation'	5.75884e-09		1	'Inflammation'	2.0292e-12		1	'Inflammation'	2.03215e-13		1	'Inflammation'	1.12595e-11		1	'Inflammation'	0.000190136		1	'Inflammation'	2.25473e-09
1	'Inflammation'	2.69317e-06		1	'Inflammation'	1.82162e-07		1	'Inflammation'	6.14102e-06		1	'Inflammation'	0.000284246		1	'Inflammation'	1.62593e-12		1	'Inflammation'	3.92779e-20		1	'Inflammation'	5.0127e-05		1	'Inflammation'	1.52176e-10
1	'Malignant'	0.995059		1	'Malignant'	1		1	'Malignant'	1		1	'Malignant'	1		1	'Malignant'	0.999999		1	'Malignant'	1		1	'Malignant'	0.999967		1	'Malignant'	1
1	'Inflammation'	4.02179e-05		1	'Inflammation'	0.002039		1	'Inflammation'	7.0242e-05		1	'Inflammation'	3.92772e-06		1	'Inflammation'	0.0276647		1	'Inflammation'	0.991869		1	'Inflammation'	0.0108358		1	'Inflammation'	9.00227e-05
1	'Inflammation'	1.99909e-12		1	'Inflammation'	3.64948e-13		1	'Inflammation'	5.18194e-10		1	'Inflammation'	1.38486e-05		1	'Inflammation'	1.12381e-11		1	'Inflammation'	4.05442e-12		1	'Inflammation'	5.69948e-05		1	'Inflammation'	1.35386e-08
1	'Malignant'	0.942183		1	'Malignant'	0.999999		1	'Malignant'	0.999997		1	'Malignant'	0.999978		1	'Inflammation'	6.06283e-05		1	'Inflammation'	6.54135e-11		1	'Inflammation'	0.000533677		1	'Inflammation'	9.32416e-08
1	'Inflammation'	3.19639e-06		1	'Inflammation'	8.67916e-05		1	'Inflammation'	0.00866576		1	'Inflammation'	7.79466e-11		1	'Malignant'	1		1	'Malignant'	1		1	'Malignant'	0.999973		1	'Malignant'	1
1	'Inflammation'	5.35843e-06		1	'Inflammation'	0.000335408		1	'Inflammation'	0.00518978		1	'Inflammation'	0.693709		1	'Malignant'	0.99998		1	'Malignant'	1		1	'Malignant'	0.999541		1	'Malignant'	1
1	'Inflammation'	1.67065e-05		1	'Inflammation'	5.12233e-06		1	'Inflammation'	2.57931e-05		1	'Inflammation'	0.0019617		1	'Malignant'	0.997269		1	'Malignant'	1		1	'Malignant'	0.991032		1	'Malignant'	1
1	'Inflammation'	0.0935071		1	'Inflammation'	0.583933		1	'Inflammation'	0.868415		1	'Inflammation'	0.97465		1	'Malignant'	1		1	'Malignant'	1		1	'Malignant'	0.999982		1	'Malignant'	1
1	'Malignant'	0.999888		1	'Malignant'	0.998168		1	'Malignant'	0.999417		1	'Malignant'	1		1	'Inflammation'	0.000314873		1	'Inflammation'	0.0290297		1	'Inflammation'	0.00163672		1	'Inflammation'	2.14453e-05
1	'Inflammation'	4.33828e-06		1	'Inflammation'	1.6181e-09		1	'Inflammation'	5.21488e-06		1	'Inflammation'	2.18029e-07		1	'Inflammation'	8.14105e-09		1	'Inflammation'	3.18537e-08		1	'Inflammation'	0.00708185		1	'Inflammation'	3.62962e-05
1	'Inflammation'	0.000704718		1	'Inflammation'	5.01515e-06		1	'Inflammation'	0.000916031		1	'Inflammation'	0.165792		1	'Inflammation'	1.98957e-08		1	'Inflammation'	0.000632744		1	'Inflammation'	0.0652424		1	'Inflammation'	5.58048e-07
1	'Inflammation'	0.000587306		1	'Inflammation'	0.000228593		1	'Inflammation'	0.0189853		1	'Inflammation'	0.000277795		1	'Malignant'	1		1	'Malignant'	1		1	'Malignant'	0.427982		1	'Malignant'	1
1	'Inflammation'	2.84683e-06		1	'Inflammation'	0.000519386		1	'Inflammation'	0.843166		1	'Inflammation'	0.081337		1	'Malignant'	1		1	'Malignant'	1		1	'Malignant'	0.993168		1	'Malignant'	1
1	'Malignant'	0.996118		1	'Malignant'	0.999997		1	'Malignant'	0.999472		1	'Malignant'	0.999852		1	'Malignant'	1		1	'Malignant'	1		1	'Malignant'	1		1	'Malignant'	1
1	'Inflammation'	0.00399868		1	'Inflammation'	6.04235e-05		1	'Inflammation'	0.998912		1	'Inflammation'	0.00203498		1	'Malignant'	1		1	'Malignant'	1		1	'Malignant'	0.264319		1	'Malignant'	1
1	'Inflammation'	0.00255281		1	'Inflammation'	1.8603e-05		1	'Inflammation'	9.75303e-07		1	'Inflammation'	5.71121e-05		1	'Inflammation'	3.39306e-11		1	'Inflammation'	5.80742e-06		1	'Inflammation'	0.00250598		1	'Inflammation'	6.06972e-06
1	'Inflammation'	0.00391074		1	'Inflammation'	0.00258772		1	'Inflammation'	0.350746		1	'Inflammation'	6.4909e-06		1	'Malignant'	1		1	'Malignant'	1		1	'Malignant'	1		1	'Malignant'	0.999997
1	'Inflammation'	0.0728363		1	'Inflammation'	9.02756e-05		1	'Inflammation'	0.00280708		1	'Inflammation'	0.000239864		1	'Malignant'	0.999879		1	'Malignant'	1		1	'Malignant'	0.799936		1	'Malignant'	0.999997
1	'Inflammation'	0.000954146		1	'Inflammation'	0.00313378		1	'Inflammation'	1.61229e-05		1	'Inflammation'	0.016519		1	'Inflammation'	0.00416454		1	'Inflammation'	0.0043859		1	'Inflammation'	0.000585172		1	'Inflammation'	4.93505e-09
1	'Inflammation'	0.120047		1	'Inflammation'	5.80132e-12		1	'Inflammation'	2.78047e-06		1	'Inflammation'	5.19251e-05		1	'Malignant'	1		1	'Malignant'	1		1	'Malignant'	1		1	'Malignant'	1
1	'Inflammation'	0.165824		1	'Inflammation'	8.4717e-07		1	'Inflammation'	0.00687805		1	'Inflammation'	0.000126051		1	'Malignant'	0.99997		1	'Malignant'	1		1	'Malignant'	0.971645		1	'Malignant'	0.999927
1	'Malignant'	0.998523		1	'Malignant'	0.999994		1	'Malignant'	0.999329		1	'Malignant'	1		1	'Malignant'	1		1	'Malignant'	1		1	'Malignant'	1		1	'Malignant'	0.99999
1	'Malignant'	0.999994		1	'Malignant'	1		1	'Malignant'	0.999857		1	'Malignant'	1		1	'Malignant'	1		1	'Malignant'	1		1	'Malignant'	0.999996		1	'Malignant'	1
1	'Malignant'	0.404032		1	'Malignant'	0.00930227		1	'Malignant'	0.822602		1	'Malignant'	0.999535		1	'Inflammation'	1.12379e-31		1	'Inflammation'	1.06274e-09		1	'Inflammation'	6.8335e-05		1	'Inflammation'	5.47213e-16
1	'Inflammation'	8.90584e-06		1	'Inflammation'	4.30725e-05		1	'Inflammation'	0.00288954		1	'Inflammation'	3.68407e-05		1	'Malignant'	1		1	'Malignant'	1		1	'Malignant'	0.999998		1	'Malignant'	1
1	'Malignant'	0.999996		1	'Malignant'	1		1	'Malignant'	0.999998		1	'Malignant'	1		1	'Malignant'	0.999999		1	'Malignant'	1		1	'Malignant'	0.978164		1	'Malignant'	1
1	'Malignant'	0.992293		1	'Malignant'	0.999998		1	'Malignant'	1		1	'Malignant'	0.999958		1	'Malignant'	1		1	'Malignant'	1		1	'Malignant'	1		1	'Malignant'	1
1	'Malignant'	0.999988		1	'Malignant'	0.317279		1	'Malignant'	0.995585		1	'Malignant'	0.998517		1	'Inflammation'	2.83176e-29		1	'Inflammation'	1.91966e-19		1	'Inflammation'	6.53501e-05		1	'Inflammation'	1.10521e-09
1	'Inflammation'	0.103234		1	'Inflammation'	0.000405284		1	'Inflammation'	0.0175187		1	'Inflammation'	0.00010752		1	'Inflammation'	1.17187e-11		1	'Inflammation'	7.16628e-15		1	'Inflammation'	9.76255e-05		1	'Inflammation'	7.78517e-08
1	'Inflammation'	8.33072e-06		1	'Inflammation'	6.89811e-08		1	'Inflammation'	0.00106248		1	'Inflammation'	0.000736518		1	'Inflammation'	7.48144e-14		1	'Inflammation'	1.00209e-12		1	'Inflammation'	0.000102129		1	'Inflammation'	1.4104e-09
1	'Malignant'	0.882353		1	'Malignant'	0.997873		1	'Malignant'	0.961206		1	'Malignant'	0.992119		1	'Malignant'	1		1	'Malignant'	1		1	'Malignant'	0.999865		1	'Malignant'	1
1	'Malignant'	0.999988		1	'Malignant'	0.999815		1	'Malignant'	0.99945		1	'Malignant'	0.9987		1	'Malignant'	1		1	'Malignant'	1		1	'Malignant'	0.998668		1	'Malignant'	0.999949
1	'Inflammation'	0.0552357		1	'Inflammation'	0.0112028		1	'Inflammation'	0.00758841		1	'Inflammation'	0.000456548		1	'Inflammation'	0		1	'Inflammation'	5.35209e-20		1	'Inflammation'	5.34915e-05		1	'Inflammation'	3.19419e-11
1	'Inflammation'	7.96183e-07		1	'Inflammation'	1.10314e-09		1	'Inflammation'	6.35566e-07		1	'Inflammation'	4.9015e-06		1	'Inflammation'	3.1611e-05		1	'Inflammation'	2.70442e-07		1	'Inflammation'	0.021167		1	'Inflammation'	1.39426e-06
1	'Malignant'	0.999998		1	'Malignant'	0.999999		1	'Malignant'	0.999709		1	'Malignant'	0.999847		1	'Malignant'	1		1	'Malignant'	1		1	'Malignant'	0.989099		1	'Malignant'	1
1	'Inflammation'	0.000104974		1	'Inflammation'	1.77737e-06		1	'Inflammation'	0.00253431		1	'Inflammation'	7.96562e-05		1	'Inflammation'	1.87779e-20		1	'Inflammation'	1.35446e-14		1	'Inflammation'	5.59996e-05		1	'Inflammation'	3.11384e-14
1	'Inflammation'	0.0189186		1	'Inflammation'	0.987937		1	'Inflammation'	0.994272		1	'Inflammation'	0.638638		1	'Malignant'	0.999257		1	'Malignant'	1		1	'Malignant'	0.998514		1	'Malignant'	0.999592
1	'Inflammation'	0.0358161		1	'Inflammation'	1.28507e-06		1	'Inflammation'	0.000277712		1	'Inflammation'	3.13668e-08		1	'Inflammation'	4.56486e-08		1	'Inflammation'	0.00195319		1	'Inflammation'	0.00444268		1	'Inflammation'	5.41338e-07
1	'Malignant'	0.998741		1	'Malignant'	0.999752		1	'Malignant'	0.999223		1	'Malignant'	0.999998		1	'Malignant'	0.999996		1	'Malignant'	1		1	'Malignant'	0.633681		1	'Malignant'	0.999987
1	'Inflammation'	0.000939644		1	'Inflammation'	0.00800227		1	'Inflammation'	0.30685		1	'Inflammation'	2.60894e-05		1	'Inflammation'	3.08709e-14		1	'Inflammation'	2.22099e-15		1	'Inflammation'	7.66664e-05		1	'Inflammation'	3.95756e-10
1	'Inflammation'	0.0208596		1	'Inflammation'	0.0391655		1	'Inflammation'	0.0569938		1	'Inflammation'	0.0469891		1	'Inflammation'	2.69813e-28		1	'Inflammation'	3.80733e-23		1	'Inflammation'	6.44927e-05		1	'Inflammation'	8.60241e-11
1	'Inflammation'	7.49109e-05		1	'Inflammation'	1.50813e-10		1	'Inflammation'	4.28931e-07		1	'Inflammation'	1.22788e-06		1	'Malignant'	1		1	'Malignant'	1		1	'Malignant'	1		1	'Malignant'	0.999994
1	'Inflammation'	0.000314239		1	'Inflammation'	5.11873e-06		1	'Inflammation'	0.00206721		1	'Inflammation'	0.00159389		1	'Inflammation'	7.91519e-14		1	'Inflammation'	9.0552e-13		1	'Inflammation'	0.00016177		1	'Inflammation'	2.06149e-07
1	'Malignant'	0.984801		1	'Malignant'	1		1	'Malignant'	0.999958		1	'Malignant'	0.999998		1	'Inflammation'	3.5915e-05		1	'Inflammation'	2.52179e-08		1	'Inflammation'	0.0088907		1	'Inflammation'	0.000364841
1	'Inflammation'	0.00642774		1	'Inflammation'	1.06492e-05		1	'Inflammation'	0.0115247		1	'Inflammation'	1.16156e-05		1	'Inflammation'	1.26097e-10		1	'Inflammation'	7.36749e-09		1	'Inflammation'	0.00738791		1	'Inflammation'	4.32112e-10
1	'Inflammation'	0.00895825		1	'Inflammation'	6.0509e-07		1	'Inflammation'	2.23101e-06		1	'Inflammation'	6.01484e-07		1	'Inflammation'	0.421933		1	'Inflammation'	0.147587		1	'Inflammation'	0.0056869		1	'Inflammation'	0.0116551
1	'Malignant'	0.99216		1	'Malignant'	1		1	'Malignant'	1		1	'Malignant'	1		1	'Inflammation'	1.38933e-08		1	'Inflammation'	2.20789e-10		1	'Inflammation'	0.000233032		1	'Inflammation'	2.88386e-07
1	'Malignant'	0.640873		1	'Malignant'	0.997984		1	'Malignant'	0.997225		1	'Malignant'	0.99509		1	'Inflammation'	2.9321e-07		1	'Inflammation'	9.94261e-15		1	'Inflammation'	0.000235469		1	'Inflammation'	1.27993e-08
1	'Malignant'	0.763875		1	'Malignant'	0.970139		1	'Malignant'	0.998696		1	'Malignant'	0.997973		1	'Inflammation'	1.05001e-13		1	'Inflammation'	1.70741e-17		1	'Inflammation'	6.26309e-05		1	'Inflammation'	4.79803e-08
1	'Malignant'	0.977823		1	'Malignant'	1		1	'Malignant'	0.999954		1	'Malignant'	0.999999		1	'Inflammation'	0.0206364		1	'Inflammation'	1		1	'Inflammation'	0.999917		1	'Inflammation'	0.955963
1	'Malignant'	0.998519		1	'Malignant'	0.991141		1	'Malignant'	0.995558		1	'Malignant'	0.999999		1	'Inflammation'	1.6242e-12		1	'Inflammation'	2.693e-09		1	'Inflammation'	0.000454654		1	'Inflammation'	3.53697e-08
1	'Inflammation'	0.00854932		1	'Inflammation'	0.316131		1	'Inflammation'	0.268126		1	'Inflammation'	0.00109437		1	'Inflammation'	4.23234e-13		1	'Inflammation'	4.88606e-12		1	'Inflammation'	0.000171665		1	'Inflammation'	2.21287e-08
1	'Inflammation'	0.000349357		1	'Inflammation'	0.014217		1	'Inflammation'	0.371172		1	'Inflammation'	0.285256		1	'Inflammation'	1.23808e-06		1	'Inflammation'	4.69564e-09		1	'Inflammation'	0.000628389		1	'Inflammation'	2.73244e-09
1	'Malignant'	0.999389		1	'Malignant'	0.999998		1	'Malignant'	0.99832		1	'Malignant'	1		1	'Malignant'	0.999715		1	'Malignant'	1		1	'Malignant'	0.960845		1	'Malignant'	0.999995
1	'Malignant'	0.999994		1	'Malignant'	0.999191		1	'Malignant'	0.998821		1	'Malignant'	0.98907		1	'Malignant'	1		1	'Malignant'	1		1	'Malignant'	0.999291		1	'Malignant'	0.999151
1	'Malignant'	0.999999		1	'Malignant'	0.999905		1	'Malignant'	0.99823		1	'Malignant'	1		1	'Inflammation'	0.00017078		1	'Inflammation'	0.146018		1	'Inflammation'	0.973883		1	'Inflammation'	0.661143
1	'Inflammation'	1.4934e-11		1	'Inflammation'	3.66043e-08		1	'Inflammation'	1.17717e-12		1	'Inflammation'	3.75915e-08		1	'Inflammation'	7.7121e-13		1	'Inflammation'	1.5227e-09		1	'Inflammation'	8.35546e-05		1	'Inflammation'	2.25164e-08
1	'Malignant'	0.0163819		1	'Malignant'	0.0126402		1	'Malignant'	0.187706		1	'Malignant'	1.44559e-05		1	'Inflammation'	9.41444e-15		1	'Inflammation'	1.3982e-09		1	'Inflammation'	8.77349e-05		1	'Inflammation'	2.51928e-11
1	'Malignant'	0.999972		1	'Malignant'	0.999996		1	'Malignant'	0.999229		1	'Malignant'	1		1	'Inflammation'	9.10974e-12		1	'Inflammation'	1.32221e-14		1	'Inflammation'	0.000179911		1	'Inflammation'	2.53706e-08
1	'Inflammation'	0.00544671		1	'Inflammation'	2.45469e-06		1	'Inflammation'	9.76509e-07		1	'Inflammation'	0.658195		1	'Inflammation'	8.38095e-08		1	'Inflammation'	3.69675e-07		1	'Inflammation'	0.00379088		1	'Inflammation'	2.82797e-09
1	'Inflammation'	8.3314e-05		1	'Inflammation'	0.000127336		1	'Inflammation'	0.0167553		1	'Inflammation'	0.330218		1	'Malignant'	0.997499		1	'Malignant'	1		1	'Malignant'	0.767177		1	'Malignant'	0.999707
1	'Inflammation'	0.00126167		1	'Inflammation'	0.0020748		1	'Inflammation'	0.00157066		1	'Inflammation'	0.00186028		1	'Malignant'	0.999998		1	'Malignant'	1		1	'Malignant'	0.903951		1	'Malignant'	0.999918
1	'Inflammation'	9.24048e-07		1	'Inflammation'	3.8977e-06		1	'Inflammation'	2.53479e-06		1	'Inflammation'	0.152512		1	'Malignant'	0.999982		1	'Malignant'	1		1	'Malignant'	0.987051		1	'Malignant'	0.999979
1	'Malignant'	0.817866		1	'Malignant'	0.707255		1	'Malignant'	0.987052		1	'Malignant'	0.70863		1	'Inflammation'	1.51464e-09		1	'Inflammation'	9.66028e-12		1	'Inflammation'	0.000272462		1	'Inflammation'	4.05631e-06
1	'Inflammation'	3.41416e-08		1	'Inflammation'	7.35793e-09		1	'Inflammation'	1.16644e-05		1	'Inflammation'	1.17587e-06		1	'Malignant'	1		1	'Malignant'	1		1	'Malignant'	0.999999		1	'Malignant'	1
1	'Malignant'	1		1	'Malignant'	0.998524		1	'Malignant'	0.999998		1	'Malignant'	0.999974		1	'Inflammation'	9.09921e-10		1	'Inflammation'	8.52031e-14		1	'Inflammation'	0.000406534		1	'Inflammation'	1.33447e-10
1	'Inflammation'	1.2129e-06		1	'Inflammation'	2.06419e-10		1	'Inflammation'	5.06838e-07		1	'Inflammation'	8.45135e-07		1	'Malignant'	0.999985		1	'Malignant'	1		1	'Malignant'	0.999558		1	'Malignant'	1
1	'Malignant'	0.99992		1	'Malignant'	0.999962		1	'Malignant'	0.999108		1	'Malignant'	0.999484		1	'Malignant'	1		1	'Malignant'	1		1	'Malignant'	0.999929		1	'Malignant'	1
1	'Malignant'	0.999918		1	'Malignant'	1		1	'Malignant'	0.999987		1	'Malignant'	1		1	'Malignant'	1		1	'Malignant'	1		1	'Malignant'	0.999997		1	'Malignant'	1
1	'Malignant'	1		1	'Malignant'	0.99976		1	'Malignant'	0.995924		1	'Malignant'	1		1	'Malignant'	0.997716		1	'Malignant'	1		1	'Malignant'	0.891063		1	'Malignant'	0.99805
1	'Malignant'	0.985619		1	'Malignant'	1		1	'Malignant'	0.999293		1	'Malignant'	1		1	'Inflammation'	4.75448e-20		1	'Inflammation'	2.46759e-10		1	'Inflammation'	0.000166904		1	'Inflammation'	2.93395e-08
1	'Malignant'	0.407769		1	'Malignant'	0.825894		1	'Malignant'	0.989974		1	'Malignant'	0.996774		1	'Malignant'	0.999997		1	'Malignant'	0.999973		1	'Malignant'	0.998546		1	'Malignant'	0.999998
1	'Inflammation'	2.23421e-09		1	'Inflammation'	5.84814e-11		1	'Inflammation'	8.21709e-08		1	'Inflammation'	2.64836e-09		1	'Malignant'	0.999975		1	'Malignant'	1		1	'Malignant'	0.999871		1	'Malignant'	1
1	'Malignant'	0.981517		1	'Malignant'	1		1	'Malignant'	0.99302		1	'Malignant'	0.999992		1	'Malignant'	0.999631		1	'Malignant'	1		1	'Malignant'	0.996615		1	'Malignant'	0.999998
1	'Inflammation'	3.07762e-05		1	'Inflammation'	0.000144253		1	'Inflammation'	2.44558e-05		1	'Inflammation'	0.000140672		1	'Inflammation'	1.80763e-05		1	'Inflammation'	3.92395e-06		1	'Inflammation'	0.0597229		1	'Inflammation'	1.38735e-06
1	'Malignant'	0.999554		1	'Malignant'	0.999998		1	'Malignant'	0.999163		1	'Malignant'	0.999374		1	'Inflammation'	2.45282e-25		1	'Inflammation'	5.6174e-12		1	'Inflammation'	0.000105544		1	'Inflammation'	3.4558e-08
1	'Inflammation'	1.81949e-05		1	'Inflammation'	0.000151587		1	'Inflammation'	0.00279904		1	'Inflammation'	7.09614e-05		1	'Inflammation'	0.000435317		1	'Inflammation'	0.536882		1	'Inflammation'	0.00394108		1	'Inflammation'	2.17985e-07
1	'Malignant'	0.979133		1	'Malignant'	1		1	'Malignant'	0.997595		1	'Malignant'	0.999987		1	'Inflammation'	1.04985e-10		1	'Inflammation'	4.59599e-12		1	'Inflammation'	0.000194007		1	'Inflammation'	5.54206e-12
1	'Malignant'	0.998667		1	'Malignant'	0.999995		1	'Malignant'	0.88478		1	'Malignant'	0.999767		1	'Inflammation'	9.07931e-06		1	'Inflammation'	0.0700274		1	'Inflammation'	0.0201371		1	'Inflammation'	3.35608e-10
1	'Malignant'	0.999986		1	'Malignant'	1		1	'Malignant'	0.999987		1	'Malignant'	1		1	'Malignant'	1		1	'Malignant'	1		1	'Malignant'	0.999977		1	'Malignant'	1
1	'Malignant'	0.986012		1	'Malignant'	0.999255		1	'Malignant'	0.998877		1	'Malignant'	0.99996		1	'Inflammation'	1.2197e-07		1	'Inflammation'	9.67255e-13		1	'Inflammation'	0.000748552		1	'Inflammation'	7.84742e-05
1	'Inflammation'	0.000210974		1	'Inflammation'	4.84337e-06		1	'Inflammation'	0.0110066		1	'Inflammation'	0.00019381		1	'Inflammation'	1.04459e-22		1	'Inflammation'	6.10873e-13		1	'Inflammation'	0.000443579		1	'Inflammation'	5.24636e-12
1	'Inflammation'	0.00101289		1	'Inflammation'	4.42473e-05		1	'Inflammation'	0.0157742		1	'Inflammation'	0.000400488		1	'Inflammation'	0.807592		1	'Inflammation'	0.869613		1	'Inflammation'	0.276023		1	'Inflammation'	0.950692
1	'Malignant'	0.99998		1	'Malignant'	0.999903		1	'Malignant'	0.999988		1	'Malignant'	0.999921		1	'Inflammation'	1.078e-14		1	'Inflammation'	3.5028e-08		1	'Inflammation'	0.000191726		1	'Inflammation'	6.36405e-08
1	'Inflammation'	0.782785		1	'Inflammation'	0.00919114		1	'Inflammation'	0.720755		1	'Inflammation'	0.194537		1	'Malignant'	1		1	'Malignant'	1		1	'Malignant'	0.999998		1	'Malignant'	1
1	'Malignant'	0.0788922		1	'Malignant'	0.999977		1	'Malignant'	0.979093		1	'Malignant'	0.716312		1	'Inflammation'	1.34184e-07		1	'Inflammation'	0.550866		1	'Inflammation'	0.23718		1	'Inflammation'	0.00130416
1	'Malignant'	0.996942		1	'Malignant'	0.999954		1	'Malignant'	0.998733		1	'Malignant'	0.999393		1	'Inflammation'	5.62545e-18		1	'Inflammation'	2.83279e-15		1	'Inflammation'	0.00017071		1	'Inflammation'	2.32455e-06
1	'Inflammation'	4.46361e-07		1	'Inflammation'	3.99046e-05		1	'Inflammation'	3.79864e-07		1	'Inflammation'	3.48854e-06		1	'Inflammation'	6.81579e-09		1	'Inflammation'	9.12182e-18		1	'Inflammation'	4.70295e-05		1	'Inflammation'	3.54511e-10
1	'Inflammation'	1.07079e-05		1	'Inflammation'	1.15412e-10		1	'Inflammation'	6.23756e-09		1	'Inflammation'	0.0108287		1	'Malignant'	0.999992		1	'Malignant'	0.999972		1	'Malignant'	0.426512		1	'Malignant'	1
1	'Inflammation'	0.459559		1	'Inflammation'	0.0529433		1	'Inflammation'	0.950128		1	'Inflammation'	0.495148		1	'Malignant'	1		1	'Malignant'	1		1	'Malignant'	0.999959		1	'Malignant'	0.999985
1	'Inflammation'	0.938193		1	'Inflammation'	0.646125		1	'Inflammation'	0.386284		1	'Inflammation'	0.80567		1	'Inflammation'	1.10341e-13		1	'Inflammation'	1.07821e-09		1	'Inflammation'	5.10732e-05		1	'Inflammation'	6.79954e-06
1	'Malignant'	0.984898		1	'Malignant'	0.999201		1	'Malignant'	0.996923		1	'Malignant'	0.998962		1	'Inflammation'	8.58733e-15		1	'Inflammation'	8.23922e-11		1	'Inflammation'	0.000384741		1	'Inflammation'	3.20307e-07
1	'Inflammation'	0.302291		1	'Inflammation'	1.3739e-06		1	'Inflammation'	5.49485e-08		1	'Inflammation'	7.38956e-05		1	'Inflammation'	5.48052e-12		1	'Inflammation'	0.000722239		1	'Inflammation'	0.0017469		1	'Inflammation'	1.41787e-12
1	'Malignant'	0.056325		1	'Malignant'	0.000189895		1	'Malignant'	0.89492		1	'Malignant'	0.00293712		1	'Malignant'	1		1	'Malignant'	1		1	'Malignant'	1		1	'Malignant'	1
1	'Inflammation'	0.315549		1	'Inflammation'	4.79282e-07		1	'Inflammation'	2.91584e-05		1	'Inflammation'	0.0755342		1	'Inflammation'	6.60424e-19		1	'Inflammation'	7.54154e-11		1	'Inflammation'	6.61558e-05		1	'Inflammation'	3.05984e-08
1	'Inflammation'	1.47966e-08		1	'Inflammation'	1.51681e-08		1	'Inflammation'	2.40467e-09		1	'Inflammation'	5.17012e-07		1	'Malignant'	1		1	'Malignant'	1		1	'Malignant'	0.996699		1	'Malignant'	1
1	'Malignant'	0.999999		1	'Malignant'	1		1	'Malignant'	0.999999		1	'Malignant'	1		1	'Malignant'	1		1	'Malignant'	1		1	'Malignant'	0.999983		1	'Malignant'	1
1	'Malignant'	0.999996		1	'Malignant'	0.996763		1	'Malignant'	0.999993		1	'Malignant'	0.994237		1	'Malignant'	1		1	'Malignant'	1		1	'Malignant'	0.999482		1	'Malignant'	1
1	'Malignant'	0.999998		1	'Malignant'	1		1	'Malignant'	1		1	'Malignant'	1		1	'Malignant'	1		1	'Malignant'	1		1	'Malignant'	0.957186		1	'Malignant'	0.999999
1	'Inflammation'	1.43654e-07		1	'Inflammation'	0.000193046		1	'Inflammation'	3.82136e-05		1	'Inflammation'	4.3989e-07		1	'Inflammation'	3.41141e-25		1	'Inflammation'	1.97335e-08		1	'Inflammation'	9.01454e-05		1	'Inflammation'	4.87456e-17
1	'Malignant'	0.998095		1	'Malignant'	0.999999		1	'Malignant'	0.999778		1	'Malignant'	0.999966		1	'Inflammation'	1.02768e-08		1	'Inflammation'	1.36171e-07		1	'Inflammation'	0.000193534		1	'Inflammation'	4.48552e-11
1	'Malignant'	0.999256		1	'Malignant'	1		1	'Malignant'	0.999955		1	'Malignant'	0.997376		1	'Malignant'	0.999861		1	'Malignant'	1		1	'Malignant'	0.999986		1	'Malignant'	0.997694
1	'Inflammation'	1.39732e-05		1	'Inflammation'	3.51866e-05		1	'Inflammation'	2.39586e-05		1	'Inflammation'	0.000277057		1	'Malignant'	0.999999		1	'Malignant'	1		1	'Malignant'	1		1	'Malignant'	1
1	'Inflammation'	3.0719e-09		1	'Inflammation'	1.76169e-07		1	'Inflammation'	7.99229e-05		1	'Inflammation'	0.520407		1	'Inflammation'	2.65598e-13		1	'Inflammation'	1.72156e-08		1	'Inflammation'	6.08227e-05		1	'Inflammation'	1.93182e-08
1	'Inflammation'	4.91406e-09		1	'Inflammation'	6.95766e-08		1	'Inflammation'	0.000192962		1	'Inflammation'	0.000234614		1	'Inflammation'	0.000112152		1	'Inflammation'	3.19578e-06		1	'Inflammation'	0.00580382		1	'Inflammation'	3.58784e-05
1	'Malignant'	0.995711		1	'Malignant'	1		1	'Malignant'	0.999439		1	'Malignant'	0.99993		1	'Inflammation'	7.73922e-10		1	'Inflammation'	7.87607e-05		1	'Inflammation'	0.000426029		1	'Inflammation'	3.41542e-05
1	'Malignant'	0.968527		1	'Malignant'	0.95553		1	'Malignant'	0.990432		1	'Malignant'	0.998642		1	'Inflammation'	7.79625e-10		1	'Inflammation'	0.966044		1	'Inflammation'	0.01222		1	'Inflammation'	1.20034e-06
1	'Inflammation'	5.39178e-05		1	'Inflammation'	1.78278e-06		1	'Inflammation'	0.000234439		1	'Inflammation'	1.38646e-05		1	'Malignant'	1		1	'Malignant'	1		1	'Malignant'	0.929191		1	'Malignant'	1
1	'Malignant'	0.995552		1	'Malignant'	0.961137		1	'Malignant'	0.972178		1	'Malignant'	0.999791		1	'Inflammation'	7.45703e-19		1	'Inflammation'	1.58662e-14		1	'Inflammation'	0.000149914		1	'Inflammation'	5.73652e-08
1	'Inflammation'	0.000948073		1	'Inflammation'	0.0113447		1	'Inflammation'	0.0967921		1	'Inflammation'	0.0216977		1	'Inflammation'	2.13047e-10		1	'Inflammation'	6.99197e-07		1	'Inflammation'	0.000562607		1	'Inflammation'	1.91341e-13
1	'Inflammation'	2.34462e-07		1	'Inflammation'	1.17059e-08		1	'Inflammation'	8.06086e-08		1	'Inflammation'	9.58977e-06		1	'Malignant'	0.998631		1	'Malignant'	1		1	'Malignant'	0.994593		1	'Malignant'	0.999312
1	'Malignant'	1		1	'Malignant'	1		1	'Malignant'	0.999999		1	'Malignant'	1		1	'Malignant'	1		1	'Malignant'	1		1	'Malignant'	0.999999		1	'Malignant'	0.999997
1	'Inflammation'	7.98649e-05		1	'Inflammation'	5.44855e-05		1	'Inflammation'	0.0380699		1	'Inflammation'	3.6942e-05		1	'Malignant'	1		1	'Malignant'	1		1	'Malignant'	0.999993		1	'Malignant'	1
1	'Inflammation'	3.33224e-05		1	'Inflammation'	0.00152528		1	'Inflammation'	2.28074e-05		1	'Inflammation'	0.000901109		1	'Malignant'	1		1	'Malignant'	1		1	'Malignant'	0.999745		1	'Malignant'	1
1	'Malignant'	0.999995		1	'Malignant'	0.999999		1	'Malignant'	0.999999		1	'Malignant'	1		1	'Malignant'	1		1	'Malignant'	1		1	'Malignant'	1		1	'Malignant'	1
1	'Inflammation'	1.84529e-08		1	'Inflammation'	1.18061e-06		1	'Inflammation'	5.52769e-07		1	'Inflammation'	0.0106263		1	'Inflammation'	5.62044e-16		1	'Inflammation'	1.15288e-14		1	'Inflammation'	0.000120866		1	'Inflammation'	1.30181e-08
1	'Inflammation'	0.000912236		1	'Inflammation'	4.96912e-06		1	'Inflammation'	2.0723e-08		1	'Inflammation'	1.49543e-09		1	'Inflammation'	1.50429e-10		1	'Inflammation'	1.96727e-15		1	'Inflammation'	0.000116799		1	'Inflammation'	7.65697e-10
1	'Malignant'	0.999871		1	'Malignant'	0.999997		1	'Malignant'	0.9995		1	'Malignant'	0.999986		1	'Inflammation'	2.89983e-08		1	'Inflammation'	2.4141e-05		1	'Inflammation'	0.000523069		1	'Inflammation'	0.000172659
1	'Malignant'	0.77566		1	'Malignant'	0.00821807		1	'Malignant'	0.0684033		1	'Malignant'	0.390421		1	'Malignant'	1		1	'Malignant'	1		1	'Malignant'	0.999393		1	'Malignant'	1
1	'Inflammation'	0.000161533		1	'Inflammation'	6.68682e-09		1	'Inflammation'	0.000172831		1	'Inflammation'	6.08007e-05		1	'Inflammation'	2.16641e-22		1	'Inflammation'	1.1998e-07		1	'Inflammation'	6.90847e-05		1	'Inflammation'	4.31034e-13
1	'Inflammation'	3.83216e-08		1	'Inflammation'	2.62132e-06		1	'Inflammation'	9.17217e-06		1	'Inflammation'	1.48076e-06		1	'Malignant'	1		1	'Malignant'	1		1	'Malignant'	1		1	'Malignant'	0.999999
1	'Malignant'	0.999681		1	'Malignant'	0.999996		1	'Malignant'	0.999714		1	'Malignant'	1		1	'Inflammation'	2.70421e-32		1	'Inflammation'	7.19623e-13		1	'Inflammation'	0.000108486		1	'Inflammation'	3.67877e-14
1	'Malignant'	0.00125957		1	'Malignant'	0.000220349		1	'Malignant'	0.0709284		1	'Malignant'	0.00483423		1	'Inflammation'	2.53081e-17		1	'Inflammation'	6.90004e-14		1	'Inflammation'	5.08713e-05		1	'Inflammation'	1.18983e-08
1	'Malignant'	0.999945		1	'Malignant'	0.999846		1	'Malignant'	0.996804		1	'Malignant'	1		1	'Malignant'	1		1	'Malignant'	1		1	'Malignant'	1		1	'Malignant'	1
1	'Inflammation'	2.78184e-08		1	'Inflammation'	6.23183e-05		1	'Inflammation'	0.000370754		1	'Inflammation'	6.07707e-06		1	'Malignant'	0.999554		1	'Malignant'	0.992859		1	'Malignant'	0.458824		1	'Malignant'	0.95417
1	'Malignant'	0.79873		1	'Malignant'	0.651102		1	'Malignant'	0.995264		1	'Malignant'	1		1	'Malignant'	0.99995		1	'Malignant'	0.999982		1	'Malignant'	0.00426935		1	'Malignant'	1
1	'Inflammation'	0.0444603		1	'Inflammation'	0.968064		1	'Inflammation'	0.999287		1	'Inflammation'	0.269687		1	'Inflammation'	2.96135e-39		1	'Inflammation'	1.42545e-18		1	'Inflammation'	5.33883e-05		1	'Inflammation'	3.42285e-07
1	'Malignant'	0.999928		1	'Malignant'	1		1	'Malignant'	1		1	'Malignant'	1		1	'Inflammation'	1.86183e-09		1	'Inflammation'	2.12616e-08		1	'Inflammation'	0.00944449		1	'Inflammation'	7.0817e-08
1	'Inflammation'	1.87212e-07		1	'Inflammation'	1.67096e-10		1	'Inflammation'	2.26503e-13		1	'Inflammation'	1.29211e-11		1	'Inflammation'	1.08269e-13		1	'Inflammation'	2.77075e-15		1	'Inflammation'	5.6055e-05		1	'Inflammation'	7.49161e-12
1	'Malignant'	0.999888		1	'Malignant'	0.999413		1	'Malignant'	0.99898		1	'Malignant'	0.999889		1	'Inflammation'	0.000119742		1	'Inflammation'	0.599998		1	'Inflammation'	0.0222403		1	'Inflammation'	8.2512e-05
1	'Malignant'	1		1	'Malignant'	1		1	'Malignant'	0.999918		1	'Malignant'	1		1	'Malignant'	0.99999		1	'Malignant'	1		1	'Malignant'	0.419666		1	'Malignant'	0.995536
1	'Malignant'	1		1	'Malignant'	0.851787		1	'Malignant'	0.996691		1	'Malignant'	0.998071		1	'Inflammation'	0.00206107		1	'Inflammation'	0.00381077		1	'Inflammation'	0.0267019		1	'Inflammation'	0.000637591
1	'Malignant'	0.977944		1	'Malignant'	1		1	'Malignant'	0.998816		1	'Malignant'	0.999977		1	'Inflammation'	1.04467e-16		1	'Inflammation'	1.84108e-18		1	'Inflammation'	4.99502e-05		1	'Inflammation'	8.7827e-13
1	'Inflammation'	0.0211654		1	'Inflammation'	0.527807		1	'Inflammation'	0.881956		1	'Inflammation'	0.995318		1	'Inflammation'	3.35591e-19		1	'Inflammation'	7.52568e-18		1	'Inflammation'	5.00768e-05		1	'Inflammation'	7.77527e-09
1	'Inflammation'	2.67874e-08		1	'Inflammation'	6.41748e-13		1	'Inflammation'	2.16118e-10		1	'Inflammation'	5.1715e-12		1	'Malignant'	0.999998		1	'Malignant'	1		1	'Malignant'	0.303732		1	'Malignant'	1
1	'Inflammation'	0.353817		1	'Inflammation'	0.0209955		1	'Inflammation'	0.196234		1	'Inflammation'	0.0027888		1	'Malignant'	0.998512		1	'Malignant'	1		1	'Malignant'	0.986164		1	'Malignant'	0.999665
1	'Malignant'	0.748674		1	'Malignant'	0.999995		1	'Malignant'	0.978792		1	'Malignant'	0.996483		1	'Inflammation'	8.50844e-11		1	'Inflammation'	1.24344e-06		1	'Inflammation'	0.000278228		1	'Inflammation'	9.22656e-10
1	'Malignant'	0.999933		1	'Malignant'	1		1	'Malignant'	0.999936		1	'Malignant'	1		1	'Malignant'	1		1	'Malignant'	1		1	'Malignant'	0.934499		1	'Malignant'	0.999995
1	'Malignant'	0.999742		1	'Malignant'	0.999996		1	'Malignant'	1		1	'Malignant'	0.999999		1	'Inflammation'	2.07138e-07		1	'Inflammation'	8.58542e-07		1	'Inflammation'	0.000213305		1	'Inflammation'	2.80078e-07
1	'Malignant'	0.185772		1	'Malignant'	0.0203346		1	'Malignant'	0.909668		1	'Malignant'	0.0764974		1	'Inflammation'	4.09937e-13		1	'Inflammation'	3.6658e-12		1	'Inflammation'	8.90582e-05		1	'Inflammation'	2.86547e-11
1	'Malignant'	0.999988		1	'Malignant'	1		1	'Malignant'	1		1	'Malignant'	0.999979		1	'Malignant'	1		1	'Malignant'	1		1	'Malignant'	0.999998		1	'Malignant'	1
1	'Inflammation'	6.47386e-06		1	'Inflammation'	8.72649e-07		1	'Inflammation'	0.0001515		1	'Inflammation'	5.09214e-07		1	'Inflammation'	7.13048e-06		1	'Inflammation'	0.00298527		1	'Inflammation'	0.228225		1	'Inflammation'	8.01364e-05
1	'Inflammation'	0.00863436		1	'Inflammation'	0.309635		1	'Inflammation'	0.00472742		1	'Inflammation'	0.121011		1	'Malignant'	0.999674		1	'Malignant'	1		1	'Malignant'	0.916011		1	'Malignant'	1
1	'Malignant'	0.999999		1	'Malignant'	0.999964		1	'Malignant'	0.999795		1	'Malignant'	1		1	'Malignant'	1		1	'Malignant'	1		1	'Malignant'	0.999995		1	'Malignant'	1
1	'Malignant'	1		1	'Malignant'	1		1	'Malignant'	1		1	'Malignant'	1		1	'Inflammation'	1.21891e-13		1	'Inflammation'	1.66601e-05		1	'Inflammation'	0.000453569		1	'Inflammation'	5.88985e-09
1	'Inflammation'	7.91653e-06		1	'Inflammation'	2.98064e-06		1	'Inflammation'	0.000135586		1	'Inflammation'	0.000313481		1	'Malignant'	1		1	'Malignant'	1		1	'Malignant'	0.999996		1	'Malignant'	1
1	'Inflammation'	9.38382e-08		1	'Inflammation'	2.51764e-13		1	'Inflammation'	1.30509e-05		1	'Inflammation'	5.98693e-08		1	'Inflammation'	3.07702e-07		1	'Inflammation'	4.18959e-05		1	'Inflammation'	0.00124205		1	'Inflammation'	4.53778e-06
1	'Inflammation'	0.15706		1	'Inflammation'	0.0102399		1	'Inflammation'	0.0988771		1	'Inflammation'	0.959564		1	'Inflammation'	2.79739e-09		1	'Inflammation'	1.45527e-05		1	'Inflammation'	0.00157756		1	'Inflammation'	3.66505e-10
1	'Inflammation'	5.84515e-05		1	'Inflammation'	0.00100624		1	'Inflammation'	0.00339063		1	'Inflammation'	8.12154e-08		1	'Inflammation'	5.39228e-05		1	'Inflammation'	0.980726		1	'Inflammation'	0.158276		1	'Inflammation'	1.89115e-05
1	'Inflammation'	0.00125752		1	'Inflammation'	0.581066		1	'Inflammation'	0.00925681		1	'Inflammation'	0.0626259		1	'Inflammation'	3.50076e-11		1	'Inflammation'	0.000590471		1	'Inflammation'	0.015711		1	'Inflammation'	1.86038e-06
1	'Malignant'	0.988537		1	'Malignant'	1		1	'Malignant'	0.999958		1	'Malignant'	0.999393		1	'Malignant'	0.999989		1	'Malignant'	1		1	'Malignant'	0.999992		1	'Malignant'	0.487223
1	'Inflammation'	0.0168258		1	'Inflammation'	8.99964e-06		1	'Inflammation'	0.000621738		1	'Inflammation'	0.00038005		1	'Malignant'	1		1	'Malignant'	1		1	'Malignant'	0.999992		1	'Malignant'	1
1	'Inflammation'	7.59032e-05		1	'Inflammation'	4.34618e-10		1	'Inflammation'	4.98595e-06		1	'Inflammation'	3.51714e-10		1	'Malignant'	1		1	'Malignant'	1		1	'Malignant'	0.999984		1	'Malignant'	0.999996
1	'Inflammation'	6.26749e-10		1	'Inflammation'	1.36788e-07		1	'Inflammation'	1.83758e-06		1	'Inflammation'	2.78201e-05		1	'Malignant'	1		1	'Malignant'	1		1	'Malignant'	1		1	'Malignant'	1
1	'Inflammation'	1.22849e-06		1	'Inflammation'	8.03173e-05		1	'Inflammation'	0.477773		1	'Inflammation'	5.40845e-06		1	'Malignant'	1		1	'Malignant'	1		1	'Malignant'	1		1	'Malignant'	1
1	'Inflammation'	0.995015		1	'Inflammation'	3.23791e-07		1	'Inflammation'	0.000599603		1	'Inflammation'	0.872099		1	'Inflammation'	1.07643e-13		1	'Inflammation'	1.75309e-12		1	'Inflammation'	7.60146e-05		1	'Inflammation'	1.69286e-07
1	'Malignant'	0.997864		1	'Malignant'	0.992048		1	'Malignant'	0.978473		1	'Malignant'	0.994291		1	'Inflammation'	5.10169e-26		1	'Inflammation'	8.99842e-22		1	'Inflammation'	5.68606e-05		1	'Inflammation'	6.36073e-09
1	'Inflammation'	6.16218e-07		1	'Inflammation'	2.46741e-06		1	'Inflammation'	1.02122e-05		1	'Inflammation'	8.1521e-05		1	'Malignant'	0.999933		1	'Malignant'	1		1	'Malignant'	0.99968		1	'Malignant'	1
1	'Inflammation'	0.000395846		1	'Inflammation'	1.97257e-05		1	'Inflammation'	0.0122268		1	'Inflammation'	1.86356e-05		1	'Inflammation'	0.202775		1	'Inflammation'	0.998556		1	'Inflammation'	0.0197769		1	'Inflammation'	0.00072421
1	'Inflammation'	0.0275441		1	'Inflammation'	1.49917e-13		1	'Inflammation'	2.29638e-08		1	'Inflammation'	5.34616e-09		1	'Inflammation'	6.61286e-19		1	'Inflammation'	2.0462e-10		1	'Inflammation'	9.74855e-05		1	'Inflammation'	6.32912e-06
1	'Inflammation'	0.000191614		1	'Inflammation'	0.00983601		1	'Inflammation'	0.0217292		1	'Inflammation'	0.0100096		1	'Inflammation'	6.81587e-08		1	'Inflammation'	7.05772e-11		1	'Inflammation'	7.79777e-05		1	'Inflammation'	6.84612e-06
1	'Inflammation'	1.55044e-06		1	'Inflammation'	5.94429e-10		1	'Inflammation'	1.15169e-09		1	'Inflammation'	1.69134e-05		1	'Malignant'	1		1	'Malignant'	1		1	'Malignant'	0.999982		1	'Malignant'	1
1	'Malignant'	0.999997		1	'Malignant'	1		1	'Malignant'	1		1	'Malignant'	1		1	'Inflammation'	9.51023e-09		1	'Inflammation'	0.00226952		1	'Inflammation'	0.00164501		1	'Inflammation'	2.10596e-05
1	'Inflammation'	0.92426		1	'Inflammation'	0.969388		1	'Inflammation'	0.984692		1	'Inflammation'	0.00704993		1	'Malignant'	1		1	'Malignant'	1		1	'Malignant'	1		1	'Malignant'	1
1	'Inflammation'	0.000769627		1	'Inflammation'	0.00150233		1	'Inflammation'	0.0515757		1	'Inflammation'	0.999583		1	'Malignant'	1		1	'Malignant'	1		1	'Malignant'	1		1	'Malignant'	1
1	'Inflammation'	9.29266e-08		1	'Inflammation'	2.77266e-07		1	'Inflammation'	7.10281e-05		1	'Inflammation'	3.8672e-05		1	'Malignant'	1		1	'Malignant'	1		1	'Malignant'	0.999999		1	'Malignant'	1
1	'Inflammation'	0.0234495		1	'Inflammation'	0.00422458		1	'Inflammation'	0.0926384		1	'Inflammation'	0.231944		1	'Inflammation'	1.39813e-11		1	'Inflammation'	3.36157e-05		1	'Inflammation'	0.00935046		1	'Inflammation'	8.45336e-13
1	'Inflammation'	0.0242297		1	'Inflammation'	7.24305e-05		1	'Inflammation'	0.613525		1	'Inflammation'	0.00139021		1	'Inflammation'	2.22945e-17		1	'Inflammation'	6.53785e-10		1	'Inflammation'	6.25514e-05		1	'Inflammation'	5.28393e-14
1	'Malignant'	0.99987		1	'Malignant'	1		1	'Malignant'	0.999977		1	'Malignant'	0.999734		1	'Malignant'	0.998669		1	'Malignant'	1		1	'Malignant'	0.457969		1	'Malignant'	0.995969
1	'Malignant'	1		1	'Malignant'	0.99999		1	'Malignant'	0.99967		1	'Malignant'	0.999996		1	'Malignant'	0.999999		1	'Malignant'	0.999878		1	'Malignant'	0.26121		1	'Malignant'	0.0621299
1	'Malignant'	0.99998		1	'Malignant'	1		1	'Malignant'	0.999938		1	'Malignant'	1		1	'Inflammation'	7.28391e-09		1	'Inflammation'	7.57848e-05		1	'Inflammation'	0.00303014		1	'Inflammation'	7.55874e-13
1	'Inflammation'	4.25061e-06		1	'Inflammation'	7.26968e-06		1	'Inflammation'	0.00519321		1	'Inflammation'	0.000122803		1	'Inflammation'	8.55569e-13		1	'Inflammation'	1.06749e-10		1	'Inflammation'	0.00252358		1	'Inflammation'	8.1757e-09
1	'Inflammation'	0.962069		1	'Inflammation'	0.999867		1	'Inflammation'	0.932145		1	'Inflammation'	0.923765		1	'Inflammation'	2.34529e-05		1	'Inflammation'	0.888448		1	'Inflammation'	0.0108981		1	'Inflammation'	0.00310638
1	'Malignant'	0.997942		1	'Malignant'	0.99855		1	'Malignant'	1		1	'Malignant'	0.999928		1	'Malignant'	1		1	'Malignant'	1		1	'Malignant'	1		1	'Malignant'	1
1	'Inflammation'	0.00643674		1	'Inflammation'	0.104656		1	'Inflammation'	0.0875255		1	'Inflammation'	0.000235589		1	'Malignant'	0.996721		1	'Malignant'	0.999475		1	'Malignant'	0.668137		1	'Malignant'	1
1	'Malignant'	0.999986		1	'Malignant'	1		1	'Malignant'	0.999914		1	'Malignant'	1		1	'Inflammation'	8.35032e-06		1	'Inflammation'	2.1819e-07		1	'Inflammation'	0.000322387		1	'Inflammation'	2.25353e-08
1	'Malignant'	0.999833		1	'Malignant'	0.999999		1	'Malignant'	0.999622		1	'Malignant'	1		1	'Inflammation'	9.13903e-16		1	'Inflammation'	8.7408e-13		1	'Inflammation'	0.00160738		1	'Inflammation'	1.41311e-12
1	'Inflammation'	0.0107042		1	'Inflammation'	1.72498e-06		1	'Inflammation'	0.936078		1	'Inflammation'	0.00666516		1	'Inflammation'	5.29316e-06		1	'Inflammation'	0.000430008		1	'Inflammation'	0.0446213		1	'Inflammation'	3.40398e-09
1	'Malignant'	0.997569		1	'Malignant'	0.999998		1	'Malignant'	0.942014		1	'Malignant'	0.999998		1	'Inflammation'	3.13671e-17		1	'Inflammation'	2.55083e-12		1	'Inflammation'	0.000109265		1	'Inflammation'	1.16158e-08
1	'Malignant'	0.982247		1	'Malignant'	0.912503		1	'Malignant'	0.992307		1	'Malignant'	0.999414		1	'Malignant'	1		1	'Malignant'	1		1	'Malignant'	0.994835		1	'Malignant'	1
1	'Inflammation'	0.613131		1	'Inflammation'	0.00922909		1	'Inflammation'	0.0822967		1	'Inflammation'	0.299949		1	'Malignant'	0.999998		1	'Malignant'	1		1	'Malignant'	0.701177		1	'Malignant'	1
1	'Malignant'	0.991644		1	'Malignant'	0.999995		1	'Malignant'	0.996803		1	'Malignant'	0.995636		1	'Inflammation'	1.88303e-08		1	'Inflammation'	1.04829e-10		1	'Inflammation'	7.19289e-05		1	'Inflammation'	8.84919e-12
1	'Malignant'	0.999995		1	'Malignant'	0.999385		1	'Malignant'	0.999628		1	'Malignant'	0.999905		1	'Inflammation'	6.05719e-30		1	'Inflammation'	2.01485e-17		1	'Inflammation'	0.000151736		1	'Inflammation'	8.75423e-10
1	'Inflammation'	0.000921918		1	'Inflammation'	2.91741e-06		1	'Inflammation'	5.83795e-06		1	'Inflammation'	0.00020153		1	'Malignant'	0.998347		1	'Malignant'	1		1	'Malignant'	0.0701039		1	'Malignant'	0.999901
1	'Inflammation'	0.00605075		1	'Inflammation'	2.43032e-13		1	'Inflammation'	3.19349e-09		1	'Inflammation'	2.86393e-15		1	'Inflammation'	3.16037e-07		1	'Inflammation'	1.78612e-09		1	'Inflammation'	0.00408271		1	'Inflammation'	1.43287e-08
1	'Inflammation'	2.50566e-06		1	'Inflammation'	8.20651e-09		1	'Inflammation'	0.0149436		1	'Inflammation'	0.000122822		1	'Inflammation'	6.59985e-12		1	'Inflammation'	0.00836927		1	'Inflammation'	0.00350457		1	'Inflammation'	4.92409e-10
1	'Inflammation'	4.50565e-10		1	'Inflammation'	6.96876e-11		1	'Inflammation'	6.05535e-06		1	'Inflammation'	6.39228e-09		1	'Inflammation'	1.90905e-21		1	'Inflammation'	4.13542e-12		1	'Inflammation'	4.73009e-05		1	'Inflammation'	6.97799e-13
1	'Inflammation'	0.750916		1	'Inflammation'	0.0214867		1	'Inflammation'	0.000220993		1	'Inflammation'	0.00276251		1	'Malignant'	0.999625		1	'Malignant'	1		1	'Malignant'	0.989052		1	'Malignant'	1
1	'Malignant'	1		1	'Malignant'	0.999719		1	'Malignant'	0.998885		1	'Malignant'	0.999671		1	'Inflammation'	2.26035e-14		1	'Inflammation'	4.52399e-09		1	'Inflammation'	0.0153159		1	'Inflammation'	3.23583e-11
1	'Inflammation'	2.21858e-09		1	'Inflammation'	5.40504e-06		1	'Inflammation'	2.1402e-06		1	'Inflammation'	7.3217e-06		1	'Malignant'	0.999989		1	'Malignant'	1		1	'Malignant'	0.987969		1	'Malignant'	0.989323
1	'Inflammation'	0.00217828		1	'Inflammation'	1.27796e-08		1	'Inflammation'	1.14319e-05		1	'Inflammation'	6.9214e-05		1	'Malignant'	0.999999		1	'Malignant'	1		1	'Malignant'	0.995755		1	'Malignant'	0.997516
1	'Inflammation'	6.06854e-06		1	'Inflammation'	6.15013e-07		1	'Inflammation'	3.13892e-05		1	'Inflammation'	0.000169622		1	'Inflammation'	3.63673e-12		1	'Inflammation'	5.04975e-08		1	'Inflammation'	0.000892829		1	'Inflammation'	9.08983e-10
1	'Malignant'	0.998739		1	'Malignant'	0.999768		1	'Malignant'	0.999685		1	'Malignant'	0.999999		1	'Inflammation'	2.58408e-18		1	'Inflammation'	1.57196e-07		1	'Inflammation'	0.00467331		1	'Inflammation'	7.31413e-12
1	'Inflammation'	0.0140921		1	'Inflammation'	0.0104032		1	'Inflammation'	0.00228176		1	'Inflammation'	0.0648482		1	'Inflammation'	4.01954e-05		1	'Inflammation'	1.86803e-15		1	'Inflammation'	0.000513934		1	'Inflammation'	4.37061e-05
1	'Inflammation'	5.57783e-08		1	'Inflammation'	8.60132e-10		1	'Inflammation'	0.0525973		1	'Inflammation'	3.35473e-08		1	'Malignant'	1		1	'Malignant'	1		1	'Malignant'	0.999942		1	'Malignant'	1
1	'Malignant'	0.970807		1	'Malignant'	0.999997		1	'Malignant'	0.999836		1	'Malignant'	0.999192		1	'Malignant'	1		1	'Malignant'	1		1	'Malignant'	0.999996		1	'Malignant'	1
1	'Malignant'	0.237291		1	'Malignant'	0.924904		1	'Malignant'	0.993782		1	'Malignant'	0.990367		1	'Malignant'	1		1	'Malignant'	1		1	'Malignant'	0.999851		1	'Malignant'	1
1	'Inflammation'	0.00015887		1	'Inflammation'	0.00347635		1	'Inflammation'	0.443721		1	'Inflammation'	0.536381		1	'Malignant'	1		1	'Malignant'	1		1	'Malignant'	1		1	'Malignant'	1
1	'Inflammation'	5.35984e-05		1	'Inflammation'	7.37985e-06		1	'Inflammation'	0.00459954		1	'Inflammation'	0.00366158		1	'Inflammation'	1.13396e-07		1	'Inflammation'	7.76032e-07		1	'Inflammation'	0.0220934		1	'Inflammation'	0.000329339
1	'Inflammation'	1.32953e-07		1	'Inflammation'	3.8411e-12		1	'Inflammation'	3.97004e-10		1	'Inflammation'	8.23088e-11		1	'Inflammation'	4.24932e-22		1	'Inflammation'	4.64476e-08		1	'Inflammation'	0.000272476		1	'Inflammation'	3.23708e-05
1	'Malignant'	0.999999		1	'Malignant'	0.999986		1	'Malignant'	0.999974		1	'Malignant'	0.99999		1	'Inflammation'	2.29802e-14		1	'Inflammation'	1.08956e-06		1	'Inflammation'	0.0200745		1	'Inflammation'	2.25065e-08
1	'Inflammation'	5.31692e-08		1	'Inflammation'	4.51847e-09		1	'Inflammation'	3.12977e-05		1	'Inflammation'	6.50172e-08		1	'Malignant'	1		1	'Malignant'	1		1	'Malignant'	1		1	'Malignant'	1
1	'Malignant'	0.999038		1	'Malignant'	1		1	'Malignant'	0.999979		1	'Malignant'	0.999998		1	'Inflammation'	1.01352e-25		1	'Inflammation'	4.94777e-18		1	'Inflammation'	9.84851e-05		1	'Inflammation'	8.79152e-11
1	'Malignant'	0.999979		1	'Malignant'	0.999343		1	'Malignant'	0.998223		1	'Malignant'	1		1	'Inflammation'	8.40834e-08		1	'Inflammation'	0.00328503		1	'Inflammation'	0.000268751		1	'Inflammation'	0.00253013
1	'Malignant'	0.996581		1	'Malignant'	0.999987		1	'Malignant'	0.999052		1	'Malignant'	0.997792		1	'Inflammation'	8.61576e-26		1	'Inflammation'	6.12693e-15		1	'Inflammation'	0.000109847		1	'Inflammation'	2.56292e-12
1	'Inflammation'	2.5285e-08		1	'Inflammation'	1.18835e-08		1	'Inflammation'	1.1697e-07		1	'Inflammation'	8.33058e-07		1	'Inflammation'	3.53415e-34		1	'Inflammation'	4.91821e-15		1	'Inflammation'	6.88024e-05		1	'Inflammation'	1.75579e-07
1	'Malignant'	0.902688		1	'Malignant'	0.125234		1	'Malignant'	0.968201		1	'Malignant'	0.61032		1	'Inflammation'	0.00196523		1	'Inflammation'	3.57635e-06		1	'Inflammation'	0.000261689		1	'Inflammation'	2.40684e-09
1	'Malignant'	0.986034		1	'Malignant'	1		1	'Malignant'	1		1	'Malignant'	0.997996		1	'Inflammation'	2.61177e-11		1	'Inflammation'	2.999e-10		1	'Inflammation'	0.000126793		1	'Inflammation'	3.59642e-07
1	'Malignant'	0.980498		1	'Malignant'	0.999958		1	'Malignant'	0.988459		1	'Malignant'	0.999982		1	'Malignant'	1		1	'Malignant'	1		1	'Malignant'	1		1	'Malignant'	1
1	'Malignant'	0.972173		1	'Malignant'	0.448934		1	'Malignant'	0.379957		1	'Malignant'	0.0257839		1	'Malignant'	0.998116		1	'Malignant'	0.999995		1	'Malignant'	0.982758		1	'Malignant'	0.674903
1	'Malignant'	0.823744		1	'Malignant'	0.443592		1	'Malignant'	0.999219		1	'Malignant'	0.980072		1	'Malignant'	0.985829		1	'Malignant'	1		1	'Malignant'	0.999348		1	'Malignant'	1
1	'Inflammation'	3.97043e-08		1	'Inflammation'	1.55295e-11		1	'Inflammation'	4.35528e-08		1	'Inflammation'	1.01681e-09		1	'Inflammation'	0.00424061		1	'Inflammation'	0.044996		1	'Inflammation'	0.00108671		1	'Inflammation'	1.05459e-06
1	'Malignant'	0.912853		1	'Malignant'	0.999954		1	'Malignant'	0.999916		1	'Malignant'	0.999899		1	'Inflammation'	6.60498e-17		1	'Inflammation'	1.98382e-07		1	'Inflammation'	0.000436393		1	'Inflammation'	0.00187515
1	'Malignant'	0.999999		1	'Malignant'	0.999996		1	'Malignant'	0.999537		1	'Malignant'	0.999379		1	'Malignant'	1		1	'Malignant'	1		1	'Malignant'	0.999999		1	'Malignant'	1
1	'Inflammation'	1.12232e-05		1	'Inflammation'	3.40261e-10		1	'Inflammation'	0.000120191		1	'Inflammation'	3.16728e-06		1	'Inflammation'	1.30752e-09		1	'Inflammation'	1.45951e-10		1	'Inflammation'	0.000555185		1	'Inflammation'	3.35419e-07
1	'Inflammation'	1.17315e-09		1	'Inflammation'	4.83867e-08		1	'Inflammation'	1.02803e-06		1	'Inflammation'	0.00106026		1	'Malignant'	1		1	'Malignant'	1		1	'Malignant'	1		1	'Malignant'	1
1	'Malignant'	0.998608		1	'Malignant'	0.999606		1	'Malignant'	0.963379		1	'Malignant'	0.762597		1	'Inflammation'	5.14274e-14		1	'Inflammation'	2.52155e-07		1	'Inflammation'	5.69746e-05		1	'Inflammation'	5.14797e-11
1	'Inflammation'	2.75897e-08		1	'Inflammation'	1.60777e-05		1	'Inflammation'	8.04744e-05		1	'Inflammation'	0.00396246		1	'Inflammation'	1.4499e-16		1	'Inflammation'	1.6259e-05		1	'Inflammation'	0.298172		1	'Inflammation'	2.57378e-05
1	'Inflammation'	0.153267		1	'Inflammation'	4.80394e-06		1	'Inflammation'	0.127858		1	'Inflammation'	0.224708		1	'Inflammation'	1.24005e-23		1	'Inflammation'	4.4205e-06		1	'Inflammation'	0.000146005		1	'Inflammation'	1.90642e-09
1	'Malignant'	0.912896		1	'Malignant'	1		1	'Malignant'	0.999984		1	'Malignant'	0.984775		1	'Inflammation'	0.000218761		1	'Inflammation'	0.999901		1	'Inflammation'	0.0275508		1	'Inflammation'	0.000272986
1	'Inflammation'	0.00331485		1	'Inflammation'	2.33735e-05		1	'Inflammation'	0.00107935		1	'Inflammation'	0.128414		1	'Inflammation'	8.07175e-16		1	'Inflammation'	1.05448e-10		1	'Inflammation'	7.30568e-05		1	'Inflammation'	3.11101e-09
1	'Malignant'	0.999968		1	'Malignant'	0.99955		1	'Malignant'	0.970986		1	'Malignant'	1		1	'Malignant'	1		1	'Malignant'	1		1	'Malignant'	1		1	'Malignant'	1
1	'Inflammation'	4.60951e-08		1	'Inflammation'	1.51764e-08		1	'Inflammation'	2.42515e-06		1	'Inflammation'	1.49809e-06		1	'Malignant'	0.99933		1	'Malignant'	1		1	'Malignant'	0.987863		1	'Malignant'	0.999992
1	'Inflammation'	4.70796e-05		1	'Inflammation'	3.69576e-07		1	'Inflammation'	0.00558014		1	'Inflammation'	6.95777e-07		1	'Inflammation'	5.44026e-05		1	'Inflammation'	0.000576303		1	'Inflammation'	0.388798		1	'Inflammation'	3.08534e-05
1	'Inflammation'	0.0153586		1	'Inflammation'	2.07827e-07		1	'Inflammation'	3.16579e-07		1	'Inflammation'	1.89472e-06		1	'Inflammation'	4.26028e-26		1	'Inflammation'	7.20867e-09		1	'Inflammation'	8.51283e-05		1	'Inflammation'	2.25119e-09
1	'Inflammation'	3.12298e-05		1	'Inflammation'	9.48379e-08		1	'Inflammation'	1.12274e-05		1	'Inflammation'	1.51622e-06		1	'Inflammation'	3.80341e-10		1	'Inflammation'	2.80982e-08		1	'Inflammation'	6.0979e-05		1	'Inflammation'	5.12724e-10
1	'Malignant'	0.999911		1	'Malignant'	0.999444		1	'Malignant'	0.994011		1	'Malignant'	1		1	'Inflammation'	1.15338e-05		1	'Inflammation'	0.0242282		1	'Inflammation'	0.00113526		1	'Inflammation'	8.59737e-07
1	'Malignant'	0.999998		1	'Malignant'	1		1	'Malignant'	0.978054		1	'Malignant'	0.999962		1	'Malignant'	0.998792		1	'Malignant'	1		1	'Malignant'	0.989508		1	'Malignant'	1
1	'Malignant'	0.999992		1	'Malignant'	1		1	'Malignant'	1		1	'Malignant'	1		1	'Malignant'	1		1	'Malignant'	1		1	'Malignant'	1		1	'Malignant'	1
1	'Inflammation'	0.59398		1	'Inflammation'	0.416207		1	'Inflammation'	0.744383		1	'Inflammation'	0.0282149		1	'Malignant'	0.999757		1	'Malignant'	1		1	'Malignant'	0.993128		1	'Malignant'	1
1	'Malignant'	0.33109		1	'Malignant'	0.999993		1	'Malignant'	0.993285		1	'Malignant'	0.984185		1	'Inflammation'	7.15793e-20		1	'Inflammation'	7.0803e-16		1	'Inflammation'	7.99015e-05		1	'Inflammation'	5.92872e-10
1	'Inflammation'	0.357448		1	'Inflammation'	0.00271597		1	'Inflammation'	0.00077367		1	'Inflammation'	0.000781976		1	'Malignant'	1		1	'Malignant'	1		1	'Malignant'	0.667454		1	'Malignant'	1
1	'Malignant'	0.995564		1	'Malignant'	0.999698		1	'Malignant'	0.998435		1	'Malignant'	1		1	'Malignant'	1		1	'Malignant'	1		1	'Malignant'	0.982407		1	'Malignant'	1
1	'Inflammation'	4.53748e-08		1	'Inflammation'	8.20169e-11		1	'Inflammation'	8.17912e-08		1	'Inflammation'	7.06732e-09		1	'Malignant'	1		1	'Malignant'	1		1	'Malignant'	0.956861		1	'Malignant'	1
1	'Inflammation'	5.7191e-06		1	'Inflammation'	1.02588e-06		1	'Inflammation'	0.0047982		1	'Inflammation'	9.64753e-05		1	'Malignant'	0.999949		1	'Malignant'	0.999735		1	'Malignant'	0.26174		1	'Malignant'	0.999991
1	'Inflammation'	4.19355e-06		1	'Inflammation'	3.0338e-09		1	'Inflammation'	1.818e-05		1	'Inflammation'	0.000462026		1	'Malignant'	1		1	'Malignant'	1		1	'Malignant'	1		1	'Malignant'	1
1	'Malignant'	0.999974		1	'Malignant'	0.999999		1	'Malignant'	0.999838		1	'Malignant'	0.999989		1	'Inflammation'	7.79746e-07		1	'Inflammation'	2.8498e-05		1	'Inflammation'	0.000315304		1	'Inflammation'	4.72115e-06
1	'Inflammation'	9.60672e-05		1	'Inflammation'	2.17087e-10		1	'Inflammation'	1.21683e-07		1	'Inflammation'	0.0220171		1	'Inflammation'	5.28468e-12		1	'Inflammation'	1.42913e-07		1	'Inflammation'	0.00204086		1	'Inflammation'	1.60633e-08
1	'Inflammation'	5.21132e-10		1	'Inflammation'	5.76219e-09		1	'Inflammation'	5.68878e-09		1	'Inflammation'	8.47238e-10		1	'Inflammation'	2.82622e-13		1	'Inflammation'	1.01415e-12		1	'Inflammation'	0.00063295		1	'Inflammation'	2.37351e-10
1	'Inflammation'	0.00548761		1	'Inflammation'	0.0056184		1	'Inflammation'	0.0310839		1	'Inflammation'	0.00536846		1	'Malignant'	1		1	'Malignant'	1		1	'Malignant'	0.999081		1	'Malignant'	0.999951
1	'Inflammation'	0.992667		1	'Inflammation'	0.990994		1	'Inflammation'	0.964676		1	'Inflammation'	0.994253		1	'Inflammation'	4.058e-12		1	'Inflammation'	3.55348e-09		1	'Inflammation'	0.000117344		1	'Inflammation'	6.08156e-08
1	'Malignant'	0.975016		1	'Malignant'	0.999852		1	'Malignant'	0.992004		1	'Malignant'	1		1	'Inflammation'	0.0223684		1	'Inflammation'	0.695797		1	'Inflammation'	0.0102146		1	'Inflammation'	0.00100548
1	'Inflammation'	9.59435e-08		1	'Inflammation'	1.08941e-07		1	'Inflammation'	4.35997e-07		1	'Inflammation'	0.000123379		1	'Inflammation'	0.142089		1	'Inflammation'	0.00392146		1	'Inflammation'	0.0046117		1	'Inflammation'	0.315836
1	'Inflammation'	0.00257964		1	'Inflammation'	0.00650944		1	'Inflammation'	0.759622		1	'Inflammation'	1.44479e-05		1	'Inflammation'	1.01899e-09		1	'Inflammation'	3.27675e-08		1	'Inflammation'	0.000480772		1	'Inflammation'	4.11225e-06
1	'Malignant'	0.963287		1	'Malignant'	1		1	'Malignant'	1		1	'Malignant'	0.999999		1	'Inflammation'	5.9736e-15		1	'Inflammation'	5.85607e-07		1	'Inflammation'	0.011484		1	'Inflammation'	8.47429e-09
1	'Inflammation'	0.0248649		1	'Inflammation'	0.00346713		1	'Inflammation'	0.0502315		1	'Inflammation'	0.259074		1	'Malignant'	1		1	'Malignant'	1		1	'Malignant'	0.999911		1	'Malignant'	1
1	'Inflammation'	0.320661		1	'Inflammation'	0.337552		1	'Inflammation'	0.576815		1	'Inflammation'	0.0892796		1	'Inflammation'	5.10049e-10		1	'Inflammation'	3.02049e-15		1	'Inflammation'	5.37098e-05		1	'Inflammation'	7.55298e-12
1	'Inflammation'	6.2265e-05		1	'Inflammation'	8.93415e-10		1	'Inflammation'	3.06273e-05		1	'Inflammation'	4.97238e-05		1	'Inflammation'	1.63889e-08		1	'Inflammation'	5.8642e-08		1	'Inflammation'	0.000613383		1	'Inflammation'	9.2854e-05
1	'Inflammation'	3.15563e-06		1	'Inflammation'	6.44283e-07		1	'Inflammation'	1.4312e-06		1	'Inflammation'	5.51392e-07		1	'Inflammation'	7.09387e-24		1	'Inflammation'	6.25465e-07		1	'Inflammation'	0.00024018		1	'Inflammation'	1.21673e-08
1	'Malignant'	0.991659		1	'Malignant'	0.999997		1	'Malignant'	0.99293		1	'Malignant'	0.614636		1	'Malignant'	0.999995		1	'Malignant'	1		1	'Malignant'	0.999999		1	'Malignant'	0.0580632
1	'Inflammation'	0.290161		1	'Inflammation'	0.196141		1	'Inflammation'	0.356918		1	'Inflammation'	0.000322777		1	'Malignant'	0.999843		1	'Malignant'	1		1	'Malignant'	0.996677		1	'Malignant'	0.999998
1	'Inflammation'	0.00023113		1	'Inflammation'	0.00028755		1	'Inflammation'	0.000551836		1	'Inflammation'	0.00344739		1	'Inflammation'	4.5495e-05		1	'Inflammation'	7.73161e-06		1	'Inflammation'	0.00024864		1	'Inflammation'	1.52826e-07
1	'Inflammation'	0.00579595		1	'Inflammation'	3.35945e-06		1	'Inflammation'	5.93346e-05		1	'Inflammation'	1.50386e-05		1	'Inflammation'	9.89961e-08		1	'Inflammation'	0.000802696		1	'Inflammation'	0.00195293		1	'Inflammation'	0.0185949
1	'Malignant'	0.998516		1	'Malignant'	0.599212		1	'Malignant'	0.999356		1	'Malignant'	0.999969		1	'Malignant'	1		1	'Malignant'	1		1	'Malignant'	1		1	'Malignant'	0.999992
1	'Malignant'	0.999923		1	'Malignant'	0.999999		1	'Malignant'	0.999991		1	'Malignant'	1		1	'Malignant'	1		1	'Malignant'	1		1	'Malignant'	0.999981		1	'Malignant'	1
1	'Inflammation'	6.40588e-05		1	'Inflammation'	8.83036e-06		1	'Inflammation'	0.141386		1	'Inflammation'	0.00544679		1	'Inflammation'	2.51043e-11		1	'Inflammation'	4.96982e-07		1	'Inflammation'	0.000400702		1	'Inflammation'	3.68335e-11
1	'Malignant'	0.999405		1	'Malignant'	1		1	'Malignant'	0.999997		1	'Malignant'	0.999995		1	'Malignant'	0.99995		1	'Malignant'	0.999995		1	'Malignant'	0.0111063		1	'Malignant'	0.99971
1	'Inflammation'	2.7659e-11		1	'Inflammation'	3.64679e-12		1	'Inflammation'	1.03419e-10		1	'Inflammation'	1.21311e-13		1	'Malignant'	1		1	'Malignant'	1		1	'Malignant'	1		1	'Malignant'	1
1	'Malignant'	0.999969		1	'Malignant'	0.996536		1	'Malignant'	0.99863		1	'Malignant'	0.999999		1	'Malignant'	1		1	'Malignant'	1		1	'Malignant'	0.999948		1	'Malignant'	1
1	'Inflammation'	2.83215e-05		1	'Inflammation'	0.000903869		1	'Inflammation'	0.026943		1	'Inflammation'	0.030759		1	'Inflammation'	0.000371943		1	'Inflammation'	1.13147e-06		1	'Inflammation'	0.00012503		1	'Inflammation'	3.99236e-07
1	'Malignant'	0.999839		1	'Malignant'	0.997666		1	'Malignant'	0.999015		1	'Malignant'	0.611054		1	'Malignant'	1		1	'Malignant'	1		1	'Malignant'	0.87785		1	'Malignant'	1
1	'Inflammation'	9.42259e-08		1	'Inflammation'	1.40226e-06		1	'Inflammation'	0.0382208		1	'Inflammation'	0.000135781		1	'Malignant'	1		1	'Malignant'	1		1	'Malignant'	0.999981		1	'Malignant'	1
1	'Inflammation'	1.22763e-09		1	'Inflammation'	7.80208e-10		1	'Inflammation'	9.74838e-12		1	'Inflammation'	1.15047e-12		1	'Inflammation'	4.13832e-13		1	'Inflammation'	1.51009e-07		1	'Inflammation'	0.00018296		1	'Inflammation'	3.92362e-07
1	'Malignant'	0.999358		1	'Malignant'	1		1	'Malignant'	0.999913		1	'Malignant'	1		1	'Inflammation'	0.0346013		1	'Inflammation'	0.0628454		1	'Inflammation'	0.0485705		1	'Inflammation'	0.0673665
1	'Malignant'	0.99146		1	'Malignant'	1		1	'Malignant'	1		1	'Malignant'	1		1	'Inflammation'	2.95769e-11		1	'Inflammation'	0.000501133		1	'Inflammation'	0.00161008		1	'Inflammation'	3.06929e-07
1	'Inflammation'	5.29116e-10		1	'Inflammation'	1.31228e-07		1	'Inflammation'	4.63443e-11		1	'Inflammation'	1.0136e-08		1	'Inflammation'	6.63541e-09		1	'Inflammation'	9.76363e-07		1	'Inflammation'	0.00203284		1	'Inflammation'	0.000101546
1	'Inflammation'	3.2973e-05		1	'Inflammation'	9.2189e-05		1	'Inflammation'	0.00621343		1	'Inflammation'	0.000146792		1	'Inflammation'	0.170147		1	'Inflammation'	0.855353		1	'Inflammation'	0.028707		1	'Inflammation'	0.00264641
1	'Malignant'	0.999999		1	'Malignant'	1		1	'Malignant'	0.999991		1	'Malignant'	0.999992		1	'Inflammation'	1.62454e-13		1	'Inflammation'	7.95942e-10		1	'Inflammation'	5.87253e-05		1	'Inflammation'	2.20247e-06
1	'Inflammation'	0.482859		1	'Inflammation'	2.58602e-05		1	'Inflammation'	0.0197214		1	'Inflammation'	0.120204		1	'Inflammation'	6.60888e-06		1	'Inflammation'	4.76556e-05		1	'Inflammation'	0.00708057		1	'Inflammation'	2.47867e-09
1	'Malignant'	0.971642		1	'Malignant'	0.998286		1	'Malignant'	0.999985		1	'Malignant'	0.996666		1	'Malignant'	0.999991		1	'Malignant'	0.999997		1	'Malignant'	0.213607		1	'Malignant'	0.999772
1	'Inflammation'	0.0106687		1	'Inflammation'	0.300524		1	'Inflammation'	0.487022		1	'Inflammation'	0.0229899		1	'Malignant'	1		1	'Malignant'	1		1	'Malignant'	0.999864		1	'Malignant'	1
1	'Malignant'	0.999995		1	'Malignant'	1		1	'Malignant'	1		1	'Malignant'	1		1	'Malignant'	0.999997		1	'Malignant'	1		1	'Malignant'	0.867596		1	'Malignant'	0.999997
1	'Malignant'	0.874556		1	'Malignant'	0.877925		1	'Malignant'	0.869416		1	'Malignant'	0.984752		1	'Inflammation'	3.57338e-16		1	'Inflammation'	5.69524e-18		1	'Inflammation'	4.97087e-05		1	'Inflammation'	1.37463e-11
1	'Malignant'	0.443665		1	'Malignant'	1		1	'Malignant'	0.999997		1	'Malignant'	1		1	'Malignant'	1		1	'Malignant'	1		1	'Malignant'	1		1	'Malignant'	1
1	'Malignant'	0.999977		1	'Malignant'	0.995706		1	'Malignant'	0.989415		1	'Malignant'	0.927479		1	'Inflammation'	2.14569e-38		1	'Inflammation'	8.16774e-17		1	'Inflammation'	4.99129e-05		1	'Inflammation'	5.79477e-11
1	'Inflammation'	0.00024903		1	'Inflammation'	4.31628e-07		1	'Inflammation'	0.000228695		1	'Inflammation'	0.00189575		1	'Inflammation'	5.64148e-11		1	'Inflammation'	1.07597e-06		1	'Inflammation'	0.000670425		1	'Inflammation'	1.92089e-06
1	'Malignant'	0.999999		1	'Malignant'	1		1	'Malignant'	0.999999		1	'Malignant'	1		1	'Inflammation'	8.14348e-29		1	'Inflammation'	1.43254e-15		1	'Inflammation'	5.43582e-05		1	'Inflammation'	1.44843e-12
1	'Inflammation'	0.000321203		1	'Inflammation'	1.69954e-10		1	'Inflammation'	3.57338e-10		1	'Inflammation'	0.000121954		1	'Inflammation'	2.38136e-22		1	'Inflammation'	1.12313e-18		1	'Inflammation'	8.0495e-05		1	'Inflammation'	4.41978e-11
1	'Inflammation'	3.53783e-05		1	'Inflammation'	0.000530009		1	'Inflammation'	7.42056e-05		1	'Inflammation'	3.30659e-05		1	'Malignant'	0.999622		1	'Malignant'	1		1	'Malignant'	0.99992		1	'Malignant'	0.988044
1	'Malignant'	0.999946		1	'Malignant'	1		1	'Malignant'	0.999995		1	'Malignant'	0.996252		1	'Malignant'	1		1	'Malignant'	1		1	'Malignant'	0.995389		1	'Malignant'	0.999934
1	'Inflammation'	6.42837e-06		1	'Inflammation'	2.07271e-08		1	'Inflammation'	0.000127497		1	'Inflammation'	4.05124e-05		1	'Malignant'	1		1	'Malignant'	1		1	'Malignant'	0.999999		1	'Malignant'	0.999993
1	'Malignant'	0.999716		1	'Malignant'	0.999986		1	'Malignant'	0.999774		1	'Malignant'	0.999358		1	'Malignant'	1		1	'Malignant'	1		1	'Malignant'	1		1	'Malignant'	1
1	'Malignant'	0.999994		1	'Malignant'	0.999998		1	'Malignant'	0.999624		1	'Malignant'	0.999921		1	'Malignant'	1		1	'Malignant'	1		1	'Malignant'	0.999997		1	'Malignant'	1
1	'Malignant'	0.977181		1	'Malignant'	0.999996		1	'Malignant'	0.995817		1	'Malignant'	0.999997		1	'Inflammation'	2.30627e-10		1	'Inflammation'	3.75621e-12		1	'Inflammation'	0.0375806		1	'Inflammation'	2.32061e-11
1	'Inflammation'	0.00836411		1	'Inflammation'	0.0119172		1	'Inflammation'	0.0125108		1	'Inflammation'	0.00162578		1	'Malignant'	1		1	'Malignant'	1		1	'Malignant'	0.99997		1	'Malignant'	1
1	'Malignant'	0.997189		1	'Malignant'	1		1	'Malignant'	1		1	'Malignant'	1		1	'Inflammation'	8.51575e-17		1	'Inflammation'	5.28339e-19		1	'Inflammation'	5.18408e-05		1	'Inflammation'	1.17096e-10
1	'Inflammation'	0.419105		1	'Inflammation'	0.039031		1	'Inflammation'	0.965653		1	'Inflammation'	0.338517		1	'Malignant'	1		1	'Malignant'	1		1	'Malignant'	0.999995		1	'Malignant'	1
1	'Inflammation'	1.45194e-06		1	'Inflammation'	0.0128021		1	'Inflammation'	7.09295e-05		1	'Inflammation'	6.39418e-07		1	'Malignant'	1		1	'Malignant'	1		1	'Malignant'	0.999821		1	'Malignant'	1
1	'Inflammation'	5.88178e-06		1	'Inflammation'	1.40073e-07		1	'Inflammation'	0.000275536		1	'Inflammation'	2.11357e-06		1	'Inflammation'	3.73259e-18		1	'Inflammation'	0.000354499		1	'Inflammation'	0.000161486		1	'Inflammation'	1.21006e-09
1	'Malignant'	0.999509		1	'Malignant'	0.999931		1	'Malignant'	0.998884		1	'Malignant'	0.999999		1	'Inflammation'	7.19086e-10		1	'Inflammation'	9.18902e-16		1	'Inflammation'	6.50177e-05		1	'Inflammation'	2.37579e-11
1	'Inflammation'	0.000108183		1	'Inflammation'	2.98762e-06		1	'Inflammation'	0.000285451		1	'Inflammation'	5.0994e-05		1	'Inflammation'	7.5096e-08		1	'Inflammation'	5.80964e-06		1	'Inflammation'	0.00162791		1	'Inflammation'	2.59364e-07
1	'Malignant'	0.984757		1	'Malignant'	0.999974		1	'Malignant'	0.638515		1	'Malignant'	0.999961		1	'Malignant'	0.999975		1	'Malignant'	1		1	'Malignant'	0.338201		1	'Malignant'	0.999999
1	'Malignant'	0.997597		1	'Malignant'	0.99884		1	'Malignant'	0.987931		1	'Malignant'	0.971152		1	'Malignant'	1		1	'Malignant'	1		1	'Malignant'	0.999999		1	'Malignant'	1
1	'Inflammation'	0.0108447		1	'Inflammation'	0.00318005		1	'Inflammation'	0.962997		1	'Inflammation'	0.326153		1	'Inflammation'	3.18342e-08		1	'Inflammation'	1.70204e-11		1	'Inflammation'	0.000183662		1	'Inflammation'	0.000246687
1	'Malignant'	0.999758		1	'Malignant'	1		1	'Malignant'	0.999978		1	'Malignant'	0.999962		1	'Inflammation'	1.2171e-05		1	'Inflammation'	4.20381e-07		1	'Inflammation'	0.0115211		1	'Inflammation'	1.76297e-05
1	'Malignant'	0.991953		1	'Malignant'	0.999561		1	'Malignant'	0.999106		1	'Malignant'	0.999936		1	'Malignant'	1		1	'Malignant'	1		1	'Malignant'	0.954618		1	'Malignant'	1
1	'Malignant'	0.999146		1	'Malignant'	0.999998		1	'Malignant'	0.999648		1	'Malignant'	0.99998		1	'Inflammation'	3.41917e-43		1	'Inflammation'	6.75991e-16		1	'Inflammation'	6.68971e-05		1	'Inflammation'	2.42752e-09
1	'Malignant'	0.56733		1	'Malignant'	0.689602		1	'Malignant'	0.947195		1	'Malignant'	0.828724		1	'Inflammation'	9.8661e-14		1	'Inflammation'	7.79897e-11		1	'Inflammation'	0.000153107		1	'Inflammation'	1.98888e-06
1	'Inflammation'	0.999901		1	'Inflammation'	0.95265		1	'Inflammation'	0.98629		1	'Inflammation'	0.995647		1	'Malignant'	1		1	'Malignant'	1		1	'Malignant'	1		1	'Malignant'	1
1	'Malignant'	0.999751		1	'Malignant'	0.50623		1	'Malignant'	0.998243		1	'Malignant'	0.98089		1	'Malignant'	1		1	'Malignant'	1		1	'Malignant'	0.999884		1	'Malignant'	1
1	'Inflammation'	0.000250659		1	'Inflammation'	9.93496e-05		1	'Inflammation'	7.57273e-05		1	'Inflammation'	0.000253414		1	'Inflammation'	9.96288e-22		1	'Inflammation'	8.34601e-09		1	'Inflammation'	0.00014759		1	'Inflammation'	1.62885e-08
1	'Malignant'	0.956277		1	'Malignant'	0.912953		1	'Malignant'	0.831999		1	'Malignant'	0.957432		1	'Malignant'	1		1	'Malignant'	0.999999		1	'Malignant'	0.849817		1	'Malignant'	0.999969
1	'Malignant'	0.99997		1	'Malignant'	0.999893		1	'Malignant'	0.996522		1	'Malignant'	0.999946		1	'Malignant'	1		1	'Malignant'	1		1	'Malignant'	1		1	'Malignant'	0.999859
1	'Malignant'	0.995907		1	'Malignant'	1		1	'Malignant'	0.999611		1	'Malignant'	0.999999		1	'Malignant'	1		1	'Malignant'	1		1	'Malignant'	0.999174		1	'Malignant'	1
1	'Malignant'	0.905977		1	'Malignant'	0.990502		1	'Malignant'	0.999315		1	'Malignant'	0.999967		1	'Inflammation'	1.68413e-09		1	'Inflammation'	1.89817e-06		1	'Inflammation'	0.000419101		1	'Inflammation'	1.7001e-05
1	'Inflammation'	0.0357009		1	'Inflammation'	0.0150653		1	'Inflammation'	0.00288604		1	'Inflammation'	0.0493728		1	'Inflammation'	1.42933e-07		1	'Inflammation'	0.0760576		1	'Inflammation'	0.00107243		1	'Inflammation'	1.59872e-07
1	'Malignant'	0.999992		1	'Malignant'	0.999987		1	'Malignant'	0.999851		1	'Malignant'	1		1	'Malignant'	0.999999		1	'Malignant'	0.998364		1	'Malignant'	0.780276		1	'Malignant'	0.987792
1	'Malignant'	0.962029		1	'Malignant'	0.999991		1	'Malignant'	0.999736		1	'Malignant'	0.999612		1	'Inflammation'	5.22216e-16		1	'Inflammation'	5.14034e-13		1	'Inflammation'	0.00194809		1	'Inflammation'	8.45559e-07
1	'Inflammation'	2.19114e-06		1	'Inflammation'	0.00253221		1	'Inflammation'	0.00545531		1	'Inflammation'	0.00399521		1	'Malignant'	1		1	'Malignant'	1		1	'Malignant'	0.997781		1	'Malignant'	1
1	'Malignant'	0.999769		1	'Malignant'	0.999907		1	'Malignant'	0.99999		1	'Malignant'	1		1	'Malignant'	1		1	'Malignant'	1		1	'Malignant'	0.999996		1	'Malignant'	1
1	'Malignant'	0.0109297		1	'Malignant'	0.410953		1	'Malignant'	0.68051		1	'Malignant'	0.0144295		1	'Malignant'	0.999968		1	'Malignant'	0.99948		1	'Malignant'	0.799745		1	'Malignant'	0.999838
1	'Inflammation'	0.341548		1	'Inflammation'	3.64425e-06		1	'Inflammation'	3.34301e-05		1	'Inflammation'	0.00377058		1	'Inflammation'	4.28885e-28		1	'Inflammation'	2.34913e-14		1	'Inflammation'	5.75007e-05		1	'Inflammation'	2.48756e-10
1	'Inflammation'	3.70007e-12		1	'Inflammation'	5.89066e-09		1	'Inflammation'	1.28286e-10		1	'Inflammation'	4.71346e-08		1	'Malignant'	1		1	'Malignant'	1		1	'Malignant'	1		1	'Malignant'	0.998939
1	'Malignant'	0.934993		1	'Malignant'	0.467306		1	'Malignant'	0.664537		1	'Malignant'	0.0342912		1	'Malignant'	0.999996		1	'Malignant'	1		1	'Malignant'	0.999999		1	'Malignant'	0.999995
1	'Inflammation'	0.000221249		1	'Inflammation'	0.000354983		1	'Inflammation'	5.79292e-06		1	'Inflammation'	5.6393e-06		1	'Inflammation'	9.59912e-10		1	'Inflammation'	3.45044e-06		1	'Inflammation'	0.000138036		1	'Inflammation'	4.18102e-09
1	'Malignant'	0.999992		1	'Malignant'	0.999999		1	'Malignant'	0.997463		1	'Malignant'	0.999992		1	'Malignant'	1		1	'Malignant'	1		1	'Malignant'	1		1	'Malignant'	1
1	'Malignant'	1		1	'Malignant'	0.999999		1	'Malignant'	0.999972		1	'Malignant'	0.998197		1	'Malignant'	1		1	'Malignant'	1		1	'Malignant'	1		1	'Malignant'	1
1	'Malignant'	0.988051		1	'Malignant'	0.999746		1	'Malignant'	0.999626		1	'Malignant'	0.999981		1	'Malignant'	0.999999		1	'Malignant'	1		1	'Malignant'	0.9998		1	'Malignant'	1
1	'Malignant'	0.985474		1	'Malignant'	0.9984		1	'Malignant'	0.922968		1	'Malignant'	0.999965		1	'Inflammation'	5.8515e-12		1	'Inflammation'	4.69145e-05		1	'Inflammation'	0.000114916		1	'Inflammation'	9.44331e-10
1	'Inflammation'	1.28749e-05		1	'Inflammation'	4.87568e-08		1	'Inflammation'	4.46029e-05		1	'Inflammation'	0.00114744		1	'Malignant'	0.999999		1	'Malignant'	1		1	'Malignant'	0.99805		1	'Malignant'	0.999984
1	'Inflammation'	9.36763e-06		1	'Inflammation'	7.05842e-09		1	'Inflammation'	1.14405e-05		1	'Inflammation'	9.70535e-09		1	'Malignant'	0.999987		1	'Malignant'	1		1	'Malignant'	1		1	'Malignant'	1
1	'Inflammation'	4.10732e-05		1	'Inflammation'	0.0018234		1	'Inflammation'	0.0631977		1	'Inflammation'	0.0186298		1	'Malignant'	1		1	'Malignant'	1		1	'Malignant'	0.99907		1	'Malignant'	1
1	'Inflammation'	5.2605e-11		1	'Inflammation'	6.94723e-05		1	'Inflammation'	0.000125414		1	'Inflammation'	3.45753e-05		1	'Inflammation'	2.93083e-06		1	'Inflammation'	0.0339309		1	'Inflammation'	0.00299095		1	'Inflammation'	1.75626e-10
1	'Inflammation'	0.682339		1	'Inflammation'	0.00167356		1	'Inflammation'	0.411635		1	'Inflammation'	0.278397		1	'Inflammation'	6.31344e-13		1	'Inflammation'	2.28221e-09		1	'Inflammation'	0.00240001		1	'Inflammation'	9.4827e-05
1	'Inflammation'	1.99755e-05		1	'Inflammation'	9.43049e-10		1	'Inflammation'	8.39784e-06		1	'Inflammation'	1.33947e-05		1	'Malignant'	1		1	'Malignant'	1		1	'Malignant'	0.999994		1	'Malignant'	1
1	'Malignant'	0.990537		1	'Malignant'	0.997346		1	'Malignant'	0.980686		1	'Malignant'	0.885195		1	'Malignant'	0.930139		1	'Malignant'	0.956206		1	'Malignant'	0.00773945		1	'Malignant'	0.999992
1	'Inflammation'	0.00027153		1	'Inflammation'	2.2675e-13		1	'Inflammation'	5.88753e-06		1	'Inflammation'	4.29337e-08		1	'Malignant'	1		1	'Malignant'	1		1	'Malignant'	0.999986		1	'Malignant'	0.999651
1	'Inflammation'	0.282346		1	'Inflammation'	0.955275		1	'Inflammation'	0.002355		1	'Inflammation'	0.0237563		1	'Inflammation'	3.91716e-08		1	'Inflammation'	4.90913e-06		1	'Inflammation'	0.00287124		1	'Inflammation'	3.32677e-06
1	'Inflammation'	6.48034e-09		1	'Inflammation'	6.30185e-06		1	'Inflammation'	4.69522e-05		1	'Inflammation'	0.0018758		1	'Malignant'	1		1	'Malignant'	1		1	'Malignant'	0.994468		1	'Malignant'	1
1	'Inflammation'	2.19851e-10		1	'Inflammation'	3.70986e-14		1	'Inflammation'	8.15974e-08		1	'Inflammation'	3.64607e-09		1	'Malignant'	1		1	'Malignant'	1		1	'Malignant'	0.930682		1	'Malignant'	1
1	'Malignant'	0.94427		1	'Malignant'	0.999984		1	'Malignant'	0.999993		1	'Malignant'	0.999699		1	'Malignant'	0.999998		1	'Malignant'	0.999824		1	'Malignant'	0.989386		1	'Malignant'	0.860407
1	'Malignant'	0.999903		1	'Malignant'	1		1	'Malignant'	1		1	'Malignant'	1		1	'Inflammation'	7.40067e-18		1	'Inflammation'	7.04652e-16		1	'Inflammation'	8.50018e-05		1	'Inflammation'	1.29509e-06
1	'Malignant'	0.998917		1	'Malignant'	1		1	'Malignant'	0.999982		1	'Malignant'	1		1	'Inflammation'	4.21146e-09		1	'Inflammation'	1.71026e-05		1	'Inflammation'	0.00519377		1	'Inflammation'	4.60832e-06
1	'Malignant'	0.849053		1	'Malignant'	1		1	'Malignant'	0.999994		1	'Malignant'	0.997521		1	'Inflammation'	9.22828e-08		1	'Inflammation'	4.71247e-07		1	'Inflammation'	0.00278345		1	'Inflammation'	5.95013e-05
1	'Malignant'	0.998485		1	'Malignant'	1		1	'Malignant'	0.99972		1	'Malignant'	0.999548		1	'Malignant'	1		1	'Malignant'	1		1	'Malignant'	0.999454		1	'Malignant'	0.99868
1	'Inflammation'	0.000704957		1	'Inflammation'	6.89946e-05		1	'Inflammation'	0.548657		1	'Inflammation'	0.00190959		1	'Malignant'	0.999999		1	'Malignant'	1		1	'Malignant'	0.999354		1	'Malignant'	0.984521
1	'Malignant'	0.907072		1	'Malignant'	0.999998		1	'Malignant'	0.997375		1	'Malignant'	0.893974		1	'Malignant'	0.999889		1	'Malignant'	1		1	'Malignant'	0.975182		1	'Malignant'	1
1	'Inflammation'	0.00268181		1	'Inflammation'	0.000141557		1	'Inflammation'	6.5341e-05		1	'Inflammation'	2.26057e-06		1	'Inflammation'	9.73339e-15		1	'Inflammation'	0.00017229		1	'Inflammation'	0.00598685		1	'Inflammation'	7.62657e-08
1	'Inflammation'	0.00285327		1	'Inflammation'	0.0372267		1	'Inflammation'	0.189922		1	'Inflammation'	0.00691824		1	'Inflammation'	1.55156e-07		1	'Inflammation'	8.98477e-09		1	'Inflammation'	0.00146033		1	'Inflammation'	4.13156e-05
1	'Inflammation'	6.19431e-05		1	'Inflammation'	4.14681e-11		1	'Inflammation'	1.38684e-05		1	'Inflammation'	8.73632e-05		1	'Inflammation'	1.81989e-23		1	'Inflammation'	1.09574e-16		1	'Inflammation'	5.04526e-05		1	'Inflammation'	2.79203e-08
1	'Inflammation'	0.000369756		1	'Inflammation'	3.4246e-07		1	'Inflammation'	0.000164606		1	'Inflammation'	0.494106		1	'Inflammation'	9.50624e-17		1	'Inflammation'	2.94715e-14		1	'Inflammation'	0.000218026		1	'Inflammation'	2.7644e-11
1	'Malignant'	0.938406		1	'Malignant'	0.649748		1	'Malignant'	0.974006		1	'Malignant'	0.999645		1	'Malignant'	0.999987		1	'Malignant'	1		1	'Malignant'	0.986412		1	'Malignant'	0.999995
1	'Malignant'	0.999998		1	'Malignant'	1		1	'Malignant'	0.999771		1	'Malignant'	0.999853		1	'Malignant'	1		1	'Malignant'	1		1	'Malignant'	0.999982		1	'Malignant'	1
1	'Inflammation'	0.000163598		1	'Inflammation'	0.00112854		1	'Inflammation'	0.495311		1	'Inflammation'	0.00658387		1	'Inflammation'	0.0430449		1	'Inflammation'	0.131729		1	'Inflammation'	0.0173121		1	'Inflammation'	0.118203
1	'Malignant'	0.999977		1	'Malignant'	0.999997		1	'Malignant'	0.999451		1	'Malignant'	0.999999		1	'Malignant'	1		1	'Malignant'	1		1	'Malignant'	0.962191		1	'Malignant'	0.999998
1	'Malignant'	0.998045		1	'Malignant'	0.975365		1	'Malignant'	0.999318		1	'Malignant'	0.999998		1	'Inflammation'	4.77834e-39		1	'Inflammation'	1.48108e-10		1	'Inflammation'	0.00015115		1	'Inflammation'	1.08268e-08
1	'Malignant'	0.999822		1	'Malignant'	1		1	'Malignant'	1		1	'Malignant'	1		1	'Malignant'	0.999995		1	'Malignant'	1		1	'Malignant'	0.974601		1	'Malignant'	1
1	'Malignant'	0.916606		1	'Malignant'	0.938827		1	'Malignant'	0.587092		1	'Malignant'	0.919213		1	'Malignant'	1		1	'Malignant'	1		1	'Malignant'	1		1	'Malignant'	1
1	'Malignant'	0.23606		1	'Malignant'	0.0494856		1	'Malignant'	0.328685		1	'Malignant'	0.989428		1	'Malignant'	0.99994		1	'Malignant'	1		1	'Malignant'	0.984183		1	'Malignant'	0.999728
1	'Inflammation'	0.876458		1	'Inflammation'	0.631724		1	'Inflammation'	0.412037		1	'Inflammation'	1.21063e-06		1	'Malignant'	0.999996		1	'Malignant'	1		1	'Malignant'	0.125332		1	'Malignant'	1
1	'Inflammation'	1.63158e-05		1	'Inflammation'	1.82034e-07		1	'Inflammation'	0.00641113		1	'Inflammation'	0.000704595		1	'Inflammation'	2.42485e-14		1	'Inflammation'	1.46469e-13		1	'Inflammation'	6.65198e-05		1	'Inflammation'	8.90329e-10
1	'Malignant'	0.99978		1	'Malignant'	1		1	'Malignant'	0.999997		1	'Malignant'	0.999991		1	'Malignant'	1		1	'Malignant'	1		1	'Malignant'	1		1	'Malignant'	1
1	'Inflammation'	4.23669e-10		1	'Inflammation'	9.96116e-09		1	'Inflammation'	5.94534e-08		1	'Inflammation'	3.17909e-05		1	'Inflammation'	3.27404e-05		1	'Inflammation'	2.87547e-09		1	'Inflammation'	0.0155081		1	'Inflammation'	2.86314e-09
1	'Inflammation'	0.000143004		1	'Inflammation'	7.05405e-05		1	'Inflammation'	0.0117244		1	'Inflammation'	4.30711e-06		1	'Malignant'	1		1	'Malignant'	1		1	'Malignant'	0.310189		1	'Malignant'	1
1	'Inflammation'	0.479705		1	'Inflammation'	0.0138463		1	'Inflammation'	0.785812		1	'Inflammation'	0.000108473		1	'Inflammation'	9.11838e-24		1	'Inflammation'	3.95775e-13		1	'Inflammation'	0.00019287		1	'Inflammation'	3.31337e-08
1	'Inflammation'	0.00850934		1	'Inflammation'	0.00313748		1	'Inflammation'	0.860664		1	'Inflammation'	0.000202352		1	'Malignant'	1		1	'Malignant'	1		1	'Malignant'	1		1	'Malignant'	1
1	'Malignant'	0.999982		1	'Malignant'	0.999651		1	'Malignant'	0.898724		1	'Malignant'	0.999984		1	'Inflammation'	1.59792e-10		1	'Inflammation'	9.11756e-06		1	'Inflammation'	0.000192499		1	'Inflammation'	2.69246e-06
1	'Inflammation'	0.264186		1	'Inflammation'	2.68324e-06		1	'Inflammation'	0.00275255		1	'Inflammation'	0.00159822		1	'Malignant'	0.999812		1	'Malignant'	1		1	'Malignant'	0.99602		1	'Malignant'	0.999982
1	'Malignant'	0.999987		1	'Malignant'	1		1	'Malignant'	0.999908		1	'Malignant'	0.992782		1	'Malignant'	1		1	'Malignant'	1		1	'Malignant'	0.999968		1	'Malignant'	1
1	'Inflammation'	0.00860962		1	'Inflammation'	0.000336455		1	'Inflammation'	0.0165265		1	'Inflammation'	0.000120716		1	'Malignant'	1		1	'Malignant'	1		1	'Malignant'	0.999999		1	'Malignant'	1
1	'Malignant'	0.995969		1	'Malignant'	0.999999		1	'Malignant'	0.998119		1	'Malignant'	0.181514		1	'Malignant'	1		1	'Malignant'	1		1	'Malignant'	0.999898		1	'Malignant'	1
1	'Inflammation'	0.114234		1	'Inflammation'	0.722321		1	'Inflammation'	0.468542		1	'Inflammation'	0.99989		1	'Inflammation'	6.3438e-22		1	'Inflammation'	8.0264e-05		1	'Inflammation'	0.000129293		1	'Inflammation'	1.08537e-06
1	'Malignant'	0.999703		1	'Malignant'	1		1	'Malignant'	1		1	'Malignant'	0.999263		1	'Malignant'	1		1	'Malignant'	1		1	'Malignant'	1		1	'Malignant'	0.999999
1	'Malignant'	0.998418		1	'Malignant'	0.891923		1	'Malignant'	0.998304		1	'Malignant'	0.9633		1	'Malignant'	1		1	'Malignant'	1		1	'Malignant'	0.951518		1	'Malignant'	0.999849
1	'Inflammation'	0.000478173		1	'Inflammation'	6.71291e-06		1	'Inflammation'	3.90654e-05		1	'Inflammation'	0.00020511		1	'Malignant'	0.999984		1	'Malignant'	1		1	'Malignant'	0.999919		1	'Malignant'	1
1	'Malignant'	0.99999		1	'Malignant'	1		1	'Malignant'	0.998582		1	'Malignant'	0.999999		1	'Inflammation'	2.23671e-11		1	'Inflammation'	5.2579e-09		1	'Inflammation'	0.000135531		1	'Inflammation'	4.14093e-09
1	'Malignant'	0.84945		1	'Malignant'	0.985743		1	'Malignant'	0.983321		1	'Malignant'	0.998079		1	'Malignant'	1		1	'Malignant'	1		1	'Malignant'	0.991871		1	'Malignant'	1
1	'Malignant'	0.999999		1	'Malignant'	0.999982		1	'Malignant'	0.999971		1	'Malignant'	1		1	'Malignant'	1		1	'Malignant'	1		1	'Malignant'	1		1	'Malignant'	1
1	'Inflammation'	7.14572e-05		1	'Inflammation'	0.000150086		1	'Inflammation'	0.439694		1	'Inflammation'	1.03122e-08		1	'Malignant'	1		1	'Malignant'	1		1	'Malignant'	0.999931		1	'Malignant'	1
1	'Inflammation'	2.70257e-09		1	'Inflammation'	1.00896e-13		1	'Inflammation'	1.44407e-10		1	'Inflammation'	9.49269e-07		1	'Inflammation'	3.90501e-06		1	'Inflammation'	7.11241e-06		1	'Inflammation'	0.000932283		1	'Inflammation'	6.23781e-10
1	'Malignant'	0.997044		1	'Malignant'	0.998598		1	'Malignant'	0.997132		1	'Malignant'	0.999814		1	'Malignant'	1		1	'Malignant'	1		1	'Malignant'	1		1	'Malignant'	0.999999
1	'Inflammation'	7.79964e-10		1	'Inflammation'	9.4458e-10		1	'Inflammation'	2.51337e-09		1	'Inflammation'	1.19618e-08		1	'Inflammation'	1.25321e-20		1	'Inflammation'	9.24301e-25		1	'Inflammation'	5.53136e-05		1	'Inflammation'	4.98755e-14
1	'Malignant'	0.99548		1	'Malignant'	0.9998		1	'Malignant'	0.999218		1	'Malignant'	0.989897		1	'Malignant'	1		1	'Malignant'	1		1	'Malignant'	1		1	'Malignant'	1
1	'Inflammation'	4.21636e-07		1	'Inflammation'	1.19288e-10		1	'Inflammation'	0.000460184		1	'Inflammation'	2.24298e-06		1	'Malignant'	0.999997		1	'Malignant'	1		1	'Malignant'	0.982123		1	'Malignant'	1
1	'Inflammation'	0.0835506		1	'Inflammation'	1.41675e-06		1	'Inflammation'	1.25653e-05		1	'Inflammation'	0.00225138		1	'Inflammation'	4.25703e-05		1	'Inflammation'	0.001093		1	'Inflammation'	0.000806746		1	'Inflammation'	0.00353214
1	'Inflammation'	3.79423e-07		1	'Inflammation'	1.75612e-10		1	'Inflammation'	5.47018e-05		1	'Inflammation'	1.43217e-07		1	'Inflammation'	1.99206e-08		1	'Inflammation'	5.55879e-17		1	'Inflammation'	4.91115e-05		1	'Inflammation'	8.31312e-09
1	'Inflammation'	0.00279782		1	'Inflammation'	6.04646e-06		1	'Inflammation'	0.0344616		1	'Inflammation'	0.000338096		1	'Malignant'	1		1	'Malignant'	1		1	'Malignant'	1		1	'Malignant'	1
1	'Inflammation'	0.623983		1	'Inflammation'	0.00638691		1	'Inflammation'	0.148254		1	'Inflammation'	0.0054259		1	'Malignant'	1		1	'Malignant'	1		1	'Malignant'	1		1	'Malignant'	1
1	'Inflammation'	0.000465213		1	'Inflammation'	0.000335942		1	'Inflammation'	0.0619631		1	'Inflammation'	5.05009e-07		1	'Inflammation'	1.1763e-06		1	'Inflammation'	3.54907e-06		1	'Inflammation'	0.00102522		1	'Inflammation'	8.14596e-08
1	'Inflammation'	1.41011e-06		1	'Inflammation'	1.49432e-08		1	'Inflammation'	1.41517e-07		1	'Inflammation'	6.44534e-08		1	'Inflammation'	0.000666187		1	'Inflammation'	4.29752e-05		1	'Inflammation'	0.000277031		1	'Inflammation'	1.161e-07
1	'Malignant'	0.975285		1	'Malignant'	0.999322		1	'Malignant'	0.951248		1	'Malignant'	0.999972		1	'Inflammation'	6.45349e-20		1	'Inflammation'	1.05223e-10		1	'Inflammation'	0.000275922		1	'Inflammation'	1.55184e-13
1	'Inflammation'	2.07926e-05		1	'Inflammation'	1.67969e-08		1	'Inflammation'	2.11158e-09		1	'Inflammation'	1.14211e-11		1	'Malignant'	1		1	'Malignant'	1		1	'Malignant'	0.999998		1	'Malignant'	1
1	'Inflammation'	1.84966e-11		1	'Inflammation'	9.49734e-13		1	'Inflammation'	1.34835e-08		1	'Inflammation'	6.68027e-10		1	'Inflammation'	1.60885e-15		1	'Inflammation'	1.43849e-13		1	'Inflammation'	5.47323e-05		1	'Inflammation'	2.6173e-09
1	'Malignant'	0.999974		1	'Malignant'	0.999995		1	'Malignant'	0.999974		1	'Malignant'	0.999996		1	'Inflammation'	4.68503e-16		1	'Inflammation'	2.83697e-08		1	'Inflammation'	0.000117131		1	'Inflammation'	5.61387e-11
1	'Inflammation'	4.7806e-10		1	'Inflammation'	3.40542e-13		1	'Inflammation'	7.985e-09		1	'Inflammation'	2.3336e-10		1	'Inflammation'	9.18065e-16		1	'Inflammation'	3.6322e-10		1	'Inflammation'	4.65201e-05		1	'Inflammation'	1.00745e-09
1	'Inflammation'	0.00051951		1	'Inflammation'	4.54291e-08		1	'Inflammation'	2.82119e-08		1	'Inflammation'	1.43632e-07		1	'Inflammation'	7.63235e-27		1	'Inflammation'	2.52421e-10		1	'Inflammation'	0.000141578		1	'Inflammation'	8.67463e-10
1	'Inflammation'	0.0112634		1	'Inflammation'	0.000108396		1	'Inflammation'	0.0119447		1	'Inflammation'	0.973216		1	'Malignant'	0.999998		1	'Malignant'	1		1	'Malignant'	0.999761		1	'Malignant'	0.999689
1	'Inflammation'	0.0003207		1	'Inflammation'	0.000450174		1	'Inflammation'	0.0645236		1	'Inflammation'	0.000393269		1	'Malignant'	0.999978		1	'Malignant'	0.999969		1	'Malignant'	0.998588		1	'Malignant'	0.999999
1	'Malignant'	0.999969		1	'Malignant'	0.999313		1	'Malignant'	0.999241		1	'Malignant'	0.997821		1	'Inflammation'	1.37508e-06		1	'Inflammation'	4.28974e-10		1	'Inflammation'	0.000361429		1	'Inflammation'	9.82194e-10
1	'Malignant'	0.00648353		1	'Malignant'	0.911556		1	'Malignant'	0.999577		1	'Malignant'	0.277177		1	'Malignant'	1		1	'Malignant'	1		1	'Malignant'	1		1	'Malignant'	1
1	'Inflammation'	5.93763e-09		1	'Inflammation'	1.24615e-12		1	'Inflammation'	5.64144e-11		1	'Inflammation'	3.63793e-10		1	'Inflammation'	4.50235e-05		1	'Inflammation'	1.6659e-08		1	'Inflammation'	0.000409916		1	'Inflammation'	6.11771e-07
1	'Inflammation'	0.000254329		1	'Inflammation'	2.7785e-08		1	'Inflammation'	3.85592e-05		1	'Inflammation'	9.59244e-05		1	'Inflammation'	7.39053e-07		1	'Inflammation'	2.62631e-13		1	'Inflammation'	7.91339e-05		1	'Inflammation'	1.06847e-09
1	'Inflammation'	0.0078111		1	'Inflammation'	0.0967025		1	'Inflammation'	0.185112		1	'Inflammation'	0.00379224		1	'Inflammation'	0.00086666		1	'Inflammation'	0.000173679		1	'Inflammation'	0.000576738		1	'Inflammation'	0.000544722
1	'Malignant'	0.254991		1	'Malignant'	0.0799305		1	'Malignant'	0.000424508		1	'Malignant'	0.995278		1	'Malignant'	1		1	'Malignant'	1		1	'Malignant'	0.988468		1	'Malignant'	1
1	'Malignant'	1		1	'Malignant'	0.999984		1	'Malignant'	0.999907		1	'Malignant'	0.999929		1	'Malignant'	1		1	'Malignant'	1		1	'Malignant'	1		1	'Malignant'	0.999992
1	'Inflammation'	0.00440201		1	'Inflammation'	0.0308609		1	'Inflammation'	0.132183		1	'Inflammation'	0.0511982		1	'Inflammation'	0.0857893		1	'Inflammation'	0.155267		1	'Inflammation'	0.499664		1	'Inflammation'	0.000811591
1	'Inflammation'	0.00393304		1	'Inflammation'	6.6069e-08		1	'Inflammation'	0.00424425		1	'Inflammation'	0.000484232		1	'Inflammation'	1.32288e-05		1	'Inflammation'	0.0007355		1	'Inflammation'	0.00838276		1	'Inflammation'	4.51046e-06
1	'Inflammation'	0.0331962		1	'Inflammation'	0.633795		1	'Inflammation'	0.805271		1	'Inflammation'	0.204455		1	'Inflammation'	1.2082e-09		1	'Inflammation'	1.54084e-16		1	'Inflammation'	0.000121227		1	'Inflammation'	1.84382e-06
1	'Inflammation'	3.52854e-08		1	'Inflammation'	1.0657e-13		1	'Inflammation'	1.60925e-08		1	'Inflammation'	1.55863e-09		1	'Inflammation'	0.000997472		1	'Inflammation'	0.964821		1	'Inflammation'	0.79345		1	'Inflammation'	3.05432e-05
1	'Inflammation'	0.0480553		1	'Inflammation'	0.407676		1	'Inflammation'	0.00102863		1	'Inflammation'	0.00207913		1	'Inflammation'	1.49923e-08		1	'Inflammation'	8.13264e-09		1	'Inflammation'	0.000321333		1	'Inflammation'	1.18213e-06
1	'Inflammation'	1.88541e-15		1	'Inflammation'	5.31072e-11		1	'Inflammation'	4.96998e-09		1	'Inflammation'	1.3495e-06		1	'Inflammation'	1.34502e-26		1	'Inflammation'	0.000469491		1	'Inflammation'	9.56289e-05		1	'Inflammation'	2.5762e-09
1	'Inflammation'	3.22057e-10		1	'Inflammation'	2.2712e-12		1	'Inflammation'	6.27297e-13		1	'Inflammation'	2.53016e-08		1	'Malignant'	0.999995		1	'Malignant'	1		1	'Malignant'	0.999397		1	'Malignant'	0.999964
1	'Malignant'	0.999975		1	'Malignant'	0.999971		1	'Malignant'	0.999982		1	'Malignant'	0.999999		1	'Inflammation'	1.13576e-10		1	'Inflammation'	2.15761e-15		1	'Inflammation'	5.07147e-05		1	'Inflammation'	2.89063e-05
1	'Inflammation'	5.43491e-05		1	'Inflammation'	1.87243e-06		1	'Inflammation'	1.23267e-07		1	'Inflammation'	8.19268e-06		1	'Malignant'	1		1	'Malignant'	1		1	'Malignant'	1		1	'Malignant'	0.999999
1	'Malignant'	0.768592		1	'Malignant'	0.467998		1	'Malignant'	0.834208		1	'Malignant'	0.107264		1	'Inflammation'	1.82943e-05		1	'Inflammation'	5.07985e-05		1	'Inflammation'	0.00206492		1	'Inflammation'	5.94986e-05
1	'Inflammation'	4.10427e-07		1	'Inflammation'	1.2315e-08		1	'Inflammation'	9.74248e-10		1	'Inflammation'	3.31117e-06		1	'Inflammation'	5.59366e-16		1	'Inflammation'	6.41821e-12		1	'Inflammation'	7.82461e-05		1	'Inflammation'	6.39368e-12
1	'Inflammation'	0.75322		1	'Inflammation'	0.615019		1	'Inflammation'	0.135555		1	'Inflammation'	0.966472		1	'Inflammation'	5.46317e-23		1	'Inflammation'	6.84424e-10		1	'Inflammation'	5.43778e-05		1	'Inflammation'	5.59137e-08
1	'Malignant'	0.968119		1	'Malignant'	0.99996		1	'Malignant'	0.969827		1	'Malignant'	0.936914		1	'Malignant'	1		1	'Malignant'	1		1	'Malignant'	1		1	'Malignant'	1
1	'Inflammation'	1.42719e-08		1	'Inflammation'	3.04471e-08		1	'Inflammation'	2.66201e-06		1	'Inflammation'	2.55318e-05		1	'Inflammation'	1.56828e-07		1	'Inflammation'	0.00946256		1	'Inflammation'	0.00022053		1	'Inflammation'	2.68725e-05
1	'Inflammation'	0.000524911		1	'Inflammation'	2.63419e-07		1	'Inflammation'	2.30754e-06		1	'Inflammation'	0.000313337		1	'Inflammation'	4.73448e-07		1	'Inflammation'	0.00101338		1	'Inflammation'	0.00196681		1	'Inflammation'	1.06257e-05
1	'Malignant'	0.999996		1	'Malignant'	1		1	'Malignant'	0.999742		1	'Malignant'	1		1	'Inflammation'	0.000755549		1	'Inflammation'	0.00104422		1	'Inflammation'	0.00312683		1	'Inflammation'	4.61347e-09
1	'Inflammation'	9.31784e-12		1	'Inflammation'	4.98131e-16		1	'Inflammation'	7.91076e-11		1	'Inflammation'	9.3189e-15		1	'Malignant'	0.995447		1	'Malignant'	0.994602		1	'Malignant'	0.286736		1	'Malignant'	0.149567
1	'Malignant'	1		1	'Malignant'	1		1	'Malignant'	0.999998		1	'Malignant'	1		1	'Malignant'	1		1	'Malignant'	1		1	'Malignant'	1		1	'Malignant'	1
1	'Inflammation'	0.00147755		1	'Inflammation'	0.392516		1	'Inflammation'	0.75999		1	'Inflammation'	0.134194		1	'Malignant'	1		1	'Malignant'	1		1	'Malignant'	1		1	'Malignant'	1
1	'Inflammation'	2.66136e-05		1	'Inflammation'	5.05887e-08		1	'Inflammation'	2.31773e-08		1	'Inflammation'	0.447914		1	'Malignant'	1		1	'Malignant'	1		1	'Malignant'	0.999999		1	'Malignant'	1
1	'Inflammation'	0.00795929		1	'Inflammation'	1.8441e-05		1	'Inflammation'	0.000154572		1	'Inflammation'	0.000394007		1	'Malignant'	0.999999		1	'Malignant'	1		1	'Malignant'	1		1	'Malignant'	1
1	'Malignant'	0.999988		1	'Malignant'	0.999843		1	'Malignant'	0.998906		1	'Malignant'	0.999989		1	'Inflammation'	1.2846e-18		1	'Inflammation'	3.35498e-15		1	'Inflammation'	0.000138947		1	'Inflammation'	1.06474e-12
1	'Malignant'	0.999297		1	'Malignant'	0.999135		1	'Malignant'	0.998908		1	'Malignant'	0.999707		1	'Inflammation'	2.26249e-10		1	'Inflammation'	1.95266e-05		1	'Inflammation'	0.00532589		1	'Inflammation'	2.77036e-05
1	'Malignant'	0.936934		1	'Malignant'	0.999825		1	'Malignant'	0.999899		1	'Malignant'	0.999621		1	'Inflammation'	5.1759e-15		1	'Inflammation'	3.89297e-07		1	'Inflammation'	5.74818e-05		1	'Inflammation'	2.24266e-06
1	'Malignant'	0.999979		1	'Malignant'	0.99807		1	'Malignant'	0.999917		1	'Malignant'	0.997787		1	'Inflammation'	1.93117e-05		1	'Inflammation'	0.000275183		1	'Inflammation'	0.00136104		1	'Inflammation'	0.000529878
1	'Malignant'	0.999985		1	'Malignant'	1		1	'Malignant'	0.999999		1	'Malignant'	1		1	'Inflammation'	2.0094e-05		1	'Inflammation'	2.71289e-06		1	'Inflammation'	0.0665329		1	'Inflammation'	2.72083e-05
1	'Malignant'	0.999999		1	'Malignant'	1		1	'Malignant'	0.999894		1	'Malignant'	0.99999		1	'Inflammation'	8.20595e-06		1	'Inflammation'	0.00412987		1	'Inflammation'	0.032653		1	'Inflammation'	1.53383e-12
1	'Malignant'	0.999999		1	'Malignant'	1		1	'Malignant'	1		1	'Malignant'	1		1	'Malignant'	1		1	'Malignant'	1		1	'Malignant'	1		1	'Malignant'	1
1	'Malignant'	0.999999		1	'Malignant'	1		1	'Malignant'	0.999886		1	'Malignant'	0.996388		1	'Inflammation'	1.09216e-05		1	'Inflammation'	3.95911e-07		1	'Inflammation'	0.00355938		1	'Inflammation'	1.89986e-08
1	'Malignant'	0.764018		1	'Malignant'	0.943134		1	'Malignant'	0.987496		1	'Malignant'	0.958155		1	'Malignant'	1		1	'Malignant'	1		1	'Malignant'	1		1	'Malignant'	1
1	'Inflammation'	0.000293962		1	'Inflammation'	1.21856e-06		1	'Inflammation'	1.10077e-08		1	'Inflammation'	0.000126472		1	'Malignant'	1		1	'Malignant'	1		1	'Malignant'	1		1	'Malignant'	1
1	'Inflammation'	0.000736611		1	'Inflammation'	0.190605		1	'Inflammation'	0.966794		1	'Inflammation'	0.00304949		1	'Malignant'	1		1	'Malignant'	1		1	'Malignant'	1		1	'Malignant'	1
1	'Malignant'	0.936801		1	'Malignant'	1		1	'Malignant'	1		1	'Malignant'	0.999993		1	'Inflammation'	1.40304e-17		1	'Inflammation'	8.37289e-07		1	'Inflammation'	0.000191868		1	'Inflammation'	1.60008e-06
1	'Inflammation'	0.628665		1	'Inflammation'	0.138633		1	'Inflammation'	0.0793451		1	'Inflammation'	0.000388252		1	'Inflammation'	1.02663e-30		1	'Inflammation'	3.93372e-17		1	'Inflammation'	5.39887e-05		1	'Inflammation'	8.81168e-08
1	'Malignant'	0.999999		1	'Malignant'	1		1	'Malignant'	0.995788		1	'Malignant'	1		1	'Malignant'	1		1	'Malignant'	1		1	'Malignant'	1		1	'Malignant'	1
1	'Inflammation'	0.0242095		1	'Inflammation'	1.005e-05		1	'Inflammation'	3.16519e-06		1	'Inflammation'	6.11186e-06		1	'Malignant'	1		1	'Malignant'	1		1	'Malignant'	1		1	'Malignant'	1
1	'Malignant'	0.999979		1	'Malignant'	0.99986		1	'Malignant'	0.999782		1	'Malignant'	0.999997		1	'Inflammation'	3.33858e-12		1	'Inflammation'	4.76178e-10		1	'Inflammation'	0.000119775		1	'Inflammation'	0.00627493
1	'Inflammation'	1.75679e-05		1	'Inflammation'	2.64788e-06		1	'Inflammation'	5.75336e-05		1	'Inflammation'	5.8291e-08		1	'Inflammation'	4.20864e-39		1	'Inflammation'	1.42633e-21		1	'Inflammation'	5.21883e-05		1	'Inflammation'	5.694e-13
1	'Malignant'	0.98804		1	'Malignant'	0.999962		1	'Malignant'	0.998795		1	'Malignant'	0.999978		1	'Malignant'	1		1	'Malignant'	1		1	'Malignant'	1		1	'Malignant'	1
1	'Malignant'	0.999954		1	'Malignant'	0.999946		1	'Malignant'	0.997654		1	'Malignant'	0.999966		1	'Inflammation'	1.45042e-07		1	'Inflammation'	2.76686e-06		1	'Inflammation'	0.000120312		1	'Inflammation'	0.00572583
1	'Malignant'	0.903664		1	'Malignant'	0.756188		1	'Malignant'	0.805755		1	'Malignant'	0.988784		1	'Malignant'	0.999996		1	'Malignant'	1		1	'Malignant'	0.996345		1	'Malignant'	1
1	'Inflammation'	1.29061e-09		1	'Inflammation'	1.60695e-08		1	'Inflammation'	1.08058e-05		1	'Inflammation'	2.26774e-07		1	'Malignant'	1		1	'Malignant'	1		1	'Malignant'	0.999991		1	'Malignant'	1
1	'Inflammation'	0.986624		1	'Inflammation'	0.94368		1	'Inflammation'	0.789091		1	'Inflammation'	0.541212		1	'Malignant'	0.999999		1	'Malignant'	1		1	'Malignant'	0.999627		1	'Malignant'	1
1	'Inflammation'	0.350245		1	'Inflammation'	0.170793		1	'Inflammation'	0.398043		1	'Inflammation'	0.913021		1	'Malignant'	0.999991		1	'Malignant'	1		1	'Malignant'	0.970933		1	'Malignant'	1
1	'Inflammation'	1.05034e-06		1	'Inflammation'	1.77588e-06		1	'Inflammation'	4.06336e-06		1	'Inflammation'	9.91478e-05		1	'Malignant'	0.999997		1	'Malignant'	1		1	'Malignant'	0.744502		1	'Malignant'	0.999942
1	'Malignant'	0.999965		1	'Malignant'	0.999998		1	'Malignant'	0.999977		1	'Malignant'	1		1	'Malignant'	0.999999		1	'Malignant'	0.999989		1	'Malignant'	0.96061		1	'Malignant'	0.997318
1	'Malignant'	0.999905		1	'Malignant'	0.999307		1	'Malignant'	0.999118		1	'Malignant'	0.997069		1	'Malignant'	1		1	'Malignant'	1		1	'Malignant'	0.999995		1	'Malignant'	1
1	'Malignant'	1		1	'Malignant'	0.999998		1	'Malignant'	0.999875		1	'Malignant'	0.999889		1	'Malignant'	0.0691922		1	'Malignant'	0.525903		1	'Malignant'	0.0292814		1	'Malignant'	0.999126
1	'Inflammation'	2.73064e-11		1	'Inflammation'	5.15242e-11		1	'Inflammation'	2.60926e-10		1	'Inflammation'	2.53435e-07		1	'Inflammation'	3.01876e-11		1	'Inflammation'	3.71185e-10		1	'Inflammation'	0.000165923		1	'Inflammation'	3.41299e-06
1	'Inflammation'	0.951347		1	'Inflammation'	0.995607		1	'Inflammation'	0.749676		1	'Inflammation'	0.963684		1	'Inflammation'	4.91648e-07		1	'Inflammation'	1.54934e-08		1	'Inflammation'	6.54372e-05		1	'Inflammation'	1.54566e-10
1	'Inflammation'	5.20909e-10		1	'Inflammation'	1.45643e-12		1	'Inflammation'	1.6507e-10		1	'Inflammation'	6.64531e-11		1	'Inflammation'	1.1976e-11		1	'Inflammation'	9.14742e-05		1	'Inflammation'	0.00384268		1	'Inflammation'	2.79792e-10
1	'Inflammation'	1.46832e-06		1	'Inflammation'	3.97193e-12		1	'Inflammation'	6.96898e-07		1	'Inflammation'	1.88825e-08		1	'Malignant'	1		1	'Malignant'	1		1	'Malignant'	0.999999		1	'Malignant'	1
1	'Inflammation'	2.86195e-05		1	'Inflammation'	9.1127e-05		1	'Inflammation'	0.0320306		1	'Inflammation'	0.00190071		1	'Malignant'	1		1	'Malignant'	1		1	'Malignant'	0.999999		1	'Malignant'	0.999997
1	'Malignant'	0.999485		1	'Malignant'	0.998601		1	'Malignant'	0.99871		1	'Malignant'	1		1	'Malignant'	0.999937		1	'Malignant'	1		1	'Malignant'	0.970123		1	'Malignant'	0.899315
1	'Inflammation'	4.47318e-05		1	'Inflammation'	3.8286e-07		1	'Inflammation'	0.000163713		1	'Inflammation'	0.107301		1	'Inflammation'	0.00460599		1	'Inflammation'	0.00278857		1	'Inflammation'	0.000363964		1	'Inflammation'	4.79323e-06
1	'Inflammation'	1.9696e-07		1	'Inflammation'	7.0253e-12		1	'Inflammation'	5.07781e-09		1	'Inflammation'	1.26592e-07		1	'Inflammation'	3.56688e-14		1	'Inflammation'	2.64785e-17		1	'Inflammation'	4.9682e-05		1	'Inflammation'	2.16391e-09
1	'Inflammation'	0.743662		1	'Inflammation'	1.01854e-06		1	'Inflammation'	0.00326858		1	'Inflammation'	0.220107		1	'Inflammation'	0.000191023		1	'Inflammation'	2.85629e-06		1	'Inflammation'	0.0152221		1	'Inflammation'	1.27004e-10
1	'Malignant'	0.999999		1	'Malignant'	0.999982		1	'Malignant'	0.999952		1	'Malignant'	1		1	'Inflammation'	1.79603e-07		1	'Inflammation'	2.95456e-06		1	'Inflammation'	0.000387051		1	'Inflammation'	5.65536e-05
1	'Inflammation'	0.727177		1	'Inflammation'	0.215965		1	'Inflammation'	0.127395		1	'Inflammation'	0.892032		1	'Inflammation'	2.16791e-14		1	'Inflammation'	7.58858e-16		1	'Inflammation'	0.000134147		1	'Inflammation'	2.54382e-10
1	'Malignant'	0.962986		1	'Malignant'	0.763446		1	'Malignant'	0.99834		1	'Malignant'	0.398011		1	'Inflammation'	1.72744e-07		1	'Inflammation'	6.59313e-10		1	'Inflammation'	0.000351052		1	'Inflammation'	5.17314e-06
1	'Inflammation'	0.891037		1	'Inflammation'	2.58959e-05		1	'Inflammation'	0.00748093		1	'Inflammation'	0.0456617		1	'Malignant'	1		1	'Malignant'	1		1	'Malignant'	0.999988		1	'Malignant'	1
1	'Inflammation'	1.02488e-08		1	'Inflammation'	1.13421e-11		1	'Inflammation'	6.30826e-11		1	'Inflammation'	0.000821372		1	'Inflammation'	1.97805e-09		1	'Inflammation'	5.08512e-08		1	'Inflammation'	0.000583721		1	'Inflammation'	1.49834e-07
1	'Inflammation'	9.2764e-05		1	'Inflammation'	3.15165e-05		1	'Inflammation'	4.66627e-05		1	'Inflammation'	3.95886e-05		1	'Malignant'	1		1	'Malignant'	1		1	'Malignant'	0.993125		1	'Malignant'	1
1	'Inflammation'	0.0085469		1	'Inflammation'	0.00358498		1	'Inflammation'	0.00125423		1	'Inflammation'	6.43953e-10		1	'Inflammation'	3.3833e-19		1	'Inflammation'	1.07437e-13		1	'Inflammation'	5.14061e-05		1	'Inflammation'	1.07607e-12
1	'Inflammation'	2.74682e-06		1	'Inflammation'	1.63628e-06		1	'Inflammation'	2.29341e-06		1	'Inflammation'	0.000109625		1	'Malignant'	0.999999		1	'Malignant'	1		1	'Malignant'	0.995244		1	'Malignant'	0.999998
1	'Malignant'	0.999962		1	'Malignant'	1		1	'Malignant'	0.977137		1	'Malignant'	0.999999		1	'Malignant'	0.911656		1	'Malignant'	1		1	'Malignant'	1		1	'Malignant'	1
1	'Inflammation'	0.13009		1	'Inflammation'	0.251924		1	'Inflammation'	0.712054		1	'Inflammation'	0.000596331		1	'Inflammation'	2.69888e-17		1	'Inflammation'	7.67646e-10		1	'Inflammation'	0.00264186		1	'Inflammation'	8.58019e-15
1	'Inflammation'	0.000194247		1	'Inflammation'	1.26363e-06		1	'Inflammation'	0.00148793		1	'Inflammation'	0.000767592		1	'Malignant'	0.999998		1	'Malignant'	1		1	'Malignant'	1		1	'Malignant'	0.999995
1	'Malignant'	0.999794		1	'Malignant'	0.588579		1	'Malignant'	0.0707422		1	'Malignant'	0.999936		1	'Inflammation'	5.77487e-17		1	'Inflammation'	1.14054e-07		1	'Inflammation'	0.000788064		1	'Inflammation'	2.19271e-06
1	'Inflammation'	0.00084784		1	'Inflammation'	1.0527e-05		1	'Inflammation'	1.26345e-05		1	'Inflammation'	0.00690351		1	'Inflammation'	0.00460657		1	'Inflammation'	0.911345		1	'Inflammation'	0.0135928		1	'Inflammation'	0.0328253
1	'Inflammation'	3.6979e-07		1	'Inflammation'	1.75857e-10		1	'Inflammation'	4.85148e-09		1	'Inflammation'	5.92544e-08		1	'Inflammation'	1.18964e-19		1	'Inflammation'	5.04782e-14		1	'Inflammation'	4.77961e-05		1	'Inflammation'	1.07599e-11
1	'Inflammation'	5.53823e-06		1	'Inflammation'	0.00066887		1	'Inflammation'	0.000534277		1	'Inflammation'	0.000122986		1	'Inflammation'	2.02919e-14		1	'Inflammation'	1.31656e-14		1	'Inflammation'	5.97784e-05		1	'Inflammation'	8.02738e-10
1	'Malignant'	0.995907		1	'Malignant'	1		1	'Malignant'	0.980862		1	'Malignant'	0.999994		1	'Inflammation'	3.91869e-13		1	'Inflammation'	6.54253e-06		1	'Inflammation'	0.000249364		1	'Inflammation'	1.85738e-08
1	'Malignant'	0.922862		1	'Malignant'	1		1	'Malignant'	0.999889		1	'Malignant'	1		1	'Inflammation'	3.28399e-08		1	'Inflammation'	1.68677e-07		1	'Inflammation'	0.0642451		1	'Inflammation'	9.14317e-06
1	'Inflammation'	8.51845e-08		1	'Inflammation'	8.16975e-13		1	'Inflammation'	3.51545e-07		1	'Inflammation'	4.01601e-12		1	'Malignant'	0.999979		1	'Malignant'	1		1	'Malignant'	0.999997		1	'Malignant'	1
1	'Inflammation'	1.092e-10		1	'Inflammation'	1.73645e-07		1	'Inflammation'	4.49767e-06		1	'Inflammation'	3.27826e-05		1	'Inflammation'	0.00210775		1	'Inflammation'	0.0954588		1	'Inflammation'	0.0276949		1	'Inflammation'	3.54551e-08
1	'Inflammation'	0.0158031		1	'Inflammation'	0.000127605		1	'Inflammation'	8.83185e-06		1	'Inflammation'	0.085899		1	'Inflammation'	7.53527e-19		1	'Inflammation'	2.79654e-06		1	'Inflammation'	7.1582e-05		1	'Inflammation'	4.35785e-07
1	'Malignant'	0.993409		1	'Malignant'	0.984597		1	'Malignant'	0.742995		1	'Malignant'	0.999829		1	'Malignant'	1		1	'Malignant'	1		1	'Malignant'	1		1	'Malignant'	1
1	'Malignant'	0.999991		1	'Malignant'	0.999672		1	'Malignant'	0.999893		1	'Malignant'	1		1	'Malignant'	1		1	'Malignant'	1		1	'Malignant'	0.999997		1	'Malignant'	0.999997
1	'Inflammation'	9.09331e-05		1	'Inflammation'	0.997931		1	'Inflammation'	0.981252		1	'Inflammation'	0.766867		1	'Inflammation'	3.34802e-06		1	'Inflammation'	0.000449003		1	'Inflammation'	0.00112129		1	'Inflammation'	0.000516344
1	'Malignant'	0.998978		1	'Malignant'	0.618989		1	'Malignant'	0.980313		1	'Malignant'	0.989433		1	'Malignant'	1		1	'Malignant'	1		1	'Malignant'	0.989921		1	'Malignant'	1
1	'Inflammation'	0.217834		1	'Inflammation'	0.00208094		1	'Inflammation'	0.389061		1	'Inflammation'	0.00863335		1	'Inflammation'	3.645e-12		1	'Inflammation'	4.77209e-09		1	'Inflammation'	0.0001571		1	'Inflammation'	0.534904
1	'Malignant'	0.999947		1	'Malignant'	0.90293		1	'Malignant'	0.947773		1	'Malignant'	0.999665		1	'Inflammation'	2.46947e-40		1	'Inflammation'	7.73964e-24		1	'Inflammation'	5.68043e-05		1	'Inflammation'	8.4404e-11
1	'Malignant'	0.999999		1	'Malignant'	1		1	'Malignant'	0.999988		1	'Malignant'	1		1	'Inflammation'	7.54925e-10		1	'Inflammation'	4.20019e-16		1	'Inflammation'	4.71942e-05		1	'Inflammation'	4.66235e-10
1	'Malignant'	0.999965		1	'Malignant'	0.999997		1	'Malignant'	0.999766		1	'Malignant'	0.999995		1	'Malignant'	0.998729		1	'Malignant'	1		1	'Malignant'	0.302002		1	'Malignant'	1
1	'Malignant'	0.818838		1	'Malignant'	0.260561		1	'Malignant'	0.741679		1	'Malignant'	0.855941		1	'Malignant'	1		1	'Malignant'	1		1	'Malignant'	1		1	'Malignant'	1
1	'Inflammation'	0.130414		1	'Inflammation'	0.000838112		1	'Inflammation'	1.50472e-10		1	'Inflammation'	1.52425e-07		1	'Malignant'	1		1	'Malignant'	1		1	'Malignant'	0.999809		1	'Malignant'	1
1	'Malignant'	0.999575		1	'Malignant'	0.999994		1	'Malignant'	0.99915		1	'Malignant'	0.999725		1	'Malignant'	1		1	'Malignant'	1		1	'Malignant'	0.979202		1	'Malignant'	0.99997
1	'Inflammation'	0.000366519		1	'Inflammation'	3.64751e-06		1	'Inflammation'	0.0183539		1	'Inflammation'	0.00591746		1	'Malignant'	0.999964		1	'Malignant'	0.99997		1	'Malignant'	0.889205		1	'Malignant'	0.999998
1	'Inflammation'	0.0101606		1	'Inflammation'	1.87559e-05		1	'Inflammation'	0.00214961		1	'Inflammation'	1.58175e-05		1	'Inflammation'	2.61615e-15		1	'Inflammation'	3.67176e-15		1	'Inflammation'	4.60311e-05		1	'Inflammation'	5.07348e-06
1	'Malignant'	0.999498		1	'Malignant'	0.999981		1	'Malignant'	0.997962		1	'Malignant'	0.999947		1	'Inflammation'	7.43479e-27		1	'Inflammation'	2.0194e-18		1	'Inflammation'	4.54799e-05		1	'Inflammation'	6.03281e-12
1	'Inflammation'	3.92425e-05		1	'Inflammation'	1.07451e-08		1	'Inflammation'	0.000213036		1	'Inflammation'	0.00018087		1	'Malignant'	1		1	'Malignant'	1		1	'Malignant'	0.983756		1	'Malignant'	1
1	'Malignant'	0.999343		1	'Malignant'	0.139731		1	'Malignant'	0.947398		1	'Malignant'	0.903475		1	'Malignant'	0.999998		1	'Malignant'	0.999995		1	'Malignant'	0.237076		1	'Malignant'	0.996813
1	'Inflammation'	0.714449		1	'Inflammation'	6.52539e-05		1	'Inflammation'	0.0380033		1	'Inflammation'	0.00201424		1	'Malignant'	0.999969		1	'Malignant'	1		1	'Malignant'	1		1	'Malignant'	0.999987
1	'Inflammation'	1.57131e-05		1	'Inflammation'	2.34427e-06		1	'Inflammation'	7.52174e-05		1	'Inflammation'	1.16213e-07		1	'Malignant'	0.986239		1	'Malignant'	1		1	'Malignant'	0.965675		1	'Malignant'	1
1	'Malignant'	0.999781		1	'Malignant'	0.959027		1	'Malignant'	0.998068		1	'Malignant'	0.999897		1	'Inflammation'	4.28661e-32		1	'Inflammation'	3.12591e-11		1	'Inflammation'	9.12992e-05		1	'Inflammation'	5.66132e-11
1	'Inflammation'	1.08836e-06		1	'Inflammation'	0.000328474		1	'Inflammation'	1.62981e-06		1	'Inflammation'	1.2732e-05		1	'Inflammation'	4.67278e-34		1	'Inflammation'	7.20274e-20		1	'Inflammation'	5.09862e-05		1	'Inflammation'	6.45569e-10
1	'Malignant'	0.879448		1	'Malignant'	0.999994		1	'Malignant'	0.999522		1	'Malignant'	0.222671		1	'Malignant'	0.99956		1	'Malignant'	1		1	'Malignant'	0.999596		1	'Malignant'	0.999965
1	'Inflammation'	9.51508e-05		1	'Inflammation'	7.17484e-08		1	'Inflammation'	2.17819e-06		1	'Inflammation'	0.000233436		1	'Inflammation'	1.96117e-21		1	'Inflammation'	9.29002e-12		1	'Inflammation'	4.91967e-05		1	'Inflammation'	2.66356e-10
1	'Malignant'	0.999984		1	'Malignant'	0.99482		1	'Malignant'	0.999807		1	'Malignant'	0.999953		1	'Inflammation'	2.2132e-06		1	'Inflammation'	1.49008e-07		1	'Inflammation'	0.0014149		1	'Inflammation'	1.16107e-05
1	'Malignant'	0.999974		1	'Malignant'	1		1	'Malignant'	0.999949		1	'Malignant'	1		1	'Malignant'	0.999973		1	'Malignant'	1		1	'Malignant'	1		1	'Malignant'	1
1	'Malignant'	0.999999		1	'Malignant'	1		1	'Malignant'	0.999199		1	'Malignant'	1		1	'Malignant'	1		1	'Malignant'	0.999993		1	'Malignant'	0.989263		1	'Malignant'	1
1	'Inflammation'	1.8757e-06		1	'Inflammation'	1.28907e-08		1	'Inflammation'	5.52183e-08		1	'Inflammation'	9.67071e-08		1	'Inflammation'	1.80313e-07		1	'Inflammation'	4.64638e-08		1	'Inflammation'	0.00129035		1	'Inflammation'	0.00021204
1	'Inflammation'	6.48946e-05		1	'Inflammation'	7.11524e-05		1	'Inflammation'	0.460658		1	'Inflammation'	2.54208e-05		1	'Inflammation'	9.35138e-06		1	'Inflammation'	4.16742e-09		1	'Inflammation'	0.000216004		1	'Inflammation'	1.36335e-06
1	'Malignant'	0.999226		1	'Malignant'	1		1	'Malignant'	0.999987		1	'Malignant'	1		1	'Malignant'	1		1	'Malignant'	1		1	'Malignant'	0.999875		1	'Malignant'	1
1	'Inflammation'	0.982986		1	'Inflammation'	0.05639		1	'Inflammation'	0.646951		1	'Inflammation'	0.00111641		1	'Malignant'	1		1	'Malignant'	1		1	'Malignant'	1		1	'Malignant'	1
1	'Inflammation'	0.990934		1	'Inflammation'	0.00203808		1	'Inflammation'	0.0125832		1	'Inflammation'	0.0256413		1	'Inflammation'	1.19841e-09		1	'Inflammation'	9.99668e-08		1	'Inflammation'	0.0023207		1	'Inflammation'	5.76508e-08
1	'Inflammation'	1.00494e-08		1	'Inflammation'	2.18303e-06		1	'Inflammation'	0.00803524		1	'Inflammation'	0.014365		1	'Inflammation'	6.8018e-15		1	'Inflammation'	1.27062e-10		1	'Inflammation'	0.00511599		1	'Inflammation'	4.89334e-16
1	'Inflammation'	0.120662		1	'Inflammation'	0.0227532		1	'Inflammation'	0.24392		1	'Inflammation'	0.0134962		1	'Inflammation'	4.35838e-07		1	'Inflammation'	0.000510313		1	'Inflammation'	0.0197993		1	'Inflammation'	6.79328e-05
1	'Inflammation'	4.52819e-05		1	'Inflammation'	3.21285e-06		1	'Inflammation'	0.000262413		1	'Inflammation'	0.00015462		1	'Malignant'	1		1	'Malignant'	1		1	'Malignant'	0.999875		1	'Malignant'	0.999998
1	'Inflammation'	0.000865646		1	'Inflammation'	3.9508e-06		1	'Inflammation'	0.00595053		1	'Inflammation'	0.00871232		1	'Inflammation'	5.01853e-08		1	'Inflammation'	0.00343833		1	'Inflammation'	0.00162696		1	'Inflammation'	2.48261e-08
1	'Malignant'	0.999997		1	'Malignant'	1		1	'Malignant'	1		1	'Malignant'	1		1	'Malignant'	0.982708		1	'Malignant'	0.999724		1	'Malignant'	0.943474		1	'Malignant'	0.970233
1	'Inflammation'	2.96809e-09		1	'Inflammation'	2.99099e-06		1	'Inflammation'	2.83826e-07		1	'Inflammation'	0.00220754		1	'Inflammation'	1.5923e-41		1	'Inflammation'	1.00615e-17		1	'Inflammation'	5.88123e-05		1	'Inflammation'	9.87225e-06
1	'Inflammation'	5.97205e-09		1	'Inflammation'	2.40163e-08		1	'Inflammation'	1.15116e-06		1	'Inflammation'	0.000294777		1	'Malignant'	1		1	'Malignant'	1		1	'Malignant'	1		1	'Malignant'	1
1	'Malignant'	0.997503		1	'Malignant'	0.496648		1	'Malignant'	0.996673		1	'Malignant'	0.999991		1	'Malignant'	0.997589		1	'Malignant'	1		1	'Malignant'	0.978876		1	'Malignant'	0.983173
1	'Malignant'	1		1	'Malignant'	1		1	'Malignant'	1		1	'Malignant'	1		1	'Inflammation'	2.01757e-15		1	'Inflammation'	2.01899e-14		1	'Inflammation'	5.556e-05		1	'Inflammation'	5.33985e-09
1	'Inflammation'	3.39194e-06		1	'Inflammation'	8.58038e-06		1	'Inflammation'	0.000789348		1	'Inflammation'	0.00154376		1	'Malignant'	1		1	'Malignant'	1		1	'Malignant'	1		1	'Malignant'	1
1	'Inflammation'	1.34468e-06		1	'Inflammation'	2.09205e-10		1	'Inflammation'	3.20273e-08		1	'Inflammation'	3.52447e-06		1	'Malignant'	1		1	'Malignant'	1		1	'Malignant'	0.999908		1	'Malignant'	1
1	'Inflammation'	4.28756e-08		1	'Inflammation'	3.35037e-09		1	'Inflammation'	1.01935e-05		1	'Inflammation'	8.27797e-05		1	'Inflammation'	2.12966e-08		1	'Inflammation'	8.58942e-12		1	'Inflammation'	0.00580391		1	'Inflammation'	8.50241e-12
1	'Inflammation'	1.15262e-08		1	'Inflammation'	6.64144e-09		1	'Inflammation'	2.28887e-06		1	'Inflammation'	8.90221e-07		1	'Malignant'	1		1	'Malignant'	1		1	'Malignant'	0.999663		1	'Malignant'	1
1	'Malignant'	0.999477		1	'Malignant'	1		1	'Malignant'	0.999907		1	'Malignant'	0.999981		1	'Malignant'	1		1	'Malignant'	1		1	'Malignant'	1		1	'Malignant'	1
1	'Malignant'	0.999962		1	'Malignant'	0.99971		1	'Malignant'	0.677598		1	'Malignant'	0.950511		1	'Inflammation'	4.65156e-06		1	'Inflammation'	0.0195969		1	'Inflammation'	0.000711837		1	'Inflammation'	0.139871
1	'Inflammation'	4.57785e-08		1	'Inflammation'	8.63742e-09		1	'Inflammation'	4.16332e-06		1	'Inflammation'	7.46894e-05		1	'Malignant'	1		1	'Malignant'	1		1	'Malignant'	0.993535		1	'Malignant'	0.996189
1	'Inflammation'	0.0677907		1	'Inflammation'	0.00289488		1	'Inflammation'	6.91871e-05		1	'Inflammation'	0.134279		1	'Inflammation'	4.70912e-19		1	'Inflammation'	2.26712e-12		1	'Inflammation'	4.96704e-05		1	'Inflammation'	2.15203e-14
1	'Malignant'	0.618853		1	'Malignant'	0.0967014		1	'Malignant'	0.808842		1	'Malignant'	0.772451		1	'Malignant'	1		1	'Malignant'	1		1	'Malignant'	0.999978		1	'Malignant'	1
1	'Inflammation'	2.70027e-08		1	'Inflammation'	1.78845e-07		1	'Inflammation'	7.87227e-08		1	'Inflammation'	1.20581e-06		1	'Inflammation'	4.85427e-07		1	'Inflammation'	6.50266e-06		1	'Inflammation'	0.00107559		1	'Inflammation'	1.93019e-08
1	'Malignant'	0.9878		1	'Malignant'	0.999856		1	'Malignant'	0.999505		1	'Malignant'	0.999751		1	'Inflammation'	6.57968e-14		1	'Inflammation'	4.06056e-16		1	'Inflammation'	5.13116e-05		1	'Inflammation'	6.38016e-12
1	'Malignant'	0.999998		1	'Malignant'	0.999998		1	'Malignant'	0.999958		1	'Malignant'	0.999999		1	'Inflammation'	1.76184e-06		1	'Inflammation'	0.912332		1	'Inflammation'	0.32443		1	'Inflammation'	0.0197258
1	'Malignant'	0.999785		1	'Malignant'	0.999997		1	'Malignant'	0.999988		1	'Malignant'	1		1	'Malignant'	1		1	'Malignant'	1		1	'Malignant'	1		1	'Malignant'	1
1	'Malignant'	0.999844		1	'Malignant'	1		1	'Malignant'	0.998844		1	'Malignant'	0.832791		1	'Inflammation'	1.78024e-12		1	'Inflammation'	0.000103178		1	'Inflammation'	0.00685254		1	'Inflammation'	3.07353e-07
1	'Malignant'	0.999939		1	'Malignant'	0.999997		1	'Malignant'	0.99998		1	'Malignant'	0.98528		1	'Malignant'	0.999892		1	'Malignant'	0.883365		1	'Malignant'	0.0128362		1	'Malignant'	0.999878
1	'Inflammation'	0.406944		1	'Inflammation'	0.427379		1	'Inflammation'	0.831806		1	'Inflammation'	0.758372		1	'Malignant'	0.999542		1	'Malignant'	1		1	'Malignant'	0.999963		1	'Malignant'	1
1	'Malignant'	0.999978		1	'Malignant'	0.999987		1	'Malignant'	0.99999		1	'Malignant'	0.999999		1	'Inflammation'	0.0361508		1	'Inflammation'	0.887679		1	'Inflammation'	0.0371797		1	'Inflammation'	0.310279
1	'Inflammation'	7.43388e-05		1	'Inflammation'	1.7007e-05		1	'Inflammation'	0.000308747		1	'Inflammation'	9.50407e-07		1	'Inflammation'	1.11607e-09		1	'Inflammation'	1.32576e-06		1	'Inflammation'	0.00102339		1	'Inflammation'	4.80956e-06
1	'Inflammation'	0.00991084		1	'Inflammation'	0.000236478		1	'Inflammation'	0.00255779		1	'Inflammation'	0.000150774		1	'Malignant'	0.99879		1	'Malignant'	1		1	'Malignant'	0.992783		1	'Malignant'	0.999999
1	'Malignant'	0.998958		1	'Malignant'	1		1	'Malignant'	0.998095		1	'Malignant'	0.998985		1	'Inflammation'	1.54956e-31		1	'Inflammation'	3.39277e-22		1	'Inflammation'	5.34618e-05		1	'Inflammation'	3.41498e-11
1	'Malignant'	0.986877		1	'Malignant'	0.961682		1	'Malignant'	0.999484		1	'Malignant'	0.999926		1	'Inflammation'	8.3276e-16		1	'Inflammation'	1.85072e-14		1	'Inflammation'	6.97164e-05		1	'Inflammation'	2.61222e-11
1	'Malignant'	0.999917		1	'Malignant'	1		1	'Malignant'	0.999984		1	'Malignant'	0.999987		1	'Inflammation'	8.92398e-18		1	'Inflammation'	5.74415e-12		1	'Inflammation'	6.87821e-05		1	'Inflammation'	2.69886e-06
1	'Malignant'	1		1	'Malignant'	0.999811		1	'Malignant'	0.997856		1	'Malignant'	0.999791		1	'Inflammation'	4.75068e-10		1	'Inflammation'	1.22873e-08		1	'Inflammation'	6.79829e-05		1	'Inflammation'	1.22281e-10
1	'Malignant'	0.999964		1	'Malignant'	0.944637		1	'Malignant'	0.990772		1	'Malignant'	0.99454		1	'Malignant'	1		1	'Malignant'	1		1	'Malignant'	0.99994		1	'Malignant'	1
1	'Malignant'	0.0488588		1	'Malignant'	0.999999		1	'Malignant'	0.999999		1	'Malignant'	1		1	'Malignant'	1		1	'Malignant'	1		1	'Malignant'	0.999904		1	'Malignant'	1
1	'Malignant'	0.996958		1	'Malignant'	0.533793		1	'Malignant'	0.978241		1	'Malignant'	0.790008		1	'Inflammation'	2.1246e-18		1	'Inflammation'	7.71777e-09		1	'Inflammation'	0.00159516		1	'Inflammation'	0.0413651
1	'Malignant'	0.991025		1	'Malignant'	0.999987		1	'Malignant'	0.998822		1	'Malignant'	0.999968		1	'Inflammation'	0.451716		1	'Inflammation'	0.833145		1	'Inflammation'	0.00325595		1	'Inflammation'	0.000782082
1	'Malignant'	0.999124		1	'Malignant'	0.999724		1	'Malignant'	0.999801		1	'Malignant'	0.999859		1	'Malignant'	1		1	'Malignant'	1		1	'Malignant'	0.873871		1	'Malignant'	1
1	'Inflammation'	0.00514197		1	'Inflammation'	0.000148603		1	'Inflammation'	0.130279		1	'Inflammation'	0.000477297		1	'Inflammation'	4.20541e-11		1	'Inflammation'	1.64072e-06		1	'Inflammation'	0.00094361		1	'Inflammation'	4.39143e-07
1	'Malignant'	0.998757		1	'Malignant'	0.812991		1	'Malignant'	0.925703		1	'Malignant'	0.996683		1	'Inflammation'	0.000139266		1	'Inflammation'	0.000145739		1	'Inflammation'	0.00140609		1	'Inflammation'	1.1944e-06
1	'Inflammation'	1.03503e-06		1	'Inflammation'	4.36831e-13		1	'Inflammation'	0.000521835		1	'Inflammation'	2.76673e-06		1	'Malignant'	0.999574		1	'Malignant'	1		1	'Malignant'	0.937906		1	'Malignant'	1
1	'Malignant'	1		1	'Malignant'	1		1	'Malignant'	0.999938		1	'Malignant'	1		1	'Inflammation'	8.84502e-08		1	'Inflammation'	0.377391		1	'Inflammation'	0.1347		1	'Inflammation'	0.000103648
1	'Inflammation'	0.781419		1	'Inflammation'	0.985002		1	'Inflammation'	0.999494		1	'Inflammation'	0.881265		1	'Inflammation'	2.58592e-13		1	'Inflammation'	6.63019e-06		1	'Inflammation'	4.87527e-05		1	'Inflammation'	5.27137e-10
1	'Malignant'	0.551545		1	'Malignant'	0.990302		1	'Malignant'	0.930517		1	'Malignant'	0.634459		1	'Inflammation'	1.34448e-20		1	'Inflammation'	8.63949e-11		1	'Inflammation'	0.000108659		1	'Inflammation'	2.58784e-10
1	'Malignant'	0.999966		1	'Malignant'	0.241938		1	'Malignant'	0.838284		1	'Malignant'	0.999991		1	'Inflammation'	1.77462e-11		1	'Inflammation'	0.000531449		1	'Inflammation'	0.00436498		1	'Inflammation'	7.7158e-12
1	'Inflammation'	0.00044051		1	'Inflammation'	0.00358393		1	'Inflammation'	0.00380086		1	'Inflammation'	0.00217148		1	'Inflammation'	0.0035794		1	'Inflammation'	4.18052e-06		1	'Inflammation'	0.00120318		1	'Inflammation'	0.00111452
1	'Inflammation'	0.00148269		1	'Inflammation'	1.76533e-05		1	'Inflammation'	0.00202069		1	'Inflammation'	4.23727e-05		1	'Inflammation'	1.59887e-08		1	'Inflammation'	3.32365e-08		1	'Inflammation'	0.000918279		1	'Inflammation'	2.73169e-06
1	'Inflammation'	1.20748e-05		1	'Inflammation'	3.76167e-06		1	'Inflammation'	0.00148002		1	'Inflammation'	0.000179467		1	'Malignant'	0.999999		1	'Malignant'	1		1	'Malignant'	1		1	'Malignant'	0.999997
1	'Inflammation'	1.5534e-08		1	'Inflammation'	3.73691e-09		1	'Inflammation'	1.00474e-08		1	'Inflammation'	1.73437e-06		1	'Malignant'	0.999999		1	'Malignant'	1		1	'Malignant'	0.998237		1	'Malignant'	0.996612
1	'Malignant'	0.041386		1	'Malignant'	0.0252248		1	'Malignant'	0.0398605		1	'Malignant'	0.999697		1	'Inflammation'	2.02699e-07		1	'Inflammation'	1.68004e-06		1	'Inflammation'	0.00201247		1	'Inflammation'	5.17655e-08
1	'Inflammation'	0.00068468		1	'Inflammation'	0.027162		1	'Inflammation'	0.107125		1	'Inflammation'	0.0169659		1	'Inflammation'	0.0516205		1	'Inflammation'	0.000117233		1	'Inflammation'	0.0192014		1	'Inflammation'	2.54976e-11
1	'Malignant'	0.999446		1	'Malignant'	1		1	'Malignant'	1		1	'Malignant'	0.999996		1	'Inflammation'	9.3887e-44		1	'Inflammation'	8.50524e-15		1	'Inflammation'	4.92958e-05		1	'Inflammation'	4.82348e-12
1	'Inflammation'	0.434455		1	'Inflammation'	1.32948e-06		1	'Inflammation'	0.0399179		1	'Inflammation'	3.52235e-08		1	'Malignant'	0.996617		1	'Malignant'	0.982548		1	'Malignant'	0.324547		1	'Malignant'	0.999925
1	'Inflammation'	3.34822e-06		1	'Inflammation'	4.186e-06		1	'Inflammation'	1.70435e-07		1	'Inflammation'	0.000421251		1	'Malignant'	1		1	'Malignant'	1		1	'Malignant'	0.701673		1	'Malignant'	0.489277
1	'Malignant'	0.97572		1	'Malignant'	0.0667986		1	'Malignant'	0.969809		1	'Malignant'	0.970921		1	'Malignant'	0.999998		1	'Malignant'	1		1	'Malignant'	0.995132		1	'Malignant'	0.996243
1	'Malignant'	0.999924		1	'Malignant'	0.999879		1	'Malignant'	0.999839		1	'Malignant'	1		1	'Inflammation'	5.19648e-26		1	'Inflammation'	8.10866e-18		1	'Inflammation'	5.32158e-05		1	'Inflammation'	3.56746e-11
1	'Inflammation'	0.000761122		1	'Inflammation'	4.78831e-05		1	'Inflammation'	5.82198e-05		1	'Inflammation'	0.000238769		1	'Inflammation'	8.17612e-26		1	'Inflammation'	3.45596e-14		1	'Inflammation'	0.000124994		1	'Inflammation'	9.80906e-14
1	'Inflammation'	0.0153848		1	'Inflammation'	3.04541e-05		1	'Inflammation'	2.7881e-05		1	'Inflammation'	0.000143003		1	'Malignant'	1		1	'Malignant'	1		1	'Malignant'	0.999988		1	'Malignant'	1
1	'Malignant'	0.993955		1	'Malignant'	0.999989		1	'Malignant'	0.998255		1	'Malignant'	0.999973		1	'Inflammation'	9.35255e-08		1	'Inflammation'	3.69777e-10		1	'Inflammation'	0.000484149		1	'Inflammation'	5.46038e-06
1	'Inflammation'	1.72223e-05		1	'Inflammation'	3.79326e-09		1	'Inflammation'	3.00475e-08		1	'Inflammation'	0.000129057		1	'Malignant'	0.455371		1	'Malignant'	0.448037		1	'Malignant'	0.224282		1	'Malignant'	0.939933
1	'Inflammation'	0.0134537		1	'Inflammation'	0.000442168		1	'Inflammation'	0.364883		1	'Inflammation'	6.11854e-05		1	'Malignant'	1		1	'Malignant'	1		1	'Malignant'	0.990688		1	'Malignant'	1
1	'Inflammation'	1.5059e-05		1	'Inflammation'	1.96031e-05		1	'Inflammation'	1.15434e-05		1	'Inflammation'	0.000281979		1	'Inflammation'	4.13578e-09		1	'Inflammation'	0.000107009		1	'Inflammation'	0.00211433		1	'Inflammation'	8.86766e-05
1	'Inflammation'	6.62282e-06		1	'Inflammation'	2.67416e-06		1	'Inflammation'	0.000261086		1	'Inflammation'	0.186346		1	'Inflammation'	2.20135e-17		1	'Inflammation'	2.47581e-08		1	'Inflammation'	0.000349919		1	'Inflammation'	5.38019e-08
1	'Malignant'	0.985224		1	'Malignant'	0.960718		1	'Malignant'	0.397177		1	'Malignant'	0.255555		1	'Malignant'	1		1	'Malignant'	1		1	'Malignant'	1		1	'Malignant'	1
1	'Inflammation'	9.18643e-07		1	'Inflammation'	1.06315e-07		1	'Inflammation'	3.01536e-06		1	'Inflammation'	1.19521e-10		1	'Inflammation'	4.14563e-22		1	'Inflammation'	1.24624e-10		1	'Inflammation'	7.42373e-05		1	'Inflammation'	2.69536e-10
1	'Malignant'	0.999996		1	'Malignant'	0.999945		1	'Malignant'	0.997969		1	'Malignant'	0.999852		1	'Inflammation'	1.6722e-30		1	'Inflammation'	6.50929e-14		1	'Inflammation'	5.78477e-05		1	'Inflammation'	3.03872e-10
1	'Malignant'	0.999951		1	'Malignant'	0.999988		1	'Malignant'	0.999991		1	'Malignant'	0.999994		1	'Malignant'	1		1	'Malignant'	1		1	'Malignant'	1		1	'Malignant'	1
1	'Malignant'	0.279269		1	'Malignant'	0.951601		1	'Malignant'	0.992199		1	'Malignant'	0.993096		1	'Inflammation'	0.000978316		1	'Inflammation'	0.115322		1	'Inflammation'	0.00173099		1	'Inflammation'	0.00112721
1	'Malignant'	0.999471		1	'Malignant'	0.999995		1	'Malignant'	0.999856		1	'Malignant'	0.999968		1	'Inflammation'	1.16479e-20		1	'Inflammation'	1.57947e-06		1	'Inflammation'	0.000591444		1	'Inflammation'	1.29429e-07
1	'Malignant'	0.999739		1	'Malignant'	1		1	'Malignant'	1		1	'Malignant'	0.999998		1	'Inflammation'	1.70171e-12		1	'Inflammation'	1.0266e-08		1	'Inflammation'	0.000584148		1	'Inflammation'	1.45299e-08
1	'Inflammation'	4.95573e-06		1	'Inflammation'	0.000148224		1	'Inflammation'	0.00214776		1	'Inflammation'	6.06806e-08		1	'Malignant'	1		1	'Malignant'	1		1	'Malignant'	1		1	'Malignant'	1
1	'Inflammation'	0.00249991		1	'Inflammation'	0.97324		1	'Inflammation'	0.679612		1	'Inflammation'	0.916133		1	'Inflammation'	0		1	'Inflammation'	4.37384e-09		1	'Inflammation'	0.000241165		1	'Inflammation'	1.83358e-10
1	'Inflammation'	2.02645e-06		1	'Inflammation'	4.07472e-10		1	'Inflammation'	6.52409e-06		1	'Inflammation'	1.47023e-09		1	'Inflammation'	4.66331e-08		1	'Inflammation'	2.8169e-06		1	'Inflammation'	0.00189394		1	'Inflammation'	0.00388862
1	'Inflammation'	0.000247165		1	'Inflammation'	4.86716e-09		1	'Inflammation'	7.18013e-08		1	'Inflammation'	3.20479e-07		1	'Malignant'	0.999999		1	'Malignant'	1		1	'Malignant'	0.869988		1	'Malignant'	0.999914
1	'Inflammation'	1.53973e-08		1	'Inflammation'	4.06429e-07		1	'Inflammation'	0.000274028		1	'Inflammation'	0.00869837		1	'Inflammation'	2.55602e-08		1	'Inflammation'	9.55361e-06		1	'Inflammation'	0.00184873		1	'Inflammation'	0.118589
1	'Malignant'	0.999862		1	'Malignant'	0.999037		1	'Malignant'	0.999119		1	'Malignant'	0.999986		1	'Inflammation'	4.03528e-11		1	'Inflammation'	6.45719e-11		1	'Inflammation'	0.000466711		1	'Inflammation'	3.42699e-07
1	'Malignant'	0.201877		1	'Malignant'	0.99996		1	'Malignant'	0.996268		1	'Malignant'	0.999355		1	'Inflammation'	0.256254		1	'Inflammation'	0.00573737		1	'Inflammation'	0.0137752		1	'Inflammation'	0.443328
1	'Malignant'	0.890369		1	'Malignant'	0.903309		1	'Malignant'	0.614621		1	'Malignant'	0.994017		1	'Inflammation'	0.000455554		1	'Inflammation'	3.57816e-09		1	'Inflammation'	5.75232e-05		1	'Inflammation'	1.61033e-07
1	'Inflammation'	6.81443e-06		1	'Inflammation'	8.27444e-06		1	'Inflammation'	0.141788		1	'Inflammation'	3.73191e-07		1	'Inflammation'	1.9243e-30		1	'Inflammation'	3.46111e-20		1	'Inflammation'	5.05863e-05		1	'Inflammation'	1.33587e-10
1	'Inflammation'	2.21703e-07		1	'Inflammation'	1.84573e-12		1	'Inflammation'	1.06649e-05		1	'Inflammation'	1.2882e-08		1	'Malignant'	1		1	'Malignant'	1		1	'Malignant'	0.99994		1	'Malignant'	1
1	'Malignant'	0.999927		1	'Malignant'	0.758362		1	'Malignant'	0.994716		1	'Malignant'	0.999997		1	'Inflammation'	1.37106e-07		1	'Inflammation'	1.12268e-14		1	'Inflammation'	4.5797e-05		1	'Inflammation'	2.56138e-12
1	'Malignant'	0.999999		1	'Malignant'	0.999996		1	'Malignant'	0.999627		1	'Malignant'	0.99995		1	'Malignant'	1		1	'Malignant'	1		1	'Malignant'	1		1	'Malignant'	1
1	'Malignant'	0.998571		1	'Malignant'	0.988686		1	'Malignant'	0.996946		1	'Malignant'	0.985932		1	'Inflammation'	1.49981e-09		1	'Inflammation'	2.67317e-06		1	'Inflammation'	0.0145422		1	'Inflammation'	6.27968e-09
1	'Inflammation'	0.961718		1	'Inflammation'	0.0360715		1	'Inflammation'	0.927275		1	'Inflammation'	0.900171		1	'Inflammation'	5.73566e-09		1	'Inflammation'	8.9914e-18		1	'Inflammation'	0.000217594		1	'Inflammation'	2.06536e-05
1	'Inflammation'	0.000237502		1	'Inflammation'	5.50187e-05		1	'Inflammation'	0.00371767		1	'Inflammation'	0.00193705		1	'Inflammation'	0.215704		1	'Inflammation'	0.870317		1	'Inflammation'	0.0549049		1	'Inflammation'	0.000303581
1	'Inflammation'	8.38974e-08		1	'Inflammation'	9.65713e-14		1	'Inflammation'	1.01532e-10		1	'Inflammation'	6.0375e-13		1	'Malignant'	1		1	'Malignant'	1		1	'Malignant'	0.999931		1	'Malignant'	1
1	'Malignant'	0.99998		1	'Malignant'	1		1	'Malignant'	0.999997		1	'Malignant'	1		1	'Inflammation'	9.05012e-14		1	'Inflammation'	2.68037e-12		1	'Inflammation'	5.96252e-05		1	'Inflammation'	4.24354e-12
1	'Inflammation'	0.85259		1	'Inflammation'	1.48632e-05		1	'Inflammation'	0.000511275		1	'Inflammation'	6.85304e-06		1	'Malignant'	1		1	'Malignant'	1		1	'Malignant'	1		1	'Malignant'	0.999908
1	'Malignant'	0.989215		1	'Malignant'	0.997946		1	'Malignant'	0.99979		1	'Malignant'	0.966384		1	'Inflammation'	0.000350421		1	'Inflammation'	0.280257		1	'Inflammation'	0.0197978		1	'Inflammation'	3.75767e-07
1	'Inflammation'	0.00646153		1	'Inflammation'	0.612134		1	'Inflammation'	0.652132		1	'Inflammation'	0.86496		1	'Malignant'	0.999785		1	'Malignant'	1		1	'Malignant'	0.191259		1	'Malignant'	0.996787
1	'Malignant'	0.996433		1	'Malignant'	1		1	'Malignant'	0.999939		1	'Malignant'	0.999699		1	'Malignant'	1		1	'Malignant'	1		1	'Malignant'	0.964348		1	'Malignant'	1
1	'Inflammation'	0.374558		1	'Inflammation'	0.00395452		1	'Inflammation'	0.0553719		1	'Inflammation'	0.104764		1	'Malignant'	0.999959		1	'Malignant'	1		1	'Malignant'	0.999999		1	'Malignant'	0.999999
1	'Inflammation'	0.000919605		1	'Inflammation'	1.5144e-07		1	'Inflammation'	2.54103e-06		1	'Inflammation'	0.0760277		1	'Inflammation'	3.50005e-09		1	'Inflammation'	7.83599e-06		1	'Inflammation'	0.0391032		1	'Inflammation'	3.04011e-10
1	'Inflammation'	0.00804264		1	'Inflammation'	1.70419e-05		1	'Inflammation'	0.0104756		1	'Inflammation'	5.48063e-07		1	'Malignant'	0.880942		1	'Malignant'	0.999966		1	'Malignant'	0.152787		1	'Malignant'	0.998481
1	'Malignant'	0.000738471		1	'Malignant'	0.973417		1	'Malignant'	0.975628		1	'Malignant'	0.306583		1	'Inflammation'	1.07886e-22		1	'Inflammation'	2.87857e-11		1	'Inflammation'	7.16417e-05		1	'Inflammation'	5.13154e-10
1	'Inflammation'	2.94783e-10		1	'Inflammation'	1.70861e-14		1	'Inflammation'	1.40705e-08		1	'Inflammation'	9.70812e-11		1	'Inflammation'	2.72319e-24		1	'Inflammation'	1.85013e-13		1	'Inflammation'	9.10502e-05		1	'Inflammation'	5.32171e-14
1	'Malignant'	0.999984		1	'Malignant'	0.999938		1	'Malignant'	0.999487		1	'Malignant'	0.999983		1	'Inflammation'	1.69976e-08		1	'Inflammation'	1.37781e-10		1	'Inflammation'	7.74814e-05		1	'Inflammation'	6.67699e-05
1	'Inflammation'	0.916033		1	'Inflammation'	0.644745		1	'Inflammation'	0.954919		1	'Inflammation'	0.993608		1	'Malignant'	1		1	'Malignant'	1		1	'Malignant'	0.999772		1	'Malignant'	0.999996
1	'Malignant'	0.997921		1	'Malignant'	0.999997		1	'Malignant'	0.999895		1	'Malignant'	1		1	'Inflammation'	1.04225e-12		1	'Inflammation'	9.69007e-10		1	'Inflammation'	0.05117		1	'Inflammation'	1.85971e-05
1	'Malignant'	0.999986		1	'Malignant'	0.999946		1	'Malignant'	0.999896		1	'Malignant'	1		1	'Inflammation'	4.07849e-17		1	'Inflammation'	2.49347e-07		1	'Inflammation'	8.93479e-05		1	'Inflammation'	1.96151e-06
1	'Inflammation'	0.000860143		1	'Inflammation'	0.220172		1	'Inflammation'	0.668904		1	'Inflammation'	0.00333175		1	'Malignant'	0.998187		1	'Malignant'	1		1	'Malignant'	0.901424		1	'Malignant'	0.999994
1	'Inflammation'	1.35441e-07		1	'Inflammation'	5.89251e-05		1	'Inflammation'	0.00562234		1	'Inflammation'	2.60813e-05		1	'Malignant'	1		1	'Malignant'	1		1	'Malignant'	0.953243		1	'Malignant'	0.999862
1	'Inflammation'	2.35809e-11		1	'Inflammation'	4.19665e-06		1	'Inflammation'	2.65086e-08		1	'Inflammation'	0.0549176		1	'Inflammation'	1.48654e-10		1	'Inflammation'	2.83305e-15		1	'Inflammation'	6.0579e-05		1	'Inflammation'	1.25498e-09
1	'Inflammation'	0.000324073		1	'Inflammation'	8.42353e-07		1	'Inflammation'	6.02959e-05		1	'Inflammation'	7.38377e-05		1	'Inflammation'	4.43992e-20		1	'Inflammation'	2.98578e-17		1	'Inflammation'	5.04801e-05		1	'Inflammation'	1.86112e-14
1	'Malignant'	0.999629		1	'Malignant'	0.992075		1	'Malignant'	0.884382		1	'Malignant'	0.999562		1	'Inflammation'	4.5535e-20		1	'Inflammation'	2.75757e-14		1	'Inflammation'	0.000151909		1	'Inflammation'	2.41892e-08
1	'Inflammation'	3.44009e-06		1	'Inflammation'	4.66995e-06		1	'Inflammation'	4.74549e-08		1	'Inflammation'	0.51497		1	'Malignant'	0.999996		1	'Malignant'	1		1	'Malignant'	0.867913		1	'Malignant'	0.999986
1	'Malignant'	0.999928		1	'Malignant'	0.925326		1	'Malignant'	0.992394		1	'Malignant'	0.96835		1	'Malignant'	0.999999		1	'Malignant'	1		1	'Malignant'	0.821165		1	'Malignant'	0.827928
1	'Inflammation'	0.0140569		1	'Inflammation'	0.977928		1	'Inflammation'	0.90736		1	'Inflammation'	1.54594e-06		1	'Malignant'	1		1	'Malignant'	1		1	'Malignant'	0.999206		1	'Malignant'	1
1	'Inflammation'	3.52649e-06		1	'Inflammation'	8.22019e-12		1	'Inflammation'	1.31158e-05		1	'Inflammation'	8.23461e-05		1	'Inflammation'	1.00367e-29		1	'Inflammation'	5.13035e-15		1	'Inflammation'	5.91992e-05		1	'Inflammation'	5.4916e-09
1	'Malignant'	0.777731		1	'Malignant'	0.992508		1	'Malignant'	0.356855		1	'Malignant'	0.999997		1	'Malignant'	1		1	'Malignant'	1		1	'Malignant'	0.999469		1	'Malignant'	1
1	'Inflammation'	4.50276e-05		1	'Inflammation'	7.09312e-06		1	'Inflammation'	1.66422e-05		1	'Inflammation'	0.000579399		1	'Malignant'	1		1	'Malignant'	1		1	'Malignant'	0.999999		1	'Malignant'	1
1	'Inflammation'	0.761297		1	'Inflammation'	0.995937		1	'Inflammation'	0.0815471		1	'Inflammation'	0.00441938		1	'Malignant'	0.999995		1	'Malignant'	1		1	'Malignant'	0.999293		1	'Malignant'	0.999999
1	'Malignant'	0.959433		1	'Malignant'	0.343091		1	'Malignant'	0.887523		1	'Malignant'	0.320727		1	'Inflammation'	7.24424e-14		1	'Inflammation'	5.48086e-06		1	'Inflammation'	0.000618716		1	'Inflammation'	4.77124e-07
1	'Malignant'	0.999991		1	'Malignant'	0.999981		1	'Malignant'	1		1	'Malignant'	0.999999		1	'Malignant'	1		1	'Malignant'	1		1	'Malignant'	0.999468		1	'Malignant'	1
1	'Malignant'	0.999994		1	'Malignant'	0.986426		1	'Malignant'	0.998887		1	'Malignant'	0.999923		1	'Malignant'	1		1	'Malignant'	1		1	'Malignant'	0.999309		1	'Malignant'	0.999732
1	'Malignant'	0.847187		1	'Malignant'	0.999999		1	'Malignant'	0.971		1	'Malignant'	0.959267		1	'Inflammation'	5.18052e-13		1	'Inflammation'	3.37702e-11		1	'Inflammation'	0.000318917		1	'Inflammation'	6.95516e-11
1	'Inflammation'	0.00174129		1	'Inflammation'	6.76243e-11		1	'Inflammation'	0.000874858		1	'Inflammation'	4.54014e-07		1	'Inflammation'	0.00319493		1	'Inflammation'	0.00176456		1	'Inflammation'	0.792503		1	'Inflammation'	0.014047
1	'Malignant'	0.999998		1	'Malignant'	0.999752		1	'Malignant'	0.998847		1	'Malignant'	0.999981		1	'Malignant'	1		1	'Malignant'	1		1	'Malignant'	0.247824		1	'Malignant'	1
1	'Inflammation'	0.00136355		1	'Inflammation'	1.2057e-07		1	'Inflammation'	0.000111867		1	'Inflammation'	0.00297949		1	'Malignant'	1		1	'Malignant'	1		1	'Malignant'	0.998567		1	'Malignant'	1
1	'Malignant'	0.995643		1	'Malignant'	1		1	'Malignant'	0.99925		1	'Malignant'	1		1	'Malignant'	1		1	'Malignant'	1		1	'Malignant'	0.999998		1	'Malignant'	1
1	'Inflammation'	0.000633051		1	'Inflammation'	0.00789604		1	'Inflammation'	0.000831224		1	'Inflammation'	0.00109721		1	'Malignant'	1		1	'Malignant'	1		1	'Malignant'	1		1	'Malignant'	1
1	'Inflammation'	7.38376e-08		1	'Inflammation'	4.18363e-05		1	'Inflammation'	7.47274e-05		1	'Inflammation'	9.01143e-06		1	'Malignant'	1		1	'Malignant'	1		1	'Malignant'	0.999668		1	'Malignant'	1
1	'Malignant'	0.999708		1	'Malignant'	1		1	'Malignant'	1		1	'Malignant'	0.999823		1	'Inflammation'	0.000385638		1	'Inflammation'	0.000140968		1	'Inflammation'	0.0106254		1	'Inflammation'	5.1247e-05
1	'Inflammation'	0.861779		1	'Inflammation'	0.0105591		1	'Inflammation'	0.618893		1	'Inflammation'	0.002451		1	'Malignant'	1		1	'Malignant'	1		1	'Malignant'	0.990698		1	'Malignant'	0.999999
1	'Malignant'	0.969146		1	'Malignant'	0.809148		1	'Malignant'	0.989501		1	'Malignant'	0.999958		1	'Inflammation'	4.84436e-09		1	'Inflammation'	1.00039e-15		1	'Inflammation'	7.89191e-05		1	'Inflammation'	0.00015146
1	'Inflammation'	0.00193082		1	'Inflammation'	3.85312e-07		1	'Inflammation'	1.65003e-06		1	'Inflammation'	8.13418e-06		1	'Inflammation'	0.00111263		1	'Inflammation'	0.000212147		1	'Inflammation'	0.00258022		1	'Inflammation'	3.6197e-06
1	'Inflammation'	7.10875e-06		1	'Inflammation'	9.16368e-08		1	'Inflammation'	1.98601e-08		1	'Inflammation'	2.47595e-08		1	'Malignant'	1		1	'Malignant'	1		1	'Malignant'	1		1	'Malignant'	1
1	'Malignant'	0.989683		1	'Malignant'	0.134056		1	'Malignant'	0.0962788		1	'Malignant'	0.854557		1	'Inflammation'	5.25049e-08		1	'Inflammation'	1.18848e-17		1	'Inflammation'	0.000109047		1	'Inflammation'	1.40338e-10
1	'Inflammation'	4.99337e-06		1	'Inflammation'	1.17668e-09		1	'Inflammation'	3.52017e-08		1	'Inflammation'	0.000473194		1	'Malignant'	0.999919		1	'Malignant'	0.999991		1	'Malignant'	0.397622		1	'Malignant'	1
1	'Inflammation'	1.50337e-06		1	'Inflammation'	1.43327e-09		1	'Inflammation'	4.60503e-08		1	'Inflammation'	5.48152e-08		1	'Inflammation'	2.84556e-08		1	'Inflammation'	1.77452e-05		1	'Inflammation'	0.00174511		1	'Inflammation'	8.95334e-06
1	'Malignant'	0.999606		1	'Malignant'	0.999194		1	'Malignant'	0.997306		1	'Malignant'	0.999753		1	'Malignant'	0.999997		1	'Malignant'	0.998987		1	'Malignant'	0.974843		1	'Malignant'	0.999329
1	'Malignant'	1		1	'Malignant'	0.999668		1	'Malignant'	0.999711		1	'Malignant'	0.999923		1	'Inflammation'	6.07379e-36		1	'Inflammation'	1.24693e-13		1	'Inflammation'	7.34526e-05		1	'Inflammation'	6.01787e-08
1	'Malignant'	0.998242		1	'Malignant'	0.983564		1	'Malignant'	0.985842		1	'Malignant'	0.99992		1	'Inflammation'	6.42725e-20		1	'Inflammation'	8.6638e-13		1	'Inflammation'	5.54252e-05		1	'Inflammation'	4.72377e-08
1	'Inflammation'	6.24351e-06		1	'Inflammation'	1.13785e-06		1	'Inflammation'	4.27927e-14		1	'Inflammation'	2.49322e-06		1	'Malignant'	1		1	'Malignant'	1		1	'Malignant'	0.615084		1	'Malignant'	0.999998
1	'Malignant'	0.999977		1	'Malignant'	0.898571		1	'Malignant'	0.996187		1	'Malignant'	0.998377		1	'Inflammation'	0.000135371		1	'Inflammation'	0.194935		1	'Inflammation'	0.239437		1	'Inflammation'	0.00259403
1	'Inflammation'	4.67414e-07		1	'Inflammation'	1.75643e-07		1	'Inflammation'	1.55927e-05		1	'Inflammation'	4.94678e-06		1	'Malignant'	0.999997		1	'Malignant'	0.999999		1	'Malignant'	0.999932		1	'Malignant'	1
1	'Inflammation'	3.80924e-08		1	'Inflammation'	9.56596e-12		1	'Inflammation'	4.76276e-12		1	'Inflammation'	9.79467e-13		1	'Inflammation'	3.97133e-09		1	'Inflammation'	0.00126239		1	'Inflammation'	0.0204926		1	'Inflammation'	4.83048e-05
1	'Malignant'	0.999593		1	'Malignant'	0.999999		1	'Malignant'	0.997424		1	'Malignant'	0.939466		1	'Inflammation'	3.24654e-35		1	'Inflammation'	1.57695e-10		1	'Inflammation'	9.15866e-05		1	'Inflammation'	1.30647e-07
1	'Malignant'	0.988115		1	'Malignant'	0.999863		1	'Malignant'	0.993595		1	'Malignant'	0.9447		1	'Malignant'	0.999999		1	'Malignant'	1		1	'Malignant'	0.910651		1	'Malignant'	1
1	'Malignant'	0.999958		1	'Malignant'	0.998843		1	'Malignant'	0.891819		1	'Malignant'	0.998729		1	'Malignant'	1		1	'Malignant'	1		1	'Malignant'	0.999996		1	'Malignant'	1
1	'Malignant'	0.892313		1	'Malignant'	0.968344		1	'Malignant'	0.999166		1	'Malignant'	0.601434		1	'Malignant'	1		1	'Malignant'	1		1	'Malignant'	0.999917		1	'Malignant'	1
1	'Malignant'	0.997851		1	'Malignant'	0.999778		1	'Malignant'	0.999773		1	'Malignant'	0.999153		1	'Malignant'	1		1	'Malignant'	1		1	'Malignant'	1		1	'Malignant'	1
1	'Inflammation'	7.18763e-07		1	'Inflammation'	8.8518e-09		1	'Inflammation'	1.30562e-07		1	'Inflammation'	2.5621e-09		1	'Inflammation'	5.93556e-11		1	'Inflammation'	1.55737e-18		1	'Inflammation'	6.76787e-05		1	'Inflammation'	4.51341e-09
1	'Malignant'	0.999986		1	'Malignant'	0.0351303		1	'Malignant'	0.642676		1	'Malignant'	0.987378		1	'Malignant'	1		1	'Malignant'	1		1	'Malignant'	0.999998		1	'Malignant'	1
1	'Malignant'	1		1	'Malignant'	1		1	'Malignant'	0.999902		1	'Malignant'	1		1	'Inflammation'	2.64437e-12		1	'Inflammation'	1.27717e-08		1	'Inflammation'	0.00695898		1	'Inflammation'	2.02293e-08
1	'Malignant'	1		1	'Malignant'	1		1	'Malignant'	0.999987		1	'Malignant'	0.999999		1	'Malignant'	1		1	'Malignant'	1		1	'Malignant'	1		1	'Malignant'	1
1	'Malignant'	0.999999		1	'Malignant'	0.999998		1	'Malignant'	1		1	'Malignant'	0.999423		1	'Inflammation'	0.0463783		1	'Inflammation'	7.63271e-14		1	'Inflammation'	0.000201239		1	'Inflammation'	5.45506e-07
1	'Inflammation'	1.07308e-05		1	'Inflammation'	8.17301e-09		1	'Inflammation'	4.52153e-06		1	'Inflammation'	2.16572e-06		1	'Inflammation'	3.30179e-13		1	'Inflammation'	3.98251e-10		1	'Inflammation'	0.000184385		1	'Inflammation'	3.93242e-07
1	'Inflammation'	5.19626e-07		1	'Inflammation'	5.42969e-05		1	'Inflammation'	0.0014844		1	'Inflammation'	8.53623e-06		1	'Inflammation'	4.06484e-21		1	'Inflammation'	3.75833e-15		1	'Inflammation'	9.1077e-05		1	'Inflammation'	3.13887e-11
1	'Malignant'	0.970081		1	'Malignant'	0.999142		1	'Malignant'	0.993502		1	'Malignant'	0.745847		1	'Inflammation'	4.4294e-07		1	'Inflammation'	4.13505e-06		1	'Inflammation'	0.000600217		1	'Inflammation'	6.23487e-07
1	'Inflammation'	0.54726		1	'Inflammation'	0.000163241		1	'Inflammation'	0.0526634		1	'Inflammation'	0.00144105		1	'Malignant'	1		1	'Malignant'	1		1	'Malignant'	0.999945		1	'Malignant'	1
1	'Inflammation'	0.00313291		1	'Inflammation'	1.88779e-05		1	'Inflammation'	0.0266964		1	'Inflammation'	7.19428e-06		1	'Malignant'	0.998775		1	'Malignant'	1		1	'Malignant'	0.989262		1	'Malignant'	0.971401
1	'Inflammation'	0.000992378		1	'Inflammation'	3.37188e-05		1	'Inflammation'	0.189152		1	'Inflammation'	0.00201643		1	'Malignant'	0.998602		1	'Malignant'	1		1	'Malignant'	0.997157		1	'Malignant'	1
1	'Malignant'	0.998958		1	'Malignant'	0.791036		1	'Malignant'	0.986517		1	'Malignant'	0.994647		1	'Inflammation'	3.15292e-43		1	'Inflammation'	5.77626e-17		1	'Inflammation'	7.11597e-05		1	'Inflammation'	9.79577e-09
1	'Malignant'	0.99947		1	'Malignant'	0.852813		1	'Malignant'	0.96437		1	'Malignant'	0.999994		1	'Malignant'	1		1	'Malignant'	1		1	'Malignant'	0.850612		1	'Malignant'	0.998015
1	'Malignant'	0.999984		1	'Malignant'	0.875223		1	'Malignant'	0.989684		1	'Malignant'	0.999989		1	'Malignant'	0.999959		1	'Malignant'	1		1	'Malignant'	0.999894		1	'Malignant'	1
1	'Inflammation'	0.00190336		1	'Inflammation'	8.85493e-08		1	'Inflammation'	0.00167612		1	'Inflammation'	1.04041e-07		1	'Inflammation'	3.93183e-10		1	'Inflammation'	8.78809e-15		1	'Inflammation'	5.56463e-05		1	'Inflammation'	2.09797e-10
1	'Malignant'	0.999994		1	'Malignant'	0.985834		1	'Malignant'	0.997997		1	'Malignant'	0.999546		1	'Malignant'	1		1	'Malignant'	1		1	'Malignant'	0.0247516		1	'Malignant'	0.996082
1	'Inflammation'	0.000233904		1	'Inflammation'	0.00355672		1	'Inflammation'	0.0274203		1	'Inflammation'	0.671899		1	'Inflammation'	4.40794e-40		1	'Inflammation'	1.87495e-18		1	'Inflammation'	6.29416e-05		1	'Inflammation'	2.28599e-14
1	'Inflammation'	1.57702e-05		1	'Inflammation'	2.28414e-05		1	'Inflammation'	1.54526e-05		1	'Inflammation'	0.310157		1	'Inflammation'	0.000114276		1	'Inflammation'	0.0158379		1	'Inflammation'	0.0516889		1	'Inflammation'	0.000179382
1	'Inflammation'	6.15924e-07		1	'Inflammation'	6.98323e-06		1	'Inflammation'	3.05399e-07		1	'Inflammation'	2.42507e-06		1	'Malignant'	1		1	'Malignant'	1		1	'Malignant'	0.999964		1	'Malignant'	1
1	'Malignant'	0.999938		1	'Malignant'	0.999997		1	'Malignant'	0.999763		1	'Malignant'	1		1	'Malignant'	1		1	'Malignant'	1		1	'Malignant'	0.999989		1	'Malignant'	1
1	'Inflammation'	2.7658e-06		1	'Inflammation'	5.56084e-06		1	'Inflammation'	0.000254007		1	'Inflammation'	3.23536e-07		1	'Inflammation'	0.00016204		1	'Inflammation'	2.00166e-06		1	'Inflammation'	0.0214995		1	'Inflammation'	6.37904e-06
1	'Inflammation'	0.00100681		1	'Inflammation'	2.18413e-06		1	'Inflammation'	2.56437e-06		1	'Inflammation'	1.11563e-05		1	'Malignant'	0.999998		1	'Malignant'	1		1	'Malignant'	0.973656		1	'Malignant'	1
1	'Inflammation'	5.22517e-06		1	'Inflammation'	7.31659e-08		1	'Inflammation'	4.28386e-06		1	'Inflammation'	1.03127e-05		1	'Inflammation'	2.43025e-09		1	'Inflammation'	1.79825e-06		1	'Inflammation'	0.00113916		1	'Inflammation'	0.00296007
1	'Inflammation'	0.00063829		1	'Inflammation'	1.83318e-05		1	'Inflammation'	0.0076834		1	'Inflammation'	0.00109842		1	'Inflammation'	7.57051e-07		1	'Inflammation'	0.000264888		1	'Inflammation'	0.0348344		1	'Inflammation'	3.65036e-08
1	'Inflammation'	0.848767		1	'Inflammation'	0.125491		1	'Inflammation'	0.930226		1	'Inflammation'	0.0074173		1	'Inflammation'	8.41317e-16		1	'Inflammation'	1.84204e-11		1	'Inflammation'	0.000391959		1	'Inflammation'	2.34685e-09
1	'Malignant'	0.998686		1	'Malignant'	0.999997		1	'Malignant'	0.999944		1	'Malignant'	0.999981		1	'Inflammation'	2.36655e-07		1	'Inflammation'	0.0532883		1	'Inflammation'	0.000438448		1	'Inflammation'	3.43924e-05
1	'Inflammation'	4.71088e-05		1	'Inflammation'	3.51336e-06		1	'Inflammation'	0.00779567		1	'Inflammation'	1.69493e-06		1	'Inflammation'	3.71398e-08		1	'Inflammation'	1.42066e-16		1	'Inflammation'	5.50854e-05		1	'Inflammation'	6.67631e-10
1	'Inflammation'	0.709814		1	'Inflammation'	2.48084e-06		1	'Inflammation'	1.08036e-06		1	'Inflammation'	1.76777e-05		1	'Inflammation'	1.84829e-08		1	'Inflammation'	2.168e-13		1	'Inflammation'	0.000335584		1	'Inflammation'	8.68878e-09
1	'Inflammation'	1.7532e-06		1	'Inflammation'	3.62911e-07		1	'Inflammation'	4.93581e-08		1	'Inflammation'	4.15886e-05		1	'Inflammation'	2.07249e-17		1	'Inflammation'	5.65402e-11		1	'Inflammation'	5.59406e-05		1	'Inflammation'	2.42157e-09
1	'Inflammation'	0.00746755		1	'Inflammation'	0.00301958		1	'Inflammation'	0.0480401		1	'Inflammation'	0.980144		1	'Malignant'	1		1	'Malignant'	1		1	'Malignant'	0.999946		1	'Malignant'	1
1	'Malignant'	0.641175		1	'Malignant'	1		1	'Malignant'	0.997767		1	'Malignant'	0.997431		1	'Malignant'	0.999999		1	'Malignant'	1		1	'Malignant'	0.996745		1	'Malignant'	0.999999
1	'Malignant'	0.988714		1	'Malignant'	0.114266		1	'Malignant'	0.975434		1	'Malignant'	0.982143		1	'Inflammation'	8.50474e-09		1	'Inflammation'	3.12044e-08		1	'Inflammation'	0.00136907		1	'Inflammation'	4.17756e-08
1	'Malignant'	0.999195		1	'Malignant'	1		1	'Malignant'	0.989503		1	'Malignant'	0.998697		1	'Malignant'	1		1	'Malignant'	1		1	'Malignant'	0.999904		1	'Malignant'	1
1	'Inflammation'	0.0018112		1	'Inflammation'	0.000513086		1	'Inflammation'	0.36881		1	'Inflammation'	1.84248e-06		1	'Inflammation'	3.35885e-11		1	'Inflammation'	1.8121e-07		1	'Inflammation'	0.0017305		1	'Inflammation'	3.63811e-07
1	'Inflammation'	0.000130103		1	'Inflammation'	2.37977e-08		1	'Inflammation'	0.000113279		1	'Inflammation'	0.000245681		1	'Malignant'	1		1	'Malignant'	1		1	'Malignant'	0.996738		1	'Malignant'	1
1	'Inflammation'	1.87451e-08		1	'Inflammation'	7.30477e-10		1	'Inflammation'	7.58546e-07		1	'Inflammation'	2.18985e-07		1	'Inflammation'	2.09477e-13		1	'Inflammation'	1.24961e-15		1	'Inflammation'	6.67892e-05		1	'Inflammation'	4.00848e-09
1	'Inflammation'	0.0214438		1	'Inflammation'	0.00179968		1	'Inflammation'	3.31401e-05		1	'Inflammation'	2.88252e-05		1	'Inflammation'	4.72123e-16		1	'Inflammation'	2.02603e-10		1	'Inflammation'	0.000190609		1	'Inflammation'	1.79423e-07
1	'Malignant'	0.230786		1	'Malignant'	0.954266		1	'Malignant'	0.923113		1	'Malignant'	0.797352		1	'Inflammation'	2.58145e-11		1	'Inflammation'	8.25174e-15		1	'Inflammation'	0.000149832		1	'Inflammation'	1.66113e-08
1	'Malignant'	0.999481		1	'Malignant'	0.999987		1	'Malignant'	0.999964		1	'Malignant'	1		1	'Malignant'	1		1	'Malignant'	1		1	'Malignant'	1		1	'Malignant'	1
1	'Malignant'	0.998173		1	'Malignant'	0.999996		1	'Malignant'	0.999081		1	'Malignant'	1		1	'Inflammation'	1.49696e-06		1	'Inflammation'	1.00819e-08		1	'Inflammation'	0.000595169		1	'Inflammation'	5.3531e-09
1	'Inflammation'	0.00460091		1	'Inflammation'	0.000356954		1	'Inflammation'	0.00203512		1	'Inflammation'	0.00396421		1	'Malignant'	1		1	'Malignant'	1		1	'Malignant'	0.98659		1	'Malignant'	1
1	'Malignant'	0.999995		1	'Malignant'	1		1	'Malignant'	1		1	'Malignant'	1		1	'Inflammation'	3.95107e-28		1	'Inflammation'	4.62667e-16		1	'Inflammation'	4.56947e-05		1	'Inflammation'	5.29513e-12
1	'Malignant'	0.999202		1	'Malignant'	1		1	'Malignant'	1		1	'Malignant'	1		1	'Inflammation'	2.22494e-21		1	'Inflammation'	5.14803e-24		1	'Inflammation'	5.04496e-05		1	'Inflammation'	2.05131e-12
1	'Inflammation'	0.118733		1	'Inflammation'	0.417214		1	'Inflammation'	0.482679		1	'Inflammation'	0.0645462		1	'Malignant'	1		1	'Malignant'	1		1	'Malignant'	0.995574		1	'Malignant'	1
1	'Malignant'	0.999908		1	'Malignant'	1		1	'Malignant'	0.99987		1	'Malignant'	0.999999		1	'Malignant'	0.999991		1	'Malignant'	0.999842		1	'Malignant'	0.0629246		1	'Malignant'	0.997999
1	'Malignant'	0.999982		1	'Malignant'	0.996837		1	'Malignant'	1		1	'Malignant'	1		1	'Malignant'	1		1	'Malignant'	1		1	'Malignant'	0.993019		1	'Malignant'	1
1	'Malignant'	0.999933		1	'Malignant'	1		1	'Malignant'	0.999835		1	'Malignant'	1		1	'Inflammation'	4.51538e-20		1	'Inflammation'	1.72578e-17		1	'Inflammation'	9.04379e-05		1	'Inflammation'	1.34651e-13
1	'Inflammation'	0.14196		1	'Inflammation'	1.9872e-06		1	'Inflammation'	0.0371443		1	'Inflammation'	0.00199588		1	'Inflammation'	8.33496e-10		1	'Inflammation'	1.61801e-11		1	'Inflammation'	0.00109222		1	'Inflammation'	1.27178e-11
1	'Malignant'	0.999947		1	'Malignant'	0.999997		1	'Malignant'	0.99824		1	'Malignant'	0.856661		1	'Inflammation'	1.35886e-22		1	'Inflammation'	6.12751e-09		1	'Inflammation'	0.000727838		1	'Inflammation'	2.64657e-07
1	'Malignant'	0.996369		1	'Malignant'	1		1	'Malignant'	1		1	'Malignant'	1		1	'Inflammation'	4.47286e-07		1	'Inflammation'	8.6701e-07		1	'Inflammation'	0.0842205		1	'Inflammation'	3.56398e-06
1	'Malignant'	0.999903		1	'Malignant'	1		1	'Malignant'	0.999994		1	'Malignant'	0.999999		1	'Malignant'	0.994839		1	'Malignant'	1		1	'Malignant'	0.77921		1	'Malignant'	0.993856
1	'Malignant'	0.999998		1	'Malignant'	1		1	'Malignant'	0.999785		1	'Malignant'	1		1	'Inflammation'	1.24465e-08		1	'Inflammation'	1.46035e-05		1	'Inflammation'	0.000498496		1	'Inflammation'	1.68945e-06
1	'Inflammation'	1.68985e-09		1	'Inflammation'	3.06372e-10		1	'Inflammation'	2.79242e-10		1	'Inflammation'	1.49693e-07		1	'Malignant'	1		1	'Malignant'	1		1	'Malignant'	1		1	'Malignant'	1
1	'Inflammation'	1.90597e-10		1	'Inflammation'	1.00223e-12		1	'Inflammation'	3.36042e-07		1	'Inflammation'	3.97801e-10		1	'Malignant'	1		1	'Malignant'	0.999972		1	'Malignant'	0.953677		1	'Malignant'	1
1	'Malignant'	0.999531		1	'Malignant'	1		1	'Malignant'	0.999795		1	'Malignant'	0.999991		1	'Inflammation'	9.82502e-13		1	'Inflammation'	1.22012e-17		1	'Inflammation'	4.71519e-05		1	'Inflammation'	8.82298e-10
1	'Malignant'	0.990203		1	'Malignant'	0.999998		1	'Malignant'	0.998241		1	'Malignant'	0.999845		1	'Malignant'	0.999999		1	'Malignant'	1		1	'Malignant'	0.986846		1	'Malignant'	0.999999
1	'Inflammation'	2.35169e-09		1	'Inflammation'	1.67766e-11		1	'Inflammation'	2.24624e-08		1	'Inflammation'	1.25685e-09		1	'Inflammation'	6.64611e-14		1	'Inflammation'	9.5305e-15		1	'Inflammation'	4.56994e-05		1	'Inflammation'	5.79976e-11
1	'Malignant'	0.991461		1	'Malignant'	1		1	'Malignant'	0.999999		1	'Malignant'	0.999994		1	'Inflammation'	8.60029e-07		1	'Inflammation'	5.20518e-08		1	'Inflammation'	0.131641		1	'Inflammation'	1.23042e-08
1	'Malignant'	0.999931		1	'Malignant'	0.999549		1	'Malignant'	0.999005		1	'Malignant'	0.999996		1	'Malignant'	1		1	'Malignant'	1		1	'Malignant'	1		1	'Malignant'	1
1	'Malignant'	0.948653		1	'Malignant'	1		1	'Malignant'	0.999889		1	'Malignant'	1		1	'Inflammation'	1.56473e-13		1	'Inflammation'	6.17186e-22		1	'Inflammation'	0.000177149		1	'Inflammation'	1.76729e-06
1	'Malignant'	0.999957		1	'Malignant'	0.999994		1	'Malignant'	0.999941		1	'Malignant'	1		1	'Malignant'	1		1	'Malignant'	1		1	'Malignant'	0.999273		1	'Malignant'	1
1	'Inflammation'	3.72808e-06		1	'Inflammation'	2.17819e-06		1	'Inflammation'	2.25252e-05		1	'Inflammation'	0.000343733		1	'Malignant'	1		1	'Malignant'	1		1	'Malignant'	0.999944		1	'Malignant'	1
1	'Inflammation'	1.932e-05		1	'Inflammation'	1.28332e-06		1	'Inflammation'	2.53888e-05		1	'Inflammation'	8.36852e-05		1	'Inflammation'	1.76781e-08		1	'Inflammation'	7.27509e-12		1	'Inflammation'	0.000169862		1	'Inflammation'	5.94161e-11
1	'Malignant'	0.999997		1	'Malignant'	1		1	'Malignant'	0.999998		1	'Malignant'	1		1	'Inflammation'	1.17243e-12		1	'Inflammation'	1.36754e-14		1	'Inflammation'	8.23153e-05		1	'Inflammation'	3.01676e-09
1	'Malignant'	0.998872		1	'Malignant'	1		1	'Malignant'	0.999999		1	'Malignant'	0.999843		1	'Malignant'	0.999969		1	'Malignant'	0.999998		1	'Malignant'	0.331923		1	'Malignant'	0.135961
1	'Inflammation'	0.0893053		1	'Inflammation'	6.1747e-10		1	'Inflammation'	6.6932e-07		1	'Inflammation'	1.11668e-05		1	'Malignant'	1		1	'Malignant'	1		1	'Malignant'	0.9994		1	'Malignant'	1
1	'Inflammation'	0.0311277		1	'Inflammation'	0.00131744		1	'Inflammation'	0.0285845		1	'Inflammation'	0.576234		1	'Malignant'	1		1	'Malignant'	1		1	'Malignant'	0.999735		1	'Malignant'	1
1	'Inflammation'	5.40223e-09		1	'Inflammation'	8.40954e-09		1	'Inflammation'	1.94767e-11		1	'Inflammation'	0.000698367		1	'Inflammation'	5.22935e-13		1	'Inflammation'	0.00120292		1	'Inflammation'	9.10224e-05		1	'Inflammation'	7.23799e-07
1	'Malignant'	0.999688		1	'Malignant'	0.999937		1	'Malignant'	0.954964		1	'Malignant'	0.999997		1	'Malignant'	1		1	'Malignant'	1		1	'Malignant'	0.996915		1	'Malignant'	1
1	'Inflammation'	1.42449e-08		1	'Inflammation'	3.60689e-13		1	'Inflammation'	1.83404e-11		1	'Inflammation'	3.54971e-11		1	'Malignant'	1		1	'Malignant'	1		1	'Malignant'	0.99844		1	'Malignant'	1
1	'Malignant'	0.941851		1	'Malignant'	0.47659		1	'Malignant'	0.850475		1	'Malignant'	0.884981		1	'Malignant'	1		1	'Malignant'	1		1	'Malignant'	0.999973		1	'Malignant'	1
1	'Inflammation'	2.02865e-07		1	'Inflammation'	0.0173136		1	'Inflammation'	0.0056065		1	'Inflammation'	0.00950454		1	'Inflammation'	1.57428e-05		1	'Inflammation'	1.2612e-05		1	'Inflammation'	0.000553429		1	'Inflammation'	0.0012281
1	'Inflammation'	5.7971e-08		1	'Inflammation'	1.82164e-11		1	'Inflammation'	8.07046e-09		1	'Inflammation'	1.62651e-08		1	'Malignant'	0.998513		1	'Malignant'	1		1	'Malignant'	0.982946		1	'Malignant'	0.931602
1	'Inflammation'	0.0025896		1	'Inflammation'	2.42434e-09		1	'Inflammation'	1.43074e-06		1	'Inflammation'	5.90535e-06		1	'Malignant'	0.999986		1	'Malignant'	0.999998		1	'Malignant'	0.119769		1	'Malignant'	0.999857
1	'Malignant'	0.999997		1	'Malignant'	1		1	'Malignant'	0.979512		1	'Malignant'	1		1	'Malignant'	0.999301		1	'Malignant'	1		1	'Malignant'	0.88813		1	'Malignant'	0.999956
1	'Inflammation'	0.000344196		1	'Inflammation'	6.40964e-05		1	'Inflammation'	0.123042		1	'Inflammation'	0.000322626		1	'Malignant'	0.999728		1	'Malignant'	1		1	'Malignant'	0.998255		1	'Malignant'	0.999998
1	'Malignant'	0.00020726		1	'Malignant'	0.00108037		1	'Malignant'	0.755758		1	'Malignant'	0.275825		1	'Malignant'	1		1	'Malignant'	1		1	'Malignant'	1		1	'Malignant'	1
1	'Malignant'	0.914193		1	'Malignant'	0.999987		1	'Malignant'	0.77709		1	'Malignant'	0.76991		1	'Malignant'	1		1	'Malignant'	1		1	'Malignant'	0.997749		1	'Malignant'	1
1	'Malignant'	0.36235		1	'Malignant'	0.119392		1	'Malignant'	0.961631		1	'Malignant'	0.0344137		1	'Inflammation'	2.42637e-15		1	'Inflammation'	1.22142e-05		1	'Inflammation'	0.00167418		1	'Inflammation'	6.63566e-06
1	'Inflammation'	0.031214		1	'Inflammation'	0.00732965		1	'Inflammation'	0.232564		1	'Inflammation'	0.0139811		1	'Malignant'	1		1	'Malignant'	1		1	'Malignant'	1		1	'Malignant'	1
1	'Inflammation'	1.04194e-05		1	'Inflammation'	3.84681e-07		1	'Inflammation'	2.99975e-05		1	'Inflammation'	1.45998e-05		1	'Inflammation'	4.76042e-16		1	'Inflammation'	1.90504e-14		1	'Inflammation'	4.94559e-05		1	'Inflammation'	4.3205e-06
1	'Inflammation'	0.989693		1	'Inflammation'	0.194394		1	'Inflammation'	0.999475		1	'Inflammation'	0.991667		1	'Malignant'	1		1	'Malignant'	1		1	'Malignant'	0.999883		1	'Malignant'	1
1	'Malignant'	0.0902892		1	'Malignant'	0.918636		1	'Malignant'	0.990619		1	'Malignant'	0.197288		1	'Inflammation'	7.90091e-24		1	'Inflammation'	1.83021e-10		1	'Inflammation'	0.000181883		1	'Inflammation'	1.2396e-08
1	'Malignant'	0.999998		1	'Malignant'	0.999997		1	'Malignant'	0.999976		1	'Malignant'	1		1	'Malignant'	1		1	'Malignant'	1		1	'Malignant'	0.999917		1	'Malignant'	1
1	'Inflammation'	8.19405e-05		1	'Inflammation'	1.73659e-11		1	'Inflammation'	0.000465871		1	'Inflammation'	0.00348349		1	'Inflammation'	1.05665e-22		1	'Inflammation'	8.30474e-19		1	'Inflammation'	4.71638e-05		1	'Inflammation'	3.08358e-08
1	'Malignant'	0.99998		1	'Malignant'	1		1	'Malignant'	0.999403		1	'Malignant'	0.999999		1	'Inflammation'	1.96249e-26		1	'Inflammation'	1.02657e-11		1	'Inflammation'	6.86438e-05		1	'Inflammation'	5.62045e-12
1	'Malignant'	0.680218		1	'Malignant'	1		1	'Malignant'	0.999965		1	'Malignant'	0.988735		1	'Malignant'	0.999968		1	'Malignant'	1		1	'Malignant'	0.889967		1	'Malignant'	0.999998
1	'Inflammation'	0.0165362		1	'Inflammation'	4.19439e-12		1	'Inflammation'	2.97585e-06		1	'Inflammation'	3.25284e-05		1	'Inflammation'	1.79517e-08		1	'Inflammation'	3.15169e-14		1	'Inflammation'	4.74612e-05		1	'Inflammation'	1.2965e-11
1	'Malignant'	0.999342		1	'Malignant'	0.999926		1	'Malignant'	0.283607		1	'Malignant'	1		1	'Malignant'	1		1	'Malignant'	1		1	'Malignant'	1		1	'Malignant'	1
1	'Malignant'	0.999999		1	'Malignant'	0.9999		1	'Malignant'	0.987005		1	'Malignant'	0.9999		1	'Malignant'	1		1	'Malignant'	1		1	'Malignant'	0.999986		1	'Malignant'	1
1	'Malignant'	1		1	'Malignant'	1		1	'Malignant'	1		1	'Malignant'	0.999997		1	'Malignant'	0.99999		1	'Malignant'	1		1	'Malignant'	1		1	'Malignant'	0.999995
1	'Inflammation'	0.000443083		1	'Inflammation'	1.5017e-08		1	'Inflammation'	2.75723e-12		1	'Inflammation'	3.21557e-09		1	'Malignant'	0.966723		1	'Malignant'	1		1	'Malignant'	0.999958		1	'Malignant'	0.988922
1	'Malignant'	0.842324		1	'Malignant'	0.105296		1	'Malignant'	0.929517		1	'Malignant'	0.351932		1	'Malignant'	0.999992		1	'Malignant'	1		1	'Malignant'	0.997047		1	'Malignant'	1
1	'Inflammation'	4.20627e-06		1	'Inflammation'	2.23935e-06		1	'Inflammation'	0.122636		1	'Inflammation'	0.163355		1	'Malignant'	0.999993		1	'Malignant'	1		1	'Malignant'	0.944925		1	'Malignant'	0.999999
1	'Inflammation'	5.327e-07		1	'Inflammation'	3.31747e-09		1	'Inflammation'	1.08755e-06		1	'Inflammation'	1.28401e-05		1	'Inflammation'	7.51377e-11		1	'Inflammation'	0.00457775		1	'Inflammation'	0.0134745		1	'Inflammation'	3.98642e-07
1	'Malignant'	0.998672		1	'Malignant'	0.998888		1	'Malignant'	0.999468		1	'Malignant'	1		1	'Malignant'	1		1	'Malignant'	1		1	'Malignant'	0.999985		1	'Malignant'	1
1	'Inflammation'	0.954063		1	'Inflammation'	0.00874593		1	'Inflammation'	0.964803		1	'Inflammation'	0.23585		1	'Malignant'	1		1	'Malignant'	1		1	'Malignant'	0.999999		1	'Malignant'	1
1	'Inflammation'	0.000133967		1	'Inflammation'	1.03192e-05		1	'Inflammation'	0.000112984		1	'Inflammation'	1.06004e-06		1	'Malignant'	1		1	'Malignant'	1		1	'Malignant'	0.993402		1	'Malignant'	1
1	'Malignant'	0.998089		1	'Malignant'	0.999873		1	'Malignant'	0.997172		1	'Malignant'	0.93389		1	'Malignant'	0.101078		1	'Malignant'	0.999951		1	'Malignant'	0.770958		1	'Malignant'	0.0435382
1	'Inflammation'	0.000209166		1	'Inflammation'	1.17431e-06		1	'Inflammation'	0.000145401		1	'Inflammation'	0.60134		1	'Malignant'	0.999936		1	'Malignant'	0.99808		1	'Malignant'	0.410278		1	'Malignant'	0.999998
1	'Inflammation'	0.982295		1	'Inflammation'	0.0234374		1	'Inflammation'	0.938924		1	'Inflammation'	0.988207		1	'Inflammation'	0.00304109		1	'Inflammation'	0.0298457		1	'Inflammation'	0.189222		1	'Inflammation'	0.00162875
1	'Inflammation'	0.00603214		1	'Inflammation'	0.0018641		1	'Inflammation'	0.125014		1	'Inflammation'	0.000372616		1	'Malignant'	0.999999		1	'Malignant'	1		1	'Malignant'	0.996888		1	'Malignant'	1
1	'Malignant'	0.952237		1	'Malignant'	0.999818		1	'Malignant'	0.999954		1	'Malignant'	0.659545		1	'Inflammation'	2.46003e-33		1	'Inflammation'	4.97739e-19		1	'Inflammation'	4.91629e-05		1	'Inflammation'	6.20624e-11
1	'Inflammation'	1.25549e-12		1	'Inflammation'	3.80004e-12		1	'Inflammation'	2.24828e-10		1	'Inflammation'	8.70098e-10		1	'Inflammation'	4.05565e-11		1	'Inflammation'	0.00215995		1	'Inflammation'	0.000476303		1	'Inflammation'	9.76058e-08
1	'Malignant'	0.995245		1	'Malignant'	1		1	'Malignant'	0.999999		1	'Malignant'	0.999985		1	'Malignant'	0.995021		1	'Malignant'	1		1	'Malignant'	0.139033		1	'Malignant'	0.929038
1	'Inflammation'	0.000794908		1	'Inflammation'	0.00015082		1	'Inflammation'	0.000228218		1	'Inflammation'	0.000260336		1	'Malignant'	0.998752		1	'Malignant'	1		1	'Malignant'	0.159776		1	'Malignant'	0.999997
1	'Inflammation'	0.00472073		1	'Inflammation'	0.000900065		1	'Inflammation'	0.0552596		1	'Inflammation'	1.13133e-05		1	'Inflammation'	2.86035e-05		1	'Inflammation'	0.614421		1	'Inflammation'	0.00424821		1	'Inflammation'	2.08902e-05
1	'Malignant'	0.999989		1	'Malignant'	0.999999		1	'Malignant'	0.999911		1	'Malignant'	0.999999		1	'Inflammation'	1.69911e-09		1	'Inflammation'	0.000204882		1	'Inflammation'	0.000877729		1	'Inflammation'	4.84921e-06
1	'Malignant'	0.112027		1	'Malignant'	0.932968		1	'Malignant'	0.929256		1	'Malignant'	0.999896		1	'Inflammation'	2.6673e-08		1	'Inflammation'	1.01773e-07		1	'Inflammation'	0.00660404		1	'Inflammation'	1.21836e-08
1	'Inflammation'	0.000469375		1	'Inflammation'	0.00644742		1	'Inflammation'	0.776294		1	'Inflammation'	0.030268		1	'Malignant'	1		1	'Malignant'	1		1	'Malignant'	0.999992		1	'Malignant'	1
1	'Inflammation'	5.286e-09		1	'Inflammation'	3.73715e-08		1	'Inflammation'	2.38598e-08		1	'Inflammation'	0.000265691		1	'Inflammation'	7.8622e-12		1	'Inflammation'	9.4674e-14		1	'Inflammation'	5.97986e-05		1	'Inflammation'	1.67496e-05
1	'Malignant'	0.317579		1	'Malignant'	0.944281		1	'Malignant'	0.864717		1	'Malignant'	1		1	'Inflammation'	0.030626		1	'Inflammation'	0.146472		1	'Inflammation'	0.380903		1	'Inflammation'	0.000356443
1	'Inflammation'	0.000762019		1	'Inflammation'	3.42181e-09		1	'Inflammation'	2.95254e-05		1	'Inflammation'	5.91241e-06		1	'Malignant'	0.999991		1	'Malignant'	1		1	'Malignant'	0.972259		1	'Malignant'	1
1	'Malignant'	0.986562		1	'Malignant'	0.999537		1	'Malignant'	0.980395		1	'Malignant'	0.999969		1	'Inflammation'	1.6682e-05		1	'Inflammation'	1.00284e-05		1	'Inflammation'	0.00325187		1	'Inflammation'	2.0805e-06
1	'Malignant'	0.972977		1	'Malignant'	1		1	'Malignant'	0.999982		1	'Malignant'	0.995173		1	'Inflammation'	6.97899e-10		1	'Inflammation'	1.46818e-11		1	'Inflammation'	8.52788e-05		1	'Inflammation'	1.62221e-10
1	'Malignant'	1		1	'Malignant'	0.999984		1	'Malignant'	0.999986		1	'Malignant'	0.999995		1	'Inflammation'	4.58351e-15		1	'Inflammation'	2.12111e-10		1	'Inflammation'	0.000663655		1	'Inflammation'	1.74452e-10
1	'Malignant'	0.966797		1	'Malignant'	0.113735		1	'Malignant'	0.999543		1	'Malignant'	0.999997		1	'Malignant'	1		1	'Malignant'	1		1	'Malignant'	0.999999		1	'Malignant'	1
1	'Malignant'	0.999989		1	'Malignant'	0.998407		1	'Malignant'	0.999991		1	'Malignant'	0.999999		1	'Malignant'	0.974799		1	'Malignant'	0.999999		1	'Malignant'	0.123622		1	'Malignant'	0.796356
1	'Malignant'	0.995779		1	'Malignant'	0.999686		1	'Malignant'	0.999644		1	'Malignant'	0.968729		1	'Inflammation'	4.44042e-15		1	'Inflammation'	9.30511e-08		1	'Inflammation'	0.00230953		1	'Inflammation'	9.53407e-06
1	'Inflammation'	1.00272e-05		1	'Inflammation'	7.6924e-08		1	'Inflammation'	1.39544e-11		1	'Inflammation'	1.89208e-07		1	'Malignant'	0.999945		1	'Malignant'	1		1	'Malignant'	0.767832		1	'Malignant'	0.999245
1	'Inflammation'	0.000112859		1	'Inflammation'	0.00660181		1	'Inflammation'	0.0941988		1	'Inflammation'	8.73005e-05		1	'Inflammation'	3.69011e-05		1	'Inflammation'	0.00341017		1	'Inflammation'	0.0608149		1	'Inflammation'	0.000157564
1	'Inflammation'	1.93673e-08		1	'Inflammation'	4.02234e-07		1	'Inflammation'	1.94944e-06		1	'Inflammation'	6.86233e-09		1	'Malignant'	1		1	'Malignant'	1		1	'Malignant'	1		1	'Malignant'	1
1	'Malignant'	0.999851		1	'Malignant'	0.999999		1	'Malignant'	0.990296		1	'Malignant'	0.999981		1	'Inflammation'	8.25882e-08		1	'Inflammation'	2.12386e-05		1	'Inflammation'	0.0589987		1	'Inflammation'	4.69636e-08
1	'Inflammation'	0.00756872		1	'Inflammation'	0.0364755		1	'Inflammation'	0.00501353		1	'Inflammation'	1.64626e-06		1	'Inflammation'	1.56839e-20		1	'Inflammation'	1.74033e-16		1	'Inflammation'	9.6932e-05		1	'Inflammation'	2.86006e-10
1	'Malignant'	0.998117		1	'Malignant'	0.999964		1	'Malignant'	0.997125		1	'Malignant'	0.997271		1	'Inflammation'	3.77394e-12		1	'Inflammation'	7.95559e-16		1	'Inflammation'	9.696e-05		1	'Inflammation'	4.31921e-11
1	'Inflammation'	0.346271		1	'Inflammation'	0.727528		1	'Inflammation'	0.791263		1	'Inflammation'	0.0920566		1	'Inflammation'	7.38957e-09		1	'Inflammation'	7.31344e-05		1	'Inflammation'	0.000457817		1	'Inflammation'	2.84858e-08
1	'Inflammation'	0.172286		1	'Inflammation'	0.565314		1	'Inflammation'	0.0186073		1	'Inflammation'	0.00861943		1	'Inflammation'	1.2354e-09		1	'Inflammation'	2.84415e-12		1	'Inflammation'	5.63062e-05		1	'Inflammation'	4.3031e-09
1	'Inflammation'	0.00687947		1	'Inflammation'	0.0171813		1	'Inflammation'	0.00167195		1	'Inflammation'	0.000112026		1	'Inflammation'	1.16754e-13		1	'Inflammation'	2.59026e-16		1	'Inflammation'	7.44128e-05		1	'Inflammation'	1.04114e-07
1	'Inflammation'	1.1521e-10		1	'Inflammation'	1.2849e-08		1	'Inflammation'	5.1121e-05		1	'Inflammation'	3.08762e-08		1	'Malignant'	1		1	'Malignant'	0.998987		1	'Malignant'	0.907175		1	'Malignant'	0.999993
1	'Malignant'	0.999997		1	'Malignant'	1		1	'Malignant'	0.999955		1	'Malignant'	0.999999		1	'Inflammation'	0.0477072		1	'Inflammation'	0.0135777		1	'Inflammation'	0.0231784		1	'Inflammation'	0.164173
1	'Inflammation'	2.63173e-08		1	'Inflammation'	2.26286e-13		1	'Inflammation'	1.31681e-05		1	'Inflammation'	1.74731e-05		1	'Inflammation'	5.00754e-10		1	'Inflammation'	6.17949e-15		1	'Inflammation'	4.65976e-05		1	'Inflammation'	5.73675e-10
1	'Malignant'	0.976756		1	'Malignant'	0.999503		1	'Malignant'	0.765069		1	'Malignant'	0.111645		1	'Malignant'	1		1	'Malignant'	1		1	'Malignant'	0.991694		1	'Malignant'	0.999993
1	'Inflammation'	0.000215495		1	'Inflammation'	3.89845e-10		1	'Inflammation'	1.47264e-07		1	'Inflammation'	1.7258e-07		1	'Malignant'	1		1	'Malignant'	1		1	'Malignant'	0.999985		1	'Malignant'	1
1	'Malignant'	0.999991		1	'Malignant'	1		1	'Malignant'	0.998373		1	'Malignant'	0.999982		1	'Malignant'	1		1	'Malignant'	1		1	'Malignant'	0.999994		1	'Malignant'	1
1	'Malignant'	0.999999		1	'Malignant'	1		1	'Malignant'	0.99767		1	'Malignant'	0.999927		1	'Inflammation'	4.68164e-07		1	'Inflammation'	0.000283339		1	'Inflammation'	0.134615		1	'Inflammation'	0.000388364
1	'Inflammation'	0.0616802		1	'Inflammation'	3.47605e-05		1	'Inflammation'	0.0175342		1	'Inflammation'	0.013014		1	'Malignant'	1		1	'Malignant'	1		1	'Malignant'	0.999971		1	'Malignant'	1
1	'Malignant'	0.999974		1	'Malignant'	0.32318		1	'Malignant'	0.795015		1	'Malignant'	0.999993		1	'Malignant'	0.999995		1	'Malignant'	1		1	'Malignant'	0.961554		1	'Malignant'	0.999999
1	'Malignant'	0.999805		1	'Malignant'	0.858086		1	'Malignant'	0.9943		1	'Malignant'	0.999566		1	'Malignant'	1		1	'Malignant'	1		1	'Malignant'	1		1	'Malignant'	0.999999
1	'Inflammation'	0.0804786		1	'Inflammation'	0.182201		1	'Inflammation'	0.865395		1	'Inflammation'	6.62507e-08		1	'Inflammation'	5.33489e-20		1	'Inflammation'	3.33385e-14		1	'Inflammation'	6.29858e-05		1	'Inflammation'	2.50137e-10
1	'Malignant'	0.508089		1	'Malignant'	0.995739		1	'Malignant'	0.999297		1	'Malignant'	0.999377		1	'Malignant'	1		1	'Malignant'	1		1	'Malignant'	1		1	'Malignant'	0.999968
1	'Inflammation'	4.6098e-05		1	'Inflammation'	5.3522e-09		1	'Inflammation'	1.52307e-07		1	'Inflammation'	2.85003e-07		1	'Malignant'	1		1	'Malignant'	1		1	'Malignant'	1		1	'Malignant'	1
1	'Inflammation'	0.000731466		1	'Inflammation'	4.92871e-05		1	'Inflammation'	7.58928e-05		1	'Inflammation'	6.97864e-05		1	'Malignant'	1		1	'Malignant'	1		1	'Malignant'	0.999976		1	'Malignant'	1
1	'Malignant'	0.999072		1	'Malignant'	0.999993		1	'Malignant'	0.998195		1	'Malignant'	0.999995		1	'Malignant'	1		1	'Malignant'	1		1	'Malignant'	0.999992		1	'Malignant'	1
1	'Inflammation'	9.43859e-11		1	'Inflammation'	7.29546e-13		1	'Inflammation'	4.68679e-10		1	'Inflammation'	8.9627e-11		1	'Malignant'	1		1	'Malignant'	1		1	'Malignant'	0.999998		1	'Malignant'	1
1	'Malignant'	0.895945		1	'Malignant'	0.999449		1	'Malignant'	0.995853		1	'Malignant'	0.994811		1	'Malignant'	0.999999		1	'Malignant'	1		1	'Malignant'	0.905446		1	'Malignant'	0.99408
1	'Malignant'	0.994916		1	'Malignant'	0.99979		1	'Malignant'	0.998882		1	'Malignant'	0.999974		1	'Inflammation'	3.13802e-14		1	'Inflammation'	1.65977e-07		1	'Inflammation'	0.000159448		1	'Inflammation'	1.23879e-10
1	'Malignant'	0.982142		1	'Malignant'	0.999938		1	'Malignant'	0.998676		1	'Malignant'	0.999987		1	'Malignant'	1		1	'Malignant'	1		1	'Malignant'	1		1	'Malignant'	1
1	'Malignant'	0.325581		1	'Malignant'	0.680081		1	'Malignant'	0.999386		1	'Malignant'	0.984835		1	'Malignant'	0.556555		1	'Malignant'	0.748056		1	'Malignant'	0.0173427		1	'Malignant'	0.999886
1	'Inflammation'	0.000177065		1	'Inflammation'	0.00207846		1	'Inflammation'	0.149092		1	'Inflammation'	0.0264809		1	'Inflammation'	5.30439e-05		1	'Inflammation'	1.89793e-06		1	'Inflammation'	0.000329434		1	'Inflammation'	2.68346e-06
1	'Malignant'	0.999997		1	'Malignant'	1		1	'Malignant'	0.999998		1	'Malignant'	0.999999		1	'Malignant'	1		1	'Malignant'	1		1	'Malignant'	0.999999		1	'Malignant'	1
1	'Malignant'	0.761461		1	'Malignant'	0.183181		1	'Malignant'	0.995673		1	'Malignant'	0.0963317		1	'Malignant'	1		1	'Malignant'	1		1	'Malignant'	1		1	'Malignant'	1
1	'Inflammation'	0.992682		1	'Inflammation'	0.00515995		1	'Inflammation'	0.0105902		1	'Inflammation'	0.000191723		1	'Inflammation'	1.37175e-21		1	'Inflammation'	2.61175e-19		1	'Inflammation'	6.63547e-05		1	'Inflammation'	5.57808e-10
1	'Inflammation'	0.00314823		1	'Inflammation'	0.00153197		1	'Inflammation'	0.333906		1	'Inflammation'	0.0767255		1	'Inflammation'	7.00467e-20		1	'Inflammation'	3.37704e-08		1	'Inflammation'	6.89708e-05		1	'Inflammation'	6.66787e-09
1	'Inflammation'	3.91054e-06		1	'Inflammation'	7.37483e-05		1	'Inflammation'	0.00153764		1	'Inflammation'	0.0189869		1	'Malignant'	0.999999		1	'Malignant'	1		1	'Malignant'	0.93471		1	'Malignant'	1
1	'Inflammation'	0.000934787		1	'Inflammation'	5.62603e-06		1	'Inflammation'	1.70695e-06		1	'Inflammation'	0.0341764		1	'Malignant'	1		1	'Malignant'	1		1	'Malignant'	1		1	'Malignant'	1
1	'Malignant'	0.535076		1	'Malignant'	0.998721		1	'Malignant'	0.901851		1	'Malignant'	0.999999		1	'Malignant'	0.99999		1	'Malignant'	1		1	'Malignant'	0.999999		1	'Malignant'	1
1	'Inflammation'	6.64699e-07		1	'Inflammation'	3.49025e-10		1	'Inflammation'	2.1101e-07		1	'Inflammation'	2.02247e-06		1	'Malignant'	1		1	'Malignant'	1		1	'Malignant'	0.999999		1	'Malignant'	1
1	'Inflammation'	0.000408957		1	'Inflammation'	0.00166488		1	'Inflammation'	0.0168037		1	'Inflammation'	0.1764		1	'Inflammation'	1.74212e-10		1	'Inflammation'	7.15349e-17		1	'Inflammation'	7.55441e-05		1	'Inflammation'	1.7212e-09
1	'Inflammation'	3.54903e-05		1	'Inflammation'	8.87648e-10		1	'Inflammation'	1.77882e-07		1	'Inflammation'	1.7118e-07		1	'Inflammation'	1.47967e-16		1	'Inflammation'	0.00221131		1	'Inflammation'	0.000553961		1	'Inflammation'	4.69001e-07
1	'Inflammation'	2.08711e-10		1	'Inflammation'	2.68774e-08		1	'Inflammation'	3.67495e-06		1	'Inflammation'	0.000590538		1	'Inflammation'	1.52585e-17		1	'Inflammation'	1.77655e-14		1	'Inflammation'	8.88324e-05		1	'Inflammation'	1.16134e-07
1	'Inflammation'	7.10183e-06		1	'Inflammation'	2.3792e-08		1	'Inflammation'	1.30543e-08		1	'Inflammation'	2.89704e-07		1	'Inflammation'	4.16818e-06		1	'Inflammation'	0.0463438		1	'Inflammation'	0.00779331		1	'Inflammation'	6.33748e-07
1	'Inflammation'	5.6945e-11		1	'Inflammation'	4.41982e-12		1	'Inflammation'	5.87692e-09		1	'Inflammation'	7.39225e-07		1	'Inflammation'	2.20288e-08		1	'Inflammation'	1.90214e-10		1	'Inflammation'	0.000127086		1	'Inflammation'	6.78915e-09
1	'Malignant'	0.999206		1	'Malignant'	0.999948		1	'Malignant'	0.998407		1	'Malignant'	0.999981		1	'Inflammation'	5.1503e-13		1	'Inflammation'	2.55319e-11		1	'Inflammation'	5.43688e-05		1	'Inflammation'	1.90888e-08
1	'Inflammation'	3.43561e-10		1	'Inflammation'	2.80901e-11		1	'Inflammation'	9.95523e-06		1	'Inflammation'	6.78677e-09		1	'Inflammation'	1.31246e-06		1	'Inflammation'	9.06747e-06		1	'Inflammation'	0.0641788		1	'Inflammation'	8.5213e-05
1	'Malignant'	0.999951		1	'Malignant'	1		1	'Malignant'	0.999983		1	'Malignant'	1		1	'Inflammation'	1.12332e-07		1	'Inflammation'	8.40256e-10		1	'Inflammation'	0.00035002		1	'Inflammation'	1.04658e-05
1	'Inflammation'	0.966279		1	'Inflammation'	0.312947		1	'Inflammation'	0.383836		1	'Inflammation'	0.724273		1	'Malignant'	0.997753		1	'Malignant'	1		1	'Malignant'	0.979346		1	'Malignant'	1
1	'Malignant'	0.997616		1	'Malignant'	1		1	'Malignant'	0.99261		1	'Malignant'	0.999998		1	'Malignant'	1		1	'Malignant'	1		1	'Malignant'	1		1	'Malignant'	1
1	'Inflammation'	0.000431888		1	'Inflammation'	4.19999e-06		1	'Inflammation'	0.000554669		1	'Inflammation'	0.000465914		1	'Malignant'	1		1	'Malignant'	1		1	'Malignant'	0.957645		1	'Malignant'	1
1	'Inflammation'	0.0184043		1	'Inflammation'	0.00487175		1	'Inflammation'	0.0224115		1	'Inflammation'	0.990005		1	'Inflammation'	7.31388e-14		1	'Inflammation'	7.56302e-06		1	'Inflammation'	0.00261244		1	'Inflammation'	2.5024e-05
1	'Malignant'	0.999935		1	'Malignant'	0.552786		1	'Malignant'	0.99903		1	'Malignant'	0.968347		1	'Inflammation'	3.00638e-25		1	'Inflammation'	5.63098e-13		1	'Inflammation'	0.000133822		1	'Inflammation'	9.19203e-09
1	'Inflammation'	9.35753e-05		1	'Inflammation'	3.08826e-05		1	'Inflammation'	0.000106515		1	'Inflammation'	1.66416e-05		1	'Malignant'	1		1	'Malignant'	1		1	'Malignant'	1		1	'Malignant'	0.999996
1	'Malignant'	0.999997		1	'Malignant'	1		1	'Malignant'	0.999997		1	'Malignant'	0.999859		1	'Malignant'	1		1	'Malignant'	1		1	'Malignant'	1		1	'Malignant'	1
1	'Malignant'	1		1	'Malignant'	0.998088		1	'Malignant'	0.999388		1	'Malignant'	1		1	'Inflammation'	9.00341e-26		1	'Inflammation'	6.98899e-15		1	'Inflammation'	5.07538e-05		1	'Inflammation'	1.59243e-11
1	'Inflammation'	0.000367256		1	'Inflammation'	7.09209e-08		1	'Inflammation'	1.24314e-07		1	'Inflammation'	3.36406e-08		1	'Malignant'	1		1	'Malignant'	0.999967		1	'Malignant'	0.73111		1	'Malignant'	0.999997
1	'Inflammation'	0.00118755		1	'Inflammation'	1.54706e-05		1	'Inflammation'	4.24862e-06		1	'Inflammation'	1.41913e-05		1	'Inflammation'	4.43548e-05		1	'Inflammation'	7.24126e-06		1	'Inflammation'	0.0113229		1	'Inflammation'	5.68621e-09
1	'Malignant'	0.995469		1	'Malignant'	1		1	'Malignant'	0.999995		1	'Malignant'	0.703724		1	'Malignant'	0.99986		1	'Malignant'	0.984487		1	'Malignant'	0.0534596		1	'Malignant'	0.999258
1	'Inflammation'	1.70444e-05		1	'Inflammation'	7.48422e-05		1	'Inflammation'	0.0389039		1	'Inflammation'	0.0017094		1	'Inflammation'	6.13994e-09		1	'Inflammation'	0.00165522		1	'Inflammation'	0.00220573		1	'Inflammation'	3.20225e-07
1	'Inflammation'	0.00183164		1	'Inflammation'	0.739746		1	'Inflammation'	0.914907		1	'Inflammation'	0.999383		1	'Inflammation'	7.44162e-06		1	'Inflammation'	3.11041e-06		1	'Inflammation'	0.00370905		1	'Inflammation'	3.05757e-09
1	'Inflammation'	0.00128217		1	'Inflammation'	2.45495e-05		1	'Inflammation'	0.175195		1	'Inflammation'	0.00146093		1	'Malignant'	1		1	'Malignant'	1		1	'Malignant'	1		1	'Malignant'	1
1	'Inflammation'	5.50648e-13		1	'Inflammation'	2.4275e-10		1	'Inflammation'	3.13785e-09		1	'Inflammation'	5.06435e-07		1	'Inflammation'	1.47462e-14		1	'Inflammation'	8.03435e-20		1	'Inflammation'	4.71853e-05		1	'Inflammation'	1.05716e-08
1	'Inflammation'	1.03562e-06		1	'Inflammation'	1.78502e-05		1	'Inflammation'	3.29619e-11		1	'Inflammation'	0.496042		1	'Inflammation'	3.31024e-21		1	'Inflammation'	4.24943e-12		1	'Inflammation'	5.66266e-05		1	'Inflammation'	9.77658e-10
1	'Malignant'	0.997993		1	'Malignant'	0.999482		1	'Malignant'	0.999682		1	'Malignant'	0.999919		1	'Inflammation'	2.62772e-11		1	'Inflammation'	6.18097e-05		1	'Inflammation'	0.00106283		1	'Inflammation'	7.60639e-06
1	'Inflammation'	0.000102571		1	'Inflammation'	8.29041e-06		1	'Inflammation'	0.000232321		1	'Inflammation'	8.30143e-05		1	'Malignant'	0.999999		1	'Malignant'	1		1	'Malignant'	0.996355		1	'Malignant'	1
1	'Malignant'	0.733874		1	'Malignant'	0.000136484		1	'Malignant'	0.776195		1	'Malignant'	0.999991		1	'Inflammation'	1.80107e-11		1	'Inflammation'	1.84624e-11		1	'Inflammation'	0.00512753		1	'Inflammation'	5.60857e-10
1	'Malignant'	0.999869		1	'Malignant'	0.932726		1	'Malignant'	0.998506		1	'Malignant'	0.999004		1	'Inflammation'	2.06161e-16		1	'Inflammation'	7.86693e-07		1	'Inflammation'	0.00027556		1	'Inflammation'	3.53659e-09
1	'Inflammation'	2.18754e-06		1	'Inflammation'	4.67793e-06		1	'Inflammation'	6.90894e-05		1	'Inflammation'	4.78526e-05		1	'Inflammation'	7.89257e-14		1	'Inflammation'	1.5353e-19		1	'Inflammation'	6.87534e-05		1	'Inflammation'	8.26533e-09
1	'Inflammation'	0.011188		1	'Inflammation'	2.44707e-06		1	'Inflammation'	0.0067854		1	'Inflammation'	1.49341e-05		1	'Inflammation'	9.965e-06		1	'Inflammation'	2.93024e-09		1	'Inflammation'	0.000301241		1	'Inflammation'	0.000631012
1	'Inflammation'	0.000340645		1	'Inflammation'	1.5631e-05		1	'Inflammation'	1.81901e-06		1	'Inflammation'	1.18366e-05		1	'Inflammation'	1.93198e-11		1	'Inflammation'	1.59788e-08		1	'Inflammation'	0.000380487		1	'Inflammation'	5.55702e-10
1	'Inflammation'	0.952537		1	'Inflammation'	0.113791		1	'Inflammation'	0.108602		1	'Inflammation'	0.000739097		1	'Inflammation'	4.67501e-11		1	'Inflammation'	0.0268806		1	'Inflammation'	0.000775502		1	'Inflammation'	2.04343e-06
1	'Inflammation'	0.000440844		1	'Inflammation'	4.11289e-05		1	'Inflammation'	0.000426494		1	'Inflammation'	7.90313e-06		1	'Malignant'	1		1	'Malignant'	1		1	'Malignant'	0.999843		1	'Malignant'	0.999989
1	'Inflammation'	7.59786e-06		1	'Inflammation'	1.34736e-09		1	'Inflammation'	4.78856e-08		1	'Inflammation'	2.60732e-05		1	'Inflammation'	5.40471e-23		1	'Inflammation'	6.65495e-19		1	'Inflammation'	4.70414e-05		1	'Inflammation'	2.31898e-07
1	'Malignant'	0.999806		1	'Malignant'	1		1	'Malignant'	0.999904		1	'Malignant'	0.999999		1	'Malignant'	1		1	'Malignant'	1		1	'Malignant'	0.999985		1	'Malignant'	1
1	'Inflammation'	0.00142282		1	'Inflammation'	3.14811e-06		1	'Inflammation'	0.000429753		1	'Inflammation'	0.0199457		1	'Inflammation'	2.9843e-08		1	'Inflammation'	8.45247e-11		1	'Inflammation'	0.000694042		1	'Inflammation'	4.96352e-07
1	'Malignant'	0.769285		1	'Malignant'	0.00524207		1	'Malignant'	0.084937		1	'Malignant'	0.997547		1	'Malignant'	1		1	'Malignant'	1		1	'Malignant'	0.999645		1	'Malignant'	1
1	'Inflammation'	2.31103e-06		1	'Inflammation'	9.02194e-08		1	'Inflammation'	5.96149e-05		1	'Inflammation'	0.00177418		1	'Malignant'	0.999998		1	'Malignant'	1		1	'Malignant'	0.992374		1	'Malignant'	1
1	'Malignant'	0.999998		1	'Malignant'	0.998625		1	'Malignant'	0.997838		1	'Malignant'	1		1	'Malignant'	1		1	'Malignant'	1		1	'Malignant'	1		1	'Malignant'	1
1	'Inflammation'	1.66814e-06		1	'Inflammation'	1.83809e-06		1	'Inflammation'	8.82899e-06		1	'Inflammation'	4.57426e-06		1	'Inflammation'	3.22156e-25		1	'Inflammation'	7.479e-11		1	'Inflammation'	8.86647e-05		1	'Inflammation'	1.27395e-08
1	'Inflammation'	0.138512		1	'Inflammation'	0.000186467		1	'Inflammation'	0.00026588		1	'Inflammation'	0.00888193		1	'Malignant'	0.999996		1	'Malignant'	1		1	'Malignant'	0.476471		1	'Malignant'	0.999945
1	'Malignant'	0.999991		1	'Malignant'	1		1	'Malignant'	1		1	'Malignant'	0.998163		1	'Inflammation'	6.31237e-12		1	'Inflammation'	3.30099e-08		1	'Inflammation'	0.00328986		1	'Inflammation'	5.99863e-07
1	'Malignant'	0.999869		1	'Malignant'	1		1	'Malignant'	1		1	'Malignant'	1		1	'Malignant'	1		1	'Malignant'	1		1	'Malignant'	0.967856		1	'Malignant'	0.99999
1	'Malignant'	0.635021		1	'Malignant'	0.999973		1	'Malignant'	0.997781		1	'Malignant'	0.999313		1	'Malignant'	1		1	'Malignant'	1		1	'Malignant'	0.994802		1	'Malignant'	1
1	'Inflammation'	0.0269738		1	'Inflammation'	6.42601e-05		1	'Inflammation'	0.00696685		1	'Inflammation'	0.0523892		1	'Malignant'	0.999997		1	'Malignant'	1		1	'Malignant'	0.999999		1	'Malignant'	1
1	'Inflammation'	0.000493123		1	'Inflammation'	2.92846e-07		1	'Inflammation'	0.00657015		1	'Inflammation'	0.000472287		1	'Inflammation'	4.13457e-26		1	'Inflammation'	5.00186e-23		1	'Inflammation'	6.88539e-05		1	'Inflammation'	1.31457e-08
1	'Malignant'	1		1	'Malignant'	1		1	'Malignant'	0.99996		1	'Malignant'	1		1	'Malignant'	1		1	'Malignant'	1		1	'Malignant'	1		1	'Malignant'	1
1	'Malignant'	1		1	'Malignant'	1		1	'Malignant'	1		1	'Malignant'	1		1	'Malignant'	0.999975		1	'Malignant'	1		1	'Malignant'	1		1	'Malignant'	1
1	'Malignant'	0.929001		1	'Malignant'	0.222634		1	'Malignant'	0.964146		1	'Malignant'	0.999971		1	'Malignant'	0.999967		1	'Malignant'	1		1	'Malignant'	0.984337		1	'Malignant'	1
1	'Inflammation'	1.95647e-08		1	'Inflammation'	1.07784e-10		1	'Inflammation'	4.07536e-06		1	'Inflammation'	3.2829e-06		1	'Inflammation'	5.99845e-05		1	'Inflammation'	4.23774e-06		1	'Inflammation'	0.0130367		1	'Inflammation'	1.44814e-14
1	'Inflammation'	0.000229218		1	'Inflammation'	3.02406e-08		1	'Inflammation'	3.31428e-06		1	'Inflammation'	2.11587e-07		1	'Malignant'	0.999996		1	'Malignant'	1		1	'Malignant'	0.998954		1	'Malignant'	0.430241
1	'Malignant'	0.999835		1	'Malignant'	0.999699		1	'Malignant'	0.995432		1	'Malignant'	0.995756		1	'Inflammation'	0.000485076		1	'Inflammation'	0.000345958		1	'Inflammation'	0.00230751		1	'Inflammation'	4.17598e-06
1	'Malignant'	0.999998		1	'Malignant'	1		1	'Malignant'	0.999998		1	'Malignant'	1		1	'Malignant'	0.999997		1	'Malignant'	1		1	'Malignant'	0.99902		1	'Malignant'	0.999989
1	'Inflammation'	2.61335e-09		1	'Inflammation'	6.45856e-12		1	'Inflammation'	2.39616e-09		1	'Inflammation'	2.41875e-10		1	'Malignant'	0.999672		1	'Malignant'	0.999997		1	'Malignant'	0.751962		1	'Malignant'	0.996507
1	'Malignant'	0.999757		1	'Malignant'	1		1	'Malignant'	0.998986		1	'Malignant'	0.999858		1	'Inflammation'	5.02405e-19		1	'Inflammation'	6.81083e-08		1	'Inflammation'	5.02481e-05		1	'Inflammation'	1.53996e-09
1	'Malignant'	0.999838		1	'Malignant'	0.999978		1	'Malignant'	0.99712		1	'Malignant'	0.99999		1	'Malignant'	0.999952		1	'Malignant'	1		1	'Malignant'	0.999999		1	'Malignant'	1
1	'Malignant'	0.997928		1	'Malignant'	1		1	'Malignant'	0.984687		1	'Malignant'	0.999948		1	'Malignant'	1		1	'Malignant'	1		1	'Malignant'	0.999971		1	'Malignant'	1
1	'Inflammation'	7.72335e-06		1	'Inflammation'	7.54471e-09		1	'Inflammation'	2.68838e-05		1	'Inflammation'	0.000177473		1	'Inflammation'	2.17253e-11		1	'Inflammation'	1.38066e-09		1	'Inflammation'	0.00204973		1	'Inflammation'	6.40346e-07
1	'Inflammation'	0.0638983		1	'Inflammation'	1.3186e-06		1	'Inflammation'	0.0211028		1	'Inflammation'	0.999417		1	'Malignant'	0.999969		1	'Malignant'	1		1	'Malignant'	0.999917		1	'Malignant'	1
1	'Inflammation'	6.82613e-13		1	'Inflammation'	4.43747e-11		1	'Inflammation'	1.07161e-14		1	'Inflammation'	4.42801e-06		1	'Inflammation'	2.00385e-23		1	'Inflammation'	1.51102e-17		1	'Inflammation'	4.70019e-05		1	'Inflammation'	1.9197e-10
1	'Inflammation'	0.614364		1	'Inflammation'	0.108279		1	'Inflammation'	0.729807		1	'Inflammation'	0.949589		1	'Inflammation'	0.000220973		1	'Inflammation'	1.22217e-07		1	'Inflammation'	0.000120668		1	'Inflammation'	1.65608e-08
1	'Malignant'	0.999936		1	'Malignant'	0.997235		1	'Malignant'	0.999236		1	'Malignant'	0.999907		1	'Inflammation'	2.08518e-13		1	'Inflammation'	7.2422e-06		1	'Inflammation'	6.80951e-05		1	'Inflammation'	0.000112426
1	'Malignant'	0.996798		1	'Malignant'	0.955152		1	'Malignant'	0.951971		1	'Malignant'	0.999266		1	'Malignant'	0.999498		1	'Malignant'	0.997337		1	'Malignant'	0.798175		1	'Malignant'	0.98162
1	'Inflammation'	1.50174e-05		1	'Inflammation'	1.78472e-10		1	'Inflammation'	6.45402e-05		1	'Inflammation'	3.8543e-06		1	'Inflammation'	1.36197e-09		1	'Inflammation'	2.541e-16		1	'Inflammation'	5.59054e-05		1	'Inflammation'	4.3835e-07
1	'Malignant'	0.999503		1	'Malignant'	0.999834		1	'Malignant'	0.999971		1	'Malignant'	0.999972		1	'Inflammation'	0.000147045		1	'Inflammation'	0.00116771		1	'Inflammation'	0.00269456		1	'Inflammation'	4.80514e-05
1	'Inflammation'	7.44961e-12		1	'Inflammation'	4.31454e-12		1	'Inflammation'	2.4705e-07		1	'Inflammation'	6.52726e-10		1	'Malignant'	1		1	'Malignant'	1		1	'Malignant'	1		1	'Malignant'	1
1	'Malignant'	0.999736		1	'Malignant'	1		1	'Malignant'	1		1	'Malignant'	1		1	'Inflammation'	3.97493e-19		1	'Inflammation'	1.5571e-13		1	'Inflammation'	5.82581e-05		1	'Inflammation'	2.15494e-10
1	'Malignant'	0.55466		1	'Malignant'	0.999953		1	'Malignant'	0.96984		1	'Malignant'	0.048675		1	'Malignant'	1		1	'Malignant'	1		1	'Malignant'	1		1	'Malignant'	1
1	'Inflammation'	0.00330211		1	'Inflammation'	0.986026		1	'Inflammation'	0.102268		1	'Inflammation'	0.00140567		1	'Malignant'	0.999977		1	'Malignant'	1		1	'Malignant'	1		1	'Malignant'	1
1	'Malignant'	0.97116		1	'Malignant'	1		1	'Malignant'	0.999452		1	'Malignant'	0.997898		1	'Malignant'	0.99988		1	'Malignant'	1		1	'Malignant'	0.989357		1	'Malignant'	0.998876
1	'Malignant'	0.977856		1	'Malignant'	0.999986		1	'Malignant'	0.68651		1	'Malignant'	0.999716		1	'Inflammation'	3.09857e-09		1	'Inflammation'	2.2374e-08		1	'Inflammation'	0.00324236		1	'Inflammation'	6.17356e-07
1	'Inflammation'	7.11285e-07		1	'Inflammation'	2.36201e-09		1	'Inflammation'	2.76535e-07		1	'Inflammation'	9.11325e-05		1	'Malignant'	1		1	'Malignant'	1		1	'Malignant'	0.999968		1	'Malignant'	1
1	'Malignant'	0.998412		1	'Malignant'	0.999991		1	'Malignant'	0.999745		1	'Malignant'	0.999997		1	'Malignant'	0.0757613		1	'Malignant'	0.999999		1	'Malignant'	0.506325		1	'Malignant'	0.999475
1	'Inflammation'	0.00225933		1	'Inflammation'	3.33994e-07		1	'Inflammation'	0.116126		1	'Inflammation'	0.000220205		1	'Inflammation'	2.08526e-23		1	'Inflammation'	2.41433e-11		1	'Inflammation'	7.91093e-05		1	'Inflammation'	3.03202e-10
1	'Malignant'	0.999996		1	'Malignant'	0.999996		1	'Malignant'	0.99989		1	'Malignant'	0.999999		1	'Inflammation'	3.95468e-18		1	'Inflammation'	1.53776e-06		1	'Inflammation'	9.13389e-05		1	'Inflammation'	0.000251049
1	'Malignant'	0.999998		1	'Malignant'	1		1	'Malignant'	1		1	'Malignant'	0.999998		1	'Malignant'	0.149026		1	'Malignant'	0.984942		1	'Malignant'	0.406124		1	'Malignant'	0.39288
1	'Inflammation'	2.17465e-05		1	'Inflammation'	5.37734e-08		1	'Inflammation'	5.93845e-07		1	'Inflammation'	1.30969e-08		1	'Inflammation'	1.1041e-19		1	'Inflammation'	1.68236e-15		1	'Inflammation'	6.33616e-05		1	'Inflammation'	1.42511e-10
1	'Malignant'	0.999949		1	'Malignant'	0.999999		1	'Malignant'	1		1	'Malignant'	0.999913		1	'Malignant'	1		1	'Malignant'	1		1	'Malignant'	0.25907		1	'Malignant'	1
1	'Inflammation'	7.56836e-07		1	'Inflammation'	3.06617e-06		1	'Inflammation'	1.09766e-12		1	'Inflammation'	0.000411768		1	'Malignant'	0.990939		1	'Malignant'	0.14394		1	'Malignant'	0.107951		1	'Malignant'	0.67799
1	'Inflammation'	2.02781e-07		1	'Inflammation'	1.20503e-09		1	'Inflammation'	3.59856e-07		1	'Inflammation'	1.25207e-07		1	'Inflammation'	6.57209e-43		1	'Inflammation'	9.54897e-11		1	'Inflammation'	0.000491574		1	'Inflammation'	1.33554e-10
1	'Malignant'	0.990999		1	'Malignant'	0.999915		1	'Malignant'	0.990763		1	'Malignant'	0.380972		1	'Inflammation'	3.03716e-16		1	'Inflammation'	6.39069e-17		1	'Inflammation'	5.78256e-05		1	'Inflammation'	2.02399e-08
1	'Malignant'	0.990916		1	'Malignant'	0.999956		1	'Malignant'	0.988758		1	'Malignant'	0.996806		1	'Inflammation'	5.28516e-06		1	'Inflammation'	1.1681e-05		1	'Inflammation'	0.326453		1	'Inflammation'	2.70332e-07
1	'Inflammation'	5.26564e-07		1	'Inflammation'	0.00011938		1	'Inflammation'	0.211134		1	'Inflammation'	0.000177429		1	'Malignant'	1		1	'Malignant'	0.985969		1	'Malignant'	0.0281983		1	'Malignant'	0.983048
1	'Inflammation'	1.39496e-06		1	'Inflammation'	4.23124e-05		1	'Inflammation'	0.00011561		1	'Inflammation'	0.0015881		1	'Malignant'	0.998518		1	'Malignant'	0.997895		1	'Malignant'	0.632465		1	'Malignant'	0.986593
1	'Inflammation'	3.83098e-06		1	'Inflammation'	9.90149e-06		1	'Inflammation'	7.84268e-07		1	'Inflammation'	0.000241704		1	'Malignant'	0.999803		1	'Malignant'	1		1	'Malignant'	0.999993		1	'Malignant'	1
1	'Inflammation'	1.08084e-09		1	'Inflammation'	5.09265e-11		1	'Inflammation'	2.39264e-07		1	'Inflammation'	1.09189e-05		1	'Inflammation'	2.62947e-16		1	'Inflammation'	8.73898e-15		1	'Inflammation'	0.000115899		1	'Inflammation'	3.31658e-10
1	'Inflammation'	0.00643223		1	'Inflammation'	0.000522335		1	'Inflammation'	0.0713833		1	'Inflammation'	0.00626124		1	'Inflammation'	2.47983e-18		1	'Inflammation'	1.64575e-11		1	'Inflammation'	8.47501e-05		1	'Inflammation'	6.79919e-12
1	'Inflammation'	0.00032207		1	'Inflammation'	1.45045e-05		1	'Inflammation'	0.0264618		1	'Inflammation'	0.356015		1	'Inflammation'	5.88701e-05		1	'Inflammation'	1.60414e-06		1	'Inflammation'	0.00212571		1	'Inflammation'	9.82523e-06
1	'Inflammation'	0.636038		1	'Inflammation'	0.0348113		1	'Inflammation'	0.146379		1	'Inflammation'	0.00753631		1	'Inflammation'	1.97405e-14		1	'Inflammation'	2.50788e-15		1	'Inflammation'	6.83205e-05		1	'Inflammation'	3.86261e-09
1	'Malignant'	0.997454		1	'Malignant'	1		1	'Malignant'	0.999904		1	'Malignant'	1		1	'Malignant'	1		1	'Malignant'	1		1	'Malignant'	0.999622		1	'Malignant'	1
1	'Inflammation'	7.09236e-09		1	'Inflammation'	2.29409e-08		1	'Inflammation'	1.27147e-05		1	'Inflammation'	8.15195e-05		1	'Malignant'	1		1	'Malignant'	1		1	'Malignant'	0.90813		1	'Malignant'	0.999681
1	'Inflammation'	5.58787e-07		1	'Inflammation'	1.57042e-08		1	'Inflammation'	1.94899e-07		1	'Inflammation'	2.17756e-07		1	'Malignant'	0.999999		1	'Malignant'	0.995504		1	'Malignant'	0.699718		1	'Malignant'	0.995373
1	'Inflammation'	3.31243e-06		1	'Inflammation'	2.40134e-10		1	'Inflammation'	2.51327e-07		1	'Inflammation'	0.00109767		1	'Malignant'	0.999573		1	'Malignant'	0.999995		1	'Malignant'	0.797201		1	'Malignant'	0.999971
1	'Inflammation'	1.0632e-08		1	'Inflammation'	1.32816e-09		1	'Inflammation'	1.7913e-06		1	'Inflammation'	0.0087848		1	'Malignant'	1		1	'Malignant'	1		1	'Malignant'	0.999998		1	'Malignant'	1
1	'Malignant'	1		1	'Malignant'	0.999922		1	'Malignant'	0.999974		1	'Malignant'	1		1	'Malignant'	0.857843		1	'Malignant'	0.999984		1	'Malignant'	0.138739		1	'Malignant'	0.99828
1	'Malignant'	0.999999		1	'Malignant'	0.999992		1	'Malignant'	0.999752		1	'Malignant'	0.999998		1	'Inflammation'	3.18355e-10		1	'Inflammation'	2.31239e-05		1	'Inflammation'	0.000257741		1	'Inflammation'	5.77122e-09
1	'Inflammation'	0.227808		1	'Inflammation'	0.997109		1	'Inflammation'	0.853828		1	'Inflammation'	0.00428321		1	'Inflammation'	0.00565823		1	'Inflammation'	0.999991		1	'Inflammation'	0.30091		1	'Inflammation'	0.000116917
1	'Malignant'	0.999984		1	'Malignant'	1		1	'Malignant'	0.99991		1	'Malignant'	0.999832		1	'Inflammation'	5.4094e-06		1	'Inflammation'	0.000312876		1	'Inflammation'	0.00775226		1	'Inflammation'	2.34222e-07
1	'Malignant'	0.993192		1	'Malignant'	1		1	'Malignant'	1		1	'Malignant'	0.999999		1	'Malignant'	1		1	'Malignant'	1		1	'Malignant'	0.999799		1	'Malignant'	1
1	'Inflammation'	1.59332e-07		1	'Inflammation'	2.63585e-09		1	'Inflammation'	1.25741e-07		1	'Inflammation'	5.35452e-06		1	'Inflammation'	1.49793e-12		1	'Inflammation'	7.99238e-19		1	'Inflammation'	5.10288e-05		1	'Inflammation'	7.67781e-14
1	'Malignant'	0.999731		1	'Malignant'	0.999998		1	'Malignant'	0.990879		1	'Malignant'	0.999574		1	'Inflammation'	5.21894e-06		1	'Inflammation'	0.0315794		1	'Inflammation'	0.00753965		1	'Inflammation'	7.36082e-08
1	'Malignant'	0.999983		1	'Malignant'	0.999999		1	'Malignant'	0.999951		1	'Malignant'	0.999995		1	'Malignant'	1		1	'Malignant'	1		1	'Malignant'	0.973856		1	'Malignant'	1
1	'Malignant'	0.994974		1	'Malignant'	0.999946		1	'Malignant'	0.999587		1	'Malignant'	0.788052		1	'Inflammation'	1.52827e-20		1	'Inflammation'	3.65636e-12		1	'Inflammation'	0.000381585		1	'Inflammation'	3.10604e-13
1	'Malignant'	0.999994		1	'Malignant'	1		1	'Malignant'	0.999958		1	'Malignant'	1		1	'Malignant'	0.999996		1	'Malignant'	1		1	'Malignant'	1		1	'Malignant'	1
1	'Malignant'	0.999993		1	'Malignant'	0.999999		1	'Malignant'	0.999906		1	'Malignant'	0.999992		1	'Inflammation'	1.70411e-23		1	'Inflammation'	4.5415e-13		1	'Inflammation'	0.000168171		1	'Inflammation'	1.00641e-07
1	'Malignant'	0.999998		1	'Malignant'	1		1	'Malignant'	0.999985		1	'Malignant'	1		1	'Malignant'	1		1	'Malignant'	1		1	'Malignant'	0.992356		1	'Malignant'	1
1	'Malignant'	0.996148		1	'Malignant'	0.886536		1	'Malignant'	0.977535		1	'Malignant'	0.999868		1	'Inflammation'	6.38457e-06		1	'Inflammation'	1.11193e-07		1	'Inflammation'	9.52261e-05		1	'Inflammation'	2.90064e-05
1	'Inflammation'	0.000191364		1	'Inflammation'	8.62207e-05		1	'Inflammation'	0.000487018		1	'Inflammation'	0.000529019		1	'Inflammation'	8.75296e-06		1	'Inflammation'	0.421565		1	'Inflammation'	0.02577		1	'Inflammation'	1.58139e-05
1	'Malignant'	0.999804		1	'Malignant'	1		1	'Malignant'	0.999743		1	'Malignant'	1		1	'Inflammation'	2.18879e-07		1	'Inflammation'	4.46762e-05		1	'Inflammation'	0.0136955		1	'Inflammation'	9.20842e-10
1	'Inflammation'	0.000389619		1	'Inflammation'	9.89385e-08		1	'Inflammation'	6.34404e-10		1	'Inflammation'	4.64946e-08		1	'Malignant'	0.957573		1	'Malignant'	1		1	'Malignant'	0.101355		1	'Malignant'	0.168211
1	'Malignant'	0.448402		1	'Malignant'	0.159666		1	'Malignant'	0.893654		1	'Malignant'	0.999192		1	'Malignant'	0.998561		1	'Malignant'	1		1	'Malignant'	0.997414		1	'Malignant'	0.999998
1	'Inflammation'	0.974406		1	'Inflammation'	0.96213		1	'Inflammation'	0.958678		1	'Inflammation'	0.982869		1	'Inflammation'	2.55424e-13		1	'Inflammation'	2.588e-12		1	'Inflammation'	8.17493e-05		1	'Inflammation'	4.22197e-09
1	'Malignant'	1		1	'Malignant'	0.999976		1	'Malignant'	0.999648		1	'Malignant'	1		1	'Malignant'	1		1	'Malignant'	1		1	'Malignant'	0.724027		1	'Malignant'	1
1	'Malignant'	0.977192		1	'Malignant'	1		1	'Malignant'	1		1	'Malignant'	0.999083		1	'Inflammation'	0.000277186		1	'Inflammation'	0.0138119		1	'Inflammation'	0.0329103		1	'Inflammation'	3.50998e-07
1	'Inflammation'	0.00374055		1	'Inflammation'	0.218596		1	'Inflammation'	0.887047		1	'Inflammation'	0.174308		1	'Inflammation'	0.000104501		1	'Inflammation'	1.70701e-06		1	'Inflammation'	6.42527e-05		1	'Inflammation'	1.5626e-05
1	'Malignant'	0.995484		1	'Malignant'	1		1	'Malignant'	0.999895		1	'Malignant'	1		1	'Inflammation'	0.000264856		1	'Inflammation'	0.0479124		1	'Inflammation'	0.0726761		1	'Inflammation'	3.52134e-09
1	'Inflammation'	0.465654		1	'Inflammation'	0.967822		1	'Inflammation'	0.339045		1	'Inflammation'	0.00703861		1	'Malignant'	1		1	'Malignant'	1		1	'Malignant'	0.995446		1	'Malignant'	1
1	'Inflammation'	0.000419826		1	'Inflammation'	0.000401993		1	'Inflammation'	0.000402051		1	'Inflammation'	5.05339e-05		1	'Inflammation'	2.41256e-12		1	'Inflammation'	4.07255e-07		1	'Inflammation'	0.000258279		1	'Inflammation'	6.08159e-08
1	'Malignant'	1		1	'Malignant'	0.999956		1	'Malignant'	0.999988		1	'Malignant'	0.999988		1	'Inflammation'	5.67652e-09		1	'Inflammation'	0.99329		1	'Inflammation'	0.0666386		1	'Inflammation'	6.01791e-05
1	'Inflammation'	4.30647e-06		1	'Inflammation'	3.86874e-06		1	'Inflammation'	0.000240794		1	'Inflammation'	9.57472e-07		1	'Inflammation'	8.08744e-24		1	'Inflammation'	2.7639e-13		1	'Inflammation'	7.71246e-05		1	'Inflammation'	9.50717e-13
1	'Inflammation'	0.0114223		1	'Inflammation'	0.291608		1	'Inflammation'	0.285145		1	'Inflammation'	0.67674		1	'Malignant'	0.999998		1	'Malignant'	1		1	'Malignant'	0.899766		1	'Malignant'	0.974592
1	'Malignant'	0.971843		1	'Malignant'	0.686666		1	'Malignant'	0.988027		1	'Malignant'	0.0232143		1	'Malignant'	1		1	'Malignant'	1		1	'Malignant'	0.99996		1	'Malignant'	0.999999
1	'Inflammation'	1.45794e-07		1	'Inflammation'	1.03936e-08		1	'Inflammation'	0.00019609		1	'Inflammation'	0.104323		1	'Inflammation'	6.1195e-07		1	'Inflammation'	1.2791e-05		1	'Inflammation'	0.000579132		1	'Inflammation'	3.88457e-08
1	'Inflammation'	0.000132599		1	'Inflammation'	8.34368e-09		1	'Inflammation'	2.7743e-05		1	'Inflammation'	2.87189e-05		1	'Malignant'	1		1	'Malignant'	1		1	'Malignant'	0.987516		1	'Malignant'	1
1	'Malignant'	1		1	'Malignant'	0.991939		1	'Malignant'	0.999752		1	'Malignant'	0.999955		1	'Inflammation'	0.000551521		1	'Inflammation'	0.260023		1	'Inflammation'	0.00778215		1	'Inflammation'	5.44517e-07
1	'Malignant'	0.987104		1	'Malignant'	0.99998		1	'Malignant'	0.969066		1	'Malignant'	0.801073		1	'Inflammation'	5.60699e-16		1	'Inflammation'	5.39514e-14		1	'Inflammation'	0.000138586		1	'Inflammation'	1.11198e-07
1	'Inflammation'	3.16527e-05		1	'Inflammation'	5.40849e-07		1	'Inflammation'	6.54055e-08		1	'Inflammation'	3.94651e-09		1	'Inflammation'	1.96446e-11		1	'Inflammation'	5.3107e-16		1	'Inflammation'	5.35378e-05		1	'Inflammation'	6.45875e-09
1	'Inflammation'	0.0411923		1	'Inflammation'	8.87563e-05		1	'Inflammation'	0.00257416		1	'Inflammation'	0.00109318		1	'Malignant'	0.999999		1	'Malignant'	1		1	'Malignant'	1		1	'Malignant'	1
1	'Malignant'	0.595944		1	'Malignant'	1		1	'Malignant'	0.999987		1	'Malignant'	0.999981		1	'Malignant'	1		1	'Malignant'	1		1	'Malignant'	0.999486		1	'Malignant'	1
1	'Malignant'	0.999999		1	'Malignant'	0.994847		1	'Malignant'	0.998525		1	'Malignant'	0.965926		1	'Malignant'	1		1	'Malignant'	1		1	'Malignant'	1		1	'Malignant'	1
1	'Malignant'	0.997818		1	'Malignant'	0.999998		1	'Malignant'	0.00990765		1	'Malignant'	0.92989		1	'Inflammation'	9.06241e-17		1	'Inflammation'	3.88851e-12		1	'Inflammation'	9.0842e-05		1	'Inflammation'	1.50054e-09
1	'Inflammation'	0.000826602		1	'Inflammation'	0.000166987		1	'Inflammation'	0.00352312		1	'Inflammation'	0.00212112		1	'Malignant'	1		1	'Malignant'	1		1	'Malignant'	0.99945		1	'Malignant'	1
1	'Inflammation'	1.26511e-05		1	'Inflammation'	1.80918e-05		1	'Inflammation'	4.23318e-05		1	'Inflammation'	3.18651e-06		1	'Malignant'	0.999983		1	'Malignant'	1		1	'Malignant'	0.998205		1	'Malignant'	0.999985
1	'Malignant'	0.999998		1	'Malignant'	0.334343		1	'Malignant'	0.479982		1	'Malignant'	0.999924		1	'Malignant'	1		1	'Malignant'	1		1	'Malignant'	1		1	'Malignant'	1
1	'Inflammation'	0.716953		1	'Inflammation'	0.000551308		1	'Inflammation'	0.000297858		1	'Inflammation'	0.989445		1	'Malignant'	0.999992		1	'Malignant'	0.999999		1	'Malignant'	0.672987		1	'Malignant'	0.999994
1	'Malignant'	0.999993		1	'Malignant'	0.999992		1	'Malignant'	0.999967		1	'Malignant'	1		1	'Malignant'	0.999983		1	'Malignant'	1		1	'Malignant'	0.897038		1	'Malignant'	0.99986
1	'Inflammation'	0.0140315		1	'Inflammation'	9.36848e-06		1	'Inflammation'	0.177323		1	'Inflammation'	0.00334476		1	'Malignant'	1		1	'Malignant'	1		1	'Malignant'	0.999993		1	'Malignant'	1
1	'Malignant'	0.999044		1	'Malignant'	0.937116		1	'Malignant'	0.999548		1	'Malignant'	0.999995		1	'Inflammation'	1.38263e-27		1	'Inflammation'	1.91332e-14		1	'Inflammation'	8.51291e-05		1	'Inflammation'	1.92412e-10
1	'Malignant'	0.999226		1	'Malignant'	0.620959		1	'Malignant'	0.997282		1	'Malignant'	0.989239		1	'Malignant'	1		1	'Malignant'	1		1	'Malignant'	0.999888		1	'Malignant'	1
1	'Malignant'	0.996727		1	'Malignant'	0.998865		1	'Malignant'	0.97129		1	'Malignant'	0.456765		1	'Inflammation'	3.76756e-08		1	'Inflammation'	9.09179e-12		1	'Inflammation'	0.0124847		1	'Inflammation'	1.82196e-11
1	'Inflammation'	0.0005137		1	'Inflammation'	3.22289e-07		1	'Inflammation'	4.26026e-07		1	'Inflammation'	2.95676e-06		1	'Inflammation'	1.42391e-05		1	'Inflammation'	1.86682e-06		1	'Inflammation'	0.000632741		1	'Inflammation'	0.00286537
1	'Malignant'	0.999881		1	'Malignant'	0.996839		1	'Malignant'	0.993385		1	'Malignant'	0.99999		1	'Malignant'	0.999892		1	'Malignant'	1		1	'Malignant'	0.999856		1	'Malignant'	1
1	'Inflammation'	0.029089		1	'Inflammation'	1.16697e-05		1	'Inflammation'	0.31158		1	'Inflammation'	0.00752872		1	'Inflammation'	9.10217e-26		1	'Inflammation'	2.86125e-08		1	'Inflammation'	0.00036677		1	'Inflammation'	2.13765e-09
1	'Inflammation'	0.000698539		1	'Inflammation'	7.53818e-06		1	'Inflammation'	0.00284504		1	'Inflammation'	1.59291e-08		1	'Malignant'	0.999877		1	'Malignant'	1		1	'Malignant'	0.999946		1	'Malignant'	0.999985
1	'Inflammation'	4.50404e-08		1	'Inflammation'	2.98562e-08		1	'Inflammation'	2.67922e-07		1	'Inflammation'	0.000248153		1	'Malignant'	0.999993		1	'Malignant'	1		1	'Malignant'	1		1	'Malignant'	1
1	'Malignant'	0.999797		1	'Malignant'	0.153614		1	'Malignant'	0.993865		1	'Malignant'	0.998923		1	'Malignant'	0.999216		1	'Malignant'	0.999999		1	'Malignant'	0.670375		1	'Malignant'	0.998186
1	'Inflammation'	1.91205e-12		1	'Inflammation'	4.02327e-11		1	'Inflammation'	2.27561e-07		1	'Inflammation'	4.50586e-07		1	'Malignant'	1		1	'Malignant'	1		1	'Malignant'	0.926906		1	'Malignant'	1
1	'Inflammation'	0.0331849		1	'Inflammation'	0.0171464		1	'Inflammation'	0.749357		1	'Inflammation'	2.67517e-07		1	'Inflammation'	4.08921e-07		1	'Inflammation'	0.000559659		1	'Inflammation'	0.000247931		1	'Inflammation'	4.29897e-05
1	'Malignant'	0.999929		1	'Malignant'	1		1	'Malignant'	0.999998		1	'Malignant'	1		1	'Inflammation'	1.03901e-13		1	'Inflammation'	1.63949e-22		1	'Inflammation'	4.93718e-05		1	'Inflammation'	4.41131e-11
1	'Malignant'	0.968135		1	'Malignant'	1		1	'Malignant'	0.999791		1	'Malignant'	0.995848		1	'Inflammation'	1.43192e-14		1	'Inflammation'	4.50209e-09		1	'Inflammation'	0.000337058		1	'Inflammation'	7.60626e-10
1	'Inflammation'	0.00271204		1	'Inflammation'	0.686421		1	'Inflammation'	0.897265		1	'Inflammation'	0.999976		1	'Malignant'	1		1	'Malignant'	1		1	'Malignant'	0.998958		1	'Malignant'	1
1	'Malignant'	0.66311		1	'Malignant'	0.98478		1	'Malignant'	0.996003		1	'Malignant'	0.0609864		1	'Inflammation'	2.83619e-14		1	'Inflammation'	6.01214e-15		1	'Inflammation'	4.78747e-05		1	'Inflammation'	3.93766e-06
1	'Malignant'	0.999996		1	'Malignant'	1		1	'Malignant'	1		1	'Malignant'	1		1	'Inflammation'	1.02213e-05		1	'Inflammation'	8.05412e-05		1	'Inflammation'	0.000929668		1	'Inflammation'	3.43647e-07
1	'Malignant'	0.00348809		1	'Malignant'	0.854566		1	'Malignant'	0.929116		1	'Malignant'	0.642924		1	'Inflammation'	8.72913e-07		1	'Inflammation'	0.000639573		1	'Inflammation'	0.013585		1	'Inflammation'	0.0265201
1	'Malignant'	0.996736		1	'Malignant'	0.164892		1	'Malignant'	0.999722		1	'Malignant'	0.995856		1	'Malignant'	0.999959		1	'Malignant'	1		1	'Malignant'	0.999979		1	'Malignant'	1
1	'Inflammation'	9.67107e-09		1	'Inflammation'	3.28856e-08		1	'Inflammation'	5.4126e-06		1	'Inflammation'	2.05582e-07		1	'Inflammation'	4.34935e-13		1	'Inflammation'	1.26071e-08		1	'Inflammation'	0.0019245		1	'Inflammation'	1.08903e-08
1	'Malignant'	0.999952		1	'Malignant'	0.722175		1	'Malignant'	0.741061		1	'Malignant'	1		1	'Inflammation'	2.73988e-19		1	'Inflammation'	9.85831e-15		1	'Inflammation'	5.21762e-05		1	'Inflammation'	7.29079e-07
1	'Malignant'	0.999997		1	'Malignant'	1		1	'Malignant'	0.997689		1	'Malignant'	1		1	'Inflammation'	9.41479e-10		1	'Inflammation'	0.000226639		1	'Inflammation'	0.0150323		1	'Inflammation'	2.72343e-07
1	'Malignant'	0.999857		1	'Malignant'	0.999628		1	'Malignant'	0.999071		1	'Malignant'	0.999985		1	'Inflammation'	0.00687106		1	'Inflammation'	0.00751814		1	'Inflammation'	0.531713		1	'Inflammation'	1.51473e-07
1	'Malignant'	0.999955		1	'Malignant'	1		1	'Malignant'	0.999875		1	'Malignant'	1		1	'Malignant'	0.999992		1	'Malignant'	1		1	'Malignant'	1		1	'Malignant'	0.999999
1	'Malignant'	0.999981		1	'Malignant'	0.999615		1	'Malignant'	0.997106		1	'Malignant'	0.999943		1	'Inflammation'	1.8026e-15		1	'Inflammation'	6.25845e-11		1	'Inflammation'	7.30698e-05		1	'Inflammation'	2.62412e-14
1	'Malignant'	0.99981		1	'Malignant'	0.999993		1	'Malignant'	0.99982		1	'Malignant'	0.999995		1	'Malignant'	1		1	'Malignant'	1		1	'Malignant'	0.99999		1	'Malignant'	1
1	'Malignant'	0.997231		1	'Malignant'	1		1	'Malignant'	1		1	'Malignant'	1		1	'Malignant'	1		1	'Malignant'	1		1	'Malignant'	0.999998		1	'Malignant'	1
1	'Inflammation'	7.06552e-05		1	'Inflammation'	0.000543874		1	'Inflammation'	0.0208858		1	'Inflammation'	2.10299e-07		1	'Inflammation'	2.12357e-24		1	'Inflammation'	4.41803e-07		1	'Inflammation'	0.000331664		1	'Inflammation'	5.23094e-05
1	'Malignant'	1		1	'Malignant'	0.999999		1	'Malignant'	1		1	'Malignant'	0.999977		1	'Inflammation'	1.37577e-09		1	'Inflammation'	8.91615e-05		1	'Inflammation'	0.00166177		1	'Inflammation'	5.25586e-10
1	'Inflammation'	0.0556424		1	'Inflammation'	6.13943e-05		1	'Inflammation'	1.26585e-05		1	'Inflammation'	0.000348069		1	'Malignant'	0.999966		1	'Malignant'	1		1	'Malignant'	0.983865		1	'Malignant'	0.999982
1	'Malignant'	1		1	'Malignant'	1		1	'Malignant'	0.999999		1	'Malignant'	1		1	'Inflammation'	3.04904e-22		1	'Inflammation'	3.31417e-13		1	'Inflammation'	5.89097e-05		1	'Inflammation'	4.71561e-10
1	'Inflammation'	0.00603976		1	'Inflammation'	0.0168375		1	'Inflammation'	0.0103922		1	'Inflammation'	0.990236		1	'Inflammation'	3.66894e-09		1	'Inflammation'	1.94192e-11		1	'Inflammation'	6.64888e-05		1	'Inflammation'	3.21455e-12
1	'Inflammation'	0.0138971		1	'Inflammation'	1.4556e-05		1	'Inflammation'	3.03656e-05		1	'Inflammation'	1.09216e-08		1	'Malignant'	0.999985		1	'Malignant'	1		1	'Malignant'	1		1	'Malignant'	1
1	'Inflammation'	0.973921		1	'Inflammation'	0.0129768		1	'Inflammation'	0.069474		1	'Inflammation'	0.0297935		1	'Inflammation'	1.2809e-05		1	'Inflammation'	3.29171e-12		1	'Inflammation'	0.000226611		1	'Inflammation'	0.000269641
1	'Inflammation'	0.000546044		1	'Inflammation'	2.66812e-06		1	'Inflammation'	0.0385182		1	'Inflammation'	1.98928e-05		1	'Inflammation'	1.03158e-19		1	'Inflammation'	2.2085e-16		1	'Inflammation'	6.10506e-05		1	'Inflammation'	2.59281e-12
1	'Malignant'	0.999903		1	'Malignant'	0.997971		1	'Malignant'	0.999968		1	'Malignant'	1		1	'Inflammation'	1.10047e-23		1	'Inflammation'	3.7606e-11		1	'Inflammation'	5.12181e-05		1	'Inflammation'	7.64099e-07
1	'Malignant'	0.999414		1	'Malignant'	0.999793		1	'Malignant'	0.999727		1	'Malignant'	0.999987		1	'Inflammation'	0.00877073		1	'Inflammation'	0.154721		1	'Inflammation'	0.00378054		1	'Inflammation'	0.0250438
1	'Inflammation'	0.105829		1	'Inflammation'	0.0136037		1	'Inflammation'	0.959292		1	'Inflammation'	0.0652217		1	'Malignant'	1		1	'Malignant'	1		1	'Malignant'	0.999997		1	'Malignant'	1
1	'Malignant'	0.951791		1	'Malignant'	0.989086		1	'Malignant'	0.514087		1	'Malignant'	0.528257		1	'Malignant'	1		1	'Malignant'	1		1	'Malignant'	1		1	'Malignant'	1
1	'Inflammation'	7.96318e-05		1	'Inflammation'	9.80555e-06		1	'Inflammation'	0.0124195		1	'Inflammation'	0.00163987		1	'Malignant'	1		1	'Malignant'	1		1	'Malignant'	1		1	'Malignant'	1
1	'Malignant'	0.999994		1	'Malignant'	1		1	'Malignant'	1		1	'Malignant'	1		1	'Malignant'	0.999604		1	'Malignant'	1		1	'Malignant'	0.972397		1	'Malignant'	0.999993
1	'Malignant'	0.982241		1	'Malignant'	0.593174		1	'Malignant'	0.997606		1	'Malignant'	0.0335783		1	'Inflammation'	0.000680813		1	'Inflammation'	2.69273e-06		1	'Inflammation'	0.0246484		1	'Inflammation'	1.3179e-06
1	'Inflammation'	3.35142e-06		1	'Inflammation'	1.01264e-06		1	'Inflammation'	3.73231e-08		1	'Inflammation'	1.3926e-06		1	'Inflammation'	1.05149e-24		1	'Inflammation'	7.28626e-12		1	'Inflammation'	5.07273e-05		1	'Inflammation'	1.03716e-07
1	'Inflammation'	3.67794e-05		1	'Inflammation'	3.44125e-09		1	'Inflammation'	1.31204e-09		1	'Inflammation'	0.000893767		1	'Malignant'	1		1	'Malignant'	1		1	'Malignant'	1		1	'Malignant'	1
1	'Inflammation'	0.0426818		1	'Inflammation'	0.000645762		1	'Inflammation'	0.0700328		1	'Inflammation'	0.0818526		1	'Inflammation'	0.000192546		1	'Inflammation'	2.75789e-05		1	'Inflammation'	0.0985204		1	'Inflammation'	0.000149448
1	'Malignant'	0.99999		1	'Malignant'	1		1	'Malignant'	0.998453		1	'Malignant'	0.999991		1	'Inflammation'	4.82275e-17		1	'Inflammation'	4.39476e-11		1	'Inflammation'	0.000258505		1	'Inflammation'	8.70726e-08
1	'Malignant'	1		1	'Malignant'	1		1	'Malignant'	0.995261		1	'Malignant'	1		1	'Inflammation'	1.75587e-05		1	'Inflammation'	0.0032		1	'Inflammation'	0.00694507		1	'Inflammation'	2.62108e-09
1	'Malignant'	0.999993		1	'Malignant'	0.999928		1	'Malignant'	0.999675		1	'Malignant'	0.999972		1	'Malignant'	1		1	'Malignant'	0.980528		1	'Malignant'	0.0206579		1	'Malignant'	0.999993
1	'Malignant'	0.908777		1	'Malignant'	0.124997		1	'Malignant'	0.979725		1	'Malignant'	0.994592		1	'Malignant'	1		1	'Malignant'	1		1	'Malignant'	1		1	'Malignant'	1
1	'Malignant'	0.999137		1	'Malignant'	0.871122		1	'Malignant'	0.963522		1	'Malignant'	0.483712		1	'Malignant'	0.999873		1	'Malignant'	1		1	'Malignant'	0.981816		1	'Malignant'	0.9988
1	'Inflammation'	0.124622		1	'Inflammation'	0.00308773		1	'Inflammation'	1.94571e-05		1	'Inflammation'	7.85391e-06		1	'Malignant'	0.999793		1	'Malignant'	1		1	'Malignant'	0.99306		1	'Malignant'	0.99992
1	'Inflammation'	1.73673e-08		1	'Inflammation'	4.74479e-12		1	'Inflammation'	1.60238e-07		1	'Inflammation'	6.394e-07		1	'Malignant'	1		1	'Malignant'	1		1	'Malignant'	0.243432		1	'Malignant'	1
1	'Malignant'	0.999871		1	'Malignant'	0.481763		1	'Malignant'	0.999862		1	'Malignant'	0.998781		1	'Inflammation'	3.90436e-09		1	'Inflammation'	6.08994e-07		1	'Inflammation'	0.00071104		1	'Inflammation'	2.08058e-07
1	'Inflammation'	6.42238e-07		1	'Inflammation'	4.04157e-09		1	'Inflammation'	4.37907e-08		1	'Inflammation'	2.00308e-07		1	'Malignant'	1		1	'Malignant'	1		1	'Malignant'	1		1	'Malignant'	1
1	'Inflammation'	6.46329e-10		1	'Inflammation'	2.03498e-09		1	'Inflammation'	1.02324e-06		1	'Inflammation'	3.9977e-08		1	'Inflammation'	2.14891e-07		1	'Inflammation'	1.26255e-19		1	'Inflammation'	7.058e-05		1	'Inflammation'	2.25648e-07
1	'Inflammation'	0.599364		1	'Inflammation'	0.000354195		1	'Inflammation'	0.103697		1	'Inflammation'	0.00235041		1	'Inflammation'	8.3255e-16		1	'Inflammation'	0.00280543		1	'Inflammation'	0.0010889		1	'Inflammation'	5.15236e-06
1	'Malignant'	0.999941		1	'Malignant'	0.999994		1	'Malignant'	0.999985		1	'Malignant'	0.999795		1	'Malignant'	0.999992		1	'Malignant'	1		1	'Malignant'	0.97626		1	'Malignant'	1
1	'Malignant'	0.338386		1	'Malignant'	0.999995		1	'Malignant'	0.979718		1	'Malignant'	0.999999		1	'Malignant'	1		1	'Malignant'	1		1	'Malignant'	0.999999		1	'Malignant'	1
1	'Malignant'	0.999951		1	'Malignant'	1		1	'Malignant'	1		1	'Malignant'	1		1	'Malignant'	0.949973		1	'Malignant'	0.987757		1	'Malignant'	0.266731		1	'Malignant'	0.894645
1	'Inflammation'	4.61231e-05		1	'Inflammation'	1.84301e-06		1	'Inflammation'	7.58268e-07		1	'Inflammation'	0.0899317		1	'Malignant'	1		1	'Malignant'	1		1	'Malignant'	0.996829		1	'Malignant'	1
1	'Inflammation'	2.8922e-06		1	'Inflammation'	4.78926e-11		1	'Inflammation'	3.32146e-10		1	'Inflammation'	5.47666e-11		1	'Malignant'	0.999972		1	'Malignant'	1		1	'Malignant'	0.0977108		1	'Malignant'	0.999997
1	'Inflammation'	0.00133643		1	'Inflammation'	2.76102e-06		1	'Inflammation'	2.54068e-05		1	'Inflammation'	0.0268079		1	'Inflammation'	0.00134004		1	'Inflammation'	2.15012e-05		1	'Inflammation'	0.0103988		1	'Inflammation'	2.26261e-06
1	'Malignant'	0.999975		1	'Malignant'	1		1	'Malignant'	1		1	'Malignant'	0.99999		1	'Malignant'	1		1	'Malignant'	1		1	'Malignant'	1		1	'Malignant'	1
1	'Inflammation'	0.0665288		1	'Inflammation'	0.00188155		1	'Inflammation'	0.0232742		1	'Inflammation'	0.0103486		1	'Malignant'	0.999931		1	'Malignant'	1		1	'Malignant'	0.999767		1	'Malignant'	1
1	'Malignant'	0.999989		1	'Malignant'	0.999952		1	'Malignant'	0.999954		1	'Malignant'	1		1	'Inflammation'	2.80126e-12		1	'Inflammation'	5.33515e-06		1	'Inflammation'	0.00273092		1	'Inflammation'	0.00970925
1	'Inflammation'	1.40391e-05		1	'Inflammation'	1.69986e-10		1	'Inflammation'	7.28543e-10		1	'Inflammation'	5.15338e-08		1	'Inflammation'	6.24043e-10		1	'Inflammation'	0.000433977		1	'Inflammation'	0.00822437		1	'Inflammation'	3.58895e-05
1	'Malignant'	0.999999		1	'Malignant'	0.265007		1	'Malignant'	0.994057		1	'Malignant'	1		1	'Malignant'	0.999958		1	'Malignant'	1		1	'Malignant'	0.999245		1	'Malignant'	1
1	'Inflammation'	1.44005e-07		1	'Inflammation'	4.20556e-05		1	'Inflammation'	0.000638316		1	'Inflammation'	1.44823e-07		1	'Inflammation'	1.70337e-09		1	'Inflammation'	2.50777e-09		1	'Inflammation'	0.00204547		1	'Inflammation'	4.99044e-08
1	'Malignant'	0.907931		1	'Malignant'	0.0327174		1	'Malignant'	0.317295		1	'Malignant'	0.996728		1	'Inflammation'	9.63867e-11		1	'Inflammation'	4.8748e-10		1	'Inflammation'	0.00242954		1	'Inflammation'	1.09592e-07
1	'Inflammation'	4.65728e-09		1	'Inflammation'	1.9301e-08		1	'Inflammation'	1.02578e-06		1	'Inflammation'	6.25263e-05		1	'Inflammation'	1.10682e-14		1	'Inflammation'	0.000210057		1	'Inflammation'	0.00111513		1	'Inflammation'	1.42919e-07
1	'Malignant'	0.999996		1	'Malignant'	0.999883		1	'Malignant'	0.997685		1	'Malignant'	0.999994		1	'Inflammation'	4.22632e-05		1	'Inflammation'	2.13111e-08		1	'Inflammation'	0.000352885		1	'Inflammation'	6.17783e-05
1	'Inflammation'	3.35817e-05		1	'Inflammation'	1.3486e-10		1	'Inflammation'	2.56491e-07		1	'Inflammation'	7.67215e-07		1	'Malignant'	1		1	'Malignant'	1		1	'Malignant'	0.999992		1	'Malignant'	1
1	'Inflammation'	9.74611e-09		1	'Inflammation'	8.66445e-09		1	'Inflammation'	9.55296e-07		1	'Inflammation'	1.88497e-07		1	'Inflammation'	8.14364e-05		1	'Inflammation'	2.30106e-11		1	'Inflammation'	0.000101867		1	'Inflammation'	3.18577e-05
1	'Malignant'	0.996653		1	'Malignant'	0.999859		1	'Malignant'	0.866004		1	'Malignant'	0.996925		1	'Malignant'	1		1	'Malignant'	1		1	'Malignant'	0.999174		1	'Malignant'	1
1	'Inflammation'	9.98611e-06		1	'Inflammation'	1.06327e-09		1	'Inflammation'	1.56097e-06		1	'Inflammation'	2.32289e-05		1	'Malignant'	1		1	'Malignant'	1		1	'Malignant'	0.996514		1	'Malignant'	1
1	'Malignant'	0.739844		1	'Malignant'	0.986994		1	'Malignant'	0.659892		1	'Malignant'	0.995048		1	'Inflammation'	1.77232e-11		1	'Inflammation'	2.7745e-06		1	'Inflammation'	0.000735701		1	'Inflammation'	5.72066e-06
1	'Inflammation'	1.20235e-05		1	'Inflammation'	0.0017213		1	'Inflammation'	0.00705214		1	'Inflammation'	4.16873e-07		1	'Inflammation'	1.03746e-08		1	'Inflammation'	0.000214452		1	'Inflammation'	0.00239471		1	'Inflammation'	8.85415e-06
1	'Malignant'	0.861965		1	'Malignant'	0.998345		1	'Malignant'	0.997139		1	'Malignant'	0.999997		1	'Malignant'	1		1	'Malignant'	1		1	'Malignant'	0.999919		1	'Malignant'	1
1	'Inflammation'	0.00404302		1	'Inflammation'	0.145166		1	'Inflammation'	0.00713413		1	'Inflammation'	0.979733		1	'Malignant'	1		1	'Malignant'	1		1	'Malignant'	0.999999		1	'Malignant'	1
1	'Malignant'	0.999999		1	'Malignant'	0.999998		1	'Malignant'	0.999448		1	'Malignant'	1		1	'Malignant'	0.999994		1	'Malignant'	1		1	'Malignant'	0.978595		1	'Malignant'	0.998631
1	'Inflammation'	0.936501		1	'Inflammation'	0.102588		1	'Inflammation'	0.675893		1	'Inflammation'	0.349393		1	'Malignant'	1		1	'Malignant'	1		1	'Malignant'	0.999984		1	'Malignant'	1
1	'Malignant'	1		1	'Malignant'	1		1	'Malignant'	1		1	'Malignant'	1		1	'Malignant'	1		1	'Malignant'	1		1	'Malignant'	0.999996		1	'Malignant'	1
1	'Inflammation'	0.000175379		1	'Inflammation'	3.04906e-05		1	'Inflammation'	0.000193208		1	'Inflammation'	9.52356e-07		1	'Inflammation'	7.65467e-23		1	'Inflammation'	6.98064e-09		1	'Inflammation'	0.000171696		1	'Inflammation'	2.31085e-11
1	'Malignant'	0.729694		1	'Malignant'	0.999985		1	'Malignant'	0.990383		1	'Malignant'	0.976367		1	'Malignant'	0.999991		1	'Malignant'	0.999574		1	'Malignant'	0.229486		1	'Malignant'	0.999999
1	'Malignant'	0.999999		1	'Malignant'	0.999131		1	'Malignant'	0.997784		1	'Malignant'	0.999999		1	'Malignant'	1		1	'Malignant'	1		1	'Malignant'	0.999999		1	'Malignant'	1
1	'Inflammation'	0.00769351		1	'Inflammation'	0.000413818		1	'Inflammation'	0.00141995		1	'Inflammation'	8.2188e-06		1	'Inflammation'	3.79853e-40		1	'Inflammation'	1.4324e-18		1	'Inflammation'	4.9091e-05		1	'Inflammation'	2.21027e-10
1	'Malignant'	0.954428		1	'Malignant'	0.213618		1	'Malignant'	0.996365		1	'Malignant'	0.426071		1	'Malignant'	1		1	'Malignant'	1		1	'Malignant'	0.999925		1	'Malignant'	1
1	'Malignant'	0.963486		1	'Malignant'	0.997325		1	'Malignant'	0.977379		1	'Malignant'	0.0434119		1	'Inflammation'	1.93566e-10		1	'Inflammation'	3.17548e-15		1	'Inflammation'	5.80069e-05		1	'Inflammation'	3.19985e-09
1	'Inflammation'	0.906172		1	'Inflammation'	0.376412		1	'Inflammation'	0.309369		1	'Inflammation'	0.016333		1	'Inflammation'	1.90545e-10		1	'Inflammation'	4.18018e-08		1	'Inflammation'	0.00014741		1	'Inflammation'	1.65632e-09
1	'Malignant'	0.999971		1	'Malignant'	0.999998		1	'Malignant'	0.999699		1	'Malignant'	0.999996		1	'Inflammation'	3.25917e-09		1	'Inflammation'	5.49414e-16		1	'Inflammation'	9.13236e-05		1	'Inflammation'	1.55866e-06
1	'Malignant'	0.994432		1	'Malignant'	0.995394		1	'Malignant'	0.997434		1	'Malignant'	0.999225		1	'Inflammation'	2.4528e-19		1	'Inflammation'	2.41393e-07		1	'Inflammation'	0.000200021		1	'Inflammation'	1.86954e-08
1	'Inflammation'	0.250962		1	'Inflammation'	0.00580999		1	'Inflammation'	0.890679		1	'Inflammation'	5.37157e-05		1	'Malignant'	0.999999		1	'Malignant'	1		1	'Malignant'	0.999946		1	'Malignant'	1
1	'Inflammation'	2.47631e-05		1	'Inflammation'	1.77394e-06		1	'Inflammation'	1.62648e-07		1	'Inflammation'	1.92226e-06		1	'Malignant'	1		1	'Malignant'	1		1	'Malignant'	0.999978		1	'Malignant'	0.999821
1	'Malignant'	0.999997		1	'Malignant'	0.999996		1	'Malignant'	0.999944		1	'Malignant'	1		1	'Inflammation'	2.05368e-20		1	'Inflammation'	5.04923e-06		1	'Inflammation'	0.00188137		1	'Inflammation'	5.54241e-07
1	'Malignant'	0.999987		1	'Malignant'	1		1	'Malignant'	0.999924		1	'Malignant'	0.999997		1	'Malignant'	0.999986		1	'Malignant'	0.999996		1	'Malignant'	0.998252		1	'Malignant'	0.998226
1	'Malignant'	0.97925		1	'Malignant'	1		1	'Malignant'	0.999328		1	'Malignant'	1		1	'Inflammation'	1.6955e-19		1	'Inflammation'	1.56938e-19		1	'Inflammation'	8.59842e-05		1	'Inflammation'	2.28233e-06
1	'Inflammation'	0.000117935		1	'Inflammation'	0.000188068		1	'Inflammation'	0.966973		1	'Inflammation'	0.508453		1	'Inflammation'	4.8848e-09		1	'Inflammation'	0.4303		1	'Inflammation'	0.031901		1	'Inflammation'	0.00649597
1	'Inflammation'	2.8559e-06		1	'Inflammation'	3.92076e-06		1	'Inflammation'	1.02583e-05		1	'Inflammation'	0.000389421		1	'Malignant'	1		1	'Malignant'	1		1	'Malignant'	0.998602		1	'Malignant'	1
1	'Inflammation'	3.71793e-05		1	'Inflammation'	7.33762e-07		1	'Inflammation'	1.35477e-05		1	'Inflammation'	4.1778e-07		1	'Inflammation'	1.04102e-10		1	'Inflammation'	6.50998e-09		1	'Inflammation'	0.000959071		1	'Inflammation'	3.84692e-07
1	'Inflammation'	3.37635e-07		1	'Inflammation'	1.23401e-12		1	'Inflammation'	3.95983e-08		1	'Inflammation'	1.22451e-09		1	'Malignant'	0.996291		1	'Malignant'	1		1	'Malignant'	0.773974		1	'Malignant'	0.999995
1	'Inflammation'	0.000197856		1	'Inflammation'	0.00112346		1	'Inflammation'	8.16971e-05		1	'Inflammation'	0.00787105		1	'Malignant'	0.999999		1	'Malignant'	1		1	'Malignant'	0.998952		1	'Malignant'	1
1	'Inflammation'	0.00390926		1	'Inflammation'	3.81889e-07		1	'Inflammation'	0.00556219		1	'Inflammation'	7.47665e-07		1	'Malignant'	1		1	'Malignant'	1		1	'Malignant'	1		1	'Malignant'	1
1	'Inflammation'	0.0359553		1	'Inflammation'	4.03418e-07		1	'Inflammation'	1.92163e-11		1	'Inflammation'	2.59459e-09		1	'Inflammation'	5.65497e-19		1	'Inflammation'	1.38654e-12		1	'Inflammation'	7.01256e-05		1	'Inflammation'	1.34798e-05
1	'Malignant'	0.999922		1	'Malignant'	1		1	'Malignant'	0.999593		1	'Malignant'	0.999983		1	'Inflammation'	7.93207e-10		1	'Inflammation'	2.11622e-09		1	'Inflammation'	0.000406567		1	'Inflammation'	1.01517e-10
1	'Inflammation'	2.38759e-07		1	'Inflammation'	3.69047e-06		1	'Inflammation'	0.00852607		1	'Inflammation'	2.18202e-05		1	'Malignant'	1		1	'Malignant'	1		1	'Malignant'	0.962231		1	'Malignant'	1
1	'Malignant'	0.996822		1	'Malignant'	0.999973		1	'Malignant'	0.986826		1	'Malignant'	0.999999		1	'Malignant'	1		1	'Malignant'	1		1	'Malignant'	1		1	'Malignant'	1
1	'Malignant'	0.344719		1	'Malignant'	0.999998		1	'Malignant'	0.999938		1	'Malignant'	0.988255		1	'Inflammation'	1.48346e-13		1	'Inflammation'	1.30693e-06		1	'Inflammation'	0.000180031		1	'Inflammation'	4.14978e-06
1	'Inflammation'	8.24346e-05		1	'Inflammation'	1.37347e-08		1	'Inflammation'	4.71136e-07		1	'Inflammation'	3.33583e-05		1	'Inflammation'	1.26384e-16		1	'Inflammation'	2.98801e-16		1	'Inflammation'	6.28668e-05		1	'Inflammation'	3.73625e-13
1	'Inflammation'	6.07276e-10		1	'Inflammation'	6.57294e-08		1	'Inflammation'	3.46847e-07		1	'Inflammation'	1.04971e-06		1	'Inflammation'	6.01759e-11		1	'Inflammation'	2.67633e-20		1	'Inflammation'	7.28144e-05		1	'Inflammation'	3.91651e-07
1	'Inflammation'	0.0027529		1	'Inflammation'	0.226699		1	'Inflammation'	0.908914		1	'Inflammation'	0.0812553		1	'Malignant'	1		1	'Malignant'	1		1	'Malignant'	1		1	'Malignant'	1
1	'Inflammation'	5.94915e-08		1	'Inflammation'	7.18282e-12		1	'Inflammation'	1.00024e-07		1	'Inflammation'	5.57311e-10		1	'Malignant'	1		1	'Malignant'	1		1	'Malignant'	0.999998		1	'Malignant'	1
1	'Inflammation'	6.71049e-05		1	'Inflammation'	1.02968e-08		1	'Inflammation'	0.000143164		1	'Inflammation'	5.14166e-06		1	'Inflammation'	0.0376036		1	'Inflammation'	0.0298025		1	'Inflammation'	0.0134628		1	'Inflammation'	0.00115021
1	'Inflammation'	0.0317414		1	'Inflammation'	0.000453969		1	'Inflammation'	0.0266287		1	'Inflammation'	0.0177362		1	'Malignant'	0.999997		1	'Malignant'	1		1	'Malignant'	0.986606		1	'Malignant'	0.999966
1	'Inflammation'	0.0020752		1	'Inflammation'	0.0804074		1	'Inflammation'	0.0153842		1	'Inflammation'	0.0388126		1	'Malignant'	1		1	'Malignant'	0.999989		1	'Malignant'	0.98691		1	'Malignant'	1
1	'Malignant'	0.894345		1	'Malignant'	0.999462		1	'Malignant'	0.99797		1	'Malignant'	0.108108		1	'Malignant'	1		1	'Malignant'	1		1	'Malignant'	1		1	'Malignant'	1
1	'Malignant'	1		1	'Malignant'	1		1	'Malignant'	0.999992		1	'Malignant'	1		1	'Malignant'	0.999922		1	'Malignant'	1		1	'Malignant'	0.997247		1	'Malignant'	1
1	'Malignant'	0.00229621		1	'Malignant'	0.371239		1	'Malignant'	0.952554		1	'Malignant'	0.333281		1	'Inflammation'	0.00215598		1	'Inflammation'	9.4468e-08		1	'Inflammation'	0.00438441		1	'Inflammation'	2.5661e-05
1	'Malignant'	0.178391		1	'Malignant'	0.762746		1	'Malignant'	0.94704		1	'Malignant'	0.981719		1	'Inflammation'	0.00572763		1	'Inflammation'	0.960108		1	'Inflammation'	0.0423142		1	'Inflammation'	1.42473e-05
1	'Inflammation'	0.00840784		1	'Inflammation'	1.18879e-08		1	'Inflammation'	0.0257768		1	'Inflammation'	0.00663415		1	'Malignant'	0.999998		1	'Malignant'	0.99998		1	'Malignant'	0.634579		1	'Malignant'	0.999999
1	'Malignant'	0.999999		1	'Malignant'	0.999972		1	'Malignant'	0.999451		1	'Malignant'	0.999947		1	'Malignant'	0.994966		1	'Malignant'	1		1	'Malignant'	0.999948		1	'Malignant'	1
1	'Inflammation'	2.89896e-07		1	'Inflammation'	6.44476e-06		1	'Inflammation'	1.99879e-07		1	'Inflammation'	1.78628e-09		1	'Inflammation'	4.80328e-21		1	'Inflammation'	6.99807e-12		1	'Inflammation'	6.39402e-05		1	'Inflammation'	3.03481e-07
1	'Inflammation'	3.63301e-06		1	'Inflammation'	5.12488e-05		1	'Inflammation'	2.993e-06		1	'Inflammation'	0.00394269		1	'Inflammation'	5.43726e-23		1	'Inflammation'	3.09078e-10		1	'Inflammation'	6.70047e-05		1	'Inflammation'	1.06807e-08
1	'Malignant'	0.999737		1	'Malignant'	0.99978		1	'Malignant'	0.999053		1	'Malignant'	1		1	'Malignant'	0.999997		1	'Malignant'	1		1	'Malignant'	0.999783		1	'Malignant'	1
1	'Malignant'	0.816083		1	'Malignant'	0.0354218		1	'Malignant'	0.593626		1	'Malignant'	0.999996		1	'Inflammation'	9.15381e-12		1	'Inflammation'	6.07193e-07		1	'Inflammation'	0.000835252		1	'Inflammation'	5.6948e-10
1	'Inflammation'	5.23071e-05		1	'Inflammation'	1.50898e-11		1	'Inflammation'	3.82339e-08		1	'Inflammation'	4.10173e-11		1	'Inflammation'	3.40446e-12		1	'Inflammation'	3.27685e-05		1	'Inflammation'	0.00160074		1	'Inflammation'	2.91223e-11
1	'Malignant'	0.999996		1	'Malignant'	1		1	'Malignant'	0.999999		1	'Malignant'	1		1	'Inflammation'	2.22986e-12		1	'Inflammation'	4.80538e-07		1	'Inflammation'	0.000305227		1	'Inflammation'	1.1227e-07
1	'Malignant'	0.999052		1	'Malignant'	0.999994		1	'Malignant'	0.96834		1	'Malignant'	0.999998		1	'Malignant'	0.999998		1	'Malignant'	1		1	'Malignant'	0.817448		1	'Malignant'	0.797507
1	'Malignant'	0.999019		1	'Malignant'	0.980938		1	'Malignant'	0.999572		1	'Malignant'	0.998305		1	'Inflammation'	1.34317e-05		1	'Inflammation'	0.0276173		1	'Inflammation'	0.498026		1	'Inflammation'	0.00326201
1	'Malignant'	0.993015		1	'Malignant'	0.743596		1	'Malignant'	0.998197		1	'Malignant'	0.996623		1	'Inflammation'	7.37658e-07		1	'Inflammation'	1.30618e-06		1	'Inflammation'	0.000371675		1	'Inflammation'	1.8107e-05
1	'Inflammation'	0.999445		1	'Inflammation'	0.351475		1	'Inflammation'	0.999282		1	'Inflammation'	0.969844		1	'Malignant'	0.999985		1	'Malignant'	1		1	'Malignant'	0.999911		1	'Malignant'	0.999991
1	'Inflammation'	1.89939e-06		1	'Inflammation'	3.02723e-07		1	'Inflammation'	1.53049e-05		1	'Inflammation'	0.000150431		1	'Malignant'	0.999999		1	'Malignant'	1		1	'Malignant'	0.99999		1	'Malignant'	1
1	'Inflammation'	0.00487263		1	'Inflammation'	0.00504603		1	'Inflammation'	0.846019		1	'Inflammation'	0.144884		1	'Malignant'	0.999999		1	'Malignant'	1		1	'Malignant'	0.996017		1	'Malignant'	1
1	'Inflammation'	4.14465e-08		1	'Inflammation'	1.88625e-08		1	'Inflammation'	0.00503269		1	'Inflammation'	1.2766e-09		1	'Inflammation'	5.22231e-11		1	'Inflammation'	2.24455e-06		1	'Inflammation'	0.000249902		1	'Inflammation'	4.02993e-11
1	'Inflammation'	7.60047e-07		1	'Inflammation'	5.9602e-12		1	'Inflammation'	1.39535e-13		1	'Inflammation'	1.12095e-08		1	'Inflammation'	0		1	'Inflammation'	8.64204e-09		1	'Inflammation'	8.70734e-05		1	'Inflammation'	5.19529e-11
1	'Malignant'	0.999872		1	'Malignant'	0.999997		1	'Malignant'	0.999928		1	'Malignant'	1		1	'Malignant'	1		1	'Malignant'	1		1	'Malignant'	0.999988		1	'Malignant'	1
1	'Malignant'	0.999839		1	'Malignant'	1		1	'Malignant'	0.999952		1	'Malignant'	0.999834		1	'Malignant'	1		1	'Malignant'	1		1	'Malignant'	0.999999		1	'Malignant'	1
1	'Malignant'	0.999994		1	'Malignant'	1		1	'Malignant'	0.999968		1	'Malignant'	0.999995		1	'Inflammation'	2.68594e-13		1	'Inflammation'	1.30926e-09		1	'Inflammation'	0.000398821		1	'Inflammation'	7.55733e-09
1	'Inflammation'	4.31575e-06		1	'Inflammation'	3.57005e-10		1	'Inflammation'	7.05861e-08		1	'Inflammation'	5.39466e-09		1	'Inflammation'	7.76006e-08		1	'Inflammation'	1.1652e-11		1	'Inflammation'	7.83285e-05		1	'Inflammation'	2.39341e-12
1	'Inflammation'	0.0840983		1	'Inflammation'	5.40909e-07		1	'Inflammation'	0.000236081		1	'Inflammation'	0.0152702		1	'Inflammation'	5.1065e-20		1	'Inflammation'	6.32712e-13		1	'Inflammation'	8.58597e-05		1	'Inflammation'	6.15585e-09
1	'Inflammation'	7.39299e-06		1	'Inflammation'	2.9233e-07		1	'Inflammation'	5.45111e-07		1	'Inflammation'	0.00071197		1	'Inflammation'	4.16043e-29		1	'Inflammation'	9.17271e-22		1	'Inflammation'	4.75739e-05		1	'Inflammation'	5.42871e-11
1	'Malignant'	0.999878		1	'Malignant'	0.999998		1	'Malignant'	1		1	'Malignant'	0.999972		1	'Malignant'	1		1	'Malignant'	1		1	'Malignant'	1		1	'Malignant'	1
1	'Malignant'	0.999996		1	'Malignant'	0.999293		1	'Malignant'	0.999964		1	'Malignant'	0.881215		1	'Inflammation'	2.85341e-08		1	'Inflammation'	1.67511e-08		1	'Inflammation'	0.000115788		1	'Inflammation'	0.0049857
1	'Malignant'	0.999904		1	'Malignant'	1		1	'Malignant'	0.999966		1	'Malignant'	1		1	'Malignant'	1		1	'Malignant'	1		1	'Malignant'	0.999959		1	'Malignant'	0.999769
1	'Malignant'	0.999967		1	'Malignant'	1		1	'Malignant'	0.99986		1	'Malignant'	0.999982		1	'Malignant'	1		1	'Malignant'	1		1	'Malignant'	0.999927		1	'Malignant'	0.999999
1	'Inflammation'	0.000386373		1	'Inflammation'	2.46494e-07		1	'Inflammation'	0.000380986		1	'Inflammation'	0.000628562		1	'Malignant'	0.999958		1	'Malignant'	1		1	'Malignant'	0.999985		1	'Malignant'	0.999642
1	'Malignant'	1		1	'Malignant'	1		1	'Malignant'	0.999984		1	'Malignant'	0.999998		1	'Inflammation'	1.24159e-29		1	'Inflammation'	2.92119e-16		1	'Inflammation'	4.95107e-05		1	'Inflammation'	1.46225e-11
1	'Inflammation'	2.87533e-08		1	'Inflammation'	6.03588e-07		1	'Inflammation'	2.07575e-09		1	'Inflammation'	1.18144e-07		1	'Malignant'	0.999992		1	'Malignant'	1		1	'Malignant'	0.999666		1	'Malignant'	0.999994
1	'Malignant'	0.999998		1	'Malignant'	1		1	'Malignant'	0.999687		1	'Malignant'	0.991154		1	'Inflammation'	2.20382e-06		1	'Inflammation'	1.65474e-17		1	'Inflammation'	0.000210702		1	'Inflammation'	4.89308e-05
1	'Inflammation'	0.0670655		1	'Inflammation'	9.01856e-05		1	'Inflammation'	0.000331754		1	'Inflammation'	0.576142		1	'Inflammation'	1.34031e-11		1	'Inflammation'	2.47485e-05		1	'Inflammation'	0.000249377		1	'Inflammation'	1.78158e-08
1	'Malignant'	0.999991		1	'Malignant'	0.999998		1	'Malignant'	0.99984		1	'Malignant'	0.99848		1	'Inflammation'	1.93327e-15		1	'Inflammation'	0.00161859		1	'Inflammation'	0.00323977		1	'Inflammation'	6.76833e-08
1	'Inflammation'	0.00138852		1	'Inflammation'	0.000257336		1	'Inflammation'	0.0835137		1	'Inflammation'	0.000183147		1	'Inflammation'	4.11549e-06		1	'Inflammation'	0.00796341		1	'Inflammation'	0.0105464		1	'Inflammation'	2.85583e-11
1	'Malignant'	0.9393		1	'Malignant'	0.998868		1	'Malignant'	0.866215		1	'Malignant'	0.995622		1	'Inflammation'	1.14063e-14		1	'Inflammation'	4.19383e-10		1	'Inflammation'	4.78079e-05		1	'Inflammation'	1.95586e-08
1	'Malignant'	0.134862		1	'Malignant'	0.999981		1	'Malignant'	1		1	'Malignant'	0.997295		1	'Inflammation'	4.96006e-16		1	'Inflammation'	0.0499403		1	'Inflammation'	0.00213647		1	'Inflammation'	8.22328e-08
1	'Inflammation'	0.00909541		1	'Inflammation'	0.115319		1	'Inflammation'	0.94931		1	'Inflammation'	0.0624134		1	'Inflammation'	2.85347e-06		1	'Inflammation'	0.0921751		1	'Inflammation'	0.00490175		1	'Inflammation'	0.000533383
1	'Malignant'	0.928613		1	'Malignant'	1		1	'Malignant'	1		1	'Malignant'	0.999999		1	'Malignant'	1		1	'Malignant'	1		1	'Malignant'	0.991857		1	'Malignant'	0.999983
1	'Inflammation'	6.30307e-07		1	'Inflammation'	9.25259e-06		1	'Inflammation'	3.09508e-06		1	'Inflammation'	2.50435e-05		1	'Malignant'	0.999997		1	'Malignant'	1		1	'Malignant'	0.991819		1	'Malignant'	1
1	'Inflammation'	0.304995		1	'Inflammation'	0.000453625		1	'Inflammation'	0.219044		1	'Inflammation'	0.0261885		1	'Inflammation'	3.06653e-20		1	'Inflammation'	8.69229e-14		1	'Inflammation'	5.79312e-05		1	'Inflammation'	9.12165e-09
1	'Malignant'	0.999483		1	'Malignant'	1		1	'Malignant'	0.999495		1	'Malignant'	0.999891		1	'Inflammation'	1.5695e-06		1	'Inflammation'	0.0377237		1	'Inflammation'	0.00611412		1	'Inflammation'	4.12399e-06
1	'Inflammation'	0.00663371		1	'Inflammation'	0.000688636		1	'Inflammation'	0.91703		1	'Inflammation'	0.294097		1	'Inflammation'	0.000458579		1	'Inflammation'	0.996903		1	'Inflammation'	0.373947		1	'Inflammation'	0.112933
1	'Inflammation'	0.980972		1	'Inflammation'	0.994817		1	'Inflammation'	0.948224		1	'Inflammation'	0.999561		1	'Malignant'	1		1	'Malignant'	1		1	'Malignant'	1		1	'Malignant'	1
1	'Malignant'	0.952276		1	'Malignant'	1		1	'Malignant'	0.999931		1	'Malignant'	1		1	'Malignant'	1		1	'Malignant'	1		1	'Malignant'	0.99999		1	'Malignant'	1
1	'Malignant'	0.998965		1	'Malignant'	0.884354		1	'Malignant'	0.99692		1	'Malignant'	0.999987		1	'Malignant'	0.999955		1	'Malignant'	1		1	'Malignant'	0.999574		1	'Malignant'	1
1	'Malignant'	0.948193		1	'Malignant'	0.999999		1	'Malignant'	0.999815		1	'Malignant'	0.978314		1	'Inflammation'	0.000667107		1	'Inflammation'	0.999946		1	'Inflammation'	0.273128		1	'Inflammation'	0.0020676
1	'Malignant'	0.885974		1	'Malignant'	0.959094		1	'Malignant'	0.972443		1	'Malignant'	0.994371		1	'Inflammation'	5.04865e-09		1	'Inflammation'	1.30098e-06		1	'Inflammation'	0.111553		1	'Inflammation'	2.16282e-10
1	'Inflammation'	0.0274446		1	'Inflammation'	4.35434e-06		1	'Inflammation'	0.0042518		1	'Inflammation'	8.13704e-05		1	'Malignant'	0.999981		1	'Malignant'	1		1	'Malignant'	0.324184		1	'Malignant'	0.522785
1	'Inflammation'	0.999739		1	'Inflammation'	0.887011		1	'Inflammation'	0.975559		1	'Inflammation'	0.0510516		1	'Malignant'	1		1	'Malignant'	1		1	'Malignant'	0.99265		1	'Malignant'	1
1	'Malignant'	0.975462		1	'Malignant'	0.0733556		1	'Malignant'	0.957811		1	'Malignant'	0.000292298		1	'Malignant'	1		1	'Malignant'	1		1	'Malignant'	1		1	'Malignant'	0.999995
1	'Malignant'	0.965162		1	'Malignant'	1		1	'Malignant'	0.999899		1	'Malignant'	0.999949		1	'Malignant'	0.999973		1	'Malignant'	1		1	'Malignant'	1		1	'Malignant'	1
1	'Malignant'	0.999998		1	'Malignant'	1		1	'Malignant'	0.999393		1	'Malignant'	1		1	'Malignant'	0.999995		1	'Malignant'	1		1	'Malignant'	0.996013		1	'Malignant'	1
1	'Malignant'	0.998667		1	'Malignant'	0.999619		1	'Malignant'	0.99876		1	'Malignant'	0.999982		1	'Malignant'	1		1	'Malignant'	1		1	'Malignant'	0.99916		1	'Malignant'	1
1	'Malignant'	1		1	'Malignant'	1		1	'Malignant'	0.999995		1	'Malignant'	1		1	'Malignant'	1		1	'Malignant'	1		1	'Malignant'	0.999075		1	'Malignant'	1
1	'Malignant'	0.998831		1	'Malignant'	0.999988		1	'Malignant'	0.999084		1	'Malignant'	0.99881		1	'Malignant'	1		1	'Malignant'	1		1	'Malignant'	1		1	'Malignant'	1
1	'Malignant'	0.991646		1	'Malignant'	0.457889		1	'Malignant'	0.947345		1	'Malignant'	0.989198		1	'Malignant'	1		1	'Malignant'	1		1	'Malignant'	0.983938		1	'Malignant'	0.999983
1	'Inflammation'	5.81997e-05		1	'Inflammation'	2.3762e-11		1	'Inflammation'	9.11917e-10		1	'Inflammation'	2.10474e-07		1	'Malignant'	1		1	'Malignant'	1		1	'Malignant'	1		1	'Malignant'	1
1	'Malignant'	0.921999		1	'Malignant'	0.798786		1	'Malignant'	0.0644106		1	'Malignant'	0.304276		1	'Malignant'	1		1	'Malignant'	1		1	'Malignant'	1		1	'Malignant'	0.999987
1	'Malignant'	0.999893		1	'Malignant'	0.999974		1	'Malignant'	0.99996		1	'Malignant'	0.436644		1	'Malignant'	1		1	'Malignant'	1		1	'Malignant'	0.999518		1	'Malignant'	1
1	'Malignant'	0.999999		1	'Malignant'	0.995947		1	'Malignant'	0.999994		1	'Malignant'	1		1	'Malignant'	0.999996		1	'Malignant'	1		1	'Malignant'	0.985484		1	'Malignant'	0.999999
1	'Malignant'	0.999471		1	'Malignant'	0.982996		1	'Malignant'	1		1	'Malignant'	0.934047		1	'Inflammation'	0.00488023		1	'Inflammation'	0.817552		1	'Inflammation'	0.00387563		1	'Inflammation'	0.000100388
1	'Inflammation'	0.0971485		1	'Inflammation'	0.0163442		1	'Inflammation'	0.0659123		1	'Inflammation'	0.858156		1	'Malignant'	1		1	'Malignant'	1		1	'Malignant'	0.999513		1	'Malignant'	1
1	'Inflammation'	0.0056196		1	'Inflammation'	1.6518e-05		1	'Inflammation'	0.000352653		1	'Inflammation'	5.74297e-05		1	'Malignant'	1		1	'Malignant'	1		1	'Malignant'	1		1	'Malignant'	1
1	'Inflammation'	3.01453e-08		1	'Inflammation'	7.78924e-07		1	'Inflammation'	3.00639e-07		1	'Inflammation'	7.57647e-07		1	'Inflammation'	2.15493e-15		1	'Inflammation'	1.71285e-12		1	'Inflammation'	0.000142085		1	'Inflammation'	3.42733e-07
1	'Inflammation'	0.192175		1	'Inflammation'	0.287377		1	'Inflammation'	0.946372		1	'Inflammation'	0.991519		1	'Inflammation'	6.21305e-30		1	'Inflammation'	3.20982e-19		1	'Inflammation'	4.59339e-05		1	'Inflammation'	3.36447e-12
1	'Malignant'	0.999465		1	'Malignant'	0.869652		1	'Malignant'	0.997982		1	'Malignant'	0.362961		1	'Malignant'	0.999995		1	'Malignant'	1		1	'Malignant'	0.999998		1	'Malignant'	1
1	'Malignant'	1		1	'Malignant'	1		1	'Malignant'	1		1	'Malignant'	1		1	'Inflammation'	3.00125e-19		1	'Inflammation'	2.5187e-08		1	'Inflammation'	0.000634426		1	'Inflammation'	1.26355e-10
1	'Malignant'	0.989212		1	'Malignant'	1		1	'Malignant'	0.999925		1	'Malignant'	1		1	'Inflammation'	3.39731e-05		1	'Inflammation'	2.15204e-15		1	'Inflammation'	6.16192e-05		1	'Inflammation'	3.01807e-11
1	'Inflammation'	2.23653e-08		1	'Inflammation'	1.01659e-05		1	'Inflammation'	2.94543e-06		1	'Inflammation'	4.20095e-05		1	'Inflammation'	3.42835e-08		1	'Inflammation'	4.96015e-10		1	'Inflammation'	0.0004573		1	'Inflammation'	1.76814e-10
1	'Malignant'	0.614633		1	'Malignant'	1		1	'Malignant'	0.999742		1	'Malignant'	0.996721		1	'Inflammation'	2.9496e-06		1	'Inflammation'	1.53491e-14		1	'Inflammation'	0.0001625		1	'Inflammation'	3.22873e-06
1	'Malignant'	0.996427		1	'Malignant'	0.960518		1	'Malignant'	0.999612		1	'Malignant'	0.919433		1	'Malignant'	0.999997		1	'Malignant'	1		1	'Malignant'	0.999962		1	'Malignant'	1
1	'Inflammation'	0.00120654		1	'Inflammation'	2.12745e-09		1	'Inflammation'	8.47195e-07		1	'Inflammation'	8.41662e-07		1	'Inflammation'	1.3344e-13		1	'Inflammation'	4.06622e-07		1	'Inflammation'	0.00134621		1	'Inflammation'	1.56305e-08
1	'Inflammation'	2.21748e-07		1	'Inflammation'	5.2586e-05		1	'Inflammation'	0.000583237		1	'Inflammation'	2.49925e-05		1	'Malignant'	1		1	'Malignant'	1		1	'Malignant'	0.999185		1	'Malignant'	1
1	'Inflammation'	1.98725e-08		1	'Inflammation'	6.61583e-11		1	'Inflammation'	7.64837e-08		1	'Inflammation'	1.42678e-07		1	'Inflammation'	8.98601e-05		1	'Inflammation'	0.60002		1	'Inflammation'	0.208893		1	'Inflammation'	0.193433
1	'Malignant'	0.999251		1	'Malignant'	1		1	'Malignant'	1		1	'Malignant'	0.999998		1	'Malignant'	0.994619		1	'Malignant'	0.999999		1	'Malignant'	0.953937		1	'Malignant'	0.999909
1	'Malignant'	0.999975		1	'Malignant'	0.999985		1	'Malignant'	0.980672		1	'Malignant'	0.999865		1	'Malignant'	0.999988		1	'Malignant'	1		1	'Malignant'	0.584267		1	'Malignant'	0.999999
1	'Inflammation'	6.49883e-06		1	'Inflammation'	2.39665e-05		1	'Inflammation'	0.0885882		1	'Inflammation'	0.000691198		1	'Inflammation'	3.17169e-18		1	'Inflammation'	2.5044e-12		1	'Inflammation'	0.000280894		1	'Inflammation'	2.55881e-10
1	'Malignant'	0.999963		1	'Malignant'	0.999993		1	'Malignant'	0.999204		1	'Malignant'	1		1	'Inflammation'	3.47286e-08		1	'Inflammation'	1.86359e-14		1	'Inflammation'	0.000197882		1	'Inflammation'	4.83642e-09
1	'Malignant'	0.976281		1	'Malignant'	0.999976		1	'Malignant'	0.999388		1	'Malignant'	0.993909		1	'Inflammation'	1.25053e-21		1	'Inflammation'	5.23229e-26		1	'Inflammation'	5.03349e-05		1	'Inflammation'	1.09474e-09
1	'Malignant'	0.998832		1	'Malignant'	0.999995		1	'Malignant'	0.999954		1	'Malignant'	0.999528		1	'Malignant'	1		1	'Malignant'	1		1	'Malignant'	0.99998		1	'Malignant'	1
1	'Malignant'	0.313707		1	'Malignant'	0.99999		1	'Malignant'	0.810731		1	'Malignant'	0.894249		1	'Inflammation'	1.76031e-16		1	'Inflammation'	0.000323472		1	'Inflammation'	0.00842088		1	'Inflammation'	1.00478e-06
1	'Malignant'	0.99969		1	'Malignant'	0.999838		1	'Malignant'	0.997849		1	'Malignant'	0.999123		1	'Inflammation'	7.43455e-29		1	'Inflammation'	3.13984e-15		1	'Inflammation'	5.21726e-05		1	'Inflammation'	4.70541e-10
1	'Malignant'	0.999977		1	'Malignant'	0.999903		1	'Malignant'	0.990837		1	'Malignant'	1		1	'Malignant'	1		1	'Malignant'	0.999552		1	'Malignant'	0.596904		1	'Malignant'	0.999999
1	'Malignant'	1		1	'Malignant'	1		1	'Malignant'	0.999953		1	'Malignant'	0.999997		1	'Inflammation'	2.27899e-22		1	'Inflammation'	2.45605e-14		1	'Inflammation'	7.10668e-05		1	'Inflammation'	1.50849e-09
1	'Inflammation'	0.000180384		1	'Inflammation'	2.86893e-08		1	'Inflammation'	1.64602e-06		1	'Inflammation'	0.000202165		1	'Malignant'	1		1	'Malignant'	1		1	'Malignant'	0.999856		1	'Malignant'	1
1	'Inflammation'	1.1862e-05		1	'Inflammation'	1.44664e-12		1	'Inflammation'	3.44797e-06		1	'Inflammation'	0.000158044		1	'Inflammation'	0.0131961		1	'Inflammation'	0.00185225		1	'Inflammation'	0.40416		1	'Inflammation'	1.27886e-09
1	'Inflammation'	4.21511e-05		1	'Inflammation'	1.92573e-07		1	'Inflammation'	1.81508e-05		1	'Inflammation'	2.25453e-08		1	'Inflammation'	3.04803e-14		1	'Inflammation'	2.29939e-13		1	'Inflammation'	0.0016403		1	'Inflammation'	3.47449e-11
1	'Inflammation'	4.31722e-07		1	'Inflammation'	7.17675e-14		1	'Inflammation'	1.01712e-10		1	'Inflammation'	5.96062e-09		1	'Malignant'	1		1	'Malignant'	1		1	'Malignant'	1		1	'Malignant'	1
1	'Inflammation'	0.000292714		1	'Inflammation'	0.000745897		1	'Inflammation'	0.135411		1	'Inflammation'	6.89787e-06		1	'Inflammation'	1.90967e-11		1	'Inflammation'	4.65061e-09		1	'Inflammation'	0.0062134		1	'Inflammation'	1.90384e-20
1	'Inflammation'	1.05862e-10		1	'Inflammation'	5.57858e-08		1	'Inflammation'	1.03407e-08		1	'Inflammation'	5.03414e-07		1	'Inflammation'	2.07111e-15		1	'Inflammation'	3.85695e-12		1	'Inflammation'	0.00035499		1	'Inflammation'	5.91738e-14
1	'Malignant'	1		1	'Malignant'	1		1	'Malignant'	0.999911		1	'Malignant'	1		1	'Malignant'	0.999955		1	'Malignant'	0.999986		1	'Malignant'	0.752905		1	'Malignant'	0.780026
1	'Malignant'	0.999971		1	'Malignant'	0.999349		1	'Malignant'	0.999958		1	'Malignant'	1		1	'Inflammation'	1.56003e-27		1	'Inflammation'	6.98763e-15		1	'Inflammation'	6.33136e-05		1	'Inflammation'	4.58464e-10
1	'Inflammation'	4.28723e-09		1	'Inflammation'	9.36676e-12		1	'Inflammation'	3.57471e-07		1	'Inflammation'	5.57706e-09		1	'Inflammation'	1.73055e-14		1	'Inflammation'	4.20684e-11		1	'Inflammation'	4.62321e-05		1	'Inflammation'	2.45372e-13
1	'Inflammation'	0.170694		1	'Inflammation'	5.14618e-07		1	'Inflammation'	0.0015477		1	'Inflammation'	3.67596e-07		1	'Malignant'	0.999226		1	'Malignant'	0.999503		1	'Malignant'	0.0328357		1	'Malignant'	0.937633
1	'Inflammation'	0.0504743		1	'Inflammation'	0.0187444		1	'Inflammation'	0.0157492		1	'Inflammation'	0.0445497		1	'Inflammation'	5.89688e-12		1	'Inflammation'	0.000322608		1	'Inflammation'	0.000342658		1	'Inflammation'	1.40245e-06
1	'Malignant'	0.73759		1	'Malignant'	0.232		1	'Malignant'	0.989942		1	'Malignant'	0.739852		1	'Inflammation'	4.17446e-08		1	'Inflammation'	2.7214e-07		1	'Inflammation'	0.00045437		1	'Inflammation'	0.000118272
1	'Inflammation'	0.00749943		1	'Inflammation'	0.000178914		1	'Inflammation'	0.191912		1	'Inflammation'	0.000352915		1	'Malignant'	1		1	'Malignant'	1		1	'Malignant'	0.999876		1	'Malignant'	0.999999
1	'Malignant'	0.999997		1	'Malignant'	1		1	'Malignant'	1		1	'Malignant'	1		1	'Inflammation'	1.18005e-08		1	'Inflammation'	4.42343e-06		1	'Inflammation'	0.00526187		1	'Inflammation'	2.18149e-08
1	'Malignant'	0.998249		1	'Malignant'	0.988268		1	'Malignant'	0.964435		1	'Malignant'	0.999243		1	'Inflammation'	5.74345e-20		1	'Inflammation'	1.56351e-14		1	'Inflammation'	0.000164953		1	'Inflammation'	6.50974e-10
1	'Malignant'	0.999925		1	'Malignant'	0.962717		1	'Malignant'	0.997359		1	'Malignant'	0.999628		1	'Malignant'	1		1	'Malignant'	1		1	'Malignant'	0.901401		1	'Malignant'	0.999996
1	'Inflammation'	7.24547e-09		1	'Inflammation'	2.34794e-07		1	'Inflammation'	0.000109834		1	'Inflammation'	0.113278		1	'Malignant'	1		1	'Malignant'	1		1	'Malignant'	1		1	'Malignant'	1
1	'Malignant'	0.999983		1	'Malignant'	0.999985		1	'Malignant'	0.947582		1	'Malignant'	0.997727		1	'Malignant'	1		1	'Malignant'	0.998961		1	'Malignant'	0.963373		1	'Malignant'	1
1	'Inflammation'	2.08942e-09		1	'Inflammation'	2.75461e-07		1	'Inflammation'	0.000127493		1	'Inflammation'	4.41097e-05		1	'Inflammation'	7.47631e-11		1	'Inflammation'	1.6771e-20		1	'Inflammation'	5.58954e-05		1	'Inflammation'	1.90814e-08
1	'Malignant'	0.999863		1	'Malignant'	0.855665		1	'Malignant'	0.99904		1	'Malignant'	0.999892		1	'Malignant'	1		1	'Malignant'	1		1	'Malignant'	1		1	'Malignant'	1
1	'Malignant'	0.992556		1	'Malignant'	0.999999		1	'Malignant'	0.998554		1	'Malignant'	0.998979		1	'Inflammation'	2.89001e-14		1	'Inflammation'	8.71253e-11		1	'Inflammation'	0.000287028		1	'Inflammation'	1.29625e-05
1	'Inflammation'	0.00329798		1	'Inflammation'	1.10644e-05		1	'Inflammation'	7.40239e-09		1	'Inflammation'	8.67796e-07		1	'Malignant'	1		1	'Malignant'	1		1	'Malignant'	0.999983		1	'Malignant'	1
1	'Inflammation'	4.2044e-13		1	'Inflammation'	7.97302e-11		1	'Inflammation'	4.60093e-06		1	'Inflammation'	3.35553e-07		1	'Inflammation'	9.02707e-33		1	'Inflammation'	2.17701e-18		1	'Inflammation'	5.12416e-05		1	'Inflammation'	2.36077e-09
1	'Inflammation'	5.10544e-06		1	'Inflammation'	5.48813e-06		1	'Inflammation'	1.14703e-05		1	'Inflammation'	3.05203e-05		1	'Malignant'	1		1	'Malignant'	1		1	'Malignant'	0.947434		1	'Malignant'	1
1	'Malignant'	0.998318		1	'Malignant'	0.999998		1	'Malignant'	0.98608		1	'Malignant'	1		1	'Malignant'	0.999991		1	'Malignant'	1		1	'Malignant'	0.999997		1	'Malignant'	1
1	'Malignant'	0.999998		1	'Malignant'	0.999994		1	'Malignant'	0.999414		1	'Malignant'	0.999844		1	'Malignant'	1		1	'Malignant'	1		1	'Malignant'	0.999771		1	'Malignant'	0.999804
1	'Malignant'	0.999761		1	'Malignant'	1		1	'Malignant'	0.999674		1	'Malignant'	0.999866		1	'Inflammation'	0.0312977		1	'Inflammation'	0.0910066		1	'Inflammation'	0.712064		1	'Inflammation'	0.0316997
1	'Malignant'	1		1	'Malignant'	1		1	'Malignant'	0.999989		1	'Malignant'	1		1	'Malignant'	0.999967		1	'Malignant'	0.999971		1	'Malignant'	0.999129		1	'Malignant'	0.980211
1	'Malignant'	0.999995		1	'Malignant'	0.999953		1	'Malignant'	0.999993		1	'Malignant'	0.999861		1	'Inflammation'	1.40904e-28		1	'Inflammation'	7.01647e-17		1	'Inflammation'	4.72806e-05		1	'Inflammation'	2.22428e-09
1	'Inflammation'	7.1262e-09		1	'Inflammation'	5.26623e-08		1	'Inflammation'	7.46901e-09		1	'Inflammation'	4.63997e-05		1	'Inflammation'	2.55767e-28		1	'Inflammation'	3.36763e-18		1	'Inflammation'	4.75612e-05		1	'Inflammation'	3.15692e-11
1	'Inflammation'	0.00122844		1	'Inflammation'	0.000121188		1	'Inflammation'	0.262589		1	'Inflammation'	0.00335005		1	'Malignant'	1		1	'Malignant'	1		1	'Malignant'	0.999215		1	'Malignant'	1
1	'Malignant'	0.999538		1	'Malignant'	0.999999		1	'Malignant'	0.997629		1	'Malignant'	0.999997		1	'Malignant'	0.999925		1	'Malignant'	1		1	'Malignant'	0.998451		1	'Malignant'	1
1	'Inflammation'	0.000504179		1	'Inflammation'	4.73293e-05		1	'Inflammation'	0.182372		1	'Inflammation'	1.3856e-07		1	'Inflammation'	4.14598e-11		1	'Inflammation'	1.07345e-07		1	'Inflammation'	0.000922087		1	'Inflammation'	4.4647e-07
1	'Malignant'	0.999958		1	'Malignant'	0.999968		1	'Malignant'	0.999998		1	'Malignant'	0.999999		1	'Inflammation'	1.4013e-45		1	'Inflammation'	4.11478e-12		1	'Inflammation'	0.000133072		1	'Inflammation'	5.93141e-09
1	'Inflammation'	5.27614e-08		1	'Inflammation'	7.25775e-05		1	'Inflammation'	0.000211334		1	'Inflammation'	5.88026e-06		1	'Malignant'	1		1	'Malignant'	1		1	'Malignant'	1		1	'Malignant'	1
1	'Malignant'	0.999996		1	'Malignant'	0.999917		1	'Malignant'	0.999474		1	'Malignant'	0.999999		1	'Inflammation'	0		1	'Inflammation'	2.19613e-17		1	'Inflammation'	0.000101177		1	'Inflammation'	3.85696e-10
1	'Malignant'	0.999999		1	'Malignant'	0.999999		1	'Malignant'	0.999986		1	'Malignant'	1		1	'Inflammation'	1.73442e-05		1	'Inflammation'	0.00451498		1	'Inflammation'	0.015884		1	'Inflammation'	0.000219127
1	'Inflammation'	0.00510813		1	'Inflammation'	3.13532e-09		1	'Inflammation'	3.08916e-06		1	'Inflammation'	5.60102e-05		1	'Malignant'	1		1	'Malignant'	1		1	'Malignant'	0.999992		1	'Malignant'	1
1	'Inflammation'	0.0548523		1	'Inflammation'	0.393935		1	'Inflammation'	0.868937		1	'Inflammation'	6.00793e-06		1	'Inflammation'	1.2861e-10		1	'Inflammation'	1.11725e-08		1	'Inflammation'	0.000567464		1	'Inflammation'	1.78536e-09
1	'Inflammation'	1.56941e-05		1	'Inflammation'	8.41487e-13		1	'Inflammation'	7.09746e-08		1	'Inflammation'	9.49786e-10		1	'Malignant'	0.998775		1	'Malignant'	0.998244		1	'Malignant'	0.158245		1	'Malignant'	0.999985
1	'Inflammation'	9.09426e-05		1	'Inflammation'	1.94e-11		1	'Inflammation'	8.42841e-05		1	'Inflammation'	0.858821		1	'Inflammation'	5.2482e-17		1	'Inflammation'	1.38216e-06		1	'Inflammation'	0.00117856		1	'Inflammation'	1.04434e-09
1	'Malignant'	0.998734		1	'Malignant'	0.999839		1	'Malignant'	0.996948		1	'Malignant'	0.999202		1	'Malignant'	1		1	'Malignant'	1		1	'Malignant'	0.99837		1	'Malignant'	1
1	'Malignant'	0.999793		1	'Malignant'	0.999664		1	'Malignant'	0.999693		1	'Malignant'	0.999736		1	'Malignant'	1		1	'Malignant'	1		1	'Malignant'	1		1	'Malignant'	1
1	'Malignant'	0.951821		1	'Malignant'	0.999973		1	'Malignant'	0.989752		1	'Malignant'	0.999903		1	'Malignant'	1		1	'Malignant'	1		1	'Malignant'	0.999939		1	'Malignant'	1
1	'Malignant'	0.999865		1	'Malignant'	1		1	'Malignant'	0.999973		1	'Malignant'	0.999999		1	'Inflammation'	1.12076e-07		1	'Inflammation'	0.000458017		1	'Inflammation'	0.00387165		1	'Inflammation'	2.65545e-08
1	'Malignant'	0.999979		1	'Malignant'	0.999997		1	'Malignant'	0.998997		1	'Malignant'	1		1	'Inflammation'	6.32981e-18		1	'Inflammation'	4.50085e-07		1	'Inflammation'	7.10782e-05		1	'Inflammation'	1.04741e-11
1	'Inflammation'	0.151538		1	'Inflammation'	0.00111499		1	'Inflammation'	0.0752705		1	'Inflammation'	0.0824133		1	'Malignant'	1		1	'Malignant'	1		1	'Malignant'	0.999714		1	'Malignant'	1
1	'Malignant'	0.999999		1	'Malignant'	0.996885		1	'Malignant'	0.999992		1	'Malignant'	1		1	'Malignant'	1		1	'Malignant'	1		1	'Malignant'	0.988143		1	'Malignant'	1
1	'Malignant'	0.664715		1	'Malignant'	0.985089		1	'Malignant'	0.978232		1	'Malignant'	0.902558		1	'Inflammation'	2.75689e-15		1	'Inflammation'	2.55636e-19		1	'Inflammation'	5.85484e-05		1	'Inflammation'	2.81913e-09
1	'Inflammation'	0.00404422		1	'Inflammation'	9.5365e-05		1	'Inflammation'	0.000129881		1	'Inflammation'	0.334948		1	'Inflammation'	6.20818e-07		1	'Inflammation'	1.00174e-05		1	'Inflammation'	0.00123726		1	'Inflammation'	5.1194e-07
1	'Inflammation'	0.998093		1	'Inflammation'	0.0184561		1	'Inflammation'	0.808256		1	'Inflammation'	0.0337327		1	'Inflammation'	9.18511e-20		1	'Inflammation'	7.96636e-12		1	'Inflammation'	0.000115809		1	'Inflammation'	1.27312e-09
1	'Malignant'	0.999986		1	'Malignant'	0.999972		1	'Malignant'	0.998357		1	'Malignant'	0.999236		1	'Inflammation'	1.71632e-12		1	'Inflammation'	1.4714e-06		1	'Inflammation'	0.0474335		1	'Inflammation'	5.93405e-11
1	'Malignant'	0.202101		1	'Malignant'	0.752396		1	'Malignant'	0.798226		1	'Malignant'	0.0403849		1	'Malignant'	0.999387		1	'Malignant'	1		1	'Malignant'	1		1	'Malignant'	0.994576
1	'Malignant'	0.998941		1	'Malignant'	0.999966		1	'Malignant'	0.999312		1	'Malignant'	0.999997		1	'Inflammation'	0.000241278		1	'Inflammation'	0.000438478		1	'Inflammation'	0.0134673		1	'Inflammation'	1.71593e-11
1	'Malignant'	0.999822		1	'Malignant'	1		1	'Malignant'	0.999994		1	'Malignant'	1		1	'Malignant'	1		1	'Malignant'	1		1	'Malignant'	0.999945		1	'Malignant'	1
1	'Malignant'	0.99484		1	'Malignant'	0.853347		1	'Malignant'	0.917896		1	'Malignant'	0.999876		1	'Malignant'	0.999993		1	'Malignant'	1		1	'Malignant'	0.999994		1	'Malignant'	1
1	'Malignant'	0.999123		1	'Malignant'	0.999998		1	'Malignant'	0.972047		1	'Malignant'	0.994078		1	'Inflammation'	4.03399e-15		1	'Inflammation'	2.64846e-05		1	'Inflammation'	0.0437612		1	'Inflammation'	2.52122e-06
1	'Malignant'	0.999991		1	'Malignant'	0.999999		1	'Malignant'	0.999947		1	'Malignant'	0.999998		1	'Malignant'	0.999998		1	'Malignant'	1		1	'Malignant'	0.999995		1	'Malignant'	1
1	'Inflammation'	2.60975e-05		1	'Inflammation'	0.000947019		1	'Inflammation'	2.97186e-05		1	'Inflammation'	0.00293959		1	'Inflammation'	1.05001e-11		1	'Inflammation'	1.76543e-05		1	'Inflammation'	0.000374349		1	'Inflammation'	5.86657e-10
1	'Malignant'	0.999999		1	'Malignant'	1		1	'Malignant'	1		1	'Malignant'	1		1	'Malignant'	1		1	'Malignant'	1		1	'Malignant'	0.999884		1	'Malignant'	1
1	'Inflammation'	3.02754e-06		1	'Inflammation'	1.15867e-08		1	'Inflammation'	4.58828e-08		1	'Inflammation'	0.000966133		1	'Inflammation'	2.33851e-08		1	'Inflammation'	1.31212e-10		1	'Inflammation'	0.000145911		1	'Inflammation'	2.23461e-09
1	'Inflammation'	0.000159367		1	'Inflammation'	2.12034e-06		1	'Inflammation'	0.000361831		1	'Inflammation'	6.13562e-05		1	'Inflammation'	1.548e-10		1	'Inflammation'	5.37978e-08		1	'Inflammation'	0.00382266		1	'Inflammation'	3.1863e-06
1	'Malignant'	0.884931		1	'Malignant'	0.979946		1	'Malignant'	0.997013		1	'Malignant'	0.999996		1	'Malignant'	0.999999		1	'Malignant'	1		1	'Malignant'	0.999998		1	'Malignant'	1
1	'Malignant'	0.999996		1	'Malignant'	0.999834		1	'Malignant'	0.991518		1	'Malignant'	0.999965		1	'Inflammation'	4.59719e-19		1	'Inflammation'	2.99763e-14		1	'Inflammation'	5.4323e-05		1	'Inflammation'	9.49155e-13
1	'Inflammation'	2.28074e-08		1	'Inflammation'	5.30025e-07		1	'Inflammation'	5.64036e-07		1	'Inflammation'	4.78858e-05		1	'Inflammation'	3.3954e-24		1	'Inflammation'	1.16712e-18		1	'Inflammation'	0.000282107		1	'Inflammation'	9.50274e-09
1	'Inflammation'	0.0224044		1	'Inflammation'	0.00933018		1	'Inflammation'	0.0764		1	'Inflammation'	0.00960677		1	'Malignant'	0.972188		1	'Malignant'	0.999947		1	'Malignant'	0.888516		1	'Malignant'	0.988397
1	'Malignant'	0.998265		1	'Malignant'	0.999996		1	'Malignant'	0.999999		1	'Malignant'	0.99336		1	'Malignant'	1		1	'Malignant'	1		1	'Malignant'	0.999975		1	'Malignant'	1
1	'Malignant'	0.981096		1	'Malignant'	0.999884		1	'Malignant'	0.999674		1	'Malignant'	1		1	'Inflammation'	2.74726e-08		1	'Inflammation'	0.0121397		1	'Inflammation'	0.0051203		1	'Inflammation'	2.12097e-08
1	'Malignant'	0.950659		1	'Malignant'	0.985814		1	'Malignant'	0.931594		1	'Malignant'	0.990693		1	'Inflammation'	1.23737e-22		1	'Inflammation'	1.92431e-13		1	'Inflammation'	6.69296e-05		1	'Inflammation'	5.57151e-10
1	'Inflammation'	0.0306173		1	'Inflammation'	0.000856094		1	'Inflammation'	1.60156e-08		1	'Inflammation'	9.62755e-08		1	'Malignant'	0.99999		1	'Malignant'	1		1	'Malignant'	0.999524		1	'Malignant'	0.999992
1	'Malignant'	0.93102		1	'Malignant'	0.999987		1	'Malignant'	0.999991		1	'Malignant'	0.999561		1	'Inflammation'	1.0033e-27		1	'Inflammation'	8.27362e-20		1	'Inflammation'	0.000155531		1	'Inflammation'	1.1498e-11
1	'Malignant'	0.886935		1	'Malignant'	0.983498		1	'Malignant'	0.993304		1	'Malignant'	0.845885		1	'Malignant'	0.99989		1	'Malignant'	1		1	'Malignant'	0.999861		1	'Malignant'	0.999289
1	'Malignant'	0.989624		1	'Malignant'	0.999071		1	'Malignant'	0.679847		1	'Malignant'	0.998612		1	'Malignant'	1		1	'Malignant'	1		1	'Malignant'	0.999992		1	'Malignant'	1
1	'Malignant'	0.999994		1	'Malignant'	0.999995		1	'Malignant'	0.972417		1	'Malignant'	0.885079		1	'Inflammation'	2.1791e-24		1	'Inflammation'	1.70517e-17		1	'Inflammation'	5.63422e-05		1	'Inflammation'	3.33656e-09
1	'Malignant'	1		1	'Malignant'	1		1	'Malignant'	0.998708		1	'Malignant'	0.999995		1	'Inflammation'	1.16409e-17		1	'Inflammation'	2.10775e-16		1	'Inflammation'	6.39291e-05		1	'Inflammation'	7.7349e-14
1	'Malignant'	0.990555		1	'Malignant'	0.00195222		1	'Malignant'	0.980919		1	'Malignant'	0.971709		1	'Inflammation'	8.38154e-11		1	'Inflammation'	8.48506e-07		1	'Inflammation'	0.000630811		1	'Inflammation'	0.000613277
1	'Inflammation'	0.000515246		1	'Inflammation'	0.00348425		1	'Inflammation'	0.0215498		1	'Inflammation'	0.000859947		1	'Malignant'	1		1	'Malignant'	1		1	'Malignant'	0.929045		1	'Malignant'	1
1	'Malignant'	0.999969		1	'Malignant'	0.997846		1	'Malignant'	0.999219		1	'Malignant'	0.999858		1	'Malignant'	1		1	'Malignant'	1		1	'Malignant'	0.867737		1	'Malignant'	0.999981
1	'Inflammation'	1.22988e-08		1	'Inflammation'	1.76553e-06		1	'Inflammation'	8.07249e-05		1	'Inflammation'	4.99964e-07		1	'Malignant'	1		1	'Malignant'	0.999999		1	'Malignant'	0.998349		1	'Malignant'	0.999996
1	'Inflammation'	0.000479459		1	'Inflammation'	6.38242e-07		1	'Inflammation'	0.000898499		1	'Inflammation'	6.95116e-06		1	'Inflammation'	1.74303e-09		1	'Inflammation'	1.13762e-11		1	'Inflammation'	7.83547e-05		1	'Inflammation'	2.37063e-08
1	'Malignant'	0.999995		1	'Malignant'	0.999904		1	'Malignant'	1		1	'Malignant'	0.996889		1	'Inflammation'	1.3333e-11		1	'Inflammation'	3.24182e-08		1	'Inflammation'	0.000238221		1	'Inflammation'	2.06266e-07
1	'Inflammation'	0.0356053		1	'Inflammation'	0.825995		1	'Inflammation'	0.988825		1	'Inflammation'	0.000100164		1	'Malignant'	1		1	'Malignant'	1		1	'Malignant'	0.99958		1	'Malignant'	1
1	'Malignant'	0.999369		1	'Malignant'	0.999999		1	'Malignant'	0.999555		1	'Malignant'	0.999999		1	'Inflammation'	4.51133e-07		1	'Inflammation'	0.341357		1	'Inflammation'	0.00248926		1	'Inflammation'	4.01061e-07
1	'Malignant'	0.999349		1	'Malignant'	1		1	'Malignant'	0.999983		1	'Malignant'	0.999994		1	'Inflammation'	2.24208e-44		1	'Inflammation'	4.09821e-15		1	'Inflammation'	4.97065e-05		1	'Inflammation'	2.9162e-09
1	'Inflammation'	9.76235e-05		1	'Inflammation'	1.66945e-05		1	'Inflammation'	0.000204962		1	'Inflammation'	7.41746e-08		1	'Inflammation'	5.07641e-05		1	'Inflammation'	0.124395		1	'Inflammation'	0.00146534		1	'Inflammation'	0.000392635
1	'Inflammation'	0.000208668		1	'Inflammation'	3.12368e-08		1	'Inflammation'	1.83463e-07		1	'Inflammation'	4.05333e-05		1	'Malignant'	1		1	'Malignant'	1		1	'Malignant'	0.999996		1	'Malignant'	1
1	'Malignant'	0.994998		1	'Malignant'	0.0659663		1	'Malignant'	0.932218		1	'Malignant'	0.729291		1	'Inflammation'	2.52108e-11		1	'Inflammation'	1.04846e-11		1	'Inflammation'	0.000137652		1	'Inflammation'	5.203e-10
1	'Malignant'	0.999446		1	'Malignant'	0.999996		1	'Malignant'	0.999586		1	'Malignant'	0.998774		1	'Inflammation'	7.49093e-08		1	'Inflammation'	1.03943e-05		1	'Inflammation'	0.000660496		1	'Inflammation'	1.8755e-07
1	'Malignant'	0.999292		1	'Malignant'	0.99996		1	'Malignant'	0.981058		1	'Malignant'	1		1	'Inflammation'	5.06492e-05		1	'Inflammation'	7.58355e-11		1	'Inflammation'	0.000226006		1	'Inflammation'	5.29047e-08
1	'Inflammation'	0.156943		1	'Inflammation'	4.72042e-05		1	'Inflammation'	0.00122374		1	'Inflammation'	0.000420113		1	'Malignant'	1		1	'Malignant'	1		1	'Malignant'	0.999218		1	'Malignant'	1
1	'Inflammation'	0.849728		1	'Inflammation'	0.999912		1	'Inflammation'	0.574569		1	'Inflammation'	0.737095		1	'Malignant'	1		1	'Malignant'	1		1	'Malignant'	1		1	'Malignant'	1
1	'Malignant'	0.999884		1	'Malignant'	1		1	'Malignant'	0.9999		1	'Malignant'	1		1	'Malignant'	1		1	'Malignant'	1		1	'Malignant'	0.999997		1	'Malignant'	1
1	'Inflammation'	0.00565786		1	'Inflammation'	1.91482e-06		1	'Inflammation'	0.000134615		1	'Inflammation'	0.00937347		1	'Inflammation'	4.66062e-06		1	'Inflammation'	1.39331e-10		1	'Inflammation'	0.00108734		1	'Inflammation'	2.73932e-06
1	'Inflammation'	0.511436		1	'Inflammation'	0.000887906		1	'Inflammation'	0.017318		1	'Inflammation'	0.00014795		1	'Malignant'	0.999996		1	'Malignant'	1		1	'Malignant'	0.999716		1	'Malignant'	1
1	'Malignant'	0.136388		1	'Malignant'	0.971807		1	'Malignant'	0.990993		1	'Malignant'	0.332112		1	'Malignant'	0.999945		1	'Malignant'	1		1	'Malignant'	0.978075		1	'Malignant'	1
1	'Malignant'	1		1	'Malignant'	0.999971		1	'Malignant'	0.998651		1	'Malignant'	1		1	'Malignant'	0.999668		1	'Malignant'	1		1	'Malignant'	0.999145		1	'Malignant'	1
1	'Malignant'	0.999989		1	'Malignant'	1		1	'Malignant'	0.999392		1	'Malignant'	0.999014		1	'Malignant'	0.999993		1	'Malignant'	0.999919		1	'Malignant'	0.992379		1	'Malignant'	0.99994
1	'Malignant'	0.99688		1	'Malignant'	0.0111413		1	'Malignant'	0.227065		1	'Malignant'	0.999172		1	'Inflammation'	5.21224e-11		1	'Inflammation'	2.63363e-08		1	'Inflammation'	6.08126e-05		1	'Inflammation'	2.5994e-06
1	'Inflammation'	1.90983e-11		1	'Inflammation'	1.44171e-10		1	'Inflammation'	4.69928e-08		1	'Inflammation'	1.16421e-05		1	'Inflammation'	1.24678e-09		1	'Inflammation'	2.1477e-07		1	'Inflammation'	0.000677206		1	'Inflammation'	2.68201e-08
1	'Malignant'	0.999998		1	'Malignant'	0.998645		1	'Malignant'	0.996407		1	'Malignant'	0.950355		1	'Inflammation'	6.42144e-21		1	'Inflammation'	0.0246733		1	'Inflammation'	0.00149509		1	'Inflammation'	4.20744e-05
1	'Malignant'	0.986606		1	'Malignant'	0.999711		1	'Malignant'	0.997542		1	'Malignant'	0.999928		1	'Malignant'	1		1	'Malignant'	1		1	'Malignant'	1		1	'Malignant'	1
1	'Inflammation'	4.13471e-05		1	'Inflammation'	8.70212e-05		1	'Inflammation'	0.0140372		1	'Inflammation'	0.998073		1	'Malignant'	1		1	'Malignant'	1		1	'Malignant'	0.999822		1	'Malignant'	1
1	'Malignant'	0.999957		1	'Malignant'	1		1	'Malignant'	0.999995		1	'Malignant'	1		1	'Malignant'	1		1	'Malignant'	1		1	'Malignant'	0.999996		1	'Malignant'	0.999932
1	'Malignant'	0.00991907		1	'Malignant'	0.999999		1	'Malignant'	0.999949		1	'Malignant'	0.999999		1	'Malignant'	1		1	'Malignant'	1		1	'Malignant'	0.996901		1	'Malignant'	1
1	'Inflammation'	0.00038127		1	'Inflammation'	0.000768763		1	'Inflammation'	0.0204508		1	'Inflammation'	0.000312303		1	'Inflammation'	3.09334e-19		1	'Inflammation'	5.17601e-05		1	'Inflammation'	0.00020025		1	'Inflammation'	1.93105e-06
1	'Malignant'	0.999488		1	'Malignant'	0.999998		1	'Malignant'	0.999978		1	'Malignant'	1		1	'Malignant'	1		1	'Malignant'	1		1	'Malignant'	1		1	'Malignant'	1
1	'Malignant'	0.999865		1	'Malignant'	0.999986		1	'Malignant'	0.998291		1	'Malignant'	0.999932		1	'Malignant'	1		1	'Malignant'	1		1	'Malignant'	0.999999		1	'Malignant'	1
1	'Malignant'	0.442092		1	'Malignant'	0.00467234		1	'Malignant'	0.421255		1	'Malignant'	0.548549		1	'Inflammation'	8.23695e-17		1	'Inflammation'	7.49121e-05		1	'Inflammation'	0.000177279		1	'Inflammation'	1.91868e-07
1	'Malignant'	0.998705		1	'Malignant'	0.98214		1	'Malignant'	0.957887		1	'Malignant'	0.999997		1	'Malignant'	1		1	'Malignant'	1		1	'Malignant'	0.999995		1	'Malignant'	1
1	'Inflammation'	0.142921		1	'Inflammation'	0.281469		1	'Inflammation'	0.96521		1	'Inflammation'	0.0570946		1	'Inflammation'	1.56506e-08		1	'Inflammation'	6.28981e-08		1	'Inflammation'	0.000162811		1	'Inflammation'	1.27496e-09
1	'Malignant'	0.905107		1	'Malignant'	0.999996		1	'Malignant'	0.984656		1	'Malignant'	0.999647		1	'Inflammation'	3.49274e-10		1	'Inflammation'	0.000171979		1	'Inflammation'	7.94613e-05		1	'Inflammation'	3.35527e-08
1	'Inflammation'	0.000966414		1	'Inflammation'	0.000963826		1	'Inflammation'	0.0966788		1	'Inflammation'	0.00502033		1	'Malignant'	0.955113		1	'Malignant'	1		1	'Malignant'	0.508371		1	'Malignant'	0.999999
1	'Inflammation'	3.17505e-05		1	'Inflammation'	3.24201e-06		1	'Inflammation'	0.00976915		1	'Inflammation'	0.0013376		1	'Inflammation'	2.59454e-10		1	'Inflammation'	6.09961e-13		1	'Inflammation'	6.64768e-05		1	'Inflammation'	7.68205e-06
1	'Malignant'	0.863004		1	'Malignant'	0.947111		1	'Malignant'	0.999434		1	'Malignant'	0.960924		1	'Malignant'	1		1	'Malignant'	1		1	'Malignant'	1		1	'Malignant'	1
1	'Malignant'	0.999996		1	'Malignant'	0.999999		1	'Malignant'	0.999753		1	'Malignant'	0.999411		1	'Malignant'	0.999998		1	'Malignant'	1		1	'Malignant'	0.9999		1	'Malignant'	1
1	'Malignant'	0.999997		1	'Malignant'	0.997553		1	'Malignant'	0.971284		1	'Malignant'	0.999959		1	'Inflammation'	2.31283e-33		1	'Inflammation'	3.25661e-12		1	'Inflammation'	6.17821e-05		1	'Inflammation'	5.50076e-09
1	'Malignant'	0.999998		1	'Malignant'	0.986795		1	'Malignant'	0.999453		1	'Malignant'	0.999828		1	'Inflammation'	7.29788e-14		1	'Inflammation'	2.07881e-11		1	'Inflammation'	0.000306609		1	'Inflammation'	1.32439e-06
1	'Malignant'	0.999122		1	'Malignant'	0.999999		1	'Malignant'	0.999986		1	'Malignant'	1		1	'Malignant'	1		1	'Malignant'	1		1	'Malignant'	0.998666		1	'Malignant'	1
1	'Malignant'	0.999996		1	'Malignant'	0.999874		1	'Malignant'	0.999916		1	'Malignant'	0.999983		1	'Malignant'	1		1	'Malignant'	0.999999		1	'Malignant'	0.953588		1	'Malignant'	0.940813
1	'Malignant'	0.999974		1	'Malignant'	1		1	'Malignant'	0.999994		1	'Malignant'	1		1	'Inflammation'	2.84341e-08		1	'Inflammation'	0.0017947		1	'Inflammation'	0.00348757		1	'Inflammation'	6.07242e-06
1	'Malignant'	0.979282		1	'Malignant'	0.000866944		1	'Malignant'	0.978425		1	'Malignant'	0.00787614		1	'Inflammation'	8.03506e-09		1	'Inflammation'	1.08488e-06		1	'Inflammation'	0.000113944		1	'Inflammation'	2.85086e-08
1	'Malignant'	0.999872		1	'Malignant'	0.999869		1	'Malignant'	0.999805		1	'Malignant'	0.999963		1	'Inflammation'	2.09326e-18		1	'Inflammation'	1.27603e-07		1	'Inflammation'	0.000140869		1	'Inflammation'	4.79106e-10
1	'Malignant'	0.999998		1	'Malignant'	1		1	'Malignant'	0.999629		1	'Malignant'	0.999985		1	'Inflammation'	8.05062e-26		1	'Inflammation'	3.58877e-13		1	'Inflammation'	6.46517e-05		1	'Inflammation'	4.51579e-09
1	'Malignant'	0.999985		1	'Malignant'	1		1	'Malignant'	0.99988		1	'Malignant'	1		1	'Malignant'	1		1	'Malignant'	1		1	'Malignant'	1		1	'Malignant'	0.999999
1	'Malignant'	0.992778		1	'Malignant'	0.966412		1	'Malignant'	0.998756		1	'Malignant'	0.999509		1	'Malignant'	1		1	'Malignant'	1		1	'Malignant'	0.996163		1	'Malignant'	0.999967
1	'Malignant'	0.999841		1	'Malignant'	0.590426		1	'Malignant'	0.997913		1	'Malignant'	0.999999		1	'Inflammation'	3.81739e-10		1	'Inflammation'	1.2587e-17		1	'Inflammation'	4.94585e-05		1	'Inflammation'	2.60013e-15
1	'Inflammation'	4.01245e-10		1	'Inflammation'	3.97072e-07		1	'Inflammation'	9.47061e-05		1	'Inflammation'	5.03936e-08		1	'Malignant'	1		1	'Malignant'	1		1	'Malignant'	0.974648		1	'Malignant'	1
1	'Malignant'	0.995143		1	'Malignant'	1		1	'Malignant'	0.999982		1	'Malignant'	1		1	'Inflammation'	2.14271e-22		1	'Inflammation'	9.87205e-14		1	'Inflammation'	8.83584e-05		1	'Inflammation'	1.52396e-08
1	'Malignant'	0.999937		1	'Malignant'	1		1	'Malignant'	0.999772		1	'Malignant'	1		1	'Inflammation'	1.77417e-11		1	'Inflammation'	3.22458e-14		1	'Inflammation'	5.32322e-05		1	'Inflammation'	1.05796e-10
1	'Inflammation'	4.48143e-06		1	'Inflammation'	1.84942e-09		1	'Inflammation'	4.34383e-09		1	'Inflammation'	3.1528e-06		1	'Malignant'	0.999977		1	'Malignant'	1		1	'Malignant'	0.999762		1	'Malignant'	0.999988
1	'Inflammation'	0.000262379		1	'Inflammation'	6.72749e-11		1	'Inflammation'	6.84688e-05		1	'Inflammation'	1.66023e-07		1	'Inflammation'	0.000224868		1	'Inflammation'	2.1457e-16		1	'Inflammation'	9.12817e-05		1	'Inflammation'	1.96297e-08
1	'Malignant'	1		1	'Malignant'	1		1	'Malignant'	0.999962		1	'Malignant'	1		1	'Malignant'	0.999895		1	'Malignant'	0.822859		1	'Malignant'	0.0488584		1	'Malignant'	0.999665
1	'Inflammation'	8.12932e-07		1	'Inflammation'	1.11371e-09		1	'Inflammation'	5.20352e-06		1	'Inflammation'	1.25015e-07		1	'Inflammation'	2.59993e-07		1	'Inflammation'	5.41686e-12		1	'Inflammation'	0.0134631		1	'Inflammation'	3.44968e-06
1	'Inflammation'	0.0138083		1	'Inflammation'	1.87637e-07		1	'Inflammation'	0.00040645		1	'Inflammation'	0.192388		1	'Inflammation'	4.87275e-12		1	'Inflammation'	5.17777e-15		1	'Inflammation'	0.000190457		1	'Inflammation'	4.56133e-08
1	'Inflammation'	0.066942		1	'Inflammation'	0.00593414		1	'Inflammation'	0.00402345		1	'Inflammation'	0.00437212		1	'Inflammation'	3.34897e-19		1	'Inflammation'	4.96488e-10		1	'Inflammation'	9.80009e-05		1	'Inflammation'	1.22903e-09
1	'Malignant'	0.998373		1	'Malignant'	0.988615		1	'Malignant'	0.999091		1	'Malignant'	0.999999		1	'Malignant'	0.965263		1	'Malignant'	0.999998		1	'Malignant'	0.0134124		1	'Malignant'	1
1	'Inflammation'	1.27809e-05		1	'Inflammation'	2.62982e-05		1	'Inflammation'	4.32129e-05		1	'Inflammation'	0.000108173		1	'Inflammation'	3.79506e-20		1	'Inflammation'	2.13833e-10		1	'Inflammation'	6.20419e-05		1	'Inflammation'	3.2672e-09
1	'Inflammation'	0.998545		1	'Inflammation'	0.44239		1	'Inflammation'	0.953538		1	'Inflammation'	0.841637		1	'Inflammation'	4.86872e-07		1	'Inflammation'	3.95355e-11		1	'Inflammation'	7.83739e-05		1	'Inflammation'	4.35217e-11
1	'Inflammation'	0.850024		1	'Inflammation'	0.952854		1	'Inflammation'	0.993841		1	'Inflammation'	0.38119		1	'Malignant'	1		1	'Malignant'	1		1	'Malignant'	0.997157		1	'Malignant'	1
1	'Malignant'	0.999984		1	'Malignant'	1		1	'Malignant'	0.996706		1	'Malignant'	1		1	'Inflammation'	3.31735e-20		1	'Inflammation'	6.41151e-11		1	'Inflammation'	0.000114829		1	'Inflammation'	1.99759e-07
1	'Malignant'	0.971346		1	'Malignant'	0.999998		1	'Malignant'	0.993825		1	'Malignant'	0.972245		1	'Inflammation'	7.70225e-07		1	'Inflammation'	3.50684e-05		1	'Inflammation'	0.00142477		1	'Inflammation'	1.88783e-09
1	'Inflammation'	0.00150958		1	'Inflammation'	0.00814156		1	'Inflammation'	0.850882		1	'Inflammation'	0.304427		1	'Inflammation'	1.10277e-08		1	'Inflammation'	1.73805e-13		1	'Inflammation'	0.000133943		1	'Inflammation'	1.55026e-05
1	'Malignant'	0.999981		1	'Malignant'	1		1	'Malignant'	0.999993		1	'Malignant'	1		1	'Inflammation'	1.61499e-39		1	'Inflammation'	3.26726e-13		1	'Inflammation'	7.28268e-05		1	'Inflammation'	6.81458e-07
1	'Malignant'	0.999998		1	'Malignant'	0.937483		1	'Malignant'	0.991525		1	'Malignant'	0.999998		1	'Malignant'	1		1	'Malignant'	1		1	'Malignant'	0.978086		1	'Malignant'	1
1	'Malignant'	0.64314		1	'Malignant'	0.999892		1	'Malignant'	0.992657		1	'Malignant'	0.0376873		1	'Inflammation'	0		1	'Inflammation'	1.69804e-15		1	'Inflammation'	7.12523e-05		1	'Inflammation'	2.18095e-11
1	'Inflammation'	0.132666		1	'Inflammation'	6.18715e-08		1	'Inflammation'	4.36585e-08		1	'Inflammation'	3.48557e-06		1	'Inflammation'	8.90214e-20		1	'Inflammation'	9.52822e-09		1	'Inflammation'	0.000658357		1	'Inflammation'	1.54264e-08
1	'Malignant'	0.999998		1	'Malignant'	1		1	'Malignant'	0.999997		1	'Malignant'	0.999987		1	'Malignant'	1		1	'Malignant'	1		1	'Malignant'	0.997556		1	'Malignant'	1
1	'Inflammation'	5.91292e-05		1	'Inflammation'	7.71099e-10		1	'Inflammation'	3.80303e-10		1	'Inflammation'	2.72563e-09		1	'Inflammation'	9.07044e-15		1	'Inflammation'	4.18972e-10		1	'Inflammation'	0.000181467		1	'Inflammation'	1.63464e-09
1	'Malignant'	0.998237		1	'Malignant'	1		1	'Malignant'	1		1	'Malignant'	0.999863		1	'Malignant'	1		1	'Malignant'	1		1	'Malignant'	1		1	'Malignant'	1
1	'Inflammation'	1.09065e-06		1	'Inflammation'	6.18536e-06		1	'Inflammation'	1.04734e-05		1	'Inflammation'	0.962529		1	'Inflammation'	5.4803e-15		1	'Inflammation'	9.62071e-14		1	'Inflammation'	6.84096e-05		1	'Inflammation'	1.61932e-08
1	'Malignant'	0.999987		1	'Malignant'	1		1	'Malignant'	0.999054		1	'Malignant'	0.996931		1	'Inflammation'	3.47936e-07		1	'Inflammation'	3.07796e-09		1	'Inflammation'	0.0010706		1	'Inflammation'	2.42856e-07
1	'Malignant'	0.999701		1	'Malignant'	0.982306		1	'Malignant'	0.710503		1	'Malignant'	0.997314		1	'Malignant'	0.999995		1	'Malignant'	1		1	'Malignant'	0.99558		1	'Malignant'	1
1	'Malignant'	0.779927		1	'Malignant'	1		1	'Malignant'	0.999218		1	'Malignant'	0.999999		1	'Malignant'	0.999998		1	'Malignant'	1		1	'Malignant'	0.994555		1	'Malignant'	0.955027
1	'Inflammation'	1.43125e-05		1	'Inflammation'	2.86023e-05		1	'Inflammation'	2.33825e-05		1	'Inflammation'	2.26685e-08		1	'Malignant'	0.999956		1	'Malignant'	1		1	'Malignant'	0.999999		1	'Malignant'	0.999997
1	'Inflammation'	8.87179e-08		1	'Inflammation'	2.40749e-09		1	'Inflammation'	9.55089e-05		1	'Inflammation'	4.57003e-06		1	'Inflammation'	9.79271e-08		1	'Inflammation'	9.1115e-15		1	'Inflammation'	5.56629e-05		1	'Inflammation'	4.74985e-08
1	'Inflammation'	7.43642e-07		1	'Inflammation'	5.11578e-06		1	'Inflammation'	4.2071e-09		1	'Inflammation'	1.72233e-06		1	'Inflammation'	0.708968		1	'Inflammation'	0.999826		1	'Inflammation'	0.0698297		1	'Inflammation'	0.164451
1	'Malignant'	0.152237		1	'Malignant'	0.0199874		1	'Malignant'	0.0803086		1	'Malignant'	0.105402		1	'Inflammation'	9.27767e-07		1	'Inflammation'	7.56234e-09		1	'Inflammation'	0.0102955		1	'Inflammation'	1.62664e-09
1	'Malignant'	0.999907		1	'Malignant'	0.999743		1	'Malignant'	0.991825		1	'Malignant'	0.995265		1	'Inflammation'	1.08253e-24		1	'Inflammation'	3.89986e-12		1	'Inflammation'	0.000825861		1	'Inflammation'	8.1193e-12
1	'Malignant'	0.999977		1	'Malignant'	1		1	'Malignant'	0.999999		1	'Malignant'	1		1	'Malignant'	1		1	'Malignant'	1		1	'Malignant'	0.999989		1	'Malignant'	1
1	'Malignant'	0.999513		1	'Malignant'	0.999946		1	'Malignant'	0.999375		1	'Malignant'	0.969673		1	'Inflammation'	2.40465e-13		1	'Inflammation'	5.50343e-06		1	'Inflammation'	5.80537e-05		1	'Inflammation'	1.26859e-08
1	'Malignant'	0.999971		1	'Malignant'	0.999681		1	'Malignant'	0.996514		1	'Malignant'	0.999995		1	'Inflammation'	0.000401222		1	'Inflammation'	1.36668e-06		1	'Inflammation'	0.154396		1	'Inflammation'	4.41169e-12
1	'Malignant'	0.148077		1	'Malignant'	0.00333362		1	'Malignant'	0.721808		1	'Malignant'	0.998662		1	'Inflammation'	8.96281e-09		1	'Inflammation'	1.18354e-11		1	'Inflammation'	0.000186369		1	'Inflammation'	1.31613e-10
1	'Inflammation'	2.54205e-05		1	'Inflammation'	4.64899e-11		1	'Inflammation'	1.00861e-08		1	'Inflammation'	5.54404e-06		1	'Malignant'	0.999974		1	'Malignant'	1		1	'Malignant'	0.996405		1	'Malignant'	1
1	'Inflammation'	0.623858		1	'Inflammation'	0.0043409		1	'Inflammation'	0.656721		1	'Inflammation'	0.785324		1	'Inflammation'	2.13049e-19		1	'Inflammation'	7.42624e-16		1	'Inflammation'	0.00017157		1	'Inflammation'	1.11841e-06
1	'Inflammation'	5.71311e-09		1	'Inflammation'	4.01713e-08		1	'Inflammation'	5.39109e-08		1	'Inflammation'	1.44033e-08		1	'Inflammation'	2.94391e-15		1	'Inflammation'	8.89891e-15		1	'Inflammation'	0.0001158		1	'Inflammation'	7.31634e-09
1	'Malignant'	0.999999		1	'Malignant'	1		1	'Malignant'	0.999917		1	'Malignant'	0.999998		1	'Malignant'	1		1	'Malignant'	1		1	'Malignant'	1		1	'Malignant'	1
1	'Malignant'	0.993161		1	'Malignant'	0.065646		1	'Malignant'	0.951973		1	'Malignant'	0.999915		1	'Inflammation'	5.37815e-27		1	'Inflammation'	4.2688e-16		1	'Inflammation'	4.97661e-05		1	'Inflammation'	7.38522e-13
1	'Inflammation'	0.998189		1	'Inflammation'	0.228849		1	'Inflammation'	0.937241		1	'Inflammation'	0.999028		1	'Malignant'	1		1	'Malignant'	1		1	'Malignant'	0.999993		1	'Malignant'	1
1	'Inflammation'	0.00371094		1	'Inflammation'	0.00240142		1	'Inflammation'	7.82849e-05		1	'Inflammation'	0.353117		1	'Malignant'	1		1	'Malignant'	1		1	'Malignant'	0.999934		1	'Malignant'	1
1	'Malignant'	1		1	'Malignant'	1		1	'Malignant'	1		1	'Malignant'	1		1	'Malignant'	1		1	'Malignant'	1		1	'Malignant'	1		1	'Malignant'	1
1	'Inflammation'	3.1076e-06		1	'Inflammation'	2.0123e-09		1	'Inflammation'	1.96137e-08		1	'Inflammation'	8.5793e-05		1	'Inflammation'	0.0440798		1	'Inflammation'	0.575031		1	'Inflammation'	0.53109		1	'Inflammation'	0.00200604
1	'Inflammation'	8.60411e-05		1	'Inflammation'	2.9948e-07		1	'Inflammation'	2.10243e-06		1	'Inflammation'	0.00769509		1	'Inflammation'	2.77089e-13		1	'Inflammation'	9.17724e-10		1	'Inflammation'	0.000281767		1	'Inflammation'	2.11828e-08
1	'Malignant'	1		1	'Malignant'	0.999999		1	'Malignant'	0.999105		1	'Malignant'	0.99933		1	'Inflammation'	1.16285e-10		1	'Inflammation'	3.11934e-19		1	'Inflammation'	5.15833e-05		1	'Inflammation'	1.0152e-06
1	'Malignant'	0.999575		1	'Malignant'	1		1	'Malignant'	1		1	'Malignant'	1		1	'Malignant'	1		1	'Malignant'	1		1	'Malignant'	1		1	'Malignant'	1
1	'Inflammation'	7.05173e-07		1	'Inflammation'	3.04001e-07		1	'Inflammation'	1.05724e-07		1	'Inflammation'	2.76337e-05		1	'Inflammation'	5.27983e-25		1	'Inflammation'	3.05762e-17		1	'Inflammation'	5.27522e-05		1	'Inflammation'	6.56764e-11
1	'Malignant'	0.976301		1	'Malignant'	0.71285		1	'Malignant'	0.973172		1	'Malignant'	0.868544		1	'Malignant'	1		1	'Malignant'	1		1	'Malignant'	0.999672		1	'Malignant'	1
1	'Inflammation'	1.67205e-10		1	'Inflammation'	1.83322e-09		1	'Inflammation'	3.77168e-14		1	'Inflammation'	2.40445e-08		1	'Malignant'	0.995035		1	'Malignant'	1		1	'Malignant'	0.989486		1	'Malignant'	0.999978
1	'Inflammation'	0.990658		1	'Inflammation'	0.0790759		1	'Inflammation'	0.00165461		1	'Inflammation'	0.00350576		1	'Malignant'	1		1	'Malignant'	1		1	'Malignant'	0.998863		1	'Malignant'	1
1	'Malignant'	0.999789		1	'Malignant'	0.999276		1	'Malignant'	0.999294		1	'Malignant'	1		1	'Malignant'	1		1	'Malignant'	1		1	'Malignant'	0.999976		1	'Malignant'	1
1	'Inflammation'	3.62723e-05		1	'Inflammation'	0.00846133		1	'Inflammation'	0.000252823		1	'Inflammation'	0.000161016		1	'Inflammation'	5.56123e-25		1	'Inflammation'	1.8501e-13		1	'Inflammation'	5.39952e-05		1	'Inflammation'	6.59616e-07
1	'Inflammation'	5.85491e-12		1	'Inflammation'	1.81716e-14		1	'Inflammation'	1.36964e-07		1	'Inflammation'	2.88582e-09		1	'Inflammation'	0.000191203		1	'Inflammation'	0.060079		1	'Inflammation'	0.191377		1	'Inflammation'	0.000412597
1	'Malignant'	0.991076		1	'Malignant'	0.969712		1	'Malignant'	0.996846		1	'Malignant'	0.999566		1	'Malignant'	0.999733		1	'Malignant'	0.999942		1	'Malignant'	0.777359		1	'Malignant'	0.999987
1	'Inflammation'	1.87988e-07		1	'Inflammation'	1.77479e-07		1	'Inflammation'	1.08493e-05		1	'Inflammation'	1.2842e-11		1	'Inflammation'	1.03395e-07		1	'Inflammation'	1.87725e-07		1	'Inflammation'	0.000381983		1	'Inflammation'	1.5038e-06
1	'Inflammation'	1.43521e-08		1	'Inflammation'	2.04433e-08		1	'Inflammation'	0.000616574		1	'Inflammation'	7.08335e-05		1	'Malignant'	1		1	'Malignant'	1		1	'Malignant'	0.99718		1	'Malignant'	1
1	'Inflammation'	4.86691e-07		1	'Inflammation'	1.9962e-06		1	'Inflammation'	2.70884e-06		1	'Inflammation'	4.07394e-05		1	'Inflammation'	0.000351301		1	'Inflammation'	0.0104171		1	'Inflammation'	0.00198632		1	'Inflammation'	0.000498896
1	'Inflammation'	9.79046e-11		1	'Inflammation'	4.34663e-10		1	'Inflammation'	1.00098e-09		1	'Inflammation'	3.34998e-08		1	'Malignant'	1		1	'Malignant'	1		1	'Malignant'	0.999931		1	'Malignant'	1
1	'Inflammation'	0.337736		1	'Inflammation'	0.00115217		1	'Inflammation'	0.00128921		1	'Inflammation'	0.988044		1	'Inflammation'	2.3023e-11		1	'Inflammation'	2.16613e-10		1	'Inflammation'	6.51347e-05		1	'Inflammation'	5.41712e-06
1	'Malignant'	0.997501		1	'Malignant'	0.725683		1	'Malignant'	0.794817		1	'Malignant'	0.981128		1	'Inflammation'	8.20976e-23		1	'Inflammation'	1.453e-11		1	'Inflammation'	4.70632e-05		1	'Inflammation'	2.3319e-10
1	'Inflammation'	4.38216e-08		1	'Inflammation'	1.66888e-06		1	'Inflammation'	4.59618e-08		1	'Inflammation'	4.07561e-08		1	'Inflammation'	9.94541e-23		1	'Inflammation'	9.75364e-16		1	'Inflammation'	0.00010865		1	'Inflammation'	2.73821e-07
1	'Inflammation'	3.40769e-06		1	'Inflammation'	1.54645e-12		1	'Inflammation'	4.35815e-10		1	'Inflammation'	4.44312e-12		1	'Malignant'	0.999853		1	'Malignant'	1		1	'Malignant'	0.97073		1	'Malignant'	0.999968
1	'Inflammation'	0.00958272		1	'Inflammation'	0.000203559		1	'Inflammation'	0.0212054		1	'Inflammation'	2.46875e-05		1	'Inflammation'	2.68147e-23		1	'Inflammation'	0.00889554		1	'Inflammation'	0.000633704		1	'Inflammation'	3.12055e-05
1	'Inflammation'	0.0778879		1	'Inflammation'	0.900704		1	'Inflammation'	0.991518		1	'Inflammation'	0.00302823		1	'Inflammation'	1.47901e-05		1	'Inflammation'	0.0154146		1	'Inflammation'	0.00889816		1	'Inflammation'	0.0135555
1	'Malignant'	0.999866		1	'Malignant'	1		1	'Malignant'	0.999522		1	'Malignant'	1		1	'Inflammation'	1.58862e-15		1	'Inflammation'	5.6428e-17		1	'Inflammation'	6.9275e-05		1	'Inflammation'	2.63083e-12
1	'Inflammation'	0.00466543		1	'Inflammation'	5.20707e-06		1	'Inflammation'	0.000228732		1	'Inflammation'	0.0208357		1	'Inflammation'	9.16015e-05		1	'Inflammation'	0.0572464		1	'Inflammation'	0.439415		1	'Inflammation'	7.71003e-09
1	'Malignant'	0.964487		1	'Malignant'	0.999977		1	'Malignant'	0.999708		1	'Malignant'	0.149791		1	'Malignant'	0.999895		1	'Malignant'	1		1	'Malignant'	0.996476		1	'Malignant'	0.999949
1	'Malignant'	0.999418		1	'Malignant'	1		1	'Malignant'	1		1	'Malignant'	0.999998		1	'Inflammation'	1.4973e-29		1	'Inflammation'	7.94487e-12		1	'Inflammation'	5.42461e-05		1	'Inflammation'	1.00565e-11
1	'Inflammation'	0.131906		1	'Inflammation'	8.24375e-08		1	'Inflammation'	0.00141212		1	'Inflammation'	0.012174		1	'Malignant'	0.999882		1	'Malignant'	1		1	'Malignant'	0.998678		1	'Malignant'	0.99999
1	'Inflammation'	2.83139e-08		1	'Inflammation'	2.95153e-13		1	'Inflammation'	2.25303e-08		1	'Inflammation'	1.52396e-10		1	'Inflammation'	5.63447e-10		1	'Inflammation'	0.000455077		1	'Inflammation'	0.00101044		1	'Inflammation'	2.93628e-13
1	'Malignant'	0.999999		1	'Malignant'	1		1	'Malignant'	0.999627		1	'Malignant'	1		1	'Malignant'	0.999603		1	'Malignant'	1		1	'Malignant'	1		1	'Malignant'	0.999965
1	'Malignant'	0.986656		1	'Malignant'	0.999779		1	'Malignant'	0.849646		1	'Malignant'	1		1	'Malignant'	1		1	'Malignant'	1		1	'Malignant'	1		1	'Malignant'	1
1	'Malignant'	0.999995		1	'Malignant'	1		1	'Malignant'	0.999962		1	'Malignant'	1		1	'Malignant'	1		1	'Malignant'	1		1	'Malignant'	0.999902		1	'Malignant'	0.999922
1	'Malignant'	0.999995		1	'Malignant'	0.999969		1	'Malignant'	0.999123		1	'Malignant'	1		1	'Inflammation'	3.25445e-22		1	'Inflammation'	6.42408e-12		1	'Inflammation'	0.00010886		1	'Inflammation'	2.22475e-08
1	'Inflammation'	0.000561372		1	'Inflammation'	1.8213e-08		1	'Inflammation'	0.181019		1	'Inflammation'	2.91342e-06		1	'Inflammation'	1.86729e-35		1	'Inflammation'	1.08667e-16		1	'Inflammation'	5.41758e-05		1	'Inflammation'	4.5799e-12
1	'Inflammation'	1.45568e-05		1	'Inflammation'	1.32693e-07		1	'Inflammation'	2.41079e-09		1	'Inflammation'	7.36012e-08		1	'Malignant'	1		1	'Malignant'	1		1	'Malignant'	0.999983		1	'Malignant'	1
1	'Malignant'	0.999746		1	'Malignant'	1		1	'Malignant'	0.999999		1	'Malignant'	0.999955		1	'Malignant'	1		1	'Malignant'	1		1	'Malignant'	1		1	'Malignant'	1
1	'Inflammation'	0.00601122		1	'Inflammation'	3.50812e-05		1	'Inflammation'	0.00843112		1	'Inflammation'	0.00435834		1	'Malignant'	1		1	'Malignant'	1		1	'Malignant'	0.999995		1	'Malignant'	0.999998
1	'Malignant'	0.999999		1	'Malignant'	1		1	'Malignant'	0.99781		1	'Malignant'	0.999999		1	'Malignant'	1		1	'Malignant'	1		1	'Malignant'	0.98572		1	'Malignant'	1
1	'Inflammation'	1.21373e-08		1	'Inflammation'	2.00141e-09		1	'Inflammation'	2.23265e-10		1	'Inflammation'	9.60613e-07		1	'Inflammation'	5.13189e-09		1	'Inflammation'	3.84245e-09		1	'Inflammation'	0.000288451		1	'Inflammation'	3.32034e-09
1	'Malignant'	0.999995		1	'Malignant'	0.999999		1	'Malignant'	0.999987		1	'Malignant'	1		1	'Malignant'	1		1	'Malignant'	1		1	'Malignant'	0.891501		1	'Malignant'	0.999992
1	'Malignant'	0.99999		1	'Malignant'	1		1	'Malignant'	0.993386		1	'Malignant'	0.999905		1	'Inflammation'	4.90672e-18		1	'Inflammation'	3.17772e-09		1	'Inflammation'	0.00244862		1	'Inflammation'	8.16197e-11
1	'Malignant'	0.98359		1	'Malignant'	1		1	'Malignant'	0.999999		1	'Malignant'	0.999378		1	'Inflammation'	2.97028e-12		1	'Inflammation'	2.00252e-08		1	'Inflammation'	0.000114676		1	'Inflammation'	1.43915e-08
1	'Malignant'	0.999989		1	'Malignant'	1		1	'Malignant'	1		1	'Malignant'	0.999996		1	'Inflammation'	8.92857e-11		1	'Inflammation'	2.65899e-07		1	'Inflammation'	0.000199047		1	'Inflammation'	1.93911e-09
1	'Inflammation'	0.836223		1	'Inflammation'	0.996728		1	'Inflammation'	0.923743		1	'Inflammation'	0.953588		1	'Inflammation'	1.20798e-22		1	'Inflammation'	2.42411e-16		1	'Inflammation'	4.86769e-05		1	'Inflammation'	1.23762e-05
1	'Inflammation'	7.95366e-10		1	'Inflammation'	2.02366e-08		1	'Inflammation'	5.59766e-13		1	'Inflammation'	2.34524e-06		1	'Inflammation'	1.26427e-11		1	'Inflammation'	8.97927e-13		1	'Inflammation'	5.67401e-05		1	'Inflammation'	1.18352e-13
1	'Inflammation'	2.44291e-05		1	'Inflammation'	2.58147e-07		1	'Inflammation'	5.01904e-09		1	'Inflammation'	1.01009e-05		1	'Malignant'	1		1	'Malignant'	1		1	'Malignant'	0.9981		1	'Malignant'	1
1	'Malignant'	0.0172366		1	'Malignant'	0.00105806		1	'Malignant'	0.993464		1	'Malignant'	0.203366		1	'Inflammation'	6.33907e-08		1	'Inflammation'	2.22536e-21		1	'Inflammation'	8.91151e-05		1	'Inflammation'	1.88832e-10
1	'Inflammation'	1.84279e-10		1	'Inflammation'	1.75958e-12		1	'Inflammation'	1.12755e-10		1	'Inflammation'	4.87107e-08		1	'Inflammation'	2.8582e-27		1	'Inflammation'	3.87243e-09		1	'Inflammation'	5.3204e-05		1	'Inflammation'	9.35136e-11
1	'Malignant'	0.999999		1	'Malignant'	0.998753		1	'Malignant'	0.999844		1	'Malignant'	0.999999		1	'Malignant'	1		1	'Malignant'	1		1	'Malignant'	0.975014		1	'Malignant'	0.999998
1	'Malignant'	0.999807		1	'Malignant'	1		1	'Malignant'	1		1	'Malignant'	0.0135297		1	'Malignant'	1		1	'Malignant'	1		1	'Malignant'	0.999991		1	'Malignant'	1
1	'Inflammation'	8.24211e-08		1	'Inflammation'	4.96323e-12		1	'Inflammation'	2.00711e-09		1	'Inflammation'	0.000198213		1	'Inflammation'	2.76086e-21		1	'Inflammation'	2.24787e-09		1	'Inflammation'	0.000396291		1	'Inflammation'	5.69408e-07
1	'Inflammation'	0.933045		1	'Inflammation'	0.00913589		1	'Inflammation'	0.00131475		1	'Inflammation'	0.000409843		1	'Malignant'	0.99998		1	'Malignant'	1		1	'Malignant'	0.999235		1	'Malignant'	1
1	'Malignant'	0.999999		1	'Malignant'	1		1	'Malignant'	0.997454		1	'Malignant'	1		1	'Inflammation'	6.2148e-18		1	'Inflammation'	2.15197e-16		1	'Inflammation'	4.87679e-05		1	'Inflammation'	6.54131e-06
1	'Malignant'	1		1	'Malignant'	1		1	'Malignant'	0.999809		1	'Malignant'	1		1	'Inflammation'	5.05585e-07		1	'Inflammation'	5.9946e-08		1	'Inflammation'	0.000127108		1	'Inflammation'	6.46541e-10
1	'Inflammation'	6.51632e-06		1	'Inflammation'	0.000286334		1	'Inflammation'	0.0963445		1	'Inflammation'	4.16395e-06		1	'Malignant'	0.999995		1	'Malignant'	1		1	'Malignant'	1		1	'Malignant'	0.999991
1	'Malignant'	0.99991		1	'Malignant'	0.407993		1	'Malignant'	0.565513		1	'Malignant'	0.999129		1	'Malignant'	1		1	'Malignant'	1		1	'Malignant'	1		1	'Malignant'	1
1	'Malignant'	0.809646		1	'Malignant'	0.999963		1	'Malignant'	0.999362		1	'Malignant'	0.0267435		1	'Malignant'	0.999994		1	'Malignant'	1		1	'Malignant'	0.99985		1	'Malignant'	1
1	'Malignant'	0.275424		1	'Malignant'	0.000974351		1	'Malignant'	0.466541		1	'Malignant'	0.21957		1	'Malignant'	0.999999		1	'Malignant'	1		1	'Malignant'	1		1	'Malignant'	0.999993
1	'Inflammation'	1.69679e-07		1	'Inflammation'	1.43096e-06		1	'Inflammation'	0.00215167		1	'Inflammation'	3.00829e-07		1	'Inflammation'	4.24424e-06		1	'Inflammation'	0.69342		1	'Inflammation'	0.0487598		1	'Inflammation'	0.0524608
1	'Inflammation'	9.20229e-05		1	'Inflammation'	5.3809e-07		1	'Inflammation'	9.66952e-05		1	'Inflammation'	0.0252526		1	'Malignant'	1		1	'Malignant'	1		1	'Malignant'	0.868052		1	'Malignant'	0.999997
1	'Inflammation'	1.23854e-11		1	'Inflammation'	5.32352e-14		1	'Inflammation'	1.74168e-08		1	'Inflammation'	4.14984e-14		1	'Malignant'	1		1	'Malignant'	1		1	'Malignant'	0.999995		1	'Malignant'	1
1	'Inflammation'	0.0145767		1	'Inflammation'	5.07672e-11		1	'Inflammation'	5.77121e-07		1	'Inflammation'	7.76753e-06		1	'Inflammation'	2.94916e-39		1	'Inflammation'	5.53106e-16		1	'Inflammation'	0.00016084		1	'Inflammation'	3.99607e-14
1	'Inflammation'	1.9423e-06		1	'Inflammation'	8.04932e-10		1	'Inflammation'	4.37625e-08		1	'Inflammation'	1.9677e-06		1	'Inflammation'	1.78325e-18		1	'Inflammation'	3.0582e-12		1	'Inflammation'	9.3184e-05		1	'Inflammation'	7.05754e-06
1	'Malignant'	0.98028		1	'Malignant'	0.999996		1	'Malignant'	0.989764		1	'Malignant'	0.998633		1	'Malignant'	0.999999		1	'Malignant'	0.999999		1	'Malignant'	0.951727		1	'Malignant'	0.999123
1	'Inflammation'	4.0584e-05		1	'Inflammation'	7.05518e-05		1	'Inflammation'	4.53678e-06		1	'Inflammation'	0.00153745		1	'Inflammation'	2.316e-06		1	'Inflammation'	3.03243e-08		1	'Inflammation'	0.000909549		1	'Inflammation'	3.98019e-09
1	'Malignant'	0.999996		1	'Malignant'	1		1	'Malignant'	1		1	'Malignant'	1		1	'Malignant'	0.999227		1	'Malignant'	1		1	'Malignant'	0.999979		1	'Malignant'	1
1	'Malignant'	0.998522		1	'Malignant'	0.999124		1	'Malignant'	0.928121		1	'Malignant'	0.998648		1	'Malignant'	1		1	'Malignant'	1		1	'Malignant'	0.946289		1	'Malignant'	0.999969
1	'Inflammation'	8.43592e-05		1	'Inflammation'	6.59439e-07		1	'Inflammation'	9.39044e-06		1	'Inflammation'	2.24732e-07		1	'Inflammation'	5.58838e-28		1	'Inflammation'	1.43947e-17		1	'Inflammation'	5.10781e-05		1	'Inflammation'	2.47603e-09
1	'Malignant'	0.999957		1	'Malignant'	0.986473		1	'Malignant'	0.991457		1	'Malignant'	0.999996		1	'Malignant'	1		1	'Malignant'	1		1	'Malignant'	0.999552		1	'Malignant'	0.999154
1	'Malignant'	0.68708		1	'Malignant'	0.94524		1	'Malignant'	0.956909		1	'Malignant'	0.969132		1	'Malignant'	0.999634		1	'Malignant'	1		1	'Malignant'	0.995502		1	'Malignant'	1
1	'Malignant'	0.999964		1	'Malignant'	0.956443		1	'Malignant'	0.99842		1	'Malignant'	0.999991		1	'Malignant'	0.999988		1	'Malignant'	1		1	'Malignant'	0.998254		1	'Malignant'	0.99991
1	'Malignant'	0.974434		1	'Malignant'	0.997765		1	'Malignant'	0.982013		1	'Malignant'	0.999998		1	'Inflammation'	8.08769e-08		1	'Inflammation'	1.37126e-17		1	'Inflammation'	8.30761e-05		1	'Inflammation'	1.52431e-07
1	'Inflammation'	0.00318015		1	'Inflammation'	4.57844e-07		1	'Inflammation'	0.000179502		1	'Inflammation'	9.51172e-07		1	'Inflammation'	1.03116e-16		1	'Inflammation'	1.2596e-06		1	'Inflammation'	0.000150543		1	'Inflammation'	0.000293289
1	'Inflammation'	7.64681e-10		1	'Inflammation'	1.93348e-11		1	'Inflammation'	2.97475e-06		1	'Inflammation'	2.05367e-08		1	'Inflammation'	1.90129e-05		1	'Inflammation'	0.0164091		1	'Inflammation'	0.394717		1	'Inflammation'	2.23351e-05
1	'Malignant'	0.886215		1	'Malignant'	0.592636		1	'Malignant'	0.955232		1	'Malignant'	0.999924		1	'Malignant'	1		1	'Malignant'	1		1	'Malignant'	0.999981		1	'Malignant'	1
1	'Inflammation'	9.63125e-10		1	'Inflammation'	1.69254e-09		1	'Inflammation'	3.09482e-07		1	'Inflammation'	2.05898e-08		1	'Malignant'	0.999676		1	'Malignant'	1		1	'Malignant'	0.0815234		1	'Malignant'	0.382998
1	'Malignant'	0.999977		1	'Malignant'	0.994013		1	'Malignant'	0.999129		1	'Malignant'	0.999995		1	'Inflammation'	5.08269e-05		1	'Inflammation'	0.111587		1	'Inflammation'	0.00440518		1	'Inflammation'	0.000650366
1	'Malignant'	0.999952		1	'Malignant'	0.999998		1	'Malignant'	0.999735		1	'Malignant'	0.998578		1	'Malignant'	1		1	'Malignant'	1		1	'Malignant'	0.999634		1	'Malignant'	1
1	'Malignant'	0.990154		1	'Malignant'	0.177904		1	'Malignant'	0.998163		1	'Malignant'	0.00279935		1	'Inflammation'	7.83923e-05		1	'Inflammation'	0.0824384		1	'Inflammation'	0.0228879		1	'Inflammation'	1.19404e-08
1	'Malignant'	0.999998		1	'Malignant'	0.99988		1	'Malignant'	0.999654		1	'Malignant'	0.967023		1	'Inflammation'	2.97945e-19		1	'Inflammation'	6.23417e-12		1	'Inflammation'	9.51821e-05		1	'Inflammation'	1.9426e-09
1	'Inflammation'	0.00715492		1	'Inflammation'	5.29479e-05		1	'Inflammation'	0.0923592		1	'Inflammation'	0.00318651		1	'Inflammation'	1.87457e-12		1	'Inflammation'	3.37717e-18		1	'Inflammation'	6.03501e-05		1	'Inflammation'	2.58019e-12
1	'Malignant'	0.999993		1	'Malignant'	0.999999		1	'Malignant'	0.999896		1	'Malignant'	0.994492		1	'Inflammation'	1.15893e-11		1	'Inflammation'	7.6502e-10		1	'Inflammation'	6.49966e-05		1	'Inflammation'	0.000252547
1	'Inflammation'	2.85633e-10		1	'Inflammation'	5.02913e-10		1	'Inflammation'	7.20464e-08		1	'Inflammation'	1.35079e-05		1	'Inflammation'	3.43935e-11		1	'Inflammation'	3.84319e-05		1	'Inflammation'	0.000103258		1	'Inflammation'	0.000268085
1	'Malignant'	0.993253		1	'Malignant'	0.999926		1	'Malignant'	0.999778		1	'Malignant'	0.999763		1	'Inflammation'	1.50568e-25		1	'Inflammation'	2.38954e-21		1	'Inflammation'	4.87293e-05		1	'Inflammation'	1.63195e-13
1	'Malignant'	1		1	'Malignant'	0.999992		1	'Malignant'	0.999325		1	'Malignant'	1		1	'Inflammation'	6.41864e-18		1	'Inflammation'	1.80697e-10		1	'Inflammation'	4.83289e-05		1	'Inflammation'	3.87454e-08
1	'Inflammation'	0.999734		1	'Inflammation'	0.0193962		1	'Inflammation'	0.861506		1	'Inflammation'	0.594235		1	'Malignant'	1		1	'Malignant'	1		1	'Malignant'	1		1	'Malignant'	0.999994
1	'Malignant'	1		1	'Malignant'	0.999999		1	'Malignant'	0.999933		1	'Malignant'	1		1	'Malignant'	0.996761		1	'Malignant'	0.999976		1	'Malignant'	0.921098		1	'Malignant'	0.999521
1	'Malignant'	0.0197996		1	'Malignant'	0.00300098		1	'Malignant'	0.718574		1	'Malignant'	0.281049		1	'Malignant'	1		1	'Malignant'	1		1	'Malignant'	1		1	'Malignant'	0.99996
1	'Malignant'	0.962049		1	'Malignant'	0.885465		1	'Malignant'	0.983926		1	'Malignant'	0.942535		1	'Malignant'	1		1	'Malignant'	1		1	'Malignant'	0.990746		1	'Malignant'	1
1	'Inflammation'	5.60357e-06		1	'Inflammation'	0.000687048		1	'Inflammation'	0.00143022		1	'Inflammation'	0.00011909		1	'Malignant'	0.999997		1	'Malignant'	1		1	'Malignant'	0.995184		1	'Malignant'	1
1	'Malignant'	0.999964		1	'Malignant'	0.99956		1	'Malignant'	0.995764		1	'Malignant'	0.99975		1	'Inflammation'	6.55957e-29		1	'Inflammation'	2.19092e-13		1	'Inflammation'	5.8824e-05		1	'Inflammation'	1.61711e-12
1	'Malignant'	0.999998		1	'Malignant'	1		1	'Malignant'	0.999927		1	'Malignant'	1		1	'Malignant'	1		1	'Malignant'	1		1	'Malignant'	0.999999		1	'Malignant'	0.999999
1	'Malignant'	0.796997		1	'Malignant'	0.00434159		1	'Malignant'	0.944601		1	'Malignant'	0.994428		1	'Malignant'	0.999999		1	'Malignant'	1		1	'Malignant'	1		1	'Malignant'	1
1	'Inflammation'	0.000542562		1	'Inflammation'	0.993689		1	'Inflammation'	0.999607		1	'Inflammation'	0.0221507		1	'Inflammation'	2.26361e-08		1	'Inflammation'	4.15894e-13		1	'Inflammation'	0.000188616		1	'Inflammation'	2.56055e-07
1	'Inflammation'	0.0344389		1	'Inflammation'	0.00344171		1	'Inflammation'	0.000305196		1	'Inflammation'	0.000436397		1	'Inflammation'	0.00835668		1	'Inflammation'	0.00308801		1	'Inflammation'	0.00396186		1	'Inflammation'	2.67748e-07
1	'Inflammation'	1.91229e-05		1	'Inflammation'	2.11533e-05		1	'Inflammation'	0.000807354		1	'Inflammation'	0.955545		1	'Malignant'	0.999863		1	'Malignant'	1		1	'Malignant'	0.585742		1	'Malignant'	0.999573
1	'Malignant'	0.997182		1	'Malignant'	1		1	'Malignant'	0.999703		1	'Malignant'	0.999857		1	'Inflammation'	6.90874e-18		1	'Inflammation'	1.44903e-18		1	'Inflammation'	5.01094e-05		1	'Inflammation'	3.10624e-09
1	'Malignant'	0.999744		1	'Malignant'	0.999901		1	'Malignant'	0.996122		1	'Malignant'	0.839727		1	'Inflammation'	1.44669e-07		1	'Inflammation'	0.00813412		1	'Inflammation'	0.00125022		1	'Inflammation'	7.53666e-08
1	'Malignant'	0.999975		1	'Malignant'	0.999968		1	'Malignant'	0.999836		1	'Malignant'	0.99994		1	'Malignant'	0.999762		1	'Malignant'	1		1	'Malignant'	0.876958		1	'Malignant'	0.999994
1	'Inflammation'	5.82142e-05		1	'Inflammation'	0.0152798		1	'Inflammation'	0.00762351		1	'Inflammation'	0.0659342		1	'Malignant'	0.450123		1	'Malignant'	0.0882521		1	'Malignant'	0.0972416		1	'Malignant'	0.249474
1	'Malignant'	0.990575		1	'Malignant'	0.940354		1	'Malignant'	0.982384		1	'Malignant'	0.0594778		1	'Inflammation'	8.72175e-06		1	'Inflammation'	4.3955e-05		1	'Inflammation'	0.00282908		1	'Inflammation'	2.50524e-08
1	'Malignant'	0.999836		1	'Malignant'	0.774017		1	'Malignant'	0.976524		1	'Malignant'	0.998822		1	'Inflammation'	6.7137e-27		1	'Inflammation'	7.68705e-11		1	'Inflammation'	9.19742e-05		1	'Inflammation'	4.4235e-08
1	'Inflammation'	0.348202		1	'Inflammation'	0.519164		1	'Inflammation'	0.461688		1	'Inflammation'	0.00312384		1	'Inflammation'	1.71101e-10		1	'Inflammation'	2.85975e-16		1	'Inflammation'	6.94139e-05		1	'Inflammation'	1.49487e-11
1	'Malignant'	0.963342		1	'Malignant'	0.993034		1	'Malignant'	0.996888		1	'Malignant'	0.999955		1	'Malignant'	0.993109		1	'Malignant'	1		1	'Malignant'	0.999999		1	'Malignant'	0.999477
1	'Malignant'	0.999954		1	'Malignant'	0.999877		1	'Malignant'	1		1	'Malignant'	1		1	'Inflammation'	1.33894e-08		1	'Inflammation'	6.60536e-08		1	'Inflammation'	0.00138975		1	'Inflammation'	5.15899e-07
1	'Inflammation'	0.385776		1	'Inflammation'	0.246959		1	'Inflammation'	0.0134014		1	'Inflammation'	0.697447		1	'Inflammation'	6.57279e-12		1	'Inflammation'	2.10143e-07		1	'Inflammation'	0.0108819		1	'Inflammation'	1.74567e-09
1	'Malignant'	0.999844		1	'Malignant'	1		1	'Malignant'	1		1	'Malignant'	1		1	'Inflammation'	3.83635e-08		1	'Inflammation'	8.50076e-09		1	'Inflammation'	0.000158865		1	'Inflammation'	6.83671e-10
1	'Inflammation'	1.24779e-10		1	'Inflammation'	5.65696e-06		1	'Inflammation'	3.38763e-06		1	'Inflammation'	0.00043208		1	'Inflammation'	6.47167e-05		1	'Inflammation'	3.25154e-09		1	'Inflammation'	0.00105741		1	'Inflammation'	5.51734e-10
1	'Inflammation'	2.41893e-06		1	'Inflammation'	3.40893e-10		1	'Inflammation'	6.65174e-08		1	'Inflammation'	2.07298e-08		1	'Inflammation'	5.1765e-09		1	'Inflammation'	7.22496e-17		1	'Inflammation'	6.63721e-05		1	'Inflammation'	4.21739e-07
1	'Malignant'	1		1	'Malignant'	0.999939		1	'Malignant'	0.999898		1	'Malignant'	0.999946		1	'Inflammation'	1.67452e-05		1	'Inflammation'	0.0021137		1	'Inflammation'	0.0109774		1	'Inflammation'	0.000324745
1	'Malignant'	0.999759		1	'Malignant'	0.880521		1	'Malignant'	0.99994		1	'Malignant'	0.999997		1	'Inflammation'	4.66088e-08		1	'Inflammation'	7.31456e-11		1	'Inflammation'	0.000376602		1	'Inflammation'	1.60452e-09
1	'Inflammation'	0.614919		1	'Inflammation'	4.09739e-06		1	'Inflammation'	0.011628		1	'Inflammation'	2.85917e-06		1	'Inflammation'	5.10274e-09		1	'Inflammation'	4.24643e-17		1	'Inflammation'	0.00011682		1	'Inflammation'	1.21141e-09
1	'Malignant'	0.995815		1	'Malignant'	1		1	'Malignant'	0.999604		1	'Malignant'	1		1	'Malignant'	0.999991		1	'Malignant'	1		1	'Malignant'	0.748601		1	'Malignant'	0.999998
1	'Malignant'	0.997142		1	'Malignant'	0.99974		1	'Malignant'	0.999992		1	'Malignant'	1		1	'Malignant'	0.999998		1	'Malignant'	1		1	'Malignant'	0.994141		1	'Malignant'	1
1	'Malignant'	0.0998393		1	'Malignant'	0.0041016		1	'Malignant'	0.0970022		1	'Malignant'	0.611678		1	'Inflammation'	2.03543e-14		1	'Inflammation'	6.7372e-07		1	'Inflammation'	0.000147891		1	'Inflammation'	1.96336e-10
1	'Malignant'	0.999979		1	'Malignant'	1		1	'Malignant'	0.999673		1	'Malignant'	0.997614		1	'Inflammation'	9.00404e-17		1	'Inflammation'	4.17436e-14		1	'Inflammation'	8.1251e-05		1	'Inflammation'	1.13619e-12
1	'Inflammation'	0.000518607		1	'Inflammation'	4.04707e-09		1	'Inflammation'	5.84778e-06		1	'Inflammation'	1.35255e-05		1	'Inflammation'	9.26672e-29		1	'Inflammation'	2.44136e-10		1	'Inflammation'	0.000105134		1	'Inflammation'	2.8749e-09
1	'Inflammation'	2.96292e-09		1	'Inflammation'	3.86789e-09		1	'Inflammation'	1.01919e-08		1	'Inflammation'	3.6612e-07		1	'Malignant'	1		1	'Malignant'	1		1	'Malignant'	0.999166		1	'Malignant'	1
1	'Malignant'	0.99938		1	'Malignant'	0.999353		1	'Malignant'	0.975356		1	'Malignant'	0.998793		1	'Inflammation'	0.000120389		1	'Inflammation'	2.42414e-08		1	'Inflammation'	0.000480405		1	'Inflammation'	5.1546e-09
1	'Inflammation'	0.024175		1	'Inflammation'	1.83622e-05		1	'Inflammation'	0.00236836		1	'Inflammation'	0.0276472		1	'Malignant'	1		1	'Malignant'	1		1	'Malignant'	1		1	'Malignant'	1
1	'Inflammation'	2.23221e-10		1	'Inflammation'	3.37916e-08		1	'Inflammation'	6.49786e-09		1	'Inflammation'	2.83038e-08		1	'Inflammation'	2.57176e-05		1	'Inflammation'	0.123917		1	'Inflammation'	0.0860412		1	'Inflammation'	7.58824e-06
1	'Inflammation'	9.10868e-06		1	'Inflammation'	3.40449e-11		1	'Inflammation'	4.35345e-05		1	'Inflammation'	7.96743e-06		1	'Malignant'	0.99902		1	'Malignant'	1		1	'Malignant'	0.168395		1	'Malignant'	0.999984
1	'Inflammation'	3.738e-07		1	'Inflammation'	3.85603e-09		1	'Inflammation'	2.6045e-07		1	'Inflammation'	0.00184813		1	'Malignant'	0.999954		1	'Malignant'	0.999999		1	'Malignant'	0.99992		1	'Malignant'	1
1	'Inflammation'	2.35492e-05		1	'Inflammation'	6.79534e-06		1	'Inflammation'	0.000202466		1	'Inflammation'	2.10697e-05		1	'Inflammation'	4.15609e-08		1	'Inflammation'	5.82955e-12		1	'Inflammation'	0.00018463		1	'Inflammation'	5.62537e-07
1	'Malignant'	0.999913		1	'Malignant'	0.156054		1	'Malignant'	0.998687		1	'Malignant'	0.999971		1	'Malignant'	0.999797		1	'Malignant'	1		1	'Malignant'	1		1	'Malignant'	1
1	'Inflammation'	0.0122312		1	'Inflammation'	0.698344		1	'Inflammation'	0.912705		1	'Inflammation'	0.00223677		1	'Malignant'	0.999999		1	'Malignant'	1		1	'Malignant'	0.99976		1	'Malignant'	0.999915
1	'Malignant'	0.999993		1	'Malignant'	0.999931		1	'Malignant'	0.999862		1	'Malignant'	0.999946		1	'Malignant'	0.999119		1	'Malignant'	0.986929		1	'Malignant'	0.953049		1	'Malignant'	0.999539
1	'Malignant'	0.999886		1	'Malignant'	0.999994		1	'Malignant'	0.908068		1	'Malignant'	0.999994		1	'Inflammation'	2.32867e-09		1	'Inflammation'	4.8446e-07		1	'Inflammation'	0.000943049		1	'Inflammation'	1.01659e-07
1	'Inflammation'	0.0271807		1	'Inflammation'	1.41186e-05		1	'Inflammation'	7.79159e-05		1	'Inflammation'	4.44221e-07		1	'Inflammation'	1.44178e-06		1	'Inflammation'	0.131623		1	'Inflammation'	0.11511		1	'Inflammation'	6.95418e-06
1	'Inflammation'	0.0225429		1	'Inflammation'	0.000420029		1	'Inflammation'	0.0802105		1	'Inflammation'	0.000892023		1	'Inflammation'	1.36649e-10		1	'Inflammation'	3.892e-10		1	'Inflammation'	0.000449704		1	'Inflammation'	0.00450561
1	'Inflammation'	0.126302		1	'Inflammation'	0.00026631		1	'Inflammation'	0.466877		1	'Inflammation'	0.0039284		1	'Inflammation'	3.16967e-12		1	'Inflammation'	0.000387002		1	'Inflammation'	0.00125747		1	'Inflammation'	7.46672e-05
1	'Inflammation'	0.898188		1	'Inflammation'	0.0571855		1	'Inflammation'	0.983995		1	'Inflammation'	0.933845		1	'Inflammation'	6.07616e-11		1	'Inflammation'	7.51756e-08		1	'Inflammation'	0.00018104		1	'Inflammation'	2.31361e-11
1	'Malignant'	0.999615		1	'Malignant'	0.999975		1	'Malignant'	0.999267		1	'Malignant'	0.999581		1	'Inflammation'	2.33359e-15		1	'Inflammation'	2.09851e-09		1	'Inflammation'	8.7759e-05		1	'Inflammation'	1.01016e-07
1	'Inflammation'	0.0113548		1	'Inflammation'	5.29568e-06		1	'Inflammation'	0.001595		1	'Inflammation'	0.000435106		1	'Inflammation'	1.94113e-05		1	'Inflammation'	0.000780243		1	'Inflammation'	0.0479856		1	'Inflammation'	0.00501443
1	'Inflammation'	0.00360345		1	'Inflammation'	3.93489e-07		1	'Inflammation'	0.000105889		1	'Inflammation'	0.0450461		1	'Inflammation'	1.9996e-16		1	'Inflammation'	1.18426e-10		1	'Inflammation'	0.000134842		1	'Inflammation'	5.82692e-10
[truncated: 92,146 more rows]

## Sheet: Statistics
File legend
[truncated: 10 more rows]
