# Supplementary material for: Which data subset should be augmented for deep learning? a simulation study using urothelial cell carcinoma histopathology images
Source: BMC Bioinformatics. 2023 Mar 3;24:75. doi: 10.1186/s12859-023-05199-y (PMC9983182; doi:10.1186/s12859-023-05199-y)
Supplement: Supplementary file 5 — Additional file 5. A Microsoft® Excel® workbook that details the raw data for the 8 experiments in which both the training set and the test set were augmented after their allocation. All of the image-classification output probabilities are included. [file 12859_2023_5199_MOESM5_ESM.xlsx]

## Sheet: Experiments
File legend
The present supplementary file is a Microsoft® Excel® workbook that details the raw data for the 8 experiments in which both the training set and the test set were augmented after their allocation. All of the image-classification output probabilities are included.
Fold S/N	Experiment S/N	Experiment design (way of augmentation)	Network	Fold	Training dataset size	Validation dataset size	Testing dataset size	Actual epochs	Total seconds	Validation accuracy (%)	True positive	True negative	False positive	False negative
161	33	Make 3 sets, then augment test and training	Inception-v3	1	56432	2352	18824	12	101381	96.17	9174	9043	477	130
162	33	Make 3 sets, then augment test and training	Inception-v3	2	56440	2352	18816	16	130518	96.98	9041	9159	361	255
163	33	Make 3 sets, then augment test and training	Inception-v3	3	56440	2352	18816	11	96045	96.85	9061	9195	325	235
164	33	Make 3 sets, then augment test and training	Inception-v3	4	56448	2352	18808	8	66664	96.51	8985	9151	361	311
165	33	Make 3 sets, then augment test and training	Inception-v3	5	56448	2352	18808	18	148405	96.81	8928	9146	366	368
166	34	Make 3 sets, then augment test and training	GoogLeNet	1	56432	2352	18824	8	13538	95.2	8826	9205	315	478
167	34	Make 3 sets, then augment test and training	GoogLeNet	2	56440	2352	18816	10	17523	96.51	9035	8979	541	261
168	34	Make 3 sets, then augment test and training	GoogLeNet	3	56440	2352	18816	7	12395	95.24	8526	9320	200	770
169	34	Make 3 sets, then augment test and training	GoogLeNet	4	56448	2352	18808	7	11872	95.71	8816	9223	289	480
170	34	Make 3 sets, then augment test and training	GoogLeNet	5	56448	2352	18808	8	13898	95.15	8895	8955	557	401
171	35	Make 3 sets, then augment test and training	SqueezeNet	1	56432	2352	18824	16	11666	94.73	8895	9161	359	409
172	35	Make 3 sets, then augment test and training	SqueezeNet	2	56440	2352	18816	22	16165	95.71	9022	8926	594	274
173	35	Make 3 sets, then augment test and training	SqueezeNet	3	56440	2352	18816	15	11077	95.41	8819	9268	252	477
174	35	Make 3 sets, then augment test and training	SqueezeNet	4	56448	2352	18808	18	17944	95.03	8753	9210	302	543
175	35	Make 3 sets, then augment test and training	SqueezeNet	5	56448	2352	18808	18	13666	93.84	8402	9310	202	894
176	36	Make 3 sets, then augment test and training	ResNet-101	1	56432	2352	18824	7	70024	96.05	8864	9250	270	440
177	36	Make 3 sets, then augment test and training	ResNet-101	2	56440	2352	18816	12	133089	97.07	8836	9304	216	460
178	36	Make 3 sets, then augment test and training	ResNet-101	3	56440	2352	18816	9	100436	95.83	8849	9250	270	447
179	36	Make 3 sets, then augment test and training	ResNet-101	4	56448	2352	18808	9	98372	96.22	9007	9091	421	289
180	36	Make 3 sets, then augment test and training	ResNet-101	5	56448	2352	18808	15	147387	96.56	8734	9255	257	562
181	37	Make 3 sets, then augment each	Inception-v3	1	56432	18816	18824	13	109649	96.69	9134	9095	425	170
182	37	Make 3 sets, then augment each	Inception-v3	2	56440	18816	18816	12	104588	96.78	9036	9155	365	260
183	37	Make 3 sets, then augment each	Inception-v3	3	56440	18816	18816	9	81390	96.27	9045	9250	270	251
184	37	Make 3 sets, then augment each	Inception-v3	4	56448	18816	18808	14	126324	97	9009	9170	342	287
185	37	Make 3 sets, then augment each	Inception-v3	5	56448	18816	18808	10	90677	97.14	8868	9157	355	428
186	38	Make 3 sets, then augment each	GoogLeNet	1	56432	18816	18824	8	15074	94.91	8621	9227	293	683
187	38	Make 3 sets, then augment each	GoogLeNet	2	56440	18816	18816	9	15968	96.04	8992	9047	473	304
188	38	Make 3 sets, then augment each	GoogLeNet	3	56440	18816	18816	8	15431	95.63	8879	9289	231	417
189	38	Make 3 sets, then augment each	GoogLeNet	4	56448	18816	18808	9	16264	96.08	8994	8993	519	302
190	38	Make 3 sets, then augment each	GoogLeNet	5	56448	18816	18808	8	14676	96.26	8772	9137	375	524
191	39	Make 3 sets, then augment each	SqueezeNet	1	56432	18816	18824	17	13473	94.6	9156	8617	903	148
192	39	Make 3 sets, then augment each	SqueezeNet	2	56440	18816	18816	13	10965	95.65	8958	8989	531	338
193	39	Make 3 sets, then augment each	SqueezeNet	3	56440	18816	18816	12	9573	94.3	9061	8853	667	235
194	39	Make 3 sets, then augment each	SqueezeNet	4	56448	18816	18808	17	14704	94.88	9131	8608	904	165
195	39	Make 3 sets, then augment each	SqueezeNet	5	56448	18816	18808	12	11127	94.86	9045	8806	706	251
196	40	Make 3 sets, then augment each	ResNet-101	1	56432	18816	18824	13	132622	96.33	8886	9266	254	418
197	40	Make 3 sets, then augment each	ResNet-101	2	56440	18816	18816	13	133193	96.79	8876	9301	219	420
198	40	Make 3 sets, then augment each	ResNet-101	3	56440	18816	18816	9	103733	96.28	9081	9119	401	215
199	40	Make 3 sets, then augment each	ResNet-101	4	56448	18816	18808	12	128818	96.26	8890	9342	170	406
200	40	Make 3 sets, then augment each	ResNet-101	5	56448	18816	18808	8	86484	96.12	8817	9075	437	479

## Sheet: Classification probabilities
File legend
The present supplementary file is a Microsoft® Excel® workbook that details the raw data for the 8 experiments in which both the training set and the test set were augmented after their allocation. All of the image-classification output probabilities are included.
Scores for experiment 33				Scores for experiment 34				Scores for experiment 35				Scores for experiment 36				Scores for experiment 37				Scores for experiment 38				Scores for experiment 39				Scores for experiment 40
Fold	True class	Probability		Fold	True class	Probability		Fold	True class	Probability		Fold	True class	Probability		Fold	True class	Probability		Fold	True class	Probability		Fold	True class	Probability		Fold	True class	Probability
1	'Malignant'	1		1	'Malignant'	0.999886		1	'Malignant'	0.999989		1	'Inflammation'	1.91971e-07		1	'Inflammation'	4.22968e-18		1	'Malignant'	1		1	'Inflammation'	0.00157867		1	'Inflammation'	4.5959e-08
1	'Inflammation'	6.72504e-07		1	'Inflammation'	1.4428e-12		1	'Inflammation'	1.5572e-11		1	'Inflammation'	2.11367e-07		1	'Malignant'	0.98554		1	'Inflammation'	2.44934e-11		1	'Malignant'	1		1	'Inflammation'	8.22266e-11
1	'Malignant'	0.112279		1	'Malignant'	0.476101		1	'Malignant'	0.992205		1	'Malignant'	1		1	'Inflammation'	1.0639e-10		1	'Inflammation'	0.00277023		1	'Malignant'	0.964217		1	'Malignant'	0.999965
1	'Malignant'	1		1	'Malignant'	1		1	'Malignant'	0.970138		1	'Malignant'	0.999344		1	'Malignant'	1		1	'Malignant'	1		1	'Malignant'	0.999995		1	'Malignant'	0.999999
1	'Inflammation'	7.76551e-07		1	'Inflammation'	5.13096e-07		1	'Inflammation'	5.51657e-07		1	'Malignant'	1		1	'Malignant'	0.999968		1	'Inflammation'	1.76275e-12		1	'Inflammation'	0.000140752		1	'Malignant'	1
1	'Malignant'	0.974546		1	'Malignant'	0.993818		1	'Malignant'	0.999968		1	'Inflammation'	1.55171e-06		1	'Malignant'	1		1	'Malignant'	1		1	'Malignant'	0.999194		1	'Inflammation'	1.39322e-08
1	'Malignant'	0.999992		1	'Malignant'	1		1	'Malignant'	1		1	'Inflammation'	5.83085e-11		1	'Malignant'	0.955098		1	'Inflammation'	2.56425e-10		1	'Inflammation'	0.0720751		1	'Inflammation'	1.17878e-08
1	'Inflammation'	0.000924928		1	'Inflammation'	0.0346481		1	'Inflammation'	2.39784e-05		1	'Malignant'	1		1	'Inflammation'	1.50659e-10		1	'Inflammation'	7.78365e-13		1	'Inflammation'	0.0537575		1	'Malignant'	0.999994
1	'Inflammation'	1.02853e-08		1	'Inflammation'	9.17837e-05		1	'Inflammation'	2.58109e-08		1	'Malignant'	0.986988		1	'Malignant'	0.999995		1	'Inflammation'	0.000280009		1	'Malignant'	1		1	'Malignant'	0.962416
1	'Inflammation'	6.41014e-19		1	'Inflammation'	9.20696e-14		1	'Inflammation'	3.59037e-14		1	'Malignant'	1		1	'Inflammation'	1.10832e-05		1	'Inflammation'	2.70581e-05		1	'Malignant'	0.999949		1	'Malignant'	1
1	'Inflammation'	0.00542028		1	'Inflammation'	5.33031e-06		1	'Inflammation'	1.25998e-05		1	'Inflammation'	3.65976e-07		1	'Malignant'	0.999999		1	'Inflammation'	3.21331e-14		1	'Malignant'	0.999986		1	'Inflammation'	5.44736e-07
1	'Inflammation'	9.10844e-44		1	'Inflammation'	3.44132e-12		1	'Inflammation'	7.08194e-18		1	'Malignant'	0.999977		1	'Malignant'	1		1	'Inflammation'	2.38517e-17		1	'Malignant'	1		1	'Malignant'	1
1	'Malignant'	0.999568		1	'Malignant'	0.999992		1	'Malignant'	0.989125		1	'Malignant'	1		1	'Inflammation'	0.501547		1	'Malignant'	1		1	'Inflammation'	1.53794e-05		1	'Malignant'	1
1	'Malignant'	0.999508		1	'Malignant'	0.282523		1	'Malignant'	0.42187		1	'Inflammation'	0.0026503		1	'Malignant'	0.999998		1	'Inflammation'	4.0405e-05		1	'Malignant'	0.918048		1	'Inflammation'	1.35595e-05
1	'Malignant'	0.999999		1	'Malignant'	0.908046		1	'Malignant'	0.964606		1	'Inflammation'	6.94744e-17		1	'Inflammation'	0.000165051		1	'Inflammation'	8.30834e-07		1	'Inflammation'	0.00213724		1	'Inflammation'	2.49095e-16
1	'Inflammation'	3.57765e-05		1	'Inflammation'	2.04335e-05		1	'Inflammation'	1.11552e-06		1	'Inflammation'	0.00072876		1	'Malignant'	0.998659		1	'Inflammation'	3.9983e-18		1	'Inflammation'	1.13908e-10		1	'Inflammation'	1.63096e-05
1	'Inflammation'	0.00618983		1	'Inflammation'	8.59446e-06		1	'Inflammation'	9.21485e-06		1	'Inflammation'	0.000731021		1	'Malignant'	1		1	'Malignant'	0.99997		1	'Malignant'	0.999999		1	'Inflammation'	0.00137074
1	'Inflammation'	4.0761e-14		1	'Inflammation'	1.23392e-07		1	'Inflammation'	2.09503e-05		1	'Inflammation'	9.62118e-12		1	'Malignant'	1		1	'Malignant'	1		1	'Inflammation'	0.0200279		1	'Inflammation'	1.36903e-06
1	'Malignant'	0.97067		1	'Malignant'	0.999939		1	'Malignant'	0.999848		1	'Malignant'	1		1	'Inflammation'	3.95773e-16		1	'Malignant'	1		1	'Malignant'	1		1	'Malignant'	1
1	'Inflammation'	6.01738e-05		1	'Inflammation'	1.20191e-07		1	'Inflammation'	0.00192805		1	'Malignant'	0.999999		1	'Malignant'	1		1	'Inflammation'	0.000579215		1	'Malignant'	0.791532		1	'Malignant'	1
1	'Malignant'	0.999592		1	'Malignant'	0.998387		1	'Malignant'	0.965235		1	'Inflammation'	2.81062e-08		1	'Malignant'	0.99984		1	'Malignant'	1		1	'Malignant'	0.999297		1	'Inflammation'	1.63431e-07
1	'Inflammation'	4.45613e-09		1	'Inflammation'	1.47987e-11		1	'Inflammation'	5.70364e-09		1	'Inflammation'	1.28707e-05		1	'Inflammation'	2.59699e-16		1	'Malignant'	1		1	'Malignant'	0.951632		1	'Inflammation'	1.11549e-05
1	'Inflammation'	5.10265e-32		1	'Inflammation'	8.29887e-16		1	'Inflammation'	1.83406e-14		1	'Inflammation'	1.70462e-06		1	'Inflammation'	0.979094		1	'Inflammation'	2.57322e-14		1	'Malignant'	0.997373		1	'Inflammation'	1.08156e-07
1	'Malignant'	0.994741		1	'Malignant'	0.944479		1	'Malignant'	0.956391		1	'Inflammation'	7.99434e-06		1	'Malignant'	0.999997		1	'Malignant'	0.999994		1	'Malignant'	1		1	'Inflammation'	1.0731e-05
1	'Inflammation'	0.781362		1	'Inflammation'	0.0587964		1	'Inflammation'	0.10905		1	'Malignant'	0.999765		1	'Inflammation'	7.06776e-14		1	'Malignant'	0.999943		1	'Inflammation'	3.12826e-09		1	'Malignant'	0.999941
1	'Inflammation'	3.84196e-11		1	'Inflammation'	2.46892e-12		1	'Inflammation'	5.04571e-14		1	'Inflammation'	9.85748e-09		1	'Inflammation'	0.00030036		1	'Inflammation'	2.37743e-16		1	'Malignant'	0.999979		1	'Inflammation'	0.000104667
1	'Inflammation'	6.40186e-12		1	'Inflammation'	2.64799e-16		1	'Inflammation'	4.9346e-11		1	'Inflammation'	2.28303e-06		1	'Malignant'	1		1	'Inflammation'	1.02931e-05		1	'Malignant'	0.999989		1	'Inflammation'	1.22468e-06
1	'Inflammation'	2.20727e-14		1	'Inflammation'	3.81904e-10		1	'Inflammation'	1.50942e-07		1	'Malignant'	0.0250172		1	'Malignant'	0.999992		1	'Inflammation'	1.24494e-07		1	'Malignant'	0.991984		1	'Malignant'	0.996666
1	'Inflammation'	0.000741886		1	'Inflammation'	2.2989e-10		1	'Inflammation'	9.17795e-16		1	'Malignant'	1		1	'Inflammation'	0.00641115		1	'Inflammation'	0.236267		1	'Malignant'	0.227696		1	'Malignant'	1
1	'Inflammation'	3.80878e-12		1	'Inflammation'	9.42662e-09		1	'Inflammation'	5.0785e-05		1	'Malignant'	1		1	'Malignant'	1		1	'Inflammation'	0.743478		1	'Malignant'	0.999896		1	'Malignant'	1
1	'Malignant'	1		1	'Malignant'	0.999997		1	'Malignant'	1		1	'Inflammation'	1.51979e-05		1	'Inflammation'	6.50478e-26		1	'Inflammation'	4.55899e-06		1	'Inflammation'	3.98263e-06		1	'Inflammation'	0.000753939
1	'Malignant'	0.999982		1	'Malignant'	0.999755		1	'Malignant'	0.999998		1	'Inflammation'	2.66143e-06		1	'Malignant'	0.999988		1	'Inflammation'	6.30899e-09		1	'Inflammation'	8.78322e-06		1	'Inflammation'	8.48942e-08
1	'Inflammation'	0.0544246		1	'Inflammation'	0.0466109		1	'Inflammation'	0.0933986		1	'Inflammation'	0.648743		1	'Inflammation'	2.22105e-11		1	'Inflammation'	0.000267662		1	'Malignant'	1		1	'Inflammation'	0.00721854
1	'Malignant'	1		1	'Malignant'	1		1	'Malignant'	1		1	'Inflammation'	3.04141e-05		1	'Inflammation'	3.32022e-14		1	'Inflammation'	8.21896e-06		1	'Malignant'	0.999984		1	'Inflammation'	1.41354e-08
1	'Inflammation'	6.09246e-16		1	'Inflammation'	5.38492e-14		1	'Inflammation'	1.57086e-11		1	'Inflammation'	9.36938e-06		1	'Inflammation'	8.63557e-06		1	'Inflammation'	6.05596e-12		1	'Malignant'	0.999782		1	'Inflammation'	5.31956e-05
1	'Malignant'	0.999506		1	'Malignant'	0.999963		1	'Malignant'	0.991598		1	'Malignant'	1		1	'Inflammation'	1.50086e-14		1	'Inflammation'	2.17199e-08		1	'Malignant'	0.999993		1	'Malignant'	1
1	'Inflammation'	0.00175074		1	'Inflammation'	0.000285083		1	'Inflammation'	0.000472777		1	'Malignant'	0.999993		1	'Malignant'	0.999936		1	'Malignant'	1		1	'Malignant'	0.999999		1	'Malignant'	0.999757
1	'Inflammation'	2.89806e-16		1	'Inflammation'	4.17981e-09		1	'Inflammation'	5.49857e-06		1	'Malignant'	1		1	'Inflammation'	1.61482e-08		1	'Inflammation'	6.81167e-14		1	'Malignant'	1		1	'Malignant'	1
1	'Malignant'	1		1	'Malignant'	0.999985		1	'Malignant'	1		1	'Inflammation'	0.505807		1	'Inflammation'	2.62979e-17		1	'Malignant'	1		1	'Malignant'	1		1	'Inflammation'	0.14424
1	'Inflammation'	0.00796887		1	'Inflammation'	0.00582029		1	'Inflammation'	0.0495033		1	'Inflammation'	4.9104e-08		1	'Inflammation'	5.99705e-15		1	'Inflammation'	2.51117e-11		1	'Inflammation'	7.77984e-08		1	'Inflammation'	1.50478e-06
1	'Malignant'	0.999994		1	'Malignant'	1		1	'Malignant'	0.999949		1	'Malignant'	1		1	'Malignant'	1		1	'Inflammation'	1.47879e-14		1	'Malignant'	0.99997		1	'Malignant'	0.999996
1	'Malignant'	1		1	'Malignant'	1		1	'Malignant'	1		1	'Inflammation'	1.21359e-09		1	'Inflammation'	2.30862e-10		1	'Malignant'	1		1	'Inflammation'	1.06747e-09		1	'Inflammation'	3.72887e-12
1	'Inflammation'	0.0331638		1	'Inflammation'	0.000523994		1	'Inflammation'	0.0156648		1	'Malignant'	0.999719		1	'Malignant'	0.999992		1	'Malignant'	1		1	'Malignant'	0.999998		1	'Malignant'	1
1	'Malignant'	0.999994		1	'Malignant'	0.999908		1	'Malignant'	0.999999		1	'Inflammation'	4.34888e-07		1	'Malignant'	0.999997		1	'Inflammation'	7.79029e-14		1	'Malignant'	0.990275		1	'Inflammation'	3.4608e-07
1	'Malignant'	1		1	'Malignant'	0.999329		1	'Malignant'	1		1	'Inflammation'	8.98743e-06		1	'Malignant'	1		1	'Malignant'	0.886437		1	'Malignant'	0.984604		1	'Inflammation'	3.34935e-07
1	'Malignant'	0.999914		1	'Malignant'	1		1	'Malignant'	0.999999		1	'Malignant'	1		1	'Inflammation'	9.64641e-05		1	'Inflammation'	0.0609831		1	'Inflammation'	0.161063		1	'Malignant'	1
1	'Malignant'	1		1	'Malignant'	1		1	'Malignant'	1		1	'Malignant'	1		1	'Malignant'	1		1	'Inflammation'	1.313e-08		1	'Malignant'	1		1	'Malignant'	1
1	'Malignant'	1		1	'Malignant'	1		1	'Malignant'	0.999645		1	'Malignant'	1		1	'Malignant'	0.996512		1	'Malignant'	0.999738		1	'Inflammation'	0.000305083		1	'Malignant'	1
1	'Malignant'	0.999989		1	'Malignant'	1		1	'Malignant'	0.999985		1	'Malignant'	0.00424001		1	'Inflammation'	8.18432e-13		1	'Inflammation'	3.76186e-07		1	'Malignant'	1		1	'Malignant'	0.0029626
1	'Inflammation'	1.37474e-15		1	'Inflammation'	9.4219e-10		1	'Inflammation'	1.08842e-05		1	'Inflammation'	2.54685e-09		1	'Inflammation'	0.0835479		1	'Inflammation'	0.000192729		1	'Malignant'	1		1	'Inflammation'	4.28898e-06
1	'Inflammation'	3.13673e-11		1	'Inflammation'	2.9994e-12		1	'Inflammation'	8.14199e-08		1	'Inflammation'	1.03728e-08		1	'Inflammation'	1.05773e-08		1	'Malignant'	0.997161		1	'Malignant'	0.996992		1	'Inflammation'	1.05177e-06
1	'Malignant'	0.994725		1	'Malignant'	0.98198		1	'Malignant'	0.471663		1	'Inflammation'	4.40305e-10		1	'Malignant'	0.995668		1	'Malignant'	0.999999		1	'Inflammation'	8.8103e-09		1	'Inflammation'	2.74654e-07
1	'Malignant'	1		1	'Malignant'	1		1	'Malignant'	0.999984		1	'Inflammation'	9.83866e-07		1	'Inflammation'	4.73071e-25		1	'Inflammation'	3.4031e-10		1	'Inflammation'	0.00540316		1	'Inflammation'	1.91134e-07
1	'Inflammation'	8.52463e-08		1	'Inflammation'	3.5586e-09		1	'Inflammation'	2.9863e-07		1	'Inflammation'	0.0315725		1	'Malignant'	1		1	'Inflammation'	0.00151735		1	'Malignant'	0.884572		1	'Inflammation'	0.000246341
1	'Malignant'	1		1	'Malignant'	1		1	'Malignant'	1		1	'Malignant'	0.739543		1	'Inflammation'	0.0140074		1	'Inflammation'	6.78078e-16		1	'Inflammation'	0.00269421		1	'Malignant'	0.983415
1	'Malignant'	1		1	'Malignant'	1		1	'Malignant'	0.999881		1	'Inflammation'	2.04988e-10		1	'Malignant'	0.986326		1	'Inflammation'	3.44571e-06		1	'Inflammation'	0.00733413		1	'Inflammation'	4.29275e-06
1	'Malignant'	0.999999		1	'Malignant'	1		1	'Malignant'	1		1	'Malignant'	0.999997		1	'Inflammation'	1.50679e-08		1	'Malignant'	0.999931		1	'Inflammation'	4.15574e-05		1	'Malignant'	0.999809
1	'Malignant'	1		1	'Malignant'	1		1	'Malignant'	1		1	'Inflammation'	4.29118e-10		1	'Inflammation'	2.16001e-08		1	'Malignant'	1		1	'Malignant'	1		1	'Inflammation'	6.78828e-11
1	'Inflammation'	4.10339e-10		1	'Inflammation'	6.31844e-11		1	'Inflammation'	1.32669e-11		1	'Malignant'	0.986446		1	'Inflammation'	9.72322e-15		1	'Malignant'	1		1	'Malignant'	0.999911		1	'Malignant'	0.999619
1	'Malignant'	0.999836		1	'Malignant'	0.999979		1	'Malignant'	0.971386		1	'Malignant'	0.999998		1	'Inflammation'	0.309953		1	'Inflammation'	3.46437e-16		1	'Inflammation'	0.253019		1	'Malignant'	0.999999
1	'Malignant'	0.998442		1	'Malignant'	0.449205		1	'Malignant'	0.433003		1	'Malignant'	0.999995		1	'Malignant'	0.999993		1	'Malignant'	0.423954		1	'Inflammation'	0.0133817		1	'Malignant'	0.999969
1	'Inflammation'	4.35707e-08		1	'Inflammation'	1.67626e-10		1	'Inflammation'	8.43393e-09		1	'Inflammation'	0.00449407		1	'Malignant'	0.999996		1	'Malignant'	1		1	'Inflammation'	0.0339591		1	'Inflammation'	0.00590325
1	'Inflammation'	2.23321e-15		1	'Inflammation'	3.28917e-13		1	'Inflammation'	1.45057e-09		1	'Malignant'	1		1	'Inflammation'	0.991097		1	'Malignant'	1		1	'Malignant'	1		1	'Malignant'	1
1	'Inflammation'	9.38844e-08		1	'Inflammation'	5.87191e-07		1	'Inflammation'	0.000187971		1	'Malignant'	1		1	'Malignant'	1		1	'Inflammation'	2.76755e-05		1	'Inflammation'	1.79167e-06		1	'Malignant'	0.999999
1	'Inflammation'	0.00590221		1	'Inflammation'	0.0124963		1	'Inflammation'	4.34361e-05		1	'Inflammation'	3.00954e-06		1	'Malignant'	1		1	'Malignant'	0.973821		1	'Malignant'	0.999999		1	'Inflammation'	8.04434e-08
1	'Inflammation'	0.639823		1	'Inflammation'	0.0267002		1	'Inflammation'	0.779914		1	'Inflammation'	0.000409998		1	'Malignant'	1		1	'Malignant'	0.0273016		1	'Inflammation'	2.12868e-05		1	'Inflammation'	4.21433e-06
1	'Inflammation'	5.55032e-14		1	'Inflammation'	2.76237e-10		1	'Inflammation'	5.52537e-14		1	'Inflammation'	0.000330602		1	'Malignant'	0.99895		1	'Inflammation'	1.05692e-10		1	'Malignant'	0.999997		1	'Inflammation'	9.39477e-05
1	'Inflammation'	0.00734981		1	'Inflammation'	1.72554e-05		1	'Inflammation'	0.00583605		1	'Inflammation'	1.2528e-10		1	'Inflammation'	5.92937e-06		1	'Inflammation'	6.21407e-15		1	'Malignant'	0.440392		1	'Inflammation'	2.31285e-11
1	'Malignant'	0.999413		1	'Malignant'	0.998714		1	'Malignant'	0.991602		1	'Malignant'	0.993918		1	'Malignant'	1		1	'Malignant'	1		1	'Malignant'	0.999923		1	'Malignant'	0.999994
1	'Malignant'	0.99996		1	'Malignant'	0.999999		1	'Malignant'	0.999998		1	'Inflammation'	0.000463175		1	'Malignant'	0.999996		1	'Malignant'	0.999682		1	'Malignant'	1		1	'Inflammation'	0.252138
1	'Malignant'	1		1	'Malignant'	1		1	'Malignant'	1		1	'Malignant'	0.999946		1	'Malignant'	0.998902		1	'Inflammation'	2.79849e-12		1	'Malignant'	1		1	'Malignant'	1
1	'Inflammation'	6.40694e-26		1	'Inflammation'	1.08049e-08		1	'Inflammation'	4.02005e-09		1	'Inflammation'	4.00698e-05		1	'Inflammation'	2.72036e-16		1	'Inflammation'	5.05879e-09		1	'Malignant'	0.949569		1	'Inflammation'	2.51806e-06
1	'Inflammation'	9.50046e-21		1	'Inflammation'	3.17769e-09		1	'Inflammation'	5.27594e-09		1	'Inflammation'	8.51269e-05		1	'Inflammation'	7.77706e-28		1	'Malignant'	1.03199e-05		1	'Malignant'	0.999976		1	'Inflammation'	2.57045e-05
1	'Inflammation'	4.53391e-15		1	'Inflammation'	8.44052e-18		1	'Inflammation'	4.80877e-10		1	'Inflammation'	0.111816		1	'Inflammation'	7.74263e-15		1	'Malignant'	1		1	'Inflammation'	0.00102267		1	'Inflammation'	0.908067
1	'Inflammation'	4.44002e-11		1	'Inflammation'	1.90858e-12		1	'Inflammation'	5.90604e-13		1	'Inflammation'	0.00197214		1	'Inflammation'	0.00746858		1	'Malignant'	1		1	'Inflammation'	0.00186434		1	'Inflammation'	0.00142261
1	'Malignant'	1		1	'Malignant'	1		1	'Malignant'	1		1	'Malignant'	0.985223		1	'Inflammation'	7.47941e-08		1	'Inflammation'	0.245963		1	'Malignant'	1		1	'Malignant'	0.979125
1	'Malignant'	1		1	'Malignant'	1		1	'Malignant'	0.999992		1	'Inflammation'	2.20001e-07		1	'Inflammation'	2.05137e-06		1	'Malignant'	1		1	'Inflammation'	0.0385706		1	'Inflammation'	4.89496e-10
1	'Inflammation'	3.92693e-11		1	'Inflammation'	7.33206e-14		1	'Inflammation'	1.3287e-14		1	'Malignant'	0.999533		1	'Malignant'	1		1	'Malignant'	1		1	'Inflammation'	0.1026		1	'Malignant'	0.997904
1	'Malignant'	0.166834		1	'Malignant'	0.531238		1	'Malignant'	0.981057		1	'Inflammation'	2.27876e-07		1	'Inflammation'	3.24132e-05		1	'Malignant'	1		1	'Inflammation'	4.80299e-06		1	'Inflammation'	1.2361e-07
1	'Inflammation'	1.82427e-10		1	'Inflammation'	0.000102747		1	'Inflammation'	0.0693742		1	'Malignant'	1		1	'Inflammation'	0.00863748		1	'Malignant'	1		1	'Malignant'	1		1	'Malignant'	1
1	'Inflammation'	8.52174e-14		1	'Inflammation'	1.44092e-14		1	'Inflammation'	1.05984e-13		1	'Malignant'	0.999824		1	'Malignant'	1		1	'Inflammation'	6.61874e-06		1	'Inflammation'	0.0323388		1	'Malignant'	0.999997
1	'Malignant'	0.999997		1	'Malignant'	1		1	'Malignant'	0.999848		1	'Inflammation'	2.87845e-08		1	'Malignant'	1		1	'Inflammation'	1.48889e-13		1	'Inflammation'	0.0421427		1	'Inflammation'	4.2237e-08
1	'Malignant'	0.343929		1	'Malignant'	0.00353512		1	'Malignant'	0.000146315		1	'Malignant'	1		1	'Inflammation'	3.24024e-09		1	'Inflammation'	0.00211706		1	'Malignant'	0.998813		1	'Malignant'	1
1	'Inflammation'	3.22149e-32		1	'Inflammation'	7.28879e-07		1	'Inflammation'	4.16227e-11		1	'Malignant'	1		1	'Malignant'	1		1	'Malignant'	0.486821		1	'Inflammation'	1.55568e-06		1	'Malignant'	1
1	'Inflammation'	4.9965e-14		1	'Inflammation'	4.70858e-11		1	'Inflammation'	5.15811e-16		1	'Malignant'	1		1	'Inflammation'	0.456969		1	'Inflammation'	0.00667534		1	'Inflammation'	5.45668e-05		1	'Malignant'	0.999995
1	'Inflammation'	2.8944e-23		1	'Inflammation'	4.08214e-06		1	'Inflammation'	0.00276089		1	'Inflammation'	1.1567e-05		1	'Malignant'	1		1	'Inflammation'	3.2016e-13		1	'Inflammation'	0.00680479		1	'Inflammation'	1.23237e-05
1	'Malignant'	1		1	'Malignant'	1		1	'Malignant'	1		1	'Inflammation'	2.84833e-07		1	'Malignant'	0.999998		1	'Inflammation'	1.32223e-10		1	'Malignant'	0.998964		1	'Inflammation'	5.6984e-07
1	'Inflammation'	0.535625		1	'Inflammation'	7.93623e-06		1	'Inflammation'	0.000395991		1	'Malignant'	1		1	'Inflammation'	4.04663e-10		1	'Malignant'	1		1	'Inflammation'	8.53644e-07		1	'Malignant'	1
1	'Inflammation'	9.89758e-14		1	'Inflammation'	1.58771e-07		1	'Inflammation'	3.00394e-07		1	'Inflammation'	6.73822e-07		1	'Malignant'	1		1	'Malignant'	0.999997		1	'Malignant'	0.99997		1	'Inflammation'	6.03737e-10
1	'Malignant'	0.987863		1	'Malignant'	0.248782		1	'Malignant'	0.0452533		1	'Malignant'	0.999901		1	'Malignant'	0.999356		1	'Malignant'	0.747642		1	'Malignant'	0.999805		1	'Malignant'	0.999458
1	'Malignant'	0.999999		1	'Malignant'	0.999949		1	'Malignant'	0.99947		1	'Inflammation'	7.32571e-08		1	'Inflammation'	5.59578e-08		1	'Inflammation'	5.19554e-08		1	'Malignant'	1		1	'Inflammation'	4.512e-05
1	'Inflammation'	1.07089e-08		1	'Inflammation'	1.19559e-07		1	'Inflammation'	2.12153e-05		1	'Malignant'	1		1	'Inflammation'	1.02138e-10		1	'Malignant'	0.998071		1	'Malignant'	1		1	'Malignant'	1
1	'Inflammation'	9.69239e-11		1	'Inflammation'	0.000153369		1	'Inflammation'	0.0143616		1	'Inflammation'	1.4195e-07		1	'Malignant'	1		1	'Inflammation'	3.69906e-09		1	'Malignant'	1		1	'Inflammation'	3.30443e-08
1	'Malignant'	0.999989		1	'Malignant'	0.998314		1	'Malignant'	0.436666		1	'Inflammation'	5.05685e-12		1	'Malignant'	1		1	'Inflammation'	0.000765921		1	'Malignant'	0.997611		1	'Inflammation'	2.06579e-12
1	'Malignant'	0.999863		1	'Malignant'	0.999185		1	'Malignant'	0.941983		1	'Malignant'	0.927826		1	'Inflammation'	4.22005e-05		1	'Inflammation'	2.15197e-12		1	'Malignant'	0.999518		1	'Malignant'	0.999928
1	'Inflammation'	9.78425e-06		1	'Inflammation'	7.30942e-08		1	'Inflammation'	0.00897921		1	'Inflammation'	0.00968374		1	'Inflammation'	7.18604e-17		1	'Malignant'	1		1	'Malignant'	1		1	'Inflammation'	0.00295327
1	'Malignant'	0.894444		1	'Malignant'	0.706487		1	'Malignant'	0.391355		1	'Malignant'	0.999999		1	'Malignant'	1		1	'Malignant'	0.954705		1	'Malignant'	0.999993		1	'Malignant'	1
1	'Malignant'	1		1	'Malignant'	1		1	'Malignant'	0.999994		1	'Malignant'	0.999863		1	'Malignant'	0.99955		1	'Malignant'	1		1	'Inflammation'	6.53543e-08		1	'Malignant'	0.999977
1	'Inflammation'	6.23066e-09		1	'Inflammation'	1.92559e-07		1	'Inflammation'	7.03264e-06		1	'Inflammation'	0.00503763		1	'Malignant'	0.694594		1	'Inflammation'	1.74024e-12		1	'Malignant'	1		1	'Inflammation'	0.00014388
1	'Inflammation'	1.02791e-06		1	'Inflammation'	3.59943e-06		1	'Inflammation'	1.36779e-12		1	'Malignant'	1		1	'Malignant'	1		1	'Malignant'	1		1	'Malignant'	0.673279		1	'Malignant'	1
1	'Malignant'	1		1	'Malignant'	1		1	'Malignant'	1		1	'Malignant'	1		1	'Inflammation'	3.95494e-05		1	'Inflammation'	3.26648e-16		1	'Malignant'	1		1	'Malignant'	1
1	'Malignant'	1		1	'Malignant'	0.999975		1	'Malignant'	1		1	'Malignant'	1		1	'Inflammation'	2.65547e-30		1	'Inflammation'	3.75777e-14		1	'Malignant'	0.98918		1	'Malignant'	0.99996
1	'Malignant'	1		1	'Malignant'	1		1	'Malignant'	1		1	'Inflammation'	7.5533e-10		1	'Inflammation'	0.268706		1	'Malignant'	1		1	'Inflammation'	1.42798e-06		1	'Inflammation'	1.21795e-05
1	'Malignant'	0.999994		1	'Malignant'	1		1	'Malignant'	1		1	'Inflammation'	7.9095e-05		1	'Inflammation'	5.21706e-12		1	'Inflammation'	1.39461e-05		1	'Malignant'	1		1	'Inflammation'	1.56886e-06
1	'Inflammation'	1.83538e-11		1	'Inflammation'	1.65364e-10		1	'Inflammation'	1.52701e-06		1	'Inflammation'	1.84635e-06		1	'Malignant'	1		1	'Inflammation'	1.74783e-13		1	'Malignant'	1		1	'Inflammation'	8.09158e-08
1	'Malignant'	0.999645		1	'Malignant'	1		1	'Malignant'	1		1	'Inflammation'	0.000313959		1	'Inflammation'	6.29368e-05		1	'Inflammation'	6.19797e-06		1	'Inflammation'	5.38043e-05		1	'Inflammation'	1.88332e-07
1	'Inflammation'	1.41093e-16		1	'Inflammation'	5.66752e-12		1	'Inflammation'	1.02785e-14		1	'Inflammation'	1.67895e-05		1	'Malignant'	1		1	'Malignant'	1		1	'Inflammation'	9.20563e-05		1	'Inflammation'	3.45462e-06
1	'Inflammation'	6.97719e-14		1	'Inflammation'	2.25741e-16		1	'Inflammation'	5.34592e-14		1	'Inflammation'	7.47529e-10		1	'Inflammation'	0.0464665		1	'Inflammation'	1.42001e-08		1	'Inflammation'	6.59236e-10		1	'Inflammation'	3.07375e-07
1	'Malignant'	1		1	'Malignant'	1		1	'Malignant'	1		1	'Inflammation'	6.78583e-05		1	'Inflammation'	2.3974e-16		1	'Malignant'	1		1	'Inflammation'	5.85785e-08		1	'Inflammation'	3.73529e-05
1	'Malignant'	1		1	'Malignant'	1		1	'Malignant'	1		1	'Malignant'	0.999999		1	'Malignant'	1		1	'Malignant'	0.999879		1	'Malignant'	0.99979		1	'Malignant'	1
1	'Malignant'	0.99993		1	'Malignant'	0.999995		1	'Malignant'	0.999993		1	'Inflammation'	0.000545995		1	'Malignant'	0.948199		1	'Inflammation'	9.91166e-09		1	'Malignant'	0.96802		1	'Inflammation'	9.60983e-06
1	'Malignant'	1		1	'Malignant'	1		1	'Malignant'	0.999699		1	'Malignant'	0.999999		1	'Inflammation'	4.92276e-11		1	'Malignant'	1		1	'Malignant'	0.999821		1	'Malignant'	1
1	'Malignant'	0.999611		1	'Malignant'	0.625544		1	'Malignant'	0.994602		1	'Malignant'	0.999989		1	'Inflammation'	2.52134e-06		1	'Inflammation'	0.0797627		1	'Malignant'	1		1	'Malignant'	0.999666
1	'Inflammation'	2.73953e-15		1	'Inflammation'	1.54239e-09		1	'Inflammation'	3.7211e-11		1	'Malignant'	0.999945		1	'Inflammation'	0.0630521		1	'Inflammation'	6.57438e-05		1	'Inflammation'	0.0617233		1	'Malignant'	1
1	'Malignant'	1		1	'Malignant'	0.998902		1	'Malignant'	0.999724		1	'Malignant'	0.999668		1	'Malignant'	1		1	'Inflammation'	3.82612e-15		1	'Inflammation'	0.994196		1	'Malignant'	0.999028
1	'Malignant'	0.994585		1	'Malignant'	0.997408		1	'Malignant'	0.999654		1	'Inflammation'	0.000405772		1	'Malignant'	1		1	'Malignant'	0.411309		1	'Malignant'	0.994392		1	'Inflammation'	6.40065e-05
1	'Inflammation'	5.5969e-10		1	'Inflammation'	2.80461e-05		1	'Inflammation'	1.33583e-05		1	'Malignant'	1		1	'Inflammation'	2.39057e-14		1	'Inflammation'	1.37362e-13		1	'Malignant'	1		1	'Malignant'	1
1	'Malignant'	0.999579		1	'Malignant'	0.999962		1	'Malignant'	0.999656		1	'Malignant'	1		1	'Inflammation'	6.57544e-09		1	'Malignant'	1		1	'Malignant'	1		1	'Malignant'	1
1	'Inflammation'	1.45775e-12		1	'Inflammation'	2.84909e-10		1	'Inflammation'	3.47645e-13		1	'Malignant'	0.835015		1	'Malignant'	0.991091		1	'Inflammation'	0.000634536		1	'Inflammation'	0.0120711		1	'Malignant'	0.999849
1	'Inflammation'	8.45588e-20		1	'Inflammation'	3.9581e-12		1	'Inflammation'	1.06902e-10		1	'Inflammation'	5.35402e-09		1	'Malignant'	0.999997		1	'Inflammation'	1.79177e-08		1	'Malignant'	1		1	'Inflammation'	1.56872e-10
1	'Inflammation'	1.51906e-11		1	'Inflammation'	6.33475e-15		1	'Inflammation'	6.44628e-21		1	'Inflammation'	6.7533e-12		1	'Inflammation'	4.87472e-11		1	'Malignant'	0.999893		1	'Inflammation'	0.0788284		1	'Inflammation'	4.32308e-13
1	'Malignant'	1		1	'Malignant'	1		1	'Malignant'	0.999864		1	'Inflammation'	2.46975e-12		1	'Malignant'	0.999726		1	'Malignant'	1		1	'Malignant'	0.983777		1	'Inflammation'	5.04651e-11
1	'Inflammation'	3.15091e-05		1	'Inflammation'	7.18903e-09		1	'Inflammation'	3.3475e-09		1	'Inflammation'	1.11784e-09		1	'Inflammation'	0.979401		1	'Malignant'	1		1	'Inflammation'	0.191715		1	'Inflammation'	1.73923e-11
1	'Inflammation'	5.1324e-09		1	'Inflammation'	3.89847e-05		1	'Inflammation'	0.000560742		1	'Malignant'	1		1	'Malignant'	0.999999		1	'Inflammation'	5.03287e-07		1	'Inflammation'	8.10508e-05		1	'Malignant'	1
1	'Malignant'	1		1	'Malignant'	1		1	'Malignant'	0.999993		1	'Inflammation'	0.00282239		1	'Malignant'	1		1	'Malignant'	0.793368		1	'Inflammation'	0.129543		1	'Inflammation'	4.58076e-06
1	'Inflammation'	0.749454		1	'Inflammation'	0.000126775		1	'Inflammation'	0.0782413		1	'Malignant'	0.999999		1	'Inflammation'	1.37792e-13		1	'Malignant'	0.999079		1	'Inflammation'	0.0584378		1	'Malignant'	1
1	'Inflammation'	0.00372403		1	'Inflammation'	0.00351912		1	'Inflammation'	7.83644e-06		1	'Malignant'	0.999997		1	'Inflammation'	5.11495e-21		1	'Malignant'	0.997938		1	'Malignant'	1		1	'Malignant'	0.999999
1	'Inflammation'	5.57344e-10		1	'Inflammation'	3.82892e-15		1	'Inflammation'	2.43716e-19		1	'Malignant'	0.000133632		1	'Inflammation'	0.257953		1	'Malignant'	1		1	'Malignant'	1		1	'Malignant'	1.647e-06
1	'Malignant'	0.999939		1	'Malignant'	1		1	'Malignant'	0.934796		1	'Malignant'	0.999996		1	'Malignant'	0.99999		1	'Inflammation'	0.0409101		1	'Inflammation'	3.20474e-06		1	'Malignant'	0.999919
1	'Malignant'	0.999847		1	'Malignant'	0.999999		1	'Malignant'	0.999995		1	'Inflammation'	8.07459e-06		1	'Inflammation'	3.51344e-22		1	'Malignant'	0.999992		1	'Malignant'	0.999978		1	'Inflammation'	0.00013607
1	'Malignant'	0.999998		1	'Malignant'	0.999964		1	'Malignant'	0.999987		1	'Inflammation'	4.98419e-14		1	'Malignant'	1		1	'Inflammation'	7.46344e-18		1	'Inflammation'	0.996574		1	'Inflammation'	2.72372e-11
1	'Inflammation'	0.0275098		1	'Inflammation'	0.0029841		1	'Inflammation'	0.873522		1	'Inflammation'	1.18085e-08		1	'Malignant'	1		1	'Malignant'	1		1	'Malignant'	0.937053		1	'Inflammation'	1.11891e-07
1	'Malignant'	1		1	'Malignant'	1		1	'Malignant'	0.999781		1	'Inflammation'	1.65099e-06		1	'Malignant'	0.99999		1	'Malignant'	0.371458		1	'Inflammation'	3.1136e-08		1	'Inflammation'	4.76563e-10
1	'Inflammation'	1.62067e-06		1	'Inflammation'	4.56752e-08		1	'Inflammation'	7.752e-14		1	'Inflammation'	4.04406e-10		1	'Malignant'	0.999986		1	'Inflammation'	0.00225801		1	'Inflammation'	0.118176		1	'Inflammation'	3.00868e-10
1	'Malignant'	0.999921		1	'Malignant'	0.999872		1	'Malignant'	0.999971		1	'Inflammation'	5.09076e-13		1	'Malignant'	1		1	'Malignant'	0.904152		1	'Malignant'	0.999901		1	'Inflammation'	5.66473e-10
1	'Malignant'	1		1	'Malignant'	1		1	'Malignant'	1		1	'Inflammation'	3.67257e-08		1	'Malignant'	0.999553		1	'Inflammation'	1.44541e-13		1	'Malignant'	1		1	'Inflammation'	6.00352e-09
1	'Malignant'	1		1	'Malignant'	1		1	'Malignant'	0.999947		1	'Malignant'	0.986318		1	'Inflammation'	1.88347e-08		1	'Malignant'	0.929087		1	'Inflammation'	0.00690745		1	'Malignant'	0.857636
1	'Inflammation'	0.000101604		1	'Inflammation'	1.40747e-08		1	'Inflammation'	2.07624e-06		1	'Inflammation'	9.67375e-10		1	'Inflammation'	0.102434		1	'Inflammation'	5.43848e-09		1	'Inflammation'	0.360378		1	'Inflammation'	1.56696e-09
1	'Malignant'	0.999999		1	'Malignant'	1		1	'Malignant'	1		1	'Inflammation'	0.000446717		1	'Malignant'	1		1	'Malignant'	0.999968		1	'Malignant'	0.999204		1	'Inflammation'	0.00126661
1	'Malignant'	1		1	'Malignant'	1		1	'Malignant'	0.99999		1	'Inflammation'	3.8986e-07		1	'Malignant'	0.999986		1	'Malignant'	1		1	'Inflammation'	3.03276e-07		1	'Inflammation'	5.56543e-06
1	'Malignant'	0.999996		1	'Malignant'	1		1	'Malignant'	1		1	'Inflammation'	1.03673e-08		1	'Malignant'	1		1	'Malignant'	0.99999		1	'Malignant'	1		1	'Inflammation'	0.000206847
1	'Inflammation'	1.08974e-06		1	'Inflammation'	5.3188e-08		1	'Inflammation'	4.2282e-09		1	'Inflammation'	0.0497991		1	'Malignant'	0.998253		1	'Malignant'	1		1	'Inflammation'	0.00190961		1	'Inflammation'	0.79887
1	'Inflammation'	2.00437e-22		1	'Inflammation'	1.25188e-10		1	'Inflammation'	7.01567e-08		1	'Malignant'	0.999998		1	'Malignant'	1		1	'Malignant'	0.99935		1	'Inflammation'	0.000261957		1	'Malignant'	1
1	'Inflammation'	1.21848e-09		1	'Inflammation'	1.55532e-08		1	'Inflammation'	1.61471e-07		1	'Inflammation'	7.44668e-08		1	'Malignant'	1		1	'Malignant'	0.895748		1	'Malignant'	1		1	'Inflammation'	6.90698e-09
1	'Malignant'	0.999995		1	'Malignant'	1		1	'Malignant'	0.999999		1	'Inflammation'	0.0150707		1	'Malignant'	1		1	'Malignant'	0.966966		1	'Inflammation'	6.42068e-05		1	'Inflammation'	0.27638
1	'Inflammation'	2.81455e-05		1	'Inflammation'	1.27933e-05		1	'Inflammation'	3.2456e-06		1	'Malignant'	1		1	'Inflammation'	3.25231e-15		1	'Inflammation'	9.19792e-11		1	'Malignant'	0.999998		1	'Malignant'	1
1	'Inflammation'	3.4043e-08		1	'Inflammation'	2.60883e-11		1	'Inflammation'	0.0208951		1	'Inflammation'	2.12038e-10		1	'Inflammation'	0.000455272		1	'Inflammation'	0.0345733		1	'Inflammation'	0.00514892		1	'Inflammation'	3.10268e-07
1	'Malignant'	0.999839		1	'Malignant'	0.999991		1	'Malignant'	0.999958		1	'Malignant'	1		1	'Inflammation'	6.02488e-08		1	'Inflammation'	7.1317e-13		1	'Inflammation'	0.0404554		1	'Malignant'	1
1	'Malignant'	0.999998		1	'Malignant'	0.989331		1	'Malignant'	0.998425		1	'Inflammation'	2.98275e-11		1	'Inflammation'	3.46277e-24		1	'Inflammation'	0.917551		1	'Malignant'	1		1	'Inflammation'	2.59572e-10
1	'Inflammation'	9.9215e-08		1	'Inflammation'	1.04616e-06		1	'Inflammation'	5.69704e-14		1	'Inflammation'	3.06532e-12		1	'Malignant'	0.994579		1	'Inflammation'	4.30797e-11		1	'Malignant'	1		1	'Inflammation'	2.90316e-07
1	'Inflammation'	0.011891		1	'Inflammation'	5.62986e-05		1	'Inflammation'	0.000949318		1	'Inflammation'	4.48023e-06		1	'Malignant'	1		1	'Inflammation'	6.16482e-08		1	'Inflammation'	0.0472691		1	'Inflammation'	8.32167e-07
1	'Inflammation'	1.638e-13		1	'Inflammation'	4.04865e-06		1	'Inflammation'	5.57355e-08		1	'Malignant'	1		1	'Malignant'	0.999748		1	'Malignant'	1		1	'Inflammation'	0.0178337		1	'Malignant'	1
1	'Inflammation'	2.36154e-06		1	'Inflammation'	2.90918e-10		1	'Inflammation'	1.44472e-14		1	'Inflammation'	6.83837e-10		1	'Malignant'	1		1	'Inflammation'	0.00128528		1	'Malignant'	1		1	'Inflammation'	2.16751e-08
1	'Malignant'	1		1	'Malignant'	1		1	'Malignant'	1		1	'Inflammation'	5.53402e-08		1	'Inflammation'	0.00517148		1	'Malignant'	0.908929		1	'Inflammation'	0.108022		1	'Inflammation'	1.11256e-07
1	'Malignant'	0.999724		1	'Malignant'	0.999995		1	'Malignant'	0.999996		1	'Inflammation'	3.22706e-08		1	'Inflammation'	1.00846e-09		1	'Malignant'	0.999946		1	'Malignant'	0.998569		1	'Inflammation'	2.47097e-10
1	'Inflammation'	0.000698818		1	'Inflammation'	4.19073e-06		1	'Inflammation'	0.0132426		1	'Malignant'	0.999981		1	'Malignant'	0.999999		1	'Inflammation'	3.13152e-11		1	'Malignant'	0.999989		1	'Malignant'	0.995908
1	'Inflammation'	2.44228e-08		1	'Inflammation'	5.56161e-06		1	'Inflammation'	3.19631e-05		1	'Inflammation'	0.0890272		1	'Inflammation'	6.13293e-05		1	'Malignant'	0.999667		1	'Inflammation'	0.000451316		1	'Inflammation'	0.0212252
1	'Inflammation'	4.15545e-27		1	'Inflammation'	1.00633e-12		1	'Inflammation'	1.91052e-09		1	'Inflammation'	2.28665e-10		1	'Inflammation'	4.83504e-08		1	'Malignant'	1		1	'Malignant'	0.999948		1	'Inflammation'	5.8672e-11
1	'Malignant'	0.999903		1	'Malignant'	0.999974		1	'Malignant'	0.999911		1	'Inflammation'	3.69945e-08		1	'Inflammation'	3.98467e-07		1	'Malignant'	0.953935		1	'Malignant'	0.968399		1	'Inflammation'	7.50352e-07
1	'Malignant'	1		1	'Malignant'	0.997537		1	'Malignant'	0.999159		1	'Malignant'	1		1	'Malignant'	0.999996		1	'Malignant'	0.876117		1	'Inflammation'	0.000171205		1	'Malignant'	1
1	'Inflammation'	1.25316e-14		1	'Inflammation'	7.5767e-06		1	'Inflammation'	4.05931e-07		1	'Inflammation'	0.00021705		1	'Malignant'	1		1	'Malignant'	1		1	'Inflammation'	0.00221822		1	'Inflammation'	4.15897e-06
1	'Inflammation'	8.91419e-16		1	'Inflammation'	1.46891e-11		1	'Inflammation'	1.45672e-06		1	'Inflammation'	1.86125e-08		1	'Malignant'	1		1	'Inflammation'	6.04424e-07		1	'Malignant'	0.999949		1	'Inflammation'	2.31661e-09
1	'Inflammation'	0.00115202		1	'Inflammation'	2.02762e-13		1	'Inflammation'	2.2847e-15		1	'Malignant'	1		1	'Inflammation'	8.72543e-06		1	'Malignant'	1		1	'Malignant'	0.981115		1	'Malignant'	1
1	'Inflammation'	1.36018e-06		1	'Inflammation'	1.27928e-08		1	'Inflammation'	1.32968e-07		1	'Inflammation'	0.000726123		1	'Malignant'	1		1	'Malignant'	1		1	'Malignant'	0.797816		1	'Inflammation'	0.000739967
1	'Inflammation'	0.00586357		1	'Inflammation'	2.2644e-09		1	'Inflammation'	4.65079e-16		1	'Malignant'	1		1	'Inflammation'	9.02398e-07		1	'Malignant'	0.995859		1	'Inflammation'	0.455723		1	'Malignant'	1
1	'Malignant'	0.997946		1	'Malignant'	0.997437		1	'Malignant'	0.979765		1	'Inflammation'	2.86888e-07		1	'Malignant'	0.999915		1	'Inflammation'	0.0435155		1	'Inflammation'	0.993643		1	'Inflammation'	2.35015e-08
1	'Inflammation'	0.000280751		1	'Inflammation'	0.000320582		1	'Inflammation'	1.1503e-07		1	'Inflammation'	4.65472e-07		1	'Malignant'	1		1	'Malignant'	0.999463		1	'Inflammation'	2.01155e-07		1	'Inflammation'	3.79084e-07
1	'Inflammation'	0.00525973		1	'Inflammation'	0.582486		1	'Inflammation'	0.0021837		1	'Inflammation'	5.243e-08		1	'Inflammation'	1.53943e-13		1	'Malignant'	0.887872		1	'Inflammation'	6.06899e-06		1	'Inflammation'	6.24953e-08
1	'Malignant'	0.999987		1	'Malignant'	1		1	'Malignant'	0.99995		1	'Malignant'	0.942812		1	'Inflammation'	2.13242e-05		1	'Inflammation'	0.889575		1	'Inflammation'	0.000220863		1	'Malignant'	0.354302
1	'Malignant'	1		1	'Malignant'	1		1	'Malignant'	0.999803		1	'Inflammation'	1.07079e-11		1	'Malignant'	1		1	'Malignant'	1		1	'Inflammation'	6.01295e-06		1	'Inflammation'	1.5787e-11
1	'Inflammation'	0.982626		1	'Inflammation'	0.999769		1	'Inflammation'	0.999023		1	'Malignant'	0.999946		1	'Inflammation'	0.000200585		1	'Inflammation'	5.39417e-06		1	'Inflammation'	0.000138307		1	'Malignant'	0.999996
1	'Inflammation'	7.84832e-05		1	'Inflammation'	0.00331965		1	'Inflammation'	0.0776672		1	'Malignant'	0.999496		1	'Inflammation'	1.32355e-17		1	'Malignant'	1		1	'Malignant'	0.99999		1	'Malignant'	0.99991
1	'Inflammation'	2.22405e-10		1	'Inflammation'	1.85979e-09		1	'Inflammation'	9.21183e-06		1	'Malignant'	0.999782		1	'Malignant'	1		1	'Malignant'	1		1	'Inflammation'	0.127743		1	'Malignant'	0.998298
1	'Inflammation'	0.000202184		1	'Inflammation'	1.81201e-10		1	'Inflammation'	2.3678e-10		1	'Malignant'	0.999995		1	'Inflammation'	1.04904e-09		1	'Malignant'	0.996881		1	'Malignant'	0.999995		1	'Malignant'	0.999996
1	'Malignant'	0.16716		1	'Malignant'	0.632066		1	'Malignant'	0.707891		1	'Malignant'	1		1	'Malignant'	1		1	'Inflammation'	2.10387e-06		1	'Inflammation'	3.45861e-05		1	'Malignant'	1
1	'Inflammation'	5.64976e-08		1	'Inflammation'	1.37434e-08		1	'Inflammation'	2.69313e-07		1	'Inflammation'	1.71734e-07		1	'Malignant'	1		1	'Inflammation'	3.37318e-15		1	'Malignant'	0.993459		1	'Inflammation'	4.00455e-05
1	'Inflammation'	4.25387e-07		1	'Inflammation'	9.84044e-08		1	'Inflammation'	3.31943e-07		1	'Malignant'	1		1	'Malignant'	0.999998		1	'Inflammation'	5.35332e-13		1	'Malignant'	0.999982		1	'Malignant'	0.999998
1	'Inflammation'	3.38935e-10		1	'Inflammation'	4.34694e-06		1	'Inflammation'	0.000151513		1	'Inflammation'	0.00352436		1	'Malignant'	0.849661		1	'Inflammation'	1.48154e-11		1	'Inflammation'	0.980332		1	'Inflammation'	0.0684193
1	'Inflammation'	8.10678e-07		1	'Inflammation'	4.40697e-10		1	'Inflammation'	6.81449e-12		1	'Inflammation'	1.02359e-08		1	'Inflammation'	7.90717e-06		1	'Inflammation'	2.78549e-10		1	'Inflammation'	0.000130327		1	'Inflammation'	9.12076e-13
1	'Inflammation'	9.97211e-14		1	'Inflammation'	1.95357e-15		1	'Inflammation'	1.45482e-14		1	'Malignant'	0.999999		1	'Malignant'	0.996819		1	'Inflammation'	9.21879e-10		1	'Inflammation'	3.5195e-07		1	'Malignant'	0.999999
1	'Malignant'	1		1	'Malignant'	1		1	'Malignant'	1		1	'Malignant'	0.998618		1	'Malignant'	0.999996		1	'Inflammation'	4.09682e-05		1	'Inflammation'	1.69546e-06		1	'Malignant'	0.999998
1	'Malignant'	1		1	'Malignant'	1		1	'Malignant'	1		1	'Inflammation'	9.35418e-09		1	'Inflammation'	8.93471e-07		1	'Inflammation'	1.00179e-15		1	'Malignant'	0.993769		1	'Inflammation'	4.51093e-08
1	'Inflammation'	3.5864e-08		1	'Inflammation'	4.95948e-10		1	'Inflammation'	0.00019943		1	'Malignant'	1		1	'Malignant'	1		1	'Malignant'	0.999957		1	'Malignant'	1		1	'Malignant'	1
1	'Inflammation'	3.71595e-11		1	'Inflammation'	1.51182e-07		1	'Inflammation'	0.000860732		1	'Malignant'	1		1	'Inflammation'	1.47784e-05		1	'Inflammation'	7.90049e-08		1	'Malignant'	1		1	'Malignant'	1
1	'Inflammation'	1.37485e-07		1	'Inflammation'	1.60101e-07		1	'Inflammation'	0.000773758		1	'Malignant'	0.999996		1	'Malignant'	0.981839		1	'Malignant'	0.994811		1	'Malignant'	0.9997		1	'Malignant'	0.999971
1	'Malignant'	1		1	'Malignant'	1		1	'Malignant'	0.999997		1	'Inflammation'	3.63195e-19		1	'Inflammation'	9.82826e-14		1	'Malignant'	0.997939		1	'Malignant'	1		1	'Inflammation'	1.40602e-17
1	'Inflammation'	1.25933e-14		1	'Inflammation'	8.87507e-11		1	'Inflammation'	2.5479e-10		1	'Malignant'	0.99998		1	'Inflammation'	2.75951e-13		1	'Inflammation'	5.50014e-05		1	'Malignant'	0.998717		1	'Malignant'	0.999998
1	'Malignant'	0.999906		1	'Malignant'	1		1	'Malignant'	1		1	'Malignant'	1		1	'Inflammation'	0.00768922		1	'Malignant'	0.999106		1	'Malignant'	0.991324		1	'Malignant'	0.999998
1	'Malignant'	1		1	'Malignant'	1		1	'Malignant'	0.999981		1	'Inflammation'	1.11827e-11		1	'Malignant'	1		1	'Malignant'	1		1	'Inflammation'	0.559221		1	'Inflammation'	5.69407e-11
1	'Inflammation'	3.41817e-07		1	'Inflammation'	8.881e-11		1	'Inflammation'	2.57127e-14		1	'Inflammation'	1.06172e-12		1	'Malignant'	1		1	'Inflammation'	5.70539e-12		1	'Malignant'	0.999984		1	'Inflammation'	5.8015e-09
1	'Malignant'	1		1	'Malignant'	1		1	'Malignant'	1		1	'Inflammation'	3.4421e-09		1	'Inflammation'	3.63521e-08		1	'Malignant'	0.993714		1	'Malignant'	1		1	'Inflammation'	2.53088e-09
1	'Malignant'	0.999998		1	'Malignant'	1		1	'Malignant'	0.999992		1	'Inflammation'	1.42669e-11		1	'Inflammation'	9.72466e-10		1	'Inflammation'	0.00021519		1	'Malignant'	1		1	'Inflammation'	5.42243e-07
1	'Malignant'	1		1	'Malignant'	1		1	'Malignant'	0.999998		1	'Inflammation'	1.568e-05		1	'Malignant'	0.999997		1	'Malignant'	1		1	'Malignant'	0.999998		1	'Inflammation'	2.31798e-08
1	'Malignant'	1		1	'Malignant'	0.999865		1	'Malignant'	0.999744		1	'Inflammation'	1.13367e-05		1	'Inflammation'	1.03539e-25		1	'Malignant'	0.993539		1	'Malignant'	0.999998		1	'Inflammation'	3.74476e-06
1	'Inflammation'	2.52332e-06		1	'Inflammation'	8.05223e-12		1	'Inflammation'	1.17041e-12		1	'Malignant'	1		1	'Inflammation'	8.04819e-11		1	'Malignant'	0.887219		1	'Inflammation'	0.00102875		1	'Malignant'	1
1	'Malignant'	0.999983		1	'Malignant'	0.999671		1	'Malignant'	0.997776		1	'Malignant'	0.999908		1	'Malignant'	0.999999		1	'Inflammation'	0.00106541		1	'Malignant'	0.998405		1	'Malignant'	0.999994
1	'Inflammation'	0.0361447		1	'Inflammation'	0.016454		1	'Inflammation'	0.0177357		1	'Malignant'	1		1	'Malignant'	0.999999		1	'Malignant'	0.999974		1	'Inflammation'	0.0172431		1	'Malignant'	1
1	'Malignant'	0.999998		1	'Malignant'	1		1	'Malignant'	0.799295		1	'Inflammation'	0.00148663		1	'Inflammation'	4.50288e-05		1	'Inflammation'	0.0162294		1	'Inflammation'	0.117118		1	'Inflammation'	0.0361687
1	'Inflammation'	0.000128051		1	'Inflammation'	1.08337e-14		1	'Inflammation'	7.21093e-13		1	'Inflammation'	9.48623e-05		1	'Inflammation'	0.029935		1	'Inflammation'	0.286466		1	'Inflammation'	0.0481711		1	'Inflammation'	5.20767e-06
1	'Malignant'	0.999701		1	'Malignant'	0.999998		1	'Malignant'	0.999048		1	'Malignant'	3.19175e-08		1	'Malignant'	1		1	'Inflammation'	6.03785e-18		1	'Inflammation'	0.0532185		1	'Malignant'	1.54858e-05
1	'Inflammation'	7.68872e-13		1	'Inflammation'	0.00262993		1	'Inflammation'	5.57886e-05		1	'Malignant'	1		1	'Inflammation'	6.95354e-10		1	'Inflammation'	0.000285972		1	'Inflammation'	0.00562117		1	'Malignant'	1
1	'Inflammation'	5.04611e-15		1	'Inflammation'	1.64901e-12		1	'Inflammation'	7.73842e-06		1	'Inflammation'	7.69865e-11		1	'Malignant'	0.992677		1	'Malignant'	0.997701		1	'Inflammation'	4.68514e-06		1	'Inflammation'	1.28085e-08
1	'Malignant'	0.999998		1	'Malignant'	1		1	'Malignant'	0.999391		1	'Inflammation'	1.64429e-07		1	'Malignant'	0.998731		1	'Inflammation'	5.65901e-14		1	'Malignant'	0.999527		1	'Inflammation'	2.13769e-07
1	'Malignant'	1		1	'Malignant'	1		1	'Malignant'	1		1	'Inflammation'	7.47798e-08		1	'Inflammation'	3.6744e-34		1	'Malignant'	0.897086		1	'Inflammation'	0.00255888		1	'Inflammation'	1.27585e-07
1	'Inflammation'	4.60507e-27		1	'Inflammation'	1.75601e-12		1	'Inflammation'	1.18622e-15		1	'Inflammation'	0.0295723		1	'Malignant'	0.987082		1	'Malignant'	1		1	'Inflammation'	0.0522055		1	'Inflammation'	0.000874275
1	'Inflammation'	2.67931e-12		1	'Inflammation'	1.13031e-11		1	'Inflammation'	3.09608e-06		1	'Inflammation'	9.85006e-11		1	'Malignant'	0.999878		1	'Inflammation'	0.00525954		1	'Inflammation'	0.841084		1	'Inflammation'	1.90824e-11
1	'Inflammation'	3.22601e-17		1	'Inflammation'	3.91866e-14		1	'Inflammation'	2.10808e-15		1	'Inflammation'	5.96399e-07		1	'Inflammation'	7.00552e-07		1	'Malignant'	1		1	'Inflammation'	0.008333		1	'Inflammation'	5.89852e-08
1	'Inflammation'	4.01284e-08		1	'Inflammation'	2.90536e-12		1	'Inflammation'	3.14593e-12		1	'Inflammation'	0.691315		1	'Inflammation'	0.122258		1	'Malignant'	0.995596		1	'Malignant'	1		1	'Inflammation'	0.0108332
1	'Malignant'	1		1	'Malignant'	1		1	'Malignant'	0.999209		1	'Malignant'	1		1	'Malignant'	1		1	'Malignant'	0.992841		1	'Inflammation'	0.00758593		1	'Malignant'	1
1	'Inflammation'	8.89863e-06		1	'Inflammation'	1.11861e-13		1	'Inflammation'	3.11553e-08		1	'Malignant'	0.990875		1	'Inflammation'	5.25837e-20		1	'Malignant'	1		1	'Inflammation'	1.59938e-07		1	'Malignant'	0.997017
1	'Inflammation'	0.000199943		1	'Inflammation'	5.9938e-08		1	'Inflammation'	1.15746e-08		1	'Malignant'	1		1	'Malignant'	0.999999		1	'Inflammation'	1.8654e-11		1	'Malignant'	0.999991		1	'Malignant'	1
1	'Malignant'	0.999995		1	'Malignant'	1		1	'Malignant'	1		1	'Inflammation'	7.23396e-07		1	'Malignant'	1		1	'Inflammation'	5.05397e-10		1	'Malignant'	1		1	'Inflammation'	1.07611e-06
1	'Malignant'	1		1	'Malignant'	1		1	'Malignant'	1		1	'Malignant'	0.999365		1	'Inflammation'	0.00410032		1	'Malignant'	1		1	'Malignant'	0.999996		1	'Malignant'	0.999585
1	'Inflammation'	3.92163e-19		1	'Inflammation'	1.40298e-14		1	'Inflammation'	6.74463e-19		1	'Malignant'	0.995697		1	'Malignant'	1		1	'Malignant'	1		1	'Inflammation'	0.531036		1	'Malignant'	1
1	'Malignant'	1		1	'Malignant'	1		1	'Malignant'	1		1	'Inflammation'	2.58521e-05		1	'Malignant'	0.999993		1	'Malignant'	1		1	'Malignant'	0.99991		1	'Inflammation'	0.000543306
1	'Malignant'	1		1	'Malignant'	0.999999		1	'Malignant'	0.999995		1	'Malignant'	0.999917		1	'Inflammation'	0.000691517		1	'Inflammation'	3.1778e-12		1	'Inflammation'	0.000497383		1	'Malignant'	0.999946
1	'Malignant'	1		1	'Malignant'	0.999961		1	'Malignant'	0.99833		1	'Inflammation'	7.83282e-08		1	'Inflammation'	4.54538e-22		1	'Inflammation'	0.0162698		1	'Inflammation'	0.552564		1	'Inflammation'	1.81694e-06
1	'Malignant'	0.999976		1	'Malignant'	1		1	'Malignant'	1		1	'Malignant'	0.999998		1	'Malignant'	1		1	'Malignant'	0.236422		1	'Malignant'	0.999994		1	'Malignant'	0.999993
1	'Malignant'	0.999948		1	'Malignant'	0.999806		1	'Malignant'	0.999654		1	'Malignant'	0.99999		1	'Malignant'	1		1	'Inflammation'	2.56e-08		1	'Malignant'	0.999995		1	'Malignant'	1
1	'Malignant'	0.99996		1	'Malignant'	1		1	'Malignant'	0.999943		1	'Malignant'	0.999987		1	'Malignant'	1		1	'Malignant'	0.999029		1	'Inflammation'	0.00150454		1	'Malignant'	1
1	'Inflammation'	1.47175e-05		1	'Inflammation'	3.67296e-06		1	'Inflammation'	5.31068e-13		1	'Malignant'	1		1	'Malignant'	0.993349		1	'Malignant'	8.43355e-05		1	'Malignant'	0.985759		1	'Malignant'	1
1	'Malignant'	1		1	'Malignant'	1		1	'Malignant'	1		1	'Malignant'	0.999988		1	'Inflammation'	1.40832e-18		1	'Inflammation'	0.93074		1	'Malignant'	1		1	'Malignant'	0.822896
1	'Inflammation'	0.0770871		1	'Inflammation'	0.002779		1	'Inflammation'	0.0137824		1	'Inflammation'	0.000169544		1	'Malignant'	1		1	'Inflammation'	3.64074e-20		1	'Malignant'	0.995601		1	'Inflammation'	0.000121381
1	'Inflammation'	1.73272e-13		1	'Inflammation'	4.21927e-05		1	'Inflammation'	2.67946e-06		1	'Malignant'	1		1	'Inflammation'	1.13533e-08		1	'Malignant'	0.963636		1	'Malignant'	0.999093		1	'Malignant'	1
1	'Malignant'	0.994413		1	'Malignant'	1		1	'Malignant'	0.999978		1	'Inflammation'	1.26355e-17		1	'Inflammation'	4.3897e-13		1	'Malignant'	0.00673564		1	'Malignant'	0.995569		1	'Inflammation'	1.15578e-12
1	'Malignant'	1		1	'Malignant'	0.999999		1	'Malignant'	0.999997		1	'Inflammation'	1.28445e-08		1	'Malignant'	1		1	'Malignant'	0.999997		1	'Malignant'	0.999959		1	'Inflammation'	1.84911e-08
1	'Inflammation'	1.89945e-05		1	'Inflammation'	8.73441e-11		1	'Inflammation'	2.88073e-07		1	'Malignant'	1		1	'Inflammation'	2.84058e-06		1	'Malignant'	0.386899		1	'Malignant'	0.999813		1	'Malignant'	1
1	'Inflammation'	1.00431e-17		1	'Inflammation'	6.6343e-17		1	'Inflammation'	1.52382e-17		1	'Inflammation'	0.00372084		1	'Inflammation'	0.00255062		1	'Malignant'	0.00278082		1	'Inflammation'	0.0187129		1	'Inflammation'	0.000810253
1	'Malignant'	1		1	'Malignant'	1		1	'Malignant'	1		1	'Inflammation'	4.44038e-10		1	'Inflammation'	2.12768e-10		1	'Inflammation'	1.89337e-10		1	'Inflammation'	2.94251e-05		1	'Inflammation'	3.18596e-10
1	'Malignant'	1		1	'Malignant'	0.933373		1	'Malignant'	0.974486		1	'Inflammation'	7.0265e-13		1	'Malignant'	0.0896066		1	'Inflammation'	2.20582e-09		1	'Malignant'	0.999507		1	'Inflammation'	3.29852e-06
1	'Malignant'	1		1	'Malignant'	0.999973		1	'Malignant'	0.999994		1	'Malignant'	0.996196		1	'Malignant'	0.998196		1	'Inflammation'	1.51479e-15		1	'Inflammation'	2.40631e-05		1	'Malignant'	0.999928
1	'Malignant'	0.995881		1	'Malignant'	0.995823		1	'Malignant'	0.990254		1	'Malignant'	1		1	'Malignant'	0.999984		1	'Malignant'	1		1	'Inflammation'	8.29601e-07		1	'Malignant'	1
1	'Inflammation'	3.15104e-15		1	'Inflammation'	4.70028e-15		1	'Inflammation'	1.34089e-13		1	'Inflammation'	1.51066e-11		1	'Inflammation'	0.942632		1	'Inflammation'	2.16241e-15		1	'Inflammation'	9.5253e-08		1	'Inflammation'	2.99437e-07
1	'Malignant'	1		1	'Malignant'	1		1	'Malignant'	0.999998		1	'Inflammation'	0.000279343		1	'Inflammation'	8.52115e-07		1	'Inflammation'	1.09798e-12		1	'Malignant'	0.999891		1	'Inflammation'	1.60826e-06
1	'Inflammation'	3.47845e-20		1	'Inflammation'	1.57925e-09		1	'Inflammation'	5.32286e-09		1	'Inflammation'	9.48704e-05		1	'Inflammation'	8.41511e-12		1	'Malignant'	0.999989		1	'Malignant'	1		1	'Inflammation'	0.00248044
1	'Malignant'	1		1	'Malignant'	1		1	'Malignant'	1		1	'Malignant'	0.993719		1	'Inflammation'	5.34408e-40		1	'Malignant'	1		1	'Malignant'	1		1	'Malignant'	0.999348
1	'Malignant'	1		1	'Malignant'	1		1	'Malignant'	1		1	'Malignant'	1		1	'Inflammation'	6.85358e-05		1	'Inflammation'	2.0343e-07		1	'Malignant'	0.999834		1	'Malignant'	1
1	'Malignant'	1		1	'Malignant'	1		1	'Malignant'	0.999888		1	'Inflammation'	1.88679e-05		1	'Inflammation'	2.15417e-06		1	'Malignant'	1		1	'Inflammation'	0.0143751		1	'Inflammation'	2.36511e-06
1	'Inflammation'	8.39972e-07		1	'Inflammation'	2.56676e-08		1	'Inflammation'	3.18729e-11		1	'Inflammation'	2.8535e-05		1	'Malignant'	1		1	'Malignant'	0.999983		1	'Malignant'	1		1	'Inflammation'	2.6503e-07
1	'Malignant'	0.998458		1	'Malignant'	0.710068		1	'Malignant'	0.919326		1	'Malignant'	0.99954		1	'Inflammation'	5.60554e-13		1	'Inflammation'	0.421925		1	'Malignant'	0.999994		1	'Malignant'	0.916664
1	'Malignant'	0.999943		1	'Malignant'	0.878638		1	'Malignant'	0.782101		1	'Malignant'	1		1	'Inflammation'	0.00102773		1	'Malignant'	0.995043		1	'Malignant'	1		1	'Malignant'	1
1	'Inflammation'	2.80193e-26		1	'Inflammation'	9.06351e-17		1	'Inflammation'	5.65147e-20		1	'Malignant'	0.999925		1	'Inflammation'	8.42231e-07		1	'Inflammation'	6.84005e-15		1	'Inflammation'	3.19322e-06		1	'Malignant'	0.999967
1	'Malignant'	1		1	'Malignant'	1		1	'Malignant'	1		1	'Inflammation'	1.28114e-13		1	'Inflammation'	0.000666807		1	'Inflammation'	1.89883e-07		1	'Inflammation'	0.0676828		1	'Inflammation'	5.1212e-15
1	'Inflammation'	7.24278e-12		1	'Inflammation'	1.28111e-07		1	'Inflammation'	0.000158113		1	'Malignant'	1		1	'Malignant'	1		1	'Inflammation'	3.12977e-11		1	'Inflammation'	0.579738		1	'Malignant'	1
1	'Malignant'	0.999996		1	'Malignant'	1		1	'Malignant'	1		1	'Inflammation'	2.29178e-11		1	'Inflammation'	0.146842		1	'Inflammation'	5.05684e-08		1	'Inflammation'	0.0001316		1	'Inflammation'	1.89969e-10
1	'Inflammation'	1.38108e-09		1	'Inflammation'	5.09445e-14		1	'Inflammation'	4.84003e-11		1	'Malignant'	0.999972		1	'Malignant'	1		1	'Inflammation'	5.53702e-14		1	'Malignant'	0.999997		1	'Malignant'	0.99864
1	'Inflammation'	5.30562e-22		1	'Inflammation'	1.00735e-12		1	'Inflammation'	2.30049e-10		1	'Malignant'	1		1	'Inflammation'	2.2315e-13		1	'Inflammation'	4.70131e-10		1	'Inflammation'	2.04929e-14		1	'Malignant'	1
1	'Inflammation'	1.53696e-13		1	'Inflammation'	1.66875e-07		1	'Inflammation'	0.000529334		1	'Malignant'	1		1	'Inflammation'	1.40628e-16		1	'Malignant'	1		1	'Inflammation'	0.0135617		1	'Malignant'	0.999998
1	'Malignant'	0.999943		1	'Malignant'	1		1	'Malignant'	0.998404		1	'Malignant'	0.99964		1	'Malignant'	0.949751		1	'Malignant'	0.522693		1	'Malignant'	0.999663		1	'Malignant'	1
1	'Inflammation'	2.92293e-13		1	'Inflammation'	4.13344e-15		1	'Inflammation'	1.74565e-11		1	'Malignant'	1		1	'Inflammation'	0.00024436		1	'Malignant'	1		1	'Inflammation'	0.20038		1	'Malignant'	1
1	'Inflammation'	1.5534e-06		1	'Inflammation'	6.25838e-06		1	'Inflammation'	0.000871744		1	'Malignant'	1		1	'Inflammation'	5.20697e-14		1	'Malignant'	1		1	'Malignant'	1		1	'Malignant'	1
1	'Malignant'	0.999985		1	'Malignant'	0.832738		1	'Malignant'	0.990035		1	'Malignant'	0.999857		1	'Malignant'	0.999999		1	'Malignant'	1		1	'Malignant'	0.999876		1	'Malignant'	1
1	'Inflammation'	0.00019802		1	'Inflammation'	6.26168e-06		1	'Inflammation'	0.000234707		1	'Inflammation'	2.20636e-08		1	'Malignant'	1		1	'Inflammation'	1.02706e-05		1	'Malignant'	1		1	'Inflammation'	4.40209e-08
1	'Malignant'	0.999931		1	'Malignant'	1		1	'Malignant'	0.997832		1	'Inflammation'	0.00167864		1	'Inflammation'	2.35129e-07		1	'Inflammation'	3.12617e-06		1	'Inflammation'	0.000320107		1	'Inflammation'	0.02966
1	'Malignant'	1		1	'Malignant'	1		1	'Malignant'	1		1	'Inflammation'	0.0081477		1	'Inflammation'	0.00192065		1	'Malignant'	0.999827		1	'Inflammation'	0.00112224		1	'Inflammation'	0.00301725
1	'Inflammation'	1.58836e-07		1	'Inflammation'	7.41043e-14		1	'Inflammation'	1.08747e-13		1	'Inflammation'	8.55416e-10		1	'Inflammation'	0.000289928		1	'Inflammation'	1.96683e-05		1	'Inflammation'	0.0163667		1	'Inflammation'	8.34864e-12
1	'Inflammation'	0.000234683		1	'Inflammation'	6.18625e-06		1	'Inflammation'	0.00112955		1	'Malignant'	1		1	'Malignant'	1		1	'Malignant'	1		1	'Inflammation'	0.00329228		1	'Malignant'	1
1	'Inflammation'	0.0109906		1	'Inflammation'	8.4454e-11		1	'Inflammation'	2.56949e-17		1	'Inflammation'	1.03458e-05		1	'Inflammation'	1.31666e-06		1	'Inflammation'	2.69879e-06		1	'Inflammation'	0.142158		1	'Inflammation'	5.60408e-07
1	'Malignant'	0.999965		1	'Malignant'	0.991891		1	'Malignant'	0.935164		1	'Malignant'	0.999954		1	'Malignant'	1		1	'Malignant'	0.999987		1	'Inflammation'	0.000138278		1	'Malignant'	1
1	'Malignant'	1		1	'Malignant'	1		1	'Malignant'	0.99999		1	'Inflammation'	0.000178852		1	'Malignant'	1		1	'Inflammation'	5.31652e-06		1	'Inflammation'	0.925027		1	'Inflammation'	0.00213938
1	'Inflammation'	5.96583e-23		1	'Inflammation'	7.81991e-11		1	'Inflammation'	9.64656e-16		1	'Malignant'	0.999998		1	'Malignant'	1		1	'Inflammation'	5.62967e-05		1	'Inflammation'	0.0328158		1	'Malignant'	0.999991
1	'Inflammation'	0.0572236		1	'Inflammation'	7.84406e-05		1	'Inflammation'	0.0531607		1	'Malignant'	0.999986		1	'Inflammation'	7.68571e-07		1	'Malignant'	1		1	'Inflammation'	1.88072e-05		1	'Malignant'	1
1	'Inflammation'	0.000226966		1	'Inflammation'	0.00022519		1	'Inflammation'	3.99932e-07		1	'Inflammation'	7.03252e-08		1	'Malignant'	1		1	'Malignant'	1		1	'Malignant'	0.999998		1	'Inflammation'	7.18524e-11
1	'Inflammation'	6.86621e-07		1	'Inflammation'	2.52083e-06		1	'Inflammation'	4.76757e-08		1	'Inflammation'	0.999998		1	'Inflammation'	0.311984		1	'Malignant'	1		1	'Malignant'	0.821011		1	'Inflammation'	1
1	'Malignant'	0.999724		1	'Malignant'	0.999999		1	'Malignant'	0.999949		1	'Malignant'	0.999974		1	'Inflammation'	4.87103e-13		1	'Inflammation'	0.000302723		1	'Inflammation'	0.000327707		1	'Malignant'	0.999998
1	'Inflammation'	9.31178e-24		1	'Inflammation'	5.89772e-13		1	'Inflammation'	5.04066e-10		1	'Malignant'	0.996206		1	'Inflammation'	2.01472e-21		1	'Inflammation'	2.08211e-09		1	'Malignant'	0.999995		1	'Malignant'	0.999563
1	'Inflammation'	1.51601e-09		1	'Inflammation'	3.38205e-09		1	'Inflammation'	7.0983e-06		1	'Malignant'	1		1	'Inflammation'	0.000140535		1	'Inflammation'	1.19183e-12		1	'Malignant'	1		1	'Malignant'	1
1	'Inflammation'	2.25848e-06		1	'Inflammation'	0.000411566		1	'Inflammation'	1.41681e-08		1	'Inflammation'	0.0462226		1	'Inflammation'	9.02899e-13		1	'Inflammation'	0.139006		1	'Inflammation'	0.045655		1	'Inflammation'	0.12179
1	'Inflammation'	1.17172e-13		1	'Inflammation'	1.20405e-10		1	'Inflammation'	2.80273e-06		1	'Malignant'	1		1	'Malignant'	1		1	'Malignant'	1		1	'Malignant'	1		1	'Malignant'	1
1	'Malignant'	1		1	'Malignant'	1		1	'Malignant'	1		1	'Malignant'	0.999784		1	'Malignant'	1		1	'Malignant'	1		1	'Malignant'	0.999986		1	'Malignant'	0.991163
1	'Inflammation'	3.16057e-19		1	'Inflammation'	5.77598e-09		1	'Inflammation'	0.000102981		1	'Malignant'	0.999995		1	'Malignant'	1		1	'Inflammation'	7.25608e-09		1	'Malignant'	0.999654		1	'Malignant'	0.999994
1	'Malignant'	1		1	'Malignant'	1		1	'Malignant'	0.999997		1	'Malignant'	0.999997		1	'Malignant'	1		1	'Inflammation'	3.12531e-06		1	'Inflammation'	0.00198248		1	'Malignant'	1
1	'Malignant'	1		1	'Malignant'	1		1	'Malignant'	0.999995		1	'Malignant'	0.999862		1	'Inflammation'	5.21675e-15		1	'Malignant'	0.985667		1	'Inflammation'	1.79957e-09		1	'Malignant'	0.999936
1	'Inflammation'	1.96111e-06		1	'Inflammation'	2.25795e-08		1	'Inflammation'	0.00158714		1	'Inflammation'	2.4405e-08		1	'Inflammation'	0.0140159		1	'Inflammation'	1.66879e-14		1	'Malignant'	1		1	'Inflammation'	2.8957e-10
1	'Malignant'	1		1	'Malignant'	1		1	'Malignant'	1		1	'Malignant'	0.994203		1	'Malignant'	1		1	'Malignant'	0.0385102		1	'Inflammation'	0.107426		1	'Malignant'	0.999924
1	'Inflammation'	2.79353e-09		1	'Inflammation'	2.00119e-06		1	'Inflammation'	7.48211e-17		1	'Inflammation'	3.05962e-05		1	'Inflammation'	0.0162457		1	'Malignant'	0.99921		1	'Malignant'	0.985815		1	'Inflammation'	4.85519e-08
1	'Inflammation'	0.00022311		1	'Inflammation'	8.95079e-06		1	'Inflammation'	1.5996e-05		1	'Malignant'	0.98937		1	'Malignant'	1		1	'Malignant'	1		1	'Inflammation'	4.10497e-07		1	'Malignant'	0.999818
1	'Inflammation'	4.71175e-31		1	'Inflammation'	1.05653e-11		1	'Inflammation'	3.40443e-10		1	'Malignant'	1		1	'Malignant'	1		1	'Malignant'	0.999954		1	'Malignant'	0.99997		1	'Malignant'	1
1	'Inflammation'	0.0599893		1	'Inflammation'	0.140698		1	'Inflammation'	0.905746		1	'Malignant'	0.999998		1	'Inflammation'	0.722894		1	'Inflammation'	5.231e-12		1	'Inflammation'	0.409937		1	'Malignant'	1
1	'Inflammation'	0.00998803		1	'Inflammation'	0.0462791		1	'Inflammation'	3.07583e-09		1	'Inflammation'	1.12195e-05		1	'Malignant'	1		1	'Inflammation'	1.42575e-05		1	'Inflammation'	2.48667e-07		1	'Inflammation'	2.75378e-09
1	'Malignant'	0.999705		1	'Malignant'	1		1	'Malignant'	0.973177		1	'Inflammation'	3.06244e-06		1	'Inflammation'	3.04242e-13		1	'Malignant'	1		1	'Malignant'	1		1	'Inflammation'	1.62427e-09
1	'Malignant'	0.999994		1	'Malignant'	0.999955		1	'Malignant'	0.999758		1	'Malignant'	1		1	'Inflammation'	0.000527997		1	'Inflammation'	1.83676e-06		1	'Malignant'	0.99996		1	'Malignant'	1
1	'Malignant'	0.999933		1	'Malignant'	0.999987		1	'Malignant'	0.99723		1	'Inflammation'	1.87367e-06		1	'Inflammation'	0.000171951		1	'Inflammation'	0.00236362		1	'Malignant'	0.999992		1	'Inflammation'	2.33609e-06
1	'Malignant'	0.999999		1	'Malignant'	1		1	'Malignant'	1		1	'Malignant'	1		1	'Malignant'	1		1	'Inflammation'	1.89969e-13		1	'Malignant'	0.999209		1	'Malignant'	1
1	'Malignant'	1		1	'Malignant'	0.999997		1	'Malignant'	0.996653		1	'Inflammation'	1.26988e-12		1	'Inflammation'	0.787458		1	'Malignant'	0.999891		1	'Malignant'	1		1	'Inflammation'	5.94109e-10
1	'Malignant'	0.835603		1	'Malignant'	0.864657		1	'Malignant'	0.704233		1	'Malignant'	0.98774		1	'Inflammation'	4.58928e-07		1	'Inflammation'	0.0349468		1	'Inflammation'	1.65714e-05		1	'Malignant'	0.858338
1	'Malignant'	0.999847		1	'Malignant'	0.997605		1	'Malignant'	0.999861		1	'Inflammation'	0.000319226		1	'Inflammation'	0.0205183		1	'Inflammation'	0.0008554		1	'Inflammation'	1.93523e-07		1	'Inflammation'	0.000794646
1	'Malignant'	1		1	'Malignant'	1		1	'Malignant'	1		1	'Malignant'	0.999958		1	'Inflammation'	5.35917e-09		1	'Malignant'	0.997769		1	'Malignant'	1		1	'Malignant'	0.994571
1	'Inflammation'	2.91898e-08		1	'Inflammation'	0.00364825		1	'Inflammation'	4.87393e-09		1	'Inflammation'	0.000151055		1	'Malignant'	0.999963		1	'Inflammation'	1.09486e-13		1	'Malignant'	1		1	'Inflammation'	2.38985e-07
1	'Malignant'	1		1	'Malignant'	1		1	'Malignant'	1		1	'Inflammation'	1.17648e-08		1	'Malignant'	1		1	'Inflammation'	9.66875e-05		1	'Inflammation'	0.0305708		1	'Inflammation'	5.15812e-09
1	'Inflammation'	0		1	'Inflammation'	1.23761e-10		1	'Inflammation'	6.4627e-15		1	'Inflammation'	2.62154e-07		1	'Malignant'	0.424009		1	'Inflammation'	1.13993e-08		1	'Malignant'	0.980906		1	'Inflammation'	1.44016e-07
1	'Malignant'	0.999972		1	'Malignant'	1		1	'Malignant'	1		1	'Malignant'	0.997681		1	'Inflammation'	4.11911e-15		1	'Inflammation'	2.22865e-10		1	'Inflammation'	0.0935997		1	'Malignant'	0.997504
1	'Inflammation'	0.000398116		1	'Inflammation'	2.79047e-06		1	'Inflammation'	6.25479e-07		1	'Malignant'	0.999858		1	'Inflammation'	7.08558e-28		1	'Malignant'	0.99827		1	'Inflammation'	0.163905		1	'Malignant'	0.997859
1	'Inflammation'	5.62409e-09		1	'Inflammation'	1.40015e-06		1	'Inflammation'	0.000220437		1	'Malignant'	1		1	'Inflammation'	4.58784e-09		1	'Inflammation'	2.15776e-16		1	'Malignant'	0.999985		1	'Malignant'	1
1	'Malignant'	0.969095		1	'Malignant'	0.984686		1	'Malignant'	0.674634		1	'Inflammation'	5.03634e-15		1	'Malignant'	1		1	'Malignant'	0.999811		1	'Inflammation'	4.00722e-08		1	'Inflammation'	8.58851e-15
1	'Inflammation'	2.41025e-05		1	'Inflammation'	2.29271e-09		1	'Inflammation'	6.93225e-10		1	'Malignant'	0.999982		1	'Malignant'	1		1	'Malignant'	1		1	'Malignant'	0.999832		1	'Malignant'	0.999923
1	'Inflammation'	0.0943638		1	'Inflammation'	0.0867527		1	'Inflammation'	0.00262639		1	'Inflammation'	0.292067		1	'Malignant'	1		1	'Inflammation'	0.0035475		1	'Malignant'	0.502703		1	'Inflammation'	0.0579522
1	'Inflammation'	3.34601e-25		1	'Inflammation'	7.84909e-15		1	'Inflammation'	2.70811e-12		1	'Inflammation'	2.28492e-09		1	'Inflammation'	4.6704e-08		1	'Inflammation'	4.33974e-06		1	'Malignant'	0.999952		1	'Inflammation'	1.99764e-10
1	'Malignant'	1		1	'Malignant'	1		1	'Malignant'	1		1	'Inflammation'	0.143009		1	'Inflammation'	8.07767e-07		1	'Inflammation'	0.00288287		1	'Inflammation'	0.0256312		1	'Inflammation'	0.00377289
1	'Inflammation'	1.91485e-18		1	'Inflammation'	2.51106e-09		1	'Inflammation'	5.10359e-08		1	'Inflammation'	0.000164681		1	'Inflammation'	1.0596e-07		1	'Inflammation'	3.32861e-06		1	'Malignant'	0.999996		1	'Inflammation'	2.9475e-07
1	'Inflammation'	2.09707e-07		1	'Inflammation'	1.35074e-16		1	'Inflammation'	1.16805e-18		1	'Malignant'	0.999974		1	'Inflammation'	2.28037e-07		1	'Malignant'	1		1	'Malignant'	0.999993		1	'Malignant'	0.999988
1	'Malignant'	0.999502		1	'Malignant'	1		1	'Malignant'	0.999445		1	'Inflammation'	1.26779e-13		1	'Inflammation'	2.40118e-25		1	'Malignant'	0.999967		1	'Inflammation'	5.19854e-08		1	'Inflammation'	3.81807e-09
1	'Inflammation'	4.53932e-07		1	'Inflammation'	1.71878e-17		1	'Inflammation'	5.65394e-16		1	'Malignant'	1		1	'Malignant'	0.99999		1	'Inflammation'	2.72724e-18		1	'Malignant'	0.999999		1	'Malignant'	1
1	'Malignant'	0.999996		1	'Malignant'	0.498736		1	'Malignant'	0.912662		1	'Inflammation'	0.00650832		1	'Inflammation'	8.26902e-19		1	'Inflammation'	4.23262e-05		1	'Inflammation'	1.36676e-12		1	'Inflammation'	9.98212e-07
1	'Malignant'	0.999958		1	'Malignant'	0.998774		1	'Malignant'	0.999778		1	'Inflammation'	2.34189e-08		1	'Malignant'	0.999934		1	'Inflammation'	5.13998e-05		1	'Inflammation'	9.24492e-09		1	'Inflammation'	1.75842e-10
1	'Malignant'	0.999997		1	'Malignant'	0.999981		1	'Malignant'	0.999939		1	'Inflammation'	0.00046641		1	'Malignant'	1		1	'Inflammation'	5.34615e-05		1	'Inflammation'	5.34435e-08		1	'Inflammation'	1.84247e-06
1	'Inflammation'	3.73119e-14		1	'Inflammation'	4.40762e-14		1	'Inflammation'	1.50408e-19		1	'Malignant'	0.921441		1	'Inflammation'	1.54964e-05		1	'Malignant'	1		1	'Inflammation'	2.18629e-07		1	'Malignant'	0.999883
1	'Malignant'	0.999999		1	'Malignant'	1		1	'Malignant'	1		1	'Malignant'	0.99998		1	'Malignant'	0.999996		1	'Malignant'	1		1	'Malignant'	1		1	'Malignant'	1
1	'Malignant'	0.999963		1	'Malignant'	1		1	'Malignant'	0.998602		1	'Malignant'	0.999498		1	'Malignant'	0.959304		1	'Inflammation'	1.01191e-07		1	'Inflammation'	5.75938e-05		1	'Malignant'	1
1	'Malignant'	1		1	'Malignant'	1		1	'Malignant'	1		1	'Inflammation'	0.00460785		1	'Malignant'	0.999982		1	'Inflammation'	2.67423e-19		1	'Malignant'	0.999947		1	'Inflammation'	0.370925
1	'Malignant'	0.999957		1	'Malignant'	1		1	'Malignant'	0.999232		1	'Malignant'	1		1	'Inflammation'	1.76147e-06		1	'Malignant'	0.999999		1	'Malignant'	0.999992		1	'Malignant'	1
1	'Inflammation'	4.19278e-16		1	'Inflammation'	1.01676e-17		1	'Inflammation'	5.08089e-20		1	'Inflammation'	2.4399e-10		1	'Inflammation'	0.0345399		1	'Inflammation'	4.09605e-13		1	'Inflammation'	3.49431e-05		1	'Inflammation'	1.92013e-11
1	'Malignant'	1		1	'Malignant'	1		1	'Malignant'	1		1	'Inflammation'	1.94186e-05		1	'Malignant'	0.860459		1	'Inflammation'	4.18823e-07		1	'Inflammation'	0.0071815		1	'Inflammation'	4.6387e-06
1	'Malignant'	1		1	'Malignant'	1		1	'Malignant'	1		1	'Malignant'	0.999995		1	'Inflammation'	1.81106e-09		1	'Inflammation'	4.80286e-05		1	'Inflammation'	5.60641e-09		1	'Malignant'	1
1	'Malignant'	0.999997		1	'Malignant'	0.995422		1	'Malignant'	0.999909		1	'Malignant'	0.996376		1	'Inflammation'	2.31022e-09		1	'Inflammation'	2.94299e-15		1	'Malignant'	1		1	'Malignant'	0.999406
1	'Malignant'	0.949597		1	'Malignant'	0.990534		1	'Malignant'	0.989737		1	'Inflammation'	1.58368e-11		1	'Inflammation'	1.02057e-06		1	'Inflammation'	1.26368e-12		1	'Inflammation'	0.794944		1	'Inflammation'	9.62898e-10
1	'Malignant'	1		1	'Malignant'	1		1	'Malignant'	0.999914		1	'Malignant'	1		1	'Inflammation'	0.0154724		1	'Inflammation'	3.33905e-13		1	'Malignant'	1		1	'Malignant'	1
1	'Malignant'	0.999712		1	'Malignant'	0.995392		1	'Malignant'	0.999629		1	'Inflammation'	8.58365e-09		1	'Inflammation'	7.98327e-21		1	'Inflammation'	0.0029347		1	'Malignant'	1		1	'Inflammation'	1.55633e-10
1	'Inflammation'	8.27474e-13		1	'Inflammation'	6.70448e-12		1	'Inflammation'	1.87595e-08		1	'Malignant'	0.999176		1	'Inflammation'	5.81662e-22		1	'Inflammation'	0.000163466		1	'Inflammation'	2.29005e-09		1	'Malignant'	0.999552
1	'Inflammation'	1.2887e-08		1	'Inflammation'	8.21607e-08		1	'Inflammation'	4.65677e-08		1	'Malignant'	0.967087		1	'Inflammation'	4.23439e-05		1	'Inflammation'	2.75e-10		1	'Malignant'	0.999989		1	'Malignant'	0.921344
1	'Malignant'	0.983806		1	'Malignant'	1		1	'Malignant'	0.99999		1	'Inflammation'	1.38961e-06		1	'Malignant'	0.999906		1	'Malignant'	0.999735		1	'Malignant'	0.998781		1	'Inflammation'	2.82994e-06
1	'Malignant'	1		1	'Malignant'	1		1	'Malignant'	1		1	'Inflammation'	1.47751e-06		1	'Inflammation'	1.73947e-36		1	'Inflammation'	1.76403e-06		1	'Inflammation'	0.683798		1	'Inflammation'	0.00050087
1	'Inflammation'	7.41844e-05		1	'Inflammation'	1.32556e-07		1	'Inflammation'	1.33212e-06		1	'Malignant'	0.999965		1	'Malignant'	0.999919		1	'Malignant'	1		1	'Inflammation'	0.382255		1	'Malignant'	0.999998
1	'Malignant'	0.393118		1	'Malignant'	0.00205594		1	'Malignant'	0.992595		1	'Malignant'	0.99799		1	'Inflammation'	6.1315e-19		1	'Inflammation'	2.67269e-06		1	'Inflammation'	0.155828		1	'Malignant'	0.999878
1	'Inflammation'	3.77377e-14		1	'Inflammation'	1.29333e-08		1	'Inflammation'	2.3282e-10		1	'Inflammation'	0.998334		1	'Inflammation'	8.4742e-10		1	'Inflammation'	5.12977e-08		1	'Malignant'	0.999883		1	'Inflammation'	0.862578
1	'Malignant'	1		1	'Malignant'	1		1	'Malignant'	1		1	'Malignant'	0.999999		1	'Inflammation'	4.74691e-19		1	'Inflammation'	4.9532e-13		1	'Inflammation'	2.17945e-06		1	'Malignant'	0.999999
1	'Malignant'	0.999989		1	'Malignant'	0.999999		1	'Malignant'	0.999984		1	'Inflammation'	0.999799		1	'Inflammation'	1.50802e-17		1	'Inflammation'	4.4421e-09		1	'Malignant'	0.999261		1	'Inflammation'	0.652512
1	'Inflammation'	4.62977e-09		1	'Inflammation'	1.0803e-07		1	'Inflammation'	9.54526e-06		1	'Inflammation'	2.10934e-06		1	'Inflammation'	1.74161e-14		1	'Inflammation'	2.48851e-12		1	'Inflammation'	0.00857799		1	'Inflammation'	7.85965e-07
1	'Malignant'	0.47014		1	'Malignant'	0.984213		1	'Malignant'	0.999929		1	'Malignant'	1		1	'Malignant'	0.999717		1	'Inflammation'	0.938183		1	'Inflammation'	1.74605e-09		1	'Malignant'	1
1	'Malignant'	1		1	'Malignant'	1		1	'Malignant'	0.999948		1	'Malignant'	1		1	'Malignant'	1		1	'Inflammation'	3.08874e-13		1	'Inflammation'	0.000124054		1	'Malignant'	1
1	'Malignant'	1		1	'Malignant'	1		1	'Malignant'	0.999725		1	'Malignant'	0.999995		1	'Malignant'	1		1	'Malignant'	1		1	'Inflammation'	0.863143		1	'Malignant'	1
1	'Malignant'	0.999971		1	'Malignant'	1		1	'Malignant'	0.999579		1	'Malignant'	0.999999		1	'Malignant'	1		1	'Malignant'	1		1	'Malignant'	0.999885		1	'Malignant'	0.999996
1	'Inflammation'	1.11078e-27		1	'Inflammation'	2.24281e-08		1	'Inflammation'	2.32241e-08		1	'Malignant'	0.92375		1	'Inflammation'	1.18357e-16		1	'Malignant'	1		1	'Inflammation'	9.9041e-07		1	'Malignant'	0.0377442
1	'Inflammation'	1.30353e-07		1	'Inflammation'	1.20512e-10		1	'Inflammation'	1.60181e-06		1	'Malignant'	1		1	'Inflammation'	3.88142e-22		1	'Inflammation'	9.29265e-10		1	'Inflammation'	0.0701824		1	'Malignant'	1
1	'Inflammation'	8.11562e-09		1	'Inflammation'	0.000133851		1	'Inflammation'	2.99971e-07		1	'Malignant'	1		1	'Inflammation'	4.90123e-10		1	'Inflammation'	4.14981e-11		1	'Inflammation'	2.85248e-08		1	'Malignant'	1
1	'Malignant'	0.94323		1	'Malignant'	0.554591		1	'Malignant'	0.984464		1	'Inflammation'	0.00231091		1	'Inflammation'	0.771482		1	'Inflammation'	6.19787e-06		1	'Malignant'	0.999998		1	'Inflammation'	1.66264e-07
1	'Inflammation'	3.07771e-07		1	'Inflammation'	1.06329e-14		1	'Inflammation'	4.95877e-09		1	'Malignant'	0.999999		1	'Inflammation'	3.74505e-07		1	'Inflammation'	1.72082e-15		1	'Inflammation'	0.190543		1	'Malignant'	1
1	'Inflammation'	1.73483e-30		1	'Inflammation'	1.9504e-14		1	'Inflammation'	4.93818e-20		1	'Malignant'	1		1	'Malignant'	0.617176		1	'Malignant'	1		1	'Inflammation'	0.0952212		1	'Malignant'	1
1	'Inflammation'	2.40507e-11		1	'Inflammation'	6.35663e-09		1	'Inflammation'	0.000197179		1	'Malignant'	1		1	'Malignant'	1		1	'Inflammation'	2.41053e-16		1	'Inflammation'	5.8253e-08		1	'Malignant'	1
1	'Inflammation'	2.50166e-10		1	'Inflammation'	1.50895e-05		1	'Inflammation'	1.18411e-05		1	'Malignant'	0.901759		1	'Inflammation'	0.00219289		1	'Inflammation'	2.3045e-07		1	'Malignant'	0.999994		1	'Malignant'	0.180989
1	'Inflammation'	2.72216e-09		1	'Inflammation'	5.69262e-09		1	'Inflammation'	3.87087e-05		1	'Inflammation'	3.19556e-06		1	'Inflammation'	2.34968e-09		1	'Malignant'	0.99902		1	'Inflammation'	0.000225026		1	'Inflammation'	1.40106e-06
1	'Malignant'	1		1	'Malignant'	1		1	'Malignant'	0.999914		1	'Malignant'	0.999901		1	'Inflammation'	1.44637e-21		1	'Inflammation'	4.20453e-12		1	'Inflammation'	0.517218		1	'Malignant'	0.999647
1	'Inflammation'	0.000196781		1	'Inflammation'	3.43064e-06		1	'Inflammation'	0.000513988		1	'Malignant'	1		1	'Inflammation'	2.45635e-20		1	'Malignant'	0.999993		1	'Inflammation'	0.0157104		1	'Malignant'	1
1	'Inflammation'	0.000239776		1	'Inflammation'	3.46155e-06		1	'Inflammation'	5.97766e-05		1	'Malignant'	1		1	'Inflammation'	1.98082e-30		1	'Inflammation'	0.906334		1	'Malignant'	0.999999		1	'Malignant'	0.999997
1	'Malignant'	0.999649		1	'Malignant'	0.101015		1	'Malignant'	0.795279		1	'Malignant'	1		1	'Inflammation'	0.111329		1	'Malignant'	0.994446		1	'Inflammation'	1.72876e-11		1	'Malignant'	1
1	'Inflammation'	0.000945747		1	'Inflammation'	1.47795e-07		1	'Inflammation'	0.00609749		1	'Malignant'	1		1	'Malignant'	1		1	'Inflammation'	0.162038		1	'Malignant'	1		1	'Malignant'	0.999976
1	'Malignant'	0.999985		1	'Malignant'	1		1	'Malignant'	0.999754		1	'Inflammation'	7.31998e-08		1	'Malignant'	0.998206		1	'Inflammation'	2.97983e-05		1	'Inflammation'	1.10262e-05		1	'Inflammation'	4.48477e-07
1	'Malignant'	0.999996		1	'Malignant'	0.999999		1	'Malignant'	0.981256		1	'Inflammation'	8.45378e-11		1	'Malignant'	0.999997		1	'Inflammation'	2.32906e-07		1	'Malignant'	1		1	'Inflammation'	7.92123e-09
1	'Malignant'	0.999997		1	'Malignant'	1		1	'Malignant'	0.997206		1	'Inflammation'	6.37824e-06		1	'Inflammation'	2.21714e-08		1	'Inflammation'	0.000155004		1	'Inflammation'	2.75959e-12		1	'Inflammation'	3.62845e-05
1	'Inflammation'	0.00310151		1	'Inflammation'	2.00166e-10		1	'Inflammation'	1.68556e-12		1	'Inflammation'	1.55445e-06		1	'Inflammation'	0.121582		1	'Inflammation'	1.40679e-12		1	'Malignant'	1		1	'Inflammation'	4.65329e-07
1	'Inflammation'	4.97417e-07		1	'Inflammation'	1.23945e-11		1	'Inflammation'	8.11573e-14		1	'Malignant'	0.999999		1	'Inflammation'	7.08951e-12		1	'Malignant'	1		1	'Malignant'	1		1	'Malignant'	1
1	'Inflammation'	3.84455e-14		1	'Inflammation'	8.55441e-10		1	'Inflammation'	5.29228e-10		1	'Inflammation'	2.50464e-08		1	'Malignant'	1		1	'Malignant'	1		1	'Inflammation'	1.08532e-06		1	'Inflammation'	9.4576e-07
1	'Malignant'	0.999856		1	'Malignant'	1		1	'Malignant'	1		1	'Inflammation'	2.35773e-06		1	'Malignant'	0.999657		1	'Malignant'	1		1	'Inflammation'	0.00588962		1	'Inflammation'	0.000919212
1	'Malignant'	1		1	'Malignant'	1		1	'Malignant'	0.994588		1	'Inflammation'	8.4157e-05		1	'Inflammation'	0.000210616		1	'Malignant'	0.999887		1	'Malignant'	1		1	'Inflammation'	7.63489e-05
1	'Inflammation'	2.12079e-17		1	'Inflammation'	9.09872e-12		1	'Inflammation'	1.66921e-10		1	'Inflammation'	9.85135e-09		1	'Inflammation'	2.72462e-06		1	'Inflammation'	1.11081e-10		1	'Malignant'	1		1	'Inflammation'	2.62665e-10
1	'Malignant'	1		1	'Malignant'	0.999999		1	'Malignant'	0.999676		1	'Inflammation'	3.94456e-09		1	'Malignant'	1		1	'Inflammation'	2.91445e-12		1	'Inflammation'	0.00119265		1	'Inflammation'	5.76347e-09
1	'Inflammation'	5.69965e-14		1	'Inflammation'	1.01574e-09		1	'Inflammation'	2.4691e-07		1	'Malignant'	0.503581		1	'Malignant'	0.999925		1	'Inflammation'	8.11646e-10		1	'Inflammation'	0.972481		1	'Malignant'	0.787225
1	'Malignant'	0.999932		1	'Malignant'	0.998675		1	'Malignant'	0.999798		1	'Malignant'	1		1	'Inflammation'	0.81833		1	'Malignant'	0.999998		1	'Malignant'	1		1	'Malignant'	1
1	'Inflammation'	1.61045e-12		1	'Inflammation'	1.05297e-10		1	'Inflammation'	2.77742e-08		1	'Malignant'	0.999995		1	'Inflammation'	0.751241		1	'Inflammation'	0.000139279		1	'Malignant'	0.999997		1	'Malignant'	1
1	'Malignant'	1		1	'Malignant'	1		1	'Malignant'	1		1	'Inflammation'	3.99625e-08		1	'Malignant'	1		1	'Inflammation'	6.98077e-06		1	'Malignant'	0.999194		1	'Inflammation'	9.53004e-07
1	'Malignant'	1		1	'Malignant'	1		1	'Malignant'	1		1	'Malignant'	0.999997		1	'Inflammation'	4.10515e-23		1	'Malignant'	0.999011		1	'Malignant'	0.999997		1	'Malignant'	1
1	'Inflammation'	6.80719e-07		1	'Inflammation'	1.10582e-18		1	'Inflammation'	4.88134e-13		1	'Inflammation'	2.93862e-12		1	'Inflammation'	5.16157e-18		1	'Inflammation'	1.73324e-05		1	'Malignant'	0.977168		1	'Inflammation'	3.26088e-09
1	'Malignant'	0.999974		1	'Malignant'	1		1	'Malignant'	0.999994		1	'Malignant'	0.999996		1	'Inflammation'	8.8634e-07		1	'Inflammation'	6.81207e-10		1	'Inflammation'	0.000788016		1	'Malignant'	0.999999
1	'Inflammation'	0.00471467		1	'Inflammation'	0.000290075		1	'Inflammation'	0.000806712		1	'Inflammation'	0.000124117		1	'Inflammation'	3.91432e-05		1	'Malignant'	1		1	'Malignant'	1		1	'Inflammation'	9.4658e-07
1	'Inflammation'	4.22539e-09		1	'Inflammation'	3.03038e-05		1	'Inflammation'	2.15426e-06		1	'Malignant'	0.998403		1	'Inflammation'	8.72755e-38		1	'Inflammation'	1.00526e-11		1	'Malignant'	0.999996		1	'Malignant'	0.929333
1	'Malignant'	0.999903		1	'Malignant'	0.999943		1	'Malignant'	0.99996		1	'Inflammation'	0.000161736		1	'Malignant'	0.986982		1	'Inflammation'	0.0028275		1	'Malignant'	0.999193		1	'Inflammation'	1.85473e-06
1	'Malignant'	0.936191		1	'Malignant'	0.989619		1	'Malignant'	0.999934		1	'Malignant'	1		1	'Inflammation'	0.0023769		1	'Inflammation'	0.000500944		1	'Inflammation'	0.946486		1	'Malignant'	1
1	'Malignant'	0.999999		1	'Malignant'	0.999993		1	'Malignant'	0.999984		1	'Inflammation'	1.104e-06		1	'Malignant'	1		1	'Inflammation'	0.000770447		1	'Malignant'	0.99923		1	'Inflammation'	2.37197e-08
1	'Malignant'	0.999975		1	'Malignant'	0.723453		1	'Malignant'	0.875972		1	'Malignant'	1		1	'Malignant'	1		1	'Malignant'	0.999999		1	'Inflammation'	0.884788		1	'Malignant'	1
1	'Inflammation'	1.54286e-08		1	'Inflammation'	4.61163e-08		1	'Inflammation'	8.04636e-05		1	'Malignant'	0.288996		1	'Malignant'	1		1	'Malignant'	0.999999		1	'Inflammation'	1.61769e-06		1	'Malignant'	0.0706359
1	'Malignant'	1		1	'Malignant'	1		1	'Malignant'	1		1	'Malignant'	0.999992		1	'Malignant'	0.999863		1	'Malignant'	1		1	'Malignant'	0.999992		1	'Malignant'	0.999997
1	'Inflammation'	8.69039e-07		1	'Inflammation'	3.77525e-06		1	'Inflammation'	0.000127567		1	'Malignant'	1		1	'Malignant'	0.905828		1	'Malignant'	0.998249		1	'Inflammation'	5.3788e-05		1	'Malignant'	1
1	'Malignant'	1		1	'Malignant'	1		1	'Malignant'	1		1	'Inflammation'	0.00114344		1	'Malignant'	1		1	'Malignant'	1		1	'Inflammation'	0.0167996		1	'Inflammation'	0.00034206
1	'Inflammation'	4.1377e-08		1	'Inflammation'	2.29372e-05		1	'Inflammation'	1.53415e-06		1	'Malignant'	0.999993		1	'Inflammation'	0.928924		1	'Inflammation'	8.58575e-09		1	'Malignant'	0.999938		1	'Malignant'	0.999999
1	'Malignant'	0.999978		1	'Malignant'	0.999998		1	'Malignant'	0.815701		1	'Malignant'	0.999832		1	'Inflammation'	5.49587e-11		1	'Malignant'	0.827205		1	'Inflammation'	4.7555e-07		1	'Malignant'	0.999995
1	'Inflammation'	1.2887e-11		1	'Inflammation'	1.2161e-13		1	'Inflammation'	1.05656e-11		1	'Malignant'	1		1	'Inflammation'	2.63518e-10		1	'Inflammation'	4.36626e-08		1	'Inflammation'	0.000192677		1	'Malignant'	1
1	'Inflammation'	3.28966e-06		1	'Inflammation'	1.15287e-08		1	'Inflammation'	0.000131741		1	'Malignant'	0.999999		1	'Inflammation'	1.67342e-13		1	'Inflammation'	0.747636		1	'Malignant'	0.981319		1	'Malignant'	1
1	'Inflammation'	2.64623e-05		1	'Inflammation'	1.56201e-06		1	'Inflammation'	8.04665e-07		1	'Inflammation'	3.88519e-09		1	'Inflammation'	1.15276e-21		1	'Inflammation'	1.34937e-11		1	'Inflammation'	3.55265e-10		1	'Inflammation'	0.0235528
1	'Malignant'	0.999999		1	'Malignant'	1		1	'Malignant'	0.999956		1	'Malignant'	0.999987		1	'Inflammation'	2.49299e-09		1	'Inflammation'	3.01675e-05		1	'Inflammation'	0.00988433		1	'Malignant'	1
1	'Inflammation'	1.21045e-08		1	'Inflammation'	1.95106e-09		1	'Inflammation'	4.16441e-10		1	'Malignant'	0.999979		1	'Inflammation'	0.00236043		1	'Malignant'	0.999992		1	'Inflammation'	1.51556e-08		1	'Malignant'	0.999999
1	'Malignant'	0.999277		1	'Malignant'	0.889377		1	'Malignant'	0.546749		1	'Inflammation'	8.26271e-08		1	'Inflammation'	4.10159e-07		1	'Malignant'	0.244561		1	'Malignant'	0.988576		1	'Inflammation'	6.2552e-07
1	'Inflammation'	6.18128e-12		1	'Inflammation'	2.97213e-11		1	'Inflammation'	5.94786e-11		1	'Malignant'	0.000731724		1	'Inflammation'	0.0285667		1	'Inflammation'	2.81421e-05		1	'Inflammation'	0.000422484		1	'Malignant'	0.00057219
1	'Inflammation'	4.30799e-12		1	'Inflammation'	7.40421e-10		1	'Inflammation'	2.74598e-05		1	'Inflammation'	8.18914e-10		1	'Malignant'	1		1	'Inflammation'	1.91799e-14		1	'Inflammation'	3.48976e-09		1	'Inflammation'	8.2584e-12
1	'Inflammation'	1.7484e-16		1	'Inflammation'	8.09093e-09		1	'Inflammation'	1.35091e-05		1	'Malignant'	0.99998		1	'Inflammation'	0.00190681		1	'Malignant'	1		1	'Malignant'	0.999999		1	'Malignant'	0.999992
1	'Malignant'	1		1	'Malignant'	1		1	'Malignant'	0.999942		1	'Inflammation'	2.35277e-08		1	'Malignant'	1		1	'Malignant'	0.985123		1	'Inflammation'	0.00189931		1	'Inflammation'	2.68639e-10
1	'Malignant'	0.999767		1	'Malignant'	0.13983		1	'Malignant'	0.562028		1	'Inflammation'	1.56572e-05		1	'Malignant'	0.999934		1	'Malignant'	1		1	'Malignant'	0.999913		1	'Inflammation'	2.05254e-06
1	'Malignant'	1		1	'Malignant'	1		1	'Malignant'	1		1	'Inflammation'	3.153e-08		1	'Inflammation'	0.328988		1	'Malignant'	0.981943		1	'Inflammation'	5.53137e-05		1	'Inflammation'	1.29874e-09
1	'Inflammation'	3.22403e-13		1	'Inflammation'	2.20339e-11		1	'Inflammation'	6.17758e-09		1	'Inflammation'	1.25958e-07		1	'Malignant'	1		1	'Malignant'	0.853808		1	'Inflammation'	0.0317055		1	'Inflammation'	1.64357e-05
1	'Malignant'	1		1	'Malignant'	1		1	'Malignant'	0.999971		1	'Inflammation'	2.42721e-09		1	'Inflammation'	0.00750999		1	'Malignant'	1		1	'Malignant'	0.999982		1	'Inflammation'	1.7828e-09
1	'Malignant'	1		1	'Malignant'	1		1	'Malignant'	1		1	'Inflammation'	1.29074e-10		1	'Inflammation'	2.7618e-07		1	'Inflammation'	2.25248e-07		1	'Malignant'	1		1	'Inflammation'	3.66101e-06
1	'Malignant'	0.999992		1	'Malignant'	1		1	'Malignant'	0.999994		1	'Inflammation'	0.0534679		1	'Malignant'	0.999997		1	'Malignant'	0.999802		1	'Inflammation'	0.000709237		1	'Inflammation'	0.425232
1	'Inflammation'	0.00633025		1	'Inflammation'	1.88907e-09		1	'Inflammation'	3.80553e-08		1	'Malignant'	0.999806		1	'Malignant'	0.999055		1	'Malignant'	0.912533		1	'Inflammation'	2.0163e-09		1	'Malignant'	0.999948
1	'Malignant'	1		1	'Malignant'	1		1	'Malignant'	1		1	'Malignant'	1		1	'Malignant'	0.999999		1	'Malignant'	0.999977		1	'Malignant'	1		1	'Malignant'	1
1	'Inflammation'	0.944919		1	'Inflammation'	6.31122e-05		1	'Inflammation'	7.10055e-05		1	'Inflammation'	0.00214978		1	'Malignant'	0.999991		1	'Malignant'	1		1	'Malignant'	0.999995		1	'Inflammation'	0.0349409
1	'Malignant'	1		1	'Malignant'	1		1	'Malignant'	1		1	'Inflammation'	5.7678e-10		1	'Malignant'	0.999887		1	'Malignant'	1		1	'Inflammation'	0.101843		1	'Inflammation'	1.34211e-09
1	'Malignant'	1		1	'Malignant'	1		1	'Malignant'	1		1	'Malignant'	1		1	'Inflammation'	2.08036e-05		1	'Inflammation'	3.83657e-07		1	'Malignant'	0.999637		1	'Malignant'	1
1	'Inflammation'	0.461311		1	'Inflammation'	2.86283e-08		1	'Inflammation'	9.23014e-12		1	'Inflammation'	6.62762e-06		1	'Inflammation'	5.61216e-14		1	'Inflammation'	0.264448		1	'Malignant'	0.999628		1	'Inflammation'	3.41208e-07
1	'Malignant'	1		1	'Malignant'	1		1	'Malignant'	0.99975		1	'Inflammation'	0.000595098		1	'Malignant'	1		1	'Malignant'	0.00462051		1	'Malignant'	0.998628		1	'Inflammation'	0.00131388
1	'Malignant'	1		1	'Malignant'	1		1	'Malignant'	0.999992		1	'Malignant'	1		1	'Malignant'	0.917818		1	'Malignant'	0.999979		1	'Inflammation'	0.0020408		1	'Malignant'	1
1	'Malignant'	0.999974		1	'Malignant'	0.999219		1	'Malignant'	0.997793		1	'Malignant'	1		1	'Malignant'	0.999999		1	'Malignant'	0.999976		1	'Inflammation'	2.02985e-09		1	'Malignant'	0.999999
1	'Inflammation'	0.00854775		1	'Inflammation'	2.74372e-05		1	'Inflammation'	3.73559e-06		1	'Malignant'	1		1	'Inflammation'	7.18557e-11		1	'Malignant'	0.973932		1	'Malignant'	0.999906		1	'Malignant'	0.999996
1	'Malignant'	0.999646		1	'Malignant'	0.999998		1	'Malignant'	0.999409		1	'Inflammation'	3.86039e-10		1	'Inflammation'	2.23264e-14		1	'Inflammation'	3.24731e-15		1	'Malignant'	0.968603		1	'Inflammation'	8.27717e-09
1	'Inflammation'	3.57081e-10		1	'Inflammation'	1.27294e-08		1	'Inflammation'	3.40376e-06		1	'Malignant'	0.962578		1	'Malignant'	0.999993		1	'Malignant'	0.999999		1	'Inflammation'	8.39423e-06		1	'Malignant'	0.947009
1	'Malignant'	1		1	'Malignant'	1		1	'Malignant'	1		1	'Inflammation'	4.42499e-13		1	'Inflammation'	0.0114885		1	'Malignant'	0.947708		1	'Malignant'	0.999307		1	'Inflammation'	3.0088e-11
1	'Malignant'	0.985881		1	'Malignant'	0.0063832		1	'Malignant'	0.983918		1	'Inflammation'	3.05704e-08		1	'Inflammation'	2.94606e-23		1	'Inflammation'	1.77271e-07		1	'Malignant'	0.999101		1	'Inflammation'	1.84613e-09
1	'Inflammation'	3.49778e-21		1	'Inflammation'	6.25175e-10		1	'Inflammation'	1.6594e-08		1	'Inflammation'	6.37419e-10		1	'Malignant'	1		1	'Inflammation'	0.700674		1	'Inflammation'	0.000368666		1	'Inflammation'	8.9322e-12
1	'Inflammation'	4.54864e-14		1	'Inflammation'	5.24135e-13		1	'Inflammation'	8.09077e-07		1	'Malignant'	0.999991		1	'Inflammation'	5.8147e-06		1	'Malignant'	1		1	'Malignant'	0.999599		1	'Malignant'	1
1	'Malignant'	0.938987		1	'Malignant'	0.999613		1	'Malignant'	0.991238		1	'Inflammation'	0.00895486		1	'Inflammation'	4.21243e-27		1	'Malignant'	0.0267684		1	'Inflammation'	3.43534e-07		1	'Inflammation'	0.632681
1	'Inflammation'	5.75968e-15		1	'Inflammation'	6.55817e-08		1	'Inflammation'	5.3461e-17		1	'Malignant'	0.998994		1	'Inflammation'	6.76515e-06		1	'Malignant'	1		1	'Inflammation'	0.00720518		1	'Malignant'	0.999973
1	'Malignant'	0.999998		1	'Malignant'	0.999981		1	'Malignant'	1		1	'Inflammation'	0.00771788		1	'Malignant'	1		1	'Inflammation'	4.52506e-08		1	'Malignant'	0.970506		1	'Inflammation'	0.0203058
1	'Malignant'	1		1	'Malignant'	1		1	'Malignant'	1		1	'Inflammation'	3.71945e-11		1	'Malignant'	0.388531		1	'Inflammation'	0.220434		1	'Malignant'	0.9957		1	'Inflammation'	5.12759e-08
1	'Malignant'	0.999951		1	'Malignant'	1		1	'Malignant'	0.98891		1	'Inflammation'	7.43249e-13		1	'Inflammation'	4.3752e-32		1	'Malignant'	1		1	'Malignant'	1		1	'Inflammation'	3.04997e-11
1	'Malignant'	1		1	'Malignant'	1		1	'Malignant'	0.999979		1	'Malignant'	0.99999		1	'Inflammation'	1.57973e-08		1	'Malignant'	1		1	'Inflammation'	6.36489e-07		1	'Malignant'	0.999996
1	'Inflammation'	0.0375692		1	'Inflammation'	5.31518e-05		1	'Inflammation'	0.265122		1	'Malignant'	1		1	'Malignant'	1		1	'Inflammation'	0.00179605		1	'Inflammation'	0.941769		1	'Malignant'	1
1	'Malignant'	1		1	'Malignant'	1		1	'Malignant'	0.999042		1	'Malignant'	0.995846		1	'Inflammation'	0.000187316		1	'Inflammation'	1.30742e-07		1	'Inflammation'	0.104663		1	'Malignant'	0.924367
1	'Inflammation'	0.0175604		1	'Inflammation'	1.12055e-13		1	'Inflammation'	1.25982e-07		1	'Inflammation'	1.58697e-06		1	'Malignant'	0.999987		1	'Inflammation'	0.000706852		1	'Malignant'	1		1	'Inflammation'	4.71742e-08
1	'Inflammation'	1.06126e-12		1	'Inflammation'	3.33648e-08		1	'Inflammation'	2.48683e-07		1	'Malignant'	0.99327		1	'Malignant'	0.999998		1	'Malignant'	1		1	'Malignant'	0.999081		1	'Malignant'	0.997134
1	'Inflammation'	0.000303586		1	'Inflammation'	0.000295911		1	'Inflammation'	1.23833e-07		1	'Inflammation'	1.19538e-07		1	'Inflammation'	0.000809987		1	'Malignant'	0.990293		1	'Malignant'	0.970688		1	'Inflammation'	7.04642e-08
1	'Malignant'	0.999987		1	'Malignant'	0.972234		1	'Malignant'	0.147181		1	'Malignant'	0.971517		1	'Inflammation'	2.26141e-15		1	'Inflammation'	0.0058881		1	'Malignant'	0.999963		1	'Malignant'	0.999893
1	'Malignant'	1		1	'Malignant'	1		1	'Malignant'	1		1	'Inflammation'	1.44394e-05		1	'Inflammation'	3.9593e-06		1	'Malignant'	0.973477		1	'Malignant'	1		1	'Inflammation'	5.49445e-08
1	'Inflammation'	0.903028		1	'Inflammation'	0.920374		1	'Inflammation'	0.855844		1	'Inflammation'	7.46295e-06		1	'Malignant'	1		1	'Malignant'	0.99955		1	'Inflammation'	2.22684e-08		1	'Inflammation'	4.77694e-07
1	'Malignant'	0.999999		1	'Malignant'	1		1	'Malignant'	1		1	'Malignant'	1		1	'Malignant'	1		1	'Inflammation'	3.10298e-09		1	'Malignant'	0.999997		1	'Malignant'	1
1	'Malignant'	1		1	'Malignant'	0.999993		1	'Malignant'	0.995273		1	'Inflammation'	8.422e-05		1	'Malignant'	0.999893		1	'Inflammation'	2.6388e-17		1	'Inflammation'	9.20954e-06		1	'Inflammation'	5.09792e-08
1	'Inflammation'	0.229104		1	'Inflammation'	0.0348635		1	'Inflammation'	0.303191		1	'Malignant'	0.997178		1	'Malignant'	1		1	'Malignant'	0.999976		1	'Inflammation'	0.999873		1	'Malignant'	0.999999
1	'Inflammation'	0.000884272		1	'Inflammation'	0.00208757		1	'Inflammation'	0.0117333		1	'Inflammation'	6.57719e-06		1	'Inflammation'	3.3529e-06		1	'Inflammation'	0.10115		1	'Inflammation'	0.0655239		1	'Inflammation'	2.67723e-06
1	'Malignant'	1		1	'Malignant'	1		1	'Malignant'	1		1	'Malignant'	1		1	'Inflammation'	0.00233771		1	'Malignant'	0.999999		1	'Malignant'	0.999399		1	'Malignant'	1
1	'Malignant'	0.995567		1	'Malignant'	0.826814		1	'Malignant'	0.947477		1	'Inflammation'	1.36522e-07		1	'Malignant'	0.999988		1	'Inflammation'	4.36514e-09		1	'Inflammation'	1.80352e-08		1	'Inflammation'	7.53559e-08
1	'Inflammation'	0.00803733		1	'Inflammation'	0.0127323		1	'Inflammation'	0.000259922		1	'Malignant'	1		1	'Inflammation'	8.21601e-19		1	'Inflammation'	7.97012e-11		1	'Malignant'	1		1	'Malignant'	1
1	'Inflammation'	0.000175977		1	'Inflammation'	6.85108e-06		1	'Inflammation'	3.05029e-05		1	'Malignant'	0.999991		1	'Inflammation'	1.2683e-40		1	'Malignant'	1		1	'Inflammation'	9.89957e-07		1	'Malignant'	1
1	'Malignant'	0.999999		1	'Malignant'	1		1	'Malignant'	1		1	'Malignant'	0.9999		1	'Malignant'	1		1	'Inflammation'	1.06641e-06		1	'Malignant'	0.999974		1	'Malignant'	0.995195
1	'Malignant'	1		1	'Malignant'	1		1	'Malignant'	1		1	'Inflammation'	1.03135e-13		1	'Malignant'	1		1	'Malignant'	1		1	'Inflammation'	0.0030355		1	'Inflammation'	7.0009e-11
1	'Inflammation'	0.0194679		1	'Inflammation'	0.0884845		1	'Inflammation'	0.00298149		1	'Malignant'	0.580661		1	'Malignant'	1		1	'Inflammation'	0.000130697		1	'Inflammation'	0.608429		1	'Malignant'	0.956882
1	'Malignant'	0.999902		1	'Malignant'	0.999998		1	'Malignant'	0.999994		1	'Malignant'	0.999969		1	'Malignant'	1		1	'Malignant'	0.992986		1	'Malignant'	1		1	'Malignant'	0.999851
1	'Malignant'	0.999955		1	'Malignant'	0.999964		1	'Malignant'	0.998505		1	'Inflammation'	2.5902e-14		1	'Malignant'	1		1	'Inflammation'	6.8686e-10		1	'Inflammation'	0.000205967		1	'Inflammation'	1.29243e-09
1	'Inflammation'	0.0125498		1	'Inflammation'	0.000120982		1	'Inflammation'	0.00697207		1	'Inflammation'	0.000383561		1	'Malignant'	0.999953		1	'Malignant'	1		1	'Malignant'	0.999987		1	'Inflammation'	2.26904e-06
1	'Inflammation'	9.99698e-07		1	'Inflammation'	0.000346996		1	'Inflammation'	0.000934097		1	'Malignant'	0.999997		1	'Inflammation'	2.07188e-18		1	'Inflammation'	1.19717e-14		1	'Malignant'	0.990424		1	'Malignant'	1
1	'Inflammation'	0.186291		1	'Inflammation'	0.675905		1	'Inflammation'	0.135388		1	'Inflammation'	2.8618e-05		1	'Inflammation'	4.09856e-19		1	'Malignant'	0.978088		1	'Inflammation'	0.478774		1	'Inflammation'	2.96253e-06
1	'Inflammation'	0.926232		1	'Inflammation'	1.42506e-05		1	'Inflammation'	1.81228e-07		1	'Malignant'	0.976061		1	'Malignant'	0.999933		1	'Inflammation'	6.72591e-16		1	'Inflammation'	3.73216e-07		1	'Malignant'	0.999126
1	'Inflammation'	3.71509e-07		1	'Inflammation'	1.31969e-08		1	'Inflammation'	0.00483895		1	'Malignant'	1		1	'Inflammation'	1.61341e-19		1	'Inflammation'	1.22781e-07		1	'Inflammation'	2.68413e-08		1	'Malignant'	0.999951
1	'Malignant'	1		1	'Malignant'	1		1	'Malignant'	0.999998		1	'Malignant'	1		1	'Malignant'	1		1	'Malignant'	1		1	'Inflammation'	0.000694521		1	'Malignant'	1
1	'Inflammation'	3.48732e-07		1	'Inflammation'	2.05442e-05		1	'Inflammation'	0.00757157		1	'Inflammation'	0.000820344		1	'Malignant'	0.999999		1	'Inflammation'	0.000197885		1	'Malignant'	0.996556		1	'Inflammation'	0.000138036
1	'Malignant'	0.447053		1	'Malignant'	0.826077		1	'Malignant'	0.30673		1	'Malignant'	1		1	'Inflammation'	1.51841e-09		1	'Malignant'	0.995913		1	'Malignant'	1		1	'Malignant'	1
1	'Malignant'	1		1	'Malignant'	1		1	'Malignant'	0.999837		1	'Malignant'	1		1	'Inflammation'	2.98878e-11		1	'Malignant'	1		1	'Malignant'	0.999981		1	'Malignant'	1
1	'Inflammation'	0.0147659		1	'Inflammation'	0.132391		1	'Inflammation'	1.4713e-05		1	'Inflammation'	3.61273e-05		1	'Inflammation'	4.33821e-37		1	'Inflammation'	1.50413e-08		1	'Malignant'	1		1	'Inflammation'	0.00639647
1	'Malignant'	1		1	'Malignant'	1		1	'Malignant'	0.999959		1	'Inflammation'	1.76954e-07		1	'Malignant'	0.999885		1	'Inflammation'	0.0014496		1	'Inflammation'	1.95197e-05		1	'Inflammation'	6.39122e-06
1	'Malignant'	0.994382		1	'Malignant'	0.999827		1	'Malignant'	0.999953		1	'Malignant'	0.413821		1	'Malignant'	0.989703		1	'Malignant'	0.999734		1	'Inflammation'	0.037667		1	'Malignant'	0.983474
1	'Inflammation'	0.0611368		1	'Inflammation'	0.000193135		1	'Inflammation'	0.0150231		1	'Inflammation'	0.953271		1	'Malignant'	1		1	'Inflammation'	4.66639e-07		1	'Malignant'	1		1	'Inflammation'	0.718991
1	'Inflammation'	4.22141e-11		1	'Inflammation'	2.93336e-07		1	'Inflammation'	1.30638e-11		1	'Malignant'	1		1	'Inflammation'	1.29109e-13		1	'Malignant'	1		1	'Malignant'	0.926662		1	'Malignant'	0.999998
1	'Malignant'	1		1	'Malignant'	1		1	'Malignant'	0.999996		1	'Malignant'	0.785096		1	'Malignant'	1		1	'Malignant'	0.999539		1	'Malignant'	0.999993		1	'Malignant'	0.999879
1	'Inflammation'	0.328724		1	'Inflammation'	5.61865e-06		1	'Inflammation'	0.058892		1	'Inflammation'	2.06657e-10		1	'Malignant'	1		1	'Malignant'	1		1	'Inflammation'	0.36349		1	'Inflammation'	8.51275e-11
1	'Malignant'	1		1	'Malignant'	1		1	'Malignant'	1		1	'Inflammation'	2.82025e-07		1	'Malignant'	1		1	'Malignant'	0.999944		1	'Malignant'	0.994912		1	'Inflammation'	7.13399e-08
1	'Inflammation'	6.76327e-16		1	'Inflammation'	1.76391e-16		1	'Inflammation'	1.08774e-17		1	'Inflammation'	1.902e-08		1	'Inflammation'	2.06968e-10		1	'Malignant'	0.999961		1	'Malignant'	1		1	'Inflammation'	6.95639e-12
1	'Malignant'	1		1	'Malignant'	1		1	'Malignant'	0.999959		1	'Inflammation'	4.63062e-11		1	'Inflammation'	0.000530159		1	'Malignant'	1		1	'Inflammation'	0.00480098		1	'Inflammation'	4.59883e-08
1	'Inflammation'	0.0636137		1	'Inflammation'	0.496868		1	'Inflammation'	0.0474771		1	'Inflammation'	3.93925e-06		1	'Malignant'	1		1	'Malignant'	0.999998		1	'Malignant'	0.999985		1	'Inflammation'	9.12562e-08
1	'Malignant'	1		1	'Malignant'	1		1	'Malignant'	0.999999		1	'Malignant'	0.876766		1	'Malignant'	1		1	'Inflammation'	1.1266e-11		1	'Malignant'	0.999975		1	'Malignant'	0.998399
1	'Malignant'	1		1	'Malignant'	1		1	'Malignant'	1		1	'Malignant'	1		1	'Malignant'	0.999999		1	'Malignant'	9.26425e-06		1	'Inflammation'	0.000100905		1	'Malignant'	1
1	'Malignant'	1		1	'Malignant'	1		1	'Malignant'	1		1	'Malignant'	1		1	'Inflammation'	0.0114673		1	'Malignant'	0.999995		1	'Inflammation'	0.362508		1	'Malignant'	1
1	'Inflammation'	2.35782e-07		1	'Inflammation'	2.78866e-14		1	'Inflammation'	1.24805e-09		1	'Inflammation'	4.68572e-09		1	'Malignant'	1		1	'Inflammation'	4.49206e-09		1	'Inflammation'	0.00709013		1	'Inflammation'	4.97028e-10
1	'Malignant'	0.999995		1	'Malignant'	1		1	'Malignant'	0.999752		1	'Malignant'	0.232524		1	'Malignant'	0.997652		1	'Inflammation'	0.0316988		1	'Malignant'	0.999999		1	'Malignant'	0.0220579
1	'Malignant'	1		1	'Malignant'	1		1	'Malignant'	0.99998		1	'Malignant'	1		1	'Inflammation'	0.525406		1	'Malignant'	1		1	'Inflammation'	4.87192e-08		1	'Malignant'	1
1	'Inflammation'	1.12659e-07		1	'Inflammation'	7.46262e-09		1	'Inflammation'	4.46773e-07		1	'Malignant'	1		1	'Inflammation'	0.600222		1	'Malignant'	1		1	'Inflammation'	0.710208		1	'Malignant'	1
1	'Malignant'	0.999999		1	'Malignant'	1		1	'Malignant'	0.999998		1	'Inflammation'	1.499e-08		1	'Inflammation'	2.66934e-14		1	'Malignant'	0.99976		1	'Malignant'	0.999992		1	'Inflammation'	3.68614e-08
1	'Inflammation'	0.0340445		1	'Inflammation'	0.000740468		1	'Inflammation'	0.000155073		1	'Inflammation'	2.06598e-09		1	'Malignant'	1		1	'Malignant'	1		1	'Malignant'	1		1	'Inflammation'	5.71221e-09
1	'Malignant'	1		1	'Malignant'	1		1	'Malignant'	0.999998		1	'Malignant'	1		1	'Inflammation'	0.305181		1	'Malignant'	0.996835		1	'Malignant'	0.99997		1	'Malignant'	1
1	'Malignant'	1		1	'Malignant'	1		1	'Malignant'	1		1	'Malignant'	1		1	'Malignant'	0.8898		1	'Malignant'	1		1	'Inflammation'	0.00991459		1	'Malignant'	1
1	'Inflammation'	3.64103e-13		1	'Inflammation'	3.41081e-13		1	'Inflammation'	7.28713e-07		1	'Malignant'	0.999999		1	'Malignant'	1		1	'Inflammation'	0.000122485		1	'Malignant'	1		1	'Malignant'	1
1	'Malignant'	0.998907		1	'Malignant'	1		1	'Malignant'	0.99918		1	'Malignant'	0.999586		1	'Inflammation'	5.52112e-43		1	'Malignant'	1		1	'Malignant'	0.999985		1	'Malignant'	1
1	'Malignant'	0.999948		1	'Malignant'	0.999998		1	'Malignant'	0.999976		1	'Inflammation'	8.69835e-05		1	'Inflammation'	6.48833e-10		1	'Malignant'	1		1	'Malignant'	1		1	'Inflammation'	0.00614898
1	'Inflammation'	1.28882e-20		1	'Inflammation'	1.39497e-11		1	'Inflammation'	2.50525e-09		1	'Malignant'	1		1	'Malignant'	1		1	'Inflammation'	5.21149e-05		1	'Malignant'	0.999961		1	'Malignant'	0.999919
1	'Malignant'	0.999999		1	'Malignant'	1		1	'Malignant'	1		1	'Inflammation'	0.00100834		1	'Inflammation'	1.66406e-05		1	'Malignant'	0.999981		1	'Inflammation'	0.0175791		1	'Inflammation'	0.00151421
1	'Malignant'	0.990874		1	'Malignant'	0.999996		1	'Malignant'	0.999999		1	'Malignant'	0.999964		1	'Malignant'	1		1	'Malignant'	1		1	'Malignant'	0.999998		1	'Malignant'	1
1	'Malignant'	1		1	'Malignant'	1		1	'Malignant'	1		1	'Inflammation'	1.78309e-09		1	'Inflammation'	6.83844e-20		1	'Inflammation'	5.6087e-12		1	'Inflammation'	7.8285e-13		1	'Inflammation'	2.84278e-14
1	'Malignant'	1		1	'Malignant'	1		1	'Malignant'	0.999996		1	'Malignant'	1		1	'Inflammation'	0.000284856		1	'Inflammation'	6.98645e-14		1	'Malignant'	0.985509		1	'Malignant'	1
1	'Malignant'	1		1	'Malignant'	1		1	'Malignant'	1		1	'Inflammation'	4.7506e-08		1	'Inflammation'	1.96773e-18		1	'Inflammation'	0.000193837		1	'Inflammation'	1.79617e-08		1	'Inflammation'	3.0962e-09
1	'Inflammation'	1.34001e-20		1	'Inflammation'	3.93075e-09		1	'Inflammation'	3.7338e-07		1	'Malignant'	1		1	'Inflammation'	4.47209e-05		1	'Malignant'	0.913277		1	'Malignant'	1		1	'Malignant'	1
1	'Inflammation'	4.17655e-08		1	'Inflammation'	5.01334e-09		1	'Inflammation'	2.91712e-08		1	'Inflammation'	1.42244e-12		1	'Inflammation'	8.75068e-05		1	'Inflammation'	2.46243e-06		1	'Inflammation'	2.01423e-09		1	'Inflammation'	7.33285e-08
1	'Malignant'	1		1	'Malignant'	0.999859		1	'Malignant'	0.99999		1	'Malignant'	1		1	'Malignant'	0.999933		1	'Inflammation'	0.47597		1	'Inflammation'	0.235962		1	'Malignant'	1
1	'Malignant'	0.993952		1	'Malignant'	0.999493		1	'Malignant'	0.998162		1	'Inflammation'	3.06365e-09		1	'Malignant'	0.997697		1	'Inflammation'	0.000282804		1	'Malignant'	0.999916		1	'Inflammation'	1.07425e-07
1	'Malignant'	0.999962		1	'Malignant'	1		1	'Malignant'	0.998941		1	'Malignant'	0.00489951		1	'Inflammation'	1.57277e-18		1	'Malignant'	0.999998		1	'Malignant'	0.999744		1	'Malignant'	0.199246
1	'Inflammation'	4.88157e-05		1	'Inflammation'	6.77764e-06		1	'Inflammation'	3.00575e-06		1	'Malignant'	0.999842		1	'Malignant'	1		1	'Malignant'	1		1	'Inflammation'	0.000230263		1	'Malignant'	0.990885
1	'Inflammation'	2.5576e-06		1	'Inflammation'	1.26048e-05		1	'Inflammation'	9.01679e-05		1	'Malignant'	0.999986		1	'Inflammation'	4.19571e-05		1	'Inflammation'	4.79154e-10		1	'Malignant'	0.999996		1	'Malignant'	0.999959
1	'Inflammation'	0.00283813		1	'Inflammation'	1.86439e-05		1	'Inflammation'	0.000325971		1	'Malignant'	1		1	'Malignant'	1.29756e-06		1	'Malignant'	0.102027		1	'Inflammation'	0.011929		1	'Malignant'	1
1	'Inflammation'	2.85254e-07		1	'Inflammation'	0.0614933		1	'Inflammation'	0.000113238		1	'Malignant'	1		1	'Inflammation'	1.86809e-17		1	'Inflammation'	5.07435e-09		1	'Malignant'	0.999933		1	'Malignant'	0.999997
1	'Malignant'	0.999998		1	'Malignant'	1		1	'Malignant'	1		1	'Inflammation'	3.64039e-08		1	'Inflammation'	0.000663602		1	'Inflammation'	1.38434e-13		1	'Inflammation'	1.6065e-10		1	'Inflammation'	4.02999e-10
1	'Inflammation'	3.59273e-12		1	'Inflammation'	1.80956e-07		1	'Inflammation'	9.08063e-06		1	'Malignant'	1		1	'Malignant'	1		1	'Inflammation'	8.20593e-09		1	'Malignant'	1		1	'Malignant'	1
1	'Inflammation'	1.05399e-07		1	'Inflammation'	3.43451e-07		1	'Inflammation'	0.000116627		1	'Inflammation'	4.66209e-07		1	'Inflammation'	0.805909		1	'Malignant'	1		1	'Inflammation'	0.00913144		1	'Inflammation'	8.84052e-08
1	'Inflammation'	0.00110166		1	'Inflammation'	6.41895e-05		1	'Inflammation'	0.0224375		1	'Inflammation'	2.06517e-07		1	'Malignant'	0.999999		1	'Inflammation'	8.53865e-09		1	'Inflammation'	0.306912		1	'Inflammation'	7.70488e-07
1	'Malignant'	1		1	'Malignant'	1		1	'Malignant'	1		1	'Inflammation'	1.38342e-09		1	'Malignant'	1		1	'Malignant'	0.999954		1	'Inflammation'	2.29778e-06		1	'Inflammation'	8.3069e-12
1	'Inflammation'	6.27088e-05		1	'Inflammation'	0.00227629		1	'Inflammation'	0.000422112		1	'Inflammation'	1.79792e-09		1	'Malignant'	1		1	'Malignant'	1		1	'Malignant'	0.999727		1	'Inflammation'	1.15388e-13
1	'Malignant'	0.999866		1	'Malignant'	0.999234		1	'Malignant'	0.999925		1	'Inflammation'	3.94463e-05		1	'Malignant'	1		1	'Inflammation'	8.05139e-16		1	'Inflammation'	0.783055		1	'Inflammation'	2.15967e-05
1	'Malignant'	0.999999		1	'Malignant'	1		1	'Malignant'	0.999995		1	'Inflammation'	5.75916e-06		1	'Inflammation'	0.962274		1	'Inflammation'	4.16394e-11		1	'Malignant'	0.997421		1	'Inflammation'	8.9985e-10
1	'Inflammation'	5.02773e-05		1	'Inflammation'	2.05379e-06		1	'Inflammation'	1.67073e-06		1	'Inflammation'	5.11935e-14		1	'Inflammation'	0.0596957		1	'Inflammation'	2.15336e-07		1	'Malignant'	1		1	'Inflammation'	2.22728e-11
1	'Malignant'	1		1	'Malignant'	0.999983		1	'Malignant'	0.999997		1	'Malignant'	1		1	'Malignant'	0.988625		1	'Inflammation'	4.76505e-12		1	'Inflammation'	0.00170822		1	'Malignant'	1
1	'Malignant'	0.999994		1	'Malignant'	0.99233		1	'Malignant'	0.999622		1	'Malignant'	1		1	'Inflammation'	6.99046e-13		1	'Malignant'	0.863128		1	'Malignant'	0.999363		1	'Malignant'	1
1	'Malignant'	0.0767556		1	'Malignant'	0.469475		1	'Malignant'	0.00154431		1	'Inflammation'	9.77442e-06		1	'Inflammation'	1.89405e-11		1	'Malignant'	0.999951		1	'Malignant'	0.999997		1	'Inflammation'	1.55789e-06
1	'Malignant'	1		1	'Malignant'	1		1	'Malignant'	1		1	'Malignant'	1		1	'Malignant'	1		1	'Malignant'	0.999998		1	'Malignant'	1		1	'Malignant'	1
1	'Malignant'	0.999996		1	'Malignant'	0.999986		1	'Malignant'	1		1	'Inflammation'	0.00126412		1	'Malignant'	0.999668		1	'Inflammation'	5.31141e-09		1	'Malignant'	0.999998		1	'Inflammation'	0.00419541
1	'Malignant'	0.999902		1	'Malignant'	0.999998		1	'Malignant'	1		1	'Inflammation'	0.00756934		1	'Inflammation'	0.000237303		1	'Malignant'	0.823574		1	'Malignant'	0.99736		1	'Inflammation'	2.35586e-07
1	'Inflammation'	0.00333421		1	'Inflammation'	3.57066e-18		1	'Inflammation'	3.77834e-17		1	'Malignant'	0.999657		1	'Inflammation'	0.88914		1	'Inflammation'	4.23461e-05		1	'Inflammation'	0.0178028		1	'Malignant'	0.999904
1	'Malignant'	1		1	'Malignant'	1		1	'Malignant'	0.999999		1	'Malignant'	0.999999		1	'Inflammation'	3.21391e-07		1	'Inflammation'	0.00157499		1	'Malignant'	0.99996		1	'Malignant'	0.998663
1	'Inflammation'	1.2418e-06		1	'Inflammation'	1.32994e-08		1	'Inflammation'	3.99463e-08		1	'Inflammation'	1.00313e-07		1	'Malignant'	1		1	'Malignant'	0.999759		1	'Malignant'	1		1	'Inflammation'	5.3546e-09
1	'Malignant'	0.999999		1	'Malignant'	0.998787		1	'Malignant'	0.688439		1	'Inflammation'	0.000288379		1	'Inflammation'	0.00073624		1	'Malignant'	0.999743		1	'Inflammation'	0.000377467		1	'Inflammation'	0.00021722
1	'Inflammation'	5.23802e-07		1	'Inflammation'	0.000206393		1	'Inflammation'	0.00181453		1	'Malignant'	0.997578		1	'Malignant'	0.999999		1	'Malignant'	1		1	'Inflammation'	1.72957e-07		1	'Malignant'	0.985665
1	'Inflammation'	0.0223007		1	'Inflammation'	0.0199427		1	'Inflammation'	0.261681		1	'Malignant'	0.999992		1	'Inflammation'	5.73698e-08		1	'Malignant'	1		1	'Malignant'	0.999697		1	'Malignant'	1
1	'Inflammation'	0.00136103		1	'Inflammation'	0.116321		1	'Inflammation'	0.080072		1	'Inflammation'	0.00018398		1	'Inflammation'	0.0245142		1	'Malignant'	1		1	'Inflammation'	8.41771e-06		1	'Inflammation'	0.000492427
1	'Malignant'	1		1	'Malignant'	1		1	'Malignant'	0.997504		1	'Inflammation'	2.57019e-05		1	'Malignant'	1		1	'Malignant'	0.999998		1	'Malignant'	0.997475		1	'Inflammation'	2.40864e-08
1	'Inflammation'	4.00175e-07		1	'Inflammation'	1.21559e-12		1	'Inflammation'	1.71062e-13		1	'Inflammation'	1.68318e-10		1	'Malignant'	0.997952		1	'Malignant'	1		1	'Inflammation'	0.000452009		1	'Inflammation'	1.54923e-07
1	'Malignant'	0.999952		1	'Malignant'	1		1	'Malignant'	0.999961		1	'Malignant'	0.999805		1	'Inflammation'	1.07757e-36		1	'Inflammation'	1.64237e-16		1	'Malignant'	0.999937		1	'Malignant'	0.999999
1	'Malignant'	1		1	'Malignant'	1		1	'Malignant'	0.999983		1	'Inflammation'	0.00183054		1	'Inflammation'	1.75914e-15		1	'Malignant'	0.999148		1	'Malignant'	0.999848		1	'Inflammation'	1.60182e-06
1	'Inflammation'	9.40159e-05		1	'Inflammation'	7.01103e-11		1	'Inflammation'	1.09446e-16		1	'Malignant'	1		1	'Malignant'	1		1	'Malignant'	0.999996		1	'Malignant'	0.999997		1	'Malignant'	1
1	'Inflammation'	3.17704e-09		1	'Inflammation'	1.10963e-05		1	'Inflammation'	0.00285717		1	'Malignant'	1		1	'Malignant'	1		1	'Inflammation'	1.68422e-09		1	'Malignant'	1		1	'Malignant'	1
1	'Inflammation'	2.35991e-15		1	'Inflammation'	1.1067e-13		1	'Inflammation'	1.04069e-09		1	'Inflammation'	0.974423		1	'Inflammation'	3.99944e-24		1	'Inflammation'	1.35783e-07		1	'Inflammation'	0.18388		1	'Inflammation'	0.998215
1	'Inflammation'	2.52213e-08		1	'Inflammation'	2.28779e-08		1	'Inflammation'	3.78393e-07		1	'Inflammation'	8.6548e-09		1	'Malignant'	0.999985		1	'Inflammation'	4.18517e-06		1	'Inflammation'	7.72174e-06		1	'Inflammation'	1.59044e-10
1	'Malignant'	0.999913		1	'Malignant'	0.999983		1	'Malignant'	0.999451		1	'Inflammation'	7.09649e-07		1	'Malignant'	1		1	'Malignant'	0.0639217		1	'Malignant'	0.999997		1	'Inflammation'	2.32636e-10
1	'Inflammation'	0.000324199		1	'Inflammation'	3.99222e-05		1	'Inflammation'	0.0132114		1	'Malignant'	1		1	'Malignant'	0.99908		1	'Inflammation'	3.89704e-07		1	'Inflammation'	3.7521e-06		1	'Malignant'	1
1	'Malignant'	1		1	'Malignant'	1		1	'Malignant'	0.999991		1	'Inflammation'	9.83759e-05		1	'Inflammation'	2.26319e-17		1	'Malignant'	0.998599		1	'Malignant'	1		1	'Inflammation'	6.21379e-07
1	'Inflammation'	3.66696e-13		1	'Inflammation'	1.69048e-10		1	'Inflammation'	9.11013e-11		1	'Inflammation'	1.81151e-10		1	'Inflammation'	2.71302e-10		1	'Inflammation'	2.0106e-10		1	'Malignant'	1		1	'Inflammation'	6.10917e-10
1	'Inflammation'	2.52947e-10		1	'Inflammation'	3.04187e-16		1	'Inflammation'	2.16548e-16		1	'Inflammation'	5.59861e-06		1	'Malignant'	1		1	'Inflammation'	2.7802e-10		1	'Inflammation'	0.00196395		1	'Inflammation'	3.37661e-07
1	'Malignant'	1		1	'Malignant'	1		1	'Malignant'	0.999997		1	'Malignant'	0.99999		1	'Inflammation'	1.30297e-18		1	'Inflammation'	1.10166e-06		1	'Inflammation'	3.53099e-06		1	'Malignant'	0.999969
1	'Inflammation'	4.53374e-15		1	'Inflammation'	7.82018e-10		1	'Inflammation'	1.9796e-08		1	'Malignant'	1		1	'Malignant'	1		1	'Malignant'	1		1	'Malignant'	0.999863		1	'Malignant'	1
1	'Malignant'	0.977901		1	'Malignant'	0.999996		1	'Malignant'	0.999871		1	'Inflammation'	0.894729		1	'Malignant'	1		1	'Inflammation'	1.09958e-16		1	'Malignant'	1		1	'Inflammation'	0.0272992
1	'Inflammation'	2.73819e-09		1	'Inflammation'	2.01874e-14		1	'Inflammation'	1.62341e-13		1	'Inflammation'	8.12555e-05		1	'Inflammation'	7.01619e-27		1	'Inflammation'	2.58885e-12		1	'Inflammation'	0.000343027		1	'Inflammation'	1.14658e-05
1	'Malignant'	1		1	'Malignant'	0.9992		1	'Malignant'	0.999987		1	'Inflammation'	0.000392181		1	'Malignant'	0.999997		1	'Inflammation'	4.30017e-11		1	'Inflammation'	0.126303		1	'Inflammation'	1.68055e-07
1	'Inflammation'	1.99766e-11		1	'Inflammation'	1.1497e-13		1	'Inflammation'	3.35006e-17		1	'Malignant'	1		1	'Inflammation'	0.000142756		1	'Malignant'	0.894992		1	'Inflammation'	5.35324e-05		1	'Malignant'	1
1	'Inflammation'	2.94399e-21		1	'Inflammation'	3.73394e-15		1	'Inflammation'	1.87213e-16		1	'Inflammation'	3.45903e-08		1	'Malignant'	1		1	'Malignant'	1		1	'Inflammation'	0.836213		1	'Inflammation'	4.94505e-11
1	'Malignant'	0.854715		1	'Malignant'	0.0311702		1	'Malignant'	0.819492		1	'Malignant'	0.997549		1	'Inflammation'	0.0136607		1	'Malignant'	0.991022		1	'Malignant'	1		1	'Malignant'	0.989329
1	'Malignant'	0.999982		1	'Malignant'	0.668556		1	'Malignant'	0.0748044		1	'Malignant'	1		1	'Malignant'	0.999901		1	'Inflammation'	2.66437e-06		1	'Inflammation'	0.00116137		1	'Malignant'	1
1	'Inflammation'	9.12421e-13		1	'Inflammation'	1.67335e-08		1	'Inflammation'	5.33745e-14		1	'Inflammation'	1.36713e-06		1	'Inflammation'	0.0149756		1	'Inflammation'	6.48228e-10		1	'Malignant'	0.999991		1	'Inflammation'	5.92426e-09
1	'Malignant'	1		1	'Malignant'	1		1	'Malignant'	1		1	'Malignant'	1		1	'Malignant'	0.99996		1	'Malignant'	0.998076		1	'Inflammation'	0.948153		1	'Malignant'	1
1	'Malignant'	1		1	'Malignant'	1		1	'Malignant'	1		1	'Malignant'	1		1	'Malignant'	0.999865		1	'Malignant'	0.907233		1	'Malignant'	0.999998		1	'Malignant'	1
1	'Malignant'	1		1	'Malignant'	1		1	'Malignant'	0.997583		1	'Inflammation'	0.283238		1	'Inflammation'	1.22457e-19		1	'Inflammation'	3.8121e-13		1	'Inflammation'	4.16961e-15		1	'Inflammation'	0.0197976
1	'Inflammation'	1.13133e-19		1	'Inflammation'	1.51645e-17		1	'Inflammation'	9.26601e-15		1	'Malignant'	0.999999		1	'Inflammation'	0.000198083		1	'Inflammation'	3.39066e-05		1	'Inflammation'	1.24168e-09		1	'Malignant'	1
1	'Malignant'	0.999833		1	'Malignant'	1		1	'Malignant'	0.999606		1	'Inflammation'	0.0506707		1	'Inflammation'	9.66331e-06		1	'Malignant'	0.000246724		1	'Inflammation'	0.000716299		1	'Inflammation'	0.00239472
1	'Malignant'	1		1	'Malignant'	1		1	'Malignant'	1		1	'Inflammation'	2.91302e-10		1	'Malignant'	0.539668		1	'Malignant'	0.58072		1	'Inflammation'	5.4927e-05		1	'Inflammation'	1.1745e-09
1	'Inflammation'	8.1659e-09		1	'Inflammation'	7.93669e-12		1	'Inflammation'	4.2353e-12		1	'Malignant'	1		1	'Malignant'	1		1	'Malignant'	1		1	'Inflammation'	5.31704e-10		1	'Malignant'	1
1	'Malignant'	0.999988		1	'Malignant'	0.999973		1	'Malignant'	0.999909		1	'Inflammation'	9.85184e-08		1	'Inflammation'	8.16399e-12		1	'Malignant'	0.998463		1	'Inflammation'	9.01941e-05		1	'Inflammation'	1.90998e-07
1	'Malignant'	0.999995		1	'Malignant'	0.441423		1	'Malignant'	0.503475		1	'Malignant'	0.538607		1	'Inflammation'	1.48193e-10		1	'Inflammation'	3.45348e-09		1	'Malignant'	0.998334		1	'Malignant'	0.999977
1	'Inflammation'	8.18227e-05		1	'Inflammation'	6.07736e-07		1	'Inflammation'	9.44422e-05		1	'Inflammation'	0.00274722		1	'Inflammation'	8.72543e-20		1	'Inflammation'	1.72614e-15		1	'Malignant'	1		1	'Inflammation'	0.0603267
1	'Inflammation'	2.26829e-14		1	'Inflammation'	2.00981e-08		1	'Inflammation'	1.07374e-05		1	'Inflammation'	0.423703		1	'Inflammation'	0.00276979		1	'Malignant'	1		1	'Malignant'	1		1	'Inflammation'	0.00951414
1	'Malignant'	0.999987		1	'Malignant'	0.801701		1	'Malignant'	0.978913		1	'Inflammation'	4.98004e-08		1	'Malignant'	1		1	'Inflammation'	0.000587856		1	'Malignant'	0.999554		1	'Inflammation'	5.76511e-05
1	'Inflammation'	7.48003e-08		1	'Inflammation'	6.61351e-05		1	'Inflammation'	0.00617462		1	'Malignant'	1		1	'Inflammation'	4.61634e-16		1	'Malignant'	0.999907		1	'Inflammation'	8.11025e-05		1	'Malignant'	1
1	'Inflammation'	2.88066e-05		1	'Inflammation'	9.10834e-15		1	'Inflammation'	2.27917e-14		1	'Inflammation'	0.0865131		1	'Malignant'	1		1	'Malignant'	0.982475		1	'Inflammation'	7.11483e-05		1	'Inflammation'	0.0785539
1	'Inflammation'	1.83683e-24		1	'Inflammation'	3.37259e-11		1	'Inflammation'	1.32827e-11		1	'Inflammation'	1.38592e-05		1	'Inflammation'	6.72376e-07		1	'Inflammation'	4.96176e-07		1	'Inflammation'	0.00517453		1	'Inflammation'	3.41456e-06
1	'Inflammation'	0.0647234		1	'Inflammation'	3.50628e-05		1	'Inflammation'	1.39885e-06		1	'Malignant'	0.999907		1	'Malignant'	0.571989		1	'Malignant'	0.999996		1	'Malignant'	1		1	'Malignant'	0.999435
1	'Inflammation'	0.00144823		1	'Inflammation'	3.9417e-06		1	'Inflammation'	3.97855e-06		1	'Malignant'	1		1	'Inflammation'	0.000924671		1	'Inflammation'	2.94535e-05		1	'Inflammation'	0.0171648		1	'Malignant'	1
1	'Inflammation'	1.6684e-10		1	'Inflammation'	2.50593e-13		1	'Inflammation'	9.5045e-09		1	'Malignant'	1		1	'Malignant'	1		1	'Inflammation'	3.09373e-05		1	'Malignant'	0.999997		1	'Malignant'	1
1	'Malignant'	1		1	'Malignant'	1		1	'Malignant'	1		1	'Inflammation'	4.02965e-15		1	'Inflammation'	1.42697e-25		1	'Inflammation'	2.47483e-10		1	'Inflammation'	3.03104e-07		1	'Inflammation'	8.63255e-13
1	'Inflammation'	1.65781e-28		1	'Inflammation'	6.15543e-11		1	'Inflammation'	8.29203e-13		1	'Malignant'	0.997312		1	'Malignant'	0.999631		1	'Malignant'	0.999962		1	'Inflammation'	0.0364235		1	'Malignant'	0.99995
1	'Inflammation'	0.0183022		1	'Inflammation'	7.59186e-05		1	'Inflammation'	0.025116		1	'Inflammation'	4.24327e-07		1	'Malignant'	0.999958		1	'Inflammation'	8.12967e-06		1	'Inflammation'	0.0885771		1	'Inflammation'	5.49469e-12
1	'Malignant'	0.999449		1	'Malignant'	0.999739		1	'Malignant'	0.969763		1	'Malignant'	0.999997		1	'Malignant'	0.999993		1	'Malignant'	0.997241		1	'Inflammation'	0.00103815		1	'Malignant'	0.999994
1	'Inflammation'	3.39347e-06		1	'Inflammation'	5.36455e-16		1	'Inflammation'	2.55048e-14		1	'Malignant'	1		1	'Inflammation'	9.09698e-08		1	'Inflammation'	7.78082e-13		1	'Malignant'	1		1	'Malignant'	1
1	'Malignant'	0.999999		1	'Malignant'	1		1	'Malignant'	0.999797		1	'Inflammation'	2.4529e-05		1	'Malignant'	1		1	'Malignant'	0.999452		1	'Malignant'	0.999223		1	'Inflammation'	3.52203e-05
1	'Malignant'	0.999999		1	'Malignant'	1		1	'Malignant'	0.999981		1	'Malignant'	0.999872		1	'Inflammation'	0.128209		1	'Malignant'	0.999999		1	'Malignant'	0.965286		1	'Malignant'	0.999967
1	'Inflammation'	7.2788e-15		1	'Inflammation'	7.52325e-06		1	'Inflammation'	6.71373e-17		1	'Inflammation'	0.0108282		1	'Inflammation'	8.93917e-12		1	'Inflammation'	3.26512e-06		1	'Inflammation'	2.59337e-05		1	'Inflammation'	0.254974
1	'Malignant'	1		1	'Malignant'	1		1	'Malignant'	0.999985		1	'Inflammation'	3.06706e-07		1	'Malignant'	1		1	'Inflammation'	0.410658		1	'Inflammation'	2.42093e-07		1	'Inflammation'	1.80472e-08
1	'Inflammation'	4.83258e-19		1	'Inflammation'	2.14658e-13		1	'Inflammation'	1.14023e-19		1	'Inflammation'	1.88684e-07		1	'Inflammation'	7.13012e-10		1	'Malignant'	1		1	'Inflammation'	9.42229e-06		1	'Inflammation'	1.67175e-08
1	'Malignant'	1		1	'Malignant'	1		1	'Malignant'	1		1	'Inflammation'	7.91421e-12		1	'Malignant'	1		1	'Malignant'	0.999947		1	'Malignant'	0.988966		1	'Inflammation'	6.33372e-12
1	'Inflammation'	1.96847e-22		1	'Inflammation'	9.52708e-09		1	'Inflammation'	9.9316e-10		1	'Inflammation'	0.00332827		1	'Malignant'	1		1	'Malignant'	0.998985		1	'Malignant'	0.999373		1	'Inflammation'	5.49407e-05
1	'Malignant'	0.999996		1	'Malignant'	1		1	'Malignant'	0.999999		1	'Malignant'	1		1	'Inflammation'	2.97422e-09		1	'Inflammation'	8.28329e-06		1	'Malignant'	1		1	'Malignant'	1
1	'Inflammation'	1.1044e-16		1	'Inflammation'	1.15634e-11		1	'Inflammation'	9.77524e-09		1	'Inflammation'	1.70674e-05		1	'Malignant'	0.99882		1	'Inflammation'	1.99719e-16		1	'Inflammation'	7.41471e-11		1	'Inflammation'	5.28829e-08
1	'Inflammation'	2.31886e-09		1	'Inflammation'	1.55487e-08		1	'Inflammation'	6.03787e-05		1	'Inflammation'	0.00138075		1	'Inflammation'	0.000427108		1	'Inflammation'	1.9223e-08		1	'Malignant'	0.999995		1	'Inflammation'	0.00103702
1	'Malignant'	0.999999		1	'Malignant'	0.998765		1	'Malignant'	0.999107		1	'Malignant'	0.999982		1	'Malignant'	1		1	'Malignant'	0.999866		1	'Inflammation'	0.00266698		1	'Malignant'	0.987232
1	'Inflammation'	0.000416942		1	'Inflammation'	1.15888e-10		1	'Inflammation'	2.02929e-13		1	'Inflammation'	5.11031e-08		1	'Inflammation'	1.14766e-41		1	'Malignant'	1		1	'Inflammation'	1.09541e-07		1	'Inflammation'	3.30536e-08
1	'Inflammation'	6.46553e-16		1	'Inflammation'	8.98926e-09		1	'Inflammation'	1.09601e-05		1	'Inflammation'	2.81395e-05		1	'Inflammation'	3.06105e-09		1	'Malignant'	0.999998		1	'Malignant'	0.999886		1	'Inflammation'	1.08548e-05
1	'Malignant'	1		1	'Malignant'	1		1	'Malignant'	0.999999		1	'Malignant'	0.999941		1	'Inflammation'	4.03285e-06		1	'Malignant'	1		1	'Malignant'	1		1	'Malignant'	0.997951
1	'Malignant'	1		1	'Malignant'	1		1	'Malignant'	1		1	'Malignant'	1		1	'Inflammation'	7.13795e-10		1	'Inflammation'	0.838655		1	'Malignant'	0.999333		1	'Malignant'	0.999999
1	'Malignant'	1		1	'Malignant'	1		1	'Malignant'	1		1	'Malignant'	1		1	'Malignant'	1		1	'Malignant'	0.999325		1	'Inflammation'	0.0163747		1	'Malignant'	1
1	'Inflammation'	6.08352e-05		1	'Inflammation'	0.000116282		1	'Inflammation'	0.0177296		1	'Inflammation'	9.43834e-06		1	'Malignant'	0.999831		1	'Inflammation'	3.75705e-08		1	'Inflammation'	2.33264e-05		1	'Inflammation'	4.37714e-05
1	'Inflammation'	2.56248e-12		1	'Inflammation'	0.000195039		1	'Inflammation'	0.00318099		1	'Malignant'	0.823767		1	'Inflammation'	0.391283		1	'Malignant'	1		1	'Malignant'	0.999994		1	'Malignant'	0.991614
1	'Inflammation'	3.15579e-05		1	'Inflammation'	1.57095e-06		1	'Inflammation'	2.62252e-08		1	'Inflammation'	1.63023e-05		1	'Inflammation'	2.04798e-10		1	'Malignant'	0.195269		1	'Malignant'	0.999841		1	'Inflammation'	0.000855526
1	'Inflammation'	6.91335e-20		1	'Inflammation'	1.581e-11		1	'Inflammation'	4.89481e-09		1	'Malignant'	0.999637		1	'Inflammation'	3.73759e-27		1	'Malignant'	0.474209		1	'Malignant'	0.999998		1	'Malignant'	0.999999
1	'Inflammation'	4.43857e-08		1	'Inflammation'	2.00162e-10		1	'Inflammation'	1.91794e-12		1	'Malignant'	1		1	'Malignant'	0.870068		1	'Malignant'	1		1	'Malignant'	1		1	'Malignant'	1
1	'Malignant'	1		1	'Malignant'	1		1	'Malignant'	0.999998		1	'Inflammation'	9.61884e-14		1	'Malignant'	0.999987		1	'Inflammation'	2.38187e-10		1	'Malignant'	0.999997		1	'Inflammation'	2.88734e-10
1	'Malignant'	0.999997		1	'Malignant'	0.999974		1	'Malignant'	0.999985		1	'Inflammation'	6.40549e-11		1	'Malignant'	1		1	'Inflammation'	4.40746e-09		1	'Inflammation'	0.00488784		1	'Inflammation'	8.28092e-12
1	'Inflammation'	0.000112872		1	'Inflammation'	2.55672e-05		1	'Inflammation'	9.56152e-05		1	'Inflammation'	1.37601e-10		1	'Malignant'	1		1	'Inflammation'	1.19782e-14		1	'Malignant'	0.999995		1	'Inflammation'	5.70827e-08
1	'Malignant'	0.999993		1	'Malignant'	0.999137		1	'Malignant'	0.907015		1	'Inflammation'	0.00582908		1	'Inflammation'	2.99036e-09		1	'Malignant'	0.999999		1	'Malignant'	0.999907		1	'Inflammation'	0.00821243
1	'Inflammation'	0.958682		1	'Inflammation'	0.721956		1	'Inflammation'	0.0304313		1	'Inflammation'	2.67065e-06		1	'Inflammation'	5.89081e-11		1	'Inflammation'	8.04094e-13		1	'Inflammation'	3.64781e-05		1	'Inflammation'	2.73071e-07
1	'Inflammation'	0.0118167		1	'Inflammation'	1.86238e-12		1	'Inflammation'	6.68924e-18		1	'Inflammation'	5.47255e-05		1	'Malignant'	1		1	'Malignant'	0.99673		1	'Malignant'	0.999879		1	'Inflammation'	3.57826e-06
1	'Malignant'	0.999848		1	'Malignant'	0.999664		1	'Malignant'	0.998724		1	'Malignant'	0.853313		1	'Malignant'	0.999995		1	'Inflammation'	1.3445e-16		1	'Malignant'	0.999994		1	'Malignant'	0.999759
1	'Inflammation'	0.517408		1	'Inflammation'	0.128757		1	'Inflammation'	0.968021		1	'Malignant'	0.999999		1	'Malignant'	1		1	'Malignant'	1		1	'Malignant'	0.864981		1	'Malignant'	0.999998
1	'Malignant'	1		1	'Malignant'	1		1	'Malignant'	1		1	'Malignant'	0.999993		1	'Inflammation'	3.31799e-05		1	'Inflammation'	4.07698e-08		1	'Malignant'	1		1	'Malignant'	0.999995
1	'Malignant'	0.999713		1	'Malignant'	0.99903		1	'Malignant'	0.9934		1	'Inflammation'	2.4237e-05		1	'Inflammation'	0.000133845		1	'Malignant'	0.123502		1	'Inflammation'	4.66872e-06		1	'Inflammation'	1.00041e-06
1	'Malignant'	1		1	'Malignant'	1		1	'Malignant'	1		1	'Inflammation'	3.13673e-09		1	'Malignant'	0.850622		1	'Malignant'	1		1	'Malignant'	0.999991		1	'Inflammation'	1.99128e-08
1	'Inflammation'	3.46161e-17		1	'Inflammation'	8.22869e-12		1	'Inflammation'	3.11806e-16		1	'Malignant'	1		1	'Malignant'	0.999932		1	'Malignant'	1		1	'Inflammation'	0.953234		1	'Malignant'	1
1	'Inflammation'	2.48685e-23		1	'Inflammation'	6.68799e-09		1	'Inflammation'	6.82968e-18		1	'Inflammation'	8.20506e-09		1	'Malignant'	0.999951		1	'Malignant'	0.999911		1	'Inflammation'	0.0147703		1	'Inflammation'	1.47313e-10
1	'Inflammation'	1.03941e-06		1	'Inflammation'	1.91714e-13		1	'Inflammation'	4.51601e-12		1	'Malignant'	1		1	'Inflammation'	3.70443e-13		1	'Malignant'	1		1	'Malignant'	1		1	'Malignant'	1
1	'Inflammation'	0.257		1	'Inflammation'	1.59618e-07		1	'Inflammation'	8.94814e-07		1	'Malignant'	1		1	'Inflammation'	6.37251e-08		1	'Inflammation'	1.19188e-13		1	'Inflammation'	0.00121119		1	'Malignant'	1
1	'Malignant'	0.999999		1	'Malignant'	1		1	'Malignant'	1		1	'Malignant'	0.995843		1	'Malignant'	1		1	'Malignant'	0.00162685		1	'Malignant'	0.985079		1	'Malignant'	0.999713
1	'Malignant'	0.974673		1	'Malignant'	0.0759258		1	'Malignant'	0.000724446		1	'Inflammation'	7.69179e-07		1	'Malignant'	0.999999		1	'Malignant'	0.999996		1	'Malignant'	1		1	'Inflammation'	2.73588e-09
1	'Inflammation'	3.89324e-06		1	'Inflammation'	1.28673e-05		1	'Inflammation'	0.040772		1	'Malignant'	0.544814		1	'Inflammation'	0.000256588		1	'Malignant'	1		1	'Inflammation'	6.98825e-07		1	'Malignant'	0.29616
1	'Inflammation'	4.30323e-16		1	'Inflammation'	8.40361e-07		1	'Inflammation'	2.26609e-09		1	'Inflammation'	2.4458e-07		1	'Inflammation'	5.85426e-15		1	'Inflammation'	7.52915e-13		1	'Malignant'	0.638476		1	'Inflammation'	3.54383e-06
1	'Inflammation'	6.93463e-29		1	'Inflammation'	6.69182e-11		1	'Inflammation'	1.62588e-15		1	'Inflammation'	1.024e-08		1	'Malignant'	1		1	'Inflammation'	1.4158e-12		1	'Malignant'	0.999997		1	'Inflammation'	1.44614e-10
1	'Malignant'	1		1	'Malignant'	1		1	'Malignant'	0.999939		1	'Inflammation'	3.02488e-16		1	'Inflammation'	6.39733e-11		1	'Malignant'	1		1	'Inflammation'	1.14126e-08		1	'Inflammation'	1.77612e-14
1	'Malignant'	1		1	'Malignant'	1		1	'Malignant'	0.999993		1	'Inflammation'	0.00706513		1	'Malignant'	1		1	'Malignant'	1		1	'Malignant'	0.999998		1	'Inflammation'	1.62429e-05
1	'Inflammation'	8.26663e-06		1	'Inflammation'	3.53329e-06		1	'Inflammation'	5.62521e-06		1	'Malignant'	1		1	'Inflammation'	0.00138595		1	'Malignant'	1		1	'Inflammation'	4.9338e-11		1	'Malignant'	1
1	'Inflammation'	2.65954e-09		1	'Inflammation'	1.24997e-09		1	'Inflammation'	8.67459e-12		1	'Inflammation'	2.7371e-09		1	'Inflammation'	1.86398e-13		1	'Malignant'	1		1	'Inflammation'	2.09774e-07		1	'Inflammation'	5.17087e-11
1	'Malignant'	1		1	'Malignant'	1		1	'Malignant'	0.999914		1	'Inflammation'	2.25047e-05		1	'Inflammation'	7.10596e-06		1	'Malignant'	0.927216		1	'Malignant'	1		1	'Inflammation'	1.03002e-05
1	'Inflammation'	0.00679818		1	'Inflammation'	4.1248e-05		1	'Inflammation'	2.50059e-06		1	'Malignant'	0.999496		1	'Inflammation'	4.49968e-07		1	'Malignant'	0.996944		1	'Malignant'	0.999792		1	'Malignant'	0.999483
1	'Inflammation'	1.59779e-05		1	'Inflammation'	0.000616793		1	'Inflammation'	4.91822e-06		1	'Inflammation'	0.00071067		1	'Inflammation'	2.7175e-06		1	'Inflammation'	3.98626e-08		1	'Malignant'	0.999592		1	'Inflammation'	2.45311e-06
1	'Malignant'	1		1	'Malignant'	1		1	'Malignant'	1		1	'Inflammation'	3.29626e-10		1	'Inflammation'	1.50723e-17		1	'Inflammation'	0.000351589		1	'Malignant'	0.999949		1	'Inflammation'	1.21637e-11
1	'Inflammation'	6.86729e-10		1	'Inflammation'	1.80045e-08		1	'Inflammation'	1.23141e-05		1	'Malignant'	0.999993		1	'Inflammation'	3.37539e-05		1	'Malignant'	1		1	'Inflammation'	0.000812518		1	'Malignant'	1
1	'Inflammation'	0.0443759		1	'Inflammation'	3.76405e-05		1	'Inflammation'	0.000409257		1	'Inflammation'	2.42725e-12		1	'Malignant'	1		1	'Inflammation'	5.27295e-07		1	'Inflammation'	0.00125203		1	'Inflammation'	9.32134e-13
1	'Inflammation'	3.83709e-07		1	'Inflammation'	1.02568e-05		1	'Inflammation'	0.0174268		1	'Inflammation'	0.000487024		1	'Malignant'	1		1	'Inflammation'	2.76682e-17		1	'Malignant'	0.999997		1	'Inflammation'	0.00108443
1	'Malignant'	1		1	'Malignant'	0.999661		1	'Malignant'	0.999999		1	'Inflammation'	4.32226e-09		1	'Inflammation'	5.41711e-07		1	'Inflammation'	3.84424e-08		1	'Malignant'	1		1	'Inflammation'	8.39864e-07
1	'Malignant'	1		1	'Malignant'	1		1	'Malignant'	1		1	'Malignant'	0.999961		1	'Malignant'	1		1	'Malignant'	0.900707		1	'Inflammation'	0.000715114		1	'Malignant'	0.999795
1	'Inflammation'	3.56964e-09		1	'Inflammation'	2.39411e-09		1	'Inflammation'	7.25675e-10		1	'Malignant'	1		1	'Malignant'	1		1	'Malignant'	0.700417		1	'Malignant'	1		1	'Malignant'	1
1	'Inflammation'	9.42305e-06		1	'Inflammation'	1.00181e-07		1	'Inflammation'	1.26206e-07		1	'Inflammation'	6.04515e-05		1	'Inflammation'	3.81247e-08		1	'Malignant'	0.949265		1	'Inflammation'	0.672368		1	'Inflammation'	2.03554e-05
1	'Inflammation'	7.48882e-18		1	'Inflammation'	1.23968e-06		1	'Inflammation'	2.3412e-19		1	'Inflammation'	1.26989e-05		1	'Inflammation'	1.74991e-10		1	'Malignant'	0.999999		1	'Malignant'	1		1	'Inflammation'	6.97867e-05
1	'Malignant'	1		1	'Malignant'	1		1	'Malignant'	1		1	'Malignant'	0.999991		1	'Malignant'	0.84417		1	'Inflammation'	1.20061e-05		1	'Malignant'	1		1	'Malignant'	1
1	'Malignant'	0.999992		1	'Malignant'	0.983546		1	'Malignant'	0.999998		1	'Inflammation'	6.59602e-06		1	'Inflammation'	0.471748		1	'Inflammation'	2.00334e-06		1	'Malignant'	0.999419		1	'Inflammation'	2.93652e-08
1	'Malignant'	1		1	'Malignant'	0.999994		1	'Malignant'	1		1	'Inflammation'	0.000756603		1	'Inflammation'	1.90546e-06		1	'Inflammation'	1.0822e-11		1	'Inflammation'	3.5056e-05		1	'Inflammation'	7.37865e-05
1	'Malignant'	0.999973		1	'Malignant'	0.996924		1	'Malignant'	0.998379		1	'Inflammation'	0.0038828		1	'Malignant'	0.943381		1	'Inflammation'	6.76925e-09		1	'Malignant'	0.999787		1	'Inflammation'	0.0348214
1	'Malignant'	1		1	'Malignant'	1		1	'Malignant'	0.999997		1	'Inflammation'	4.41099e-07		1	'Malignant'	0.999998		1	'Malignant'	0.998323		1	'Malignant'	0.99105		1	'Inflammation'	9.51172e-07
1	'Malignant'	0.999996		1	'Malignant'	0.999841		1	'Malignant'	0.997386		1	'Malignant'	1		1	'Malignant'	1		1	'Malignant'	0.999911		1	'Inflammation'	0.141577		1	'Malignant'	1
1	'Inflammation'	1.98746e-41		1	'Inflammation'	7.81718e-15		1	'Inflammation'	9.6011e-18		1	'Inflammation'	1.15885e-07		1	'Malignant'	0.993774		1	'Malignant'	1		1	'Malignant'	0.99497		1	'Inflammation'	1.62154e-06
1	'Malignant'	0.993753		1	'Malignant'	0.999971		1	'Malignant'	0.99671		1	'Malignant'	1		1	'Malignant'	1		1	'Malignant'	1		1	'Inflammation'	9.88242e-06		1	'Malignant'	1
1	'Inflammation'	0.000691062		1	'Inflammation'	0.000340397		1	'Inflammation'	0.000107377		1	'Inflammation'	0.782411		1	'Malignant'	1		1	'Inflammation'	3.67921e-08		1	'Inflammation'	0.00225595		1	'Inflammation'	0.000672397
1	'Malignant'	0.999997		1	'Malignant'	0.995451		1	'Malignant'	0.891472		1	'Inflammation'	0.00556261		1	'Malignant'	1		1	'Inflammation'	6.7327e-13		1	'Malignant'	1		1	'Inflammation'	0.0144479
1	'Malignant'	1		1	'Malignant'	1		1	'Malignant'	1		1	'Inflammation'	0.00045233		1	'Inflammation'	1.85742e-08		1	'Malignant'	0.999265		1	'Malignant'	0.999998		1	'Inflammation'	4.94555e-06
1	'Malignant'	0.999942		1	'Malignant'	0.0207717		1	'Malignant'	0.792381		1	'Malignant'	1		1	'Inflammation'	2.43954e-15		1	'Malignant'	0.999999		1	'Inflammation'	0.000131111		1	'Malignant'	1
1	'Inflammation'	0.861839		1	'Inflammation'	0.999998		1	'Inflammation'	4.22128e-05		1	'Malignant'	1		1	'Malignant'	1		1	'Inflammation'	2.3509e-08		1	'Inflammation'	1.34706e-08		1	'Malignant'	1
1	'Inflammation'	5.60074e-09		1	'Inflammation'	0.000544478		1	'Inflammation'	0.0349857		1	'Inflammation'	0.00666321		1	'Inflammation'	1.47717e-15		1	'Malignant'	1		1	'Inflammation'	3.70521e-14		1	'Inflammation'	1.48567e-05
1	'Inflammation'	3.58459e-14		1	'Inflammation'	4.94408e-11		1	'Inflammation'	7.91708e-16		1	'Inflammation'	4.15015e-05		1	'Inflammation'	2.3032e-05		1	'Malignant'	1		1	'Inflammation'	0.0485889		1	'Inflammation'	2.24401e-06
1	'Inflammation'	4.79952e-13		1	'Inflammation'	6.86321e-09		1	'Inflammation'	6.37155e-07		1	'Inflammation'	0.000288964		1	'Inflammation'	1.26614e-21		1	'Malignant'	1		1	'Malignant'	0.999982		1	'Inflammation'	6.52683e-05
1	'Inflammation'	2.8431e-08		1	'Inflammation'	4.12299e-06		1	'Inflammation'	5.55839e-05		1	'Inflammation'	5.16253e-07		1	'Inflammation'	0.000922091		1	'Malignant'	1		1	'Malignant'	0.940615		1	'Inflammation'	1.11124e-06
1	'Malignant'	1		1	'Malignant'	1		1	'Malignant'	1		1	'Inflammation'	0.000109367		1	'Malignant'	1		1	'Inflammation'	7.87229e-12		1	'Malignant'	0.999976		1	'Inflammation'	2.44365e-09
1	'Malignant'	0.999916		1	'Malignant'	0.999969		1	'Malignant'	0.998207		1	'Malignant'	1		1	'Inflammation'	1.0778e-09		1	'Inflammation'	2.07988e-09		1	'Inflammation'	0.987295		1	'Malignant'	1
1	'Malignant'	0.999985		1	'Malignant'	0.999728		1	'Malignant'	0.999447		1	'Malignant'	0.999997		1	'Inflammation'	3.745e-06		1	'Malignant'	0.999787		1	'Inflammation'	6.969e-10		1	'Malignant'	0.999997
1	'Malignant'	1		1	'Malignant'	1		1	'Malignant'	1		1	'Inflammation'	1.27153e-08		1	'Inflammation'	0.000128859		1	'Malignant'	0.998275		1	'Malignant'	0.889859		1	'Inflammation'	7.55184e-11
1	'Malignant'	0.999475		1	'Malignant'	1		1	'Malignant'	0.976504		1	'Inflammation'	0.998909		1	'Malignant'	1		1	'Malignant'	0.999829		1	'Malignant'	0.871915		1	'Inflammation'	0.898901
1	'Inflammation'	3.28836e-10		1	'Inflammation'	1.58307e-08		1	'Inflammation'	1.31997e-09		1	'Malignant'	0.990628		1	'Inflammation'	2.22857e-14		1	'Malignant'	0.999998		1	'Malignant'	0.536047		1	'Malignant'	0.55048
1	'Inflammation'	0.000872037		1	'Inflammation'	1.20964e-05		1	'Inflammation'	0.51928		1	'Malignant'	0.999743		1	'Inflammation'	2.40894e-26		1	'Malignant'	0.998712		1	'Inflammation'	0.147727		1	'Malignant'	0.938032
1	'Inflammation'	4.58489e-10		1	'Inflammation'	7.1568e-16		1	'Inflammation'	1.82719e-11		1	'Inflammation'	0.000716587		1	'Malignant'	1		1	'Inflammation'	9.67329e-12		1	'Inflammation'	0.000294437		1	'Inflammation'	0.0109217
1	'Malignant'	1		1	'Malignant'	1		1	'Malignant'	0.999926		1	'Malignant'	0.678947		1	'Inflammation'	9.93525e-06		1	'Inflammation'	1.87881e-06		1	'Malignant'	1		1	'Malignant'	0.807711
1	'Inflammation'	4.94932e-12		1	'Inflammation'	6.60634e-16		1	'Inflammation'	1.12068e-24		1	'Inflammation'	6.66038e-10		1	'Inflammation'	9.72924e-22		1	'Malignant'	0.977663		1	'Malignant'	0.999711		1	'Inflammation'	2.03529e-08
1	'Malignant'	1		1	'Malignant'	1		1	'Malignant'	0.999941		1	'Malignant'	1		1	'Inflammation'	2.15259e-21		1	'Malignant'	0.999945		1	'Malignant'	0.999369		1	'Malignant'	1
1	'Inflammation'	3.7024e-05		1	'Inflammation'	0.000144496		1	'Inflammation'	0.000945965		1	'Inflammation'	0.00198946		1	'Inflammation'	6.13785e-09		1	'Inflammation'	3.5281e-12		1	'Malignant'	0.999987		1	'Inflammation'	2.05845e-08
1	'Inflammation'	1.35183e-16		1	'Inflammation'	2.7013e-10		1	'Inflammation'	1.65689e-08		1	'Inflammation'	2.17906e-09		1	'Malignant'	1		1	'Malignant'	1		1	'Malignant'	1		1	'Inflammation'	5.71906e-11
1	'Malignant'	1		1	'Malignant'	0.999998		1	'Malignant'	0.999962		1	'Inflammation'	2.22475e-10		1	'Malignant'	0.997654		1	'Inflammation'	0.000435291		1	'Malignant'	0.999999		1	'Inflammation'	7.15705e-10
1	'Malignant'	1		1	'Malignant'	1		1	'Malignant'	1		1	'Inflammation'	2.94417e-09		1	'Malignant'	0.664562		1	'Inflammation'	1.89268e-10		1	'Malignant'	0.999943		1	'Inflammation'	1.20742e-08
1	'Malignant'	1		1	'Malignant'	1		1	'Malignant'	0.999999		1	'Inflammation'	4.09523e-05		1	'Inflammation'	3.70215e-32		1	'Inflammation'	2.95001e-08		1	'Malignant'	0.966936		1	'Inflammation'	6.78513e-07
1	'Inflammation'	4.82317e-06		1	'Inflammation'	0.00243642		1	'Inflammation'	0.0140198		1	'Malignant'	0.998965		1	'Malignant'	0.999995		1	'Inflammation'	1.68513e-07		1	'Malignant'	1		1	'Malignant'	0.999994
1	'Inflammation'	8.51472e-11		1	'Inflammation'	6.76221e-08		1	'Inflammation'	1.38997e-09		1	'Inflammation'	1.62645e-05		1	'Malignant'	1		1	'Malignant'	0.337048		1	'Malignant'	0.999996		1	'Inflammation'	5.12615e-07
1	'Malignant'	1		1	'Malignant'	1		1	'Malignant'	1		1	'Inflammation'	1.60315e-12		1	'Malignant'	0.999686		1	'Inflammation'	0.0365146		1	'Malignant'	0.995317		1	'Inflammation'	3.36975e-08
1	'Malignant'	0.999994		1	'Malignant'	0.870844		1	'Malignant'	1		1	'Inflammation'	0.000491438		1	'Inflammation'	1.28461e-12		1	'Inflammation'	1.33523e-12		1	'Malignant'	0.999999		1	'Inflammation'	3.73104e-05
1	'Malignant'	0.999513		1	'Malignant'	1		1	'Malignant'	1		1	'Inflammation'	0.000958511		1	'Malignant'	0.999997		1	'Malignant'	0.999987		1	'Inflammation'	0.0297599		1	'Inflammation'	3.84499e-05
1	'Malignant'	1		1	'Malignant'	1		1	'Malignant'	0.999999		1	'Malignant'	1		1	'Malignant'	0.999999		1	'Inflammation'	0.0324357		1	'Malignant'	1		1	'Malignant'	1
1	'Malignant'	0.99151		1	'Malignant'	0.22		1	'Malignant'	0.503087		1	'Inflammation'	5.28365e-10		1	'Malignant'	1		1	'Inflammation'	0.873923		1	'Inflammation'	1.96606e-06		1	'Inflammation'	8.87997e-10
1	'Inflammation'	5.55071e-12		1	'Inflammation'	1.05452e-14		1	'Inflammation'	3.58007e-16		1	'Malignant'	0.999964		1	'Inflammation'	1.21747e-05		1	'Inflammation'	0.966546		1	'Malignant'	0.97156		1	'Malignant'	0.999993
1	'Inflammation'	0.000406461		1	'Inflammation'	2.87299e-09		1	'Inflammation'	2.51124e-07		1	'Malignant'	0.999951		1	'Inflammation'	8.44558e-14		1	'Malignant'	0.999869		1	'Malignant'	1		1	'Malignant'	0.994188
1	'Inflammation'	6.46176e-17		1	'Inflammation'	1.87085e-10		1	'Inflammation'	8.29553e-11		1	'Inflammation'	8.58022e-08		1	'Malignant'	1		1	'Malignant'	1		1	'Inflammation'	5.26369e-05		1	'Inflammation'	6.75756e-08
1	'Malignant'	1		1	'Malignant'	1		1	'Malignant'	1		1	'Malignant'	1		1	'Inflammation'	3.47984e-13		1	'Malignant'	0.999998		1	'Malignant'	0.999971		1	'Malignant'	1
1	'Inflammation'	0.976226		1	'Inflammation'	0.14812		1	'Inflammation'	0.0216966		1	'Malignant'	0.999785		1	'Malignant'	0.646127		1	'Malignant'	0.0863474		1	'Inflammation'	2.27501e-05		1	'Malignant'	0.999862
1	'Malignant'	1		1	'Malignant'	1		1	'Malignant'	1		1	'Malignant'	1		1	'Malignant'	0.999836		1	'Malignant'	1		1	'Malignant'	0.999422		1	'Malignant'	1
1	'Malignant'	1		1	'Malignant'	0.999998		1	'Malignant'	0.999822		1	'Inflammation'	0.377316		1	'Malignant'	0.457849		1	'Inflammation'	1.45889e-06		1	'Malignant'	0.906804		1	'Inflammation'	0.13583
1	'Inflammation'	2.18058e-05		1	'Inflammation'	5.66376e-06		1	'Inflammation'	7.62015e-08		1	'Inflammation'	0.00259027		1	'Inflammation'	0.0851598		1	'Malignant'	1		1	'Inflammation'	3.74802e-08		1	'Inflammation'	1.10092e-07
1	'Malignant'	0.999998		1	'Malignant'	1		1	'Malignant'	0.999999		1	'Malignant'	1		1	'Inflammation'	9.51862e-08		1	'Malignant'	0.997122		1	'Inflammation'	1.65007e-05		1	'Malignant'	1
1	'Inflammation'	0.000102887		1	'Inflammation'	0.0236267		1	'Inflammation'	0.535077		1	'Malignant'	1		1	'Inflammation'	1.72427e-10		1	'Malignant'	1		1	'Inflammation'	1.62069e-05		1	'Malignant'	1
1	'Inflammation'	7.30836e-20		1	'Inflammation'	5.46581e-07		1	'Inflammation'	1.4774e-12		1	'Malignant'	0.999666		1	'Inflammation'	7.62458e-07		1	'Malignant'	1		1	'Inflammation'	0.00679914		1	'Malignant'	1
1	'Malignant'	1		1	'Malignant'	1		1	'Malignant'	0.997203		1	'Malignant'	1		1	'Malignant'	0.139922		1	'Inflammation'	6.73767e-09		1	'Inflammation'	4.71488e-08		1	'Malignant'	1
1	'Inflammation'	5.79203e-34		1	'Inflammation'	2.66756e-12		1	'Inflammation'	5.34865e-11		1	'Inflammation'	9.67283e-07		1	'Inflammation'	1.17792e-17		1	'Inflammation'	6.05993e-11		1	'Inflammation'	2.26116e-08		1	'Inflammation'	5.74558e-09
1	'Inflammation'	0.000166236		1	'Inflammation'	4.55893e-07		1	'Inflammation'	0.000186806		1	'Inflammation'	9.05997e-06		1	'Malignant'	0.999999		1	'Inflammation'	1.39128e-14		1	'Inflammation'	3.65527e-05		1	'Inflammation'	1.74568e-06
1	'Malignant'	0.999983		1	'Malignant'	1		1	'Malignant'	1		1	'Inflammation'	4.31294e-09		1	'Inflammation'	5.49958e-07		1	'Inflammation'	4.92067e-08		1	'Inflammation'	3.79315e-06		1	'Inflammation'	5.26394e-08
1	'Inflammation'	1.35865e-12		1	'Inflammation'	7.16885e-06		1	'Inflammation'	4.67697e-17		1	'Inflammation'	3.57913e-05		1	'Malignant'	1		1	'Malignant'	0.400638		1	'Inflammation'	1.26661e-09		1	'Inflammation'	3.65518e-07
1	'Inflammation'	1.60472e-19		1	'Inflammation'	1.25059e-10		1	'Inflammation'	8.41121e-10		1	'Malignant'	0.999998		1	'Malignant'	0.999999		1	'Malignant'	1		1	'Malignant'	1		1	'Malignant'	1
1	'Malignant'	1		1	'Malignant'	0.999828		1	'Malignant'	0.999658		1	'Inflammation'	4.51751e-09		1	'Inflammation'	1.93879e-18		1	'Inflammation'	6.93035e-06		1	'Inflammation'	8.91425e-11		1	'Inflammation'	2.50084e-08
1	'Inflammation'	4.96525e-07		1	'Inflammation'	2.90207e-06		1	'Inflammation'	0.000579938		1	'Inflammation'	4.79749e-05		1	'Inflammation'	4.93345e-09		1	'Inflammation'	4.72361e-10		1	'Malignant'	1		1	'Inflammation'	1.17111e-07
1	'Inflammation'	0.000137156		1	'Inflammation'	0.000270718		1	'Inflammation'	0.12509		1	'Malignant'	1		1	'Malignant'	1		1	'Inflammation'	5.81422e-10		1	'Inflammation'	9.55019e-07		1	'Malignant'	1
1	'Malignant'	1		1	'Malignant'	1		1	'Malignant'	1		1	'Malignant'	1		1	'Malignant'	1		1	'Malignant'	0.999904		1	'Malignant'	0.999666		1	'Malignant'	0.999999
1	'Malignant'	0.998237		1	'Malignant'	0.999942		1	'Malignant'	0.999984		1	'Malignant'	0.277514		1	'Malignant'	1		1	'Malignant'	1		1	'Malignant'	1		1	'Malignant'	0.950558
1	'Malignant'	0.999124		1	'Malignant'	0.981346		1	'Malignant'	0.994166		1	'Inflammation'	1.14861e-09		1	'Inflammation'	9.08154e-18		1	'Malignant'	0.999995		1	'Malignant'	0.991295		1	'Inflammation'	4.77841e-10
1	'Inflammation'	0.255972		1	'Inflammation'	0.000461392		1	'Inflammation'	2.89767e-05		1	'Inflammation'	1.59271e-05		1	'Inflammation'	0.0596047		1	'Inflammation'	0.999999		1	'Inflammation'	1.45929e-05		1	'Inflammation'	0.00101402
1	'Inflammation'	0.0543721		1	'Inflammation'	0.000312619		1	'Inflammation'	0.000513305		1	'Malignant'	0.997179		1	'Malignant'	1		1	'Malignant'	0.999062		1	'Malignant'	0.685521		1	'Malignant'	0.999987
1	'Malignant'	1		1	'Malignant'	1		1	'Malignant'	1		1	'Inflammation'	1.9072e-10		1	'Inflammation'	3.97209e-14		1	'Inflammation'	5.68103e-06		1	'Inflammation'	2.85408e-06		1	'Inflammation'	2.66623e-13
1	'Malignant'	0.998504		1	'Malignant'	0.999999		1	'Malignant'	0.999855		1	'Inflammation'	7.05227e-06		1	'Malignant'	1		1	'Malignant'	1		1	'Malignant'	1		1	'Inflammation'	2.13684e-07
1	'Malignant'	0.998979		1	'Malignant'	1		1	'Malignant'	1		1	'Inflammation'	6.00666e-10		1	'Malignant'	0.999997		1	'Inflammation'	0.00157128		1	'Inflammation'	0.0650704		1	'Inflammation'	2.32785e-06
1	'Malignant'	1		1	'Malignant'	1		1	'Malignant'	0.999964		1	'Inflammation'	6.79825e-12		1	'Malignant'	1		1	'Inflammation'	0.0194463		1	'Inflammation'	0.00105786		1	'Inflammation'	1.1212e-07
1	'Malignant'	1		1	'Malignant'	1		1	'Malignant'	0.998897		1	'Malignant'	0.999985		1	'Malignant'	0.999995		1	'Inflammation'	0.141417		1	'Inflammation'	1.27684e-09		1	'Malignant'	0.999992
1	'Inflammation'	0.996946		1	'Inflammation'	0.770685		1	'Inflammation'	0.0207609		1	'Inflammation'	3.52882e-06		1	'Malignant'	1		1	'Malignant'	1		1	'Malignant'	0.999992		1	'Inflammation'	9.69462e-05
1	'Inflammation'	0.0542341		1	'Inflammation'	0.00218788		1	'Inflammation'	0.000252383		1	'Inflammation'	1.73862e-06		1	'Malignant'	1		1	'Malignant'	0.996723		1	'Malignant'	0.999965		1	'Inflammation'	0.00708996
1	'Malignant'	1		1	'Malignant'	1		1	'Malignant'	1		1	'Inflammation'	0.000224998		1	'Inflammation'	5.82544e-13		1	'Inflammation'	0.0225828		1	'Inflammation'	0.0381825		1	'Inflammation'	7.36342e-08
1	'Inflammation'	0.000292825		1	'Inflammation'	0.000101758		1	'Inflammation'	3.37185e-05		1	'Inflammation'	0.000136391		1	'Malignant'	1		1	'Inflammation'	1.66166e-15		1	'Inflammation'	8.67912e-07		1	'Inflammation'	7.62125e-05
1	'Malignant'	0.999999		1	'Malignant'	0.158648		1	'Malignant'	0.380007		1	'Inflammation'	1.76564e-14		1	'Malignant'	0.999854		1	'Malignant'	0.999999		1	'Malignant'	0.997129		1	'Inflammation'	2.70692e-13
1	'Inflammation'	7.26778e-05		1	'Inflammation'	3.43167e-14		1	'Inflammation'	1.58712e-16		1	'Inflammation'	7.61055e-07		1	'Malignant'	0.999954		1	'Malignant'	0.999991		1	'Malignant'	0.999992		1	'Inflammation'	9.01877e-08
1	'Inflammation'	0.018313		1	'Inflammation'	7.87124e-05		1	'Inflammation'	1.50639e-05		1	'Inflammation'	1.14447e-05		1	'Malignant'	0.99934		1	'Inflammation'	1.35656e-06		1	'Inflammation'	0.034069		1	'Inflammation'	2.02588e-05
1	'Malignant'	1		1	'Malignant'	1		1	'Malignant'	0.999983		1	'Inflammation'	1.54992e-05		1	'Inflammation'	2.11903e-08		1	'Malignant'	0.999695		1	'Inflammation'	0.00011453		1	'Inflammation'	5.42039e-07
1	'Malignant'	0.999675		1	'Malignant'	1		1	'Malignant'	1		1	'Inflammation'	3.06364e-08		1	'Inflammation'	4.95457e-11		1	'Inflammation'	4.81397e-06		1	'Inflammation'	0.114214		1	'Inflammation'	1.42926e-09
1	'Malignant'	0.995583		1	'Malignant'	1		1	'Malignant'	0.999951		1	'Inflammation'	1.17395e-07		1	'Inflammation'	1.22179e-05		1	'Malignant'	0.983652		1	'Inflammation'	0.00899993		1	'Inflammation'	2.39353e-07
1	'Malignant'	1		1	'Malignant'	0.999998		1	'Malignant'	1		1	'Malignant'	1		1	'Inflammation'	2.22012e-08		1	'Inflammation'	2.66206e-08		1	'Malignant'	1		1	'Malignant'	1
1	'Malignant'	0.999992		1	'Malignant'	0.999955		1	'Malignant'	0.999981		1	'Malignant'	0.9991		1	'Inflammation'	5.59721e-28		1	'Malignant'	1		1	'Malignant'	1		1	'Malignant'	0.964411
1	'Inflammation'	1.07871e-06		1	'Inflammation'	0.00260834		1	'Inflammation'	7.32395e-05		1	'Inflammation'	3.36263e-11		1	'Inflammation'	4.82154e-05		1	'Inflammation'	0.896233		1	'Malignant'	0.999986		1	'Inflammation'	7.07736e-08
1	'Malignant'	0.984931		1	'Malignant'	0.99051		1	'Malignant'	0.927933		1	'Inflammation'	1.63646e-09		1	'Malignant'	0.999837		1	'Malignant'	0.924025		1	'Inflammation'	0.537752		1	'Inflammation'	4.44518e-06
1	'Inflammation'	3.45077e-11		1	'Inflammation'	3.61452e-13		1	'Inflammation'	4.96703e-07		1	'Inflammation'	4.08353e-05		1	'Inflammation'	4.89448e-21		1	'Inflammation'	2.66647e-05		1	'Inflammation'	0.701531		1	'Inflammation'	9.18617e-07
1	'Inflammation'	3.53846e-06		1	'Inflammation'	3.26571e-07		1	'Inflammation'	1.59445e-06		1	'Inflammation'	8.53913e-11		1	'Inflammation'	3.26572e-19		1	'Malignant'	0.993511		1	'Inflammation'	1.95048e-07		1	'Inflammation'	4.51624e-12
1	'Malignant'	0.999311		1	'Malignant'	1		1	'Malignant'	0.99995		1	'Inflammation'	3.9596e-07		1	'Malignant'	1		1	'Inflammation'	6.2764e-13		1	'Malignant'	0.999992		1	'Inflammation'	7.6924e-09
1	'Malignant'	0.999987		1	'Malignant'	1		1	'Malignant'	1		1	'Inflammation'	2.05068e-07		1	'Malignant'	0.989947		1	'Inflammation'	0.0417773		1	'Malignant'	0.999972		1	'Inflammation'	5.78393e-08
1	'Inflammation'	0.000119557		1	'Inflammation'	0.000116267		1	'Inflammation'	5.32335e-05		1	'Inflammation'	0.00677313		1	'Malignant'	0.999959		1	'Inflammation'	0.00137865		1	'Inflammation'	0.000418332		1	'Inflammation'	0.00206982
1	'Inflammation'	0.00118633		1	'Inflammation'	0.055075		1	'Inflammation'	0.2897		1	'Malignant'	0.999999		1	'Malignant'	1		1	'Malignant'	0.85669		1	'Inflammation'	0.000109844		1	'Malignant'	1
1	'Inflammation'	9.44099e-05		1	'Inflammation'	2.55575e-07		1	'Inflammation'	3.15096e-12		1	'Inflammation'	3.27797e-06		1	'Inflammation'	3.37067e-12		1	'Inflammation'	0.000270017		1	'Malignant'	1		1	'Inflammation'	1.20967e-05
1	'Inflammation'	0.73678		1	'Inflammation'	0.0040541		1	'Inflammation'	0.000274157		1	'Inflammation'	3.11551e-07		1	'Inflammation'	0.00500587		1	'Inflammation'	3.10741e-08		1	'Inflammation'	7.55084e-13		1	'Inflammation'	5.66918e-07
1	'Inflammation'	1.387e-14		1	'Inflammation'	1.16799e-09		1	'Inflammation'	8.65134e-06		1	'Inflammation'	7.90424e-09		1	'Inflammation'	3.30246e-06		1	'Inflammation'	1.20846e-13		1	'Inflammation'	0.0165039		1	'Inflammation'	1.1766e-10
1	'Inflammation'	1.75651e-16		1	'Inflammation'	9.53948e-09		1	'Inflammation'	1.17399e-12		1	'Malignant'	1		1	'Inflammation'	0.694026		1	'Malignant'	0.999985		1	'Malignant'	0.999963		1	'Malignant'	1
1	'Malignant'	1		1	'Malignant'	1		1	'Malignant'	0.999979		1	'Inflammation'	0.937618		1	'Malignant'	1		1	'Malignant'	1		1	'Inflammation'	3.26713e-05		1	'Inflammation'	0.189849
1	'Inflammation'	0.000494586		1	'Inflammation'	1.26018e-08		1	'Inflammation'	1.70492e-06		1	'Inflammation'	2.55847e-09		1	'Inflammation'	1.24151e-15		1	'Inflammation'	0.000404034		1	'Inflammation'	0.0851236		1	'Inflammation'	3.9512e-07
1	'Malignant'	0.930832		1	'Malignant'	0.977719		1	'Malignant'	0.731029		1	'Malignant'	0.999976		1	'Malignant'	0.999998		1	'Inflammation'	3.7804e-12		1	'Malignant'	0.999994		1	'Malignant'	0.999998
1	'Inflammation'	0.000629519		1	'Inflammation'	6.01745e-08		1	'Inflammation'	5.31578e-05		1	'Inflammation'	1.79906e-05		1	'Inflammation'	2.15982e-07		1	'Malignant'	1		1	'Inflammation'	0.592163		1	'Inflammation'	1.09619e-05
1	'Inflammation'	1.28948e-11		1	'Inflammation'	2.75224e-17		1	'Inflammation'	2.12699e-17		1	'Malignant'	1		1	'Inflammation'	4.64311e-06		1	'Inflammation'	0.00747352		1	'Inflammation'	3.33993e-06		1	'Malignant'	0.999999
1	'Malignant'	1		1	'Malignant'	1		1	'Malignant'	1		1	'Malignant'	0.999994		1	'Inflammation'	2.83427e-06		1	'Inflammation'	1.58715e-05		1	'Malignant'	0.999177		1	'Malignant'	0.999994
1	'Malignant'	0.999712		1	'Malignant'	0.993244		1	'Malignant'	0.981424		1	'Malignant'	1		1	'Malignant'	1		1	'Inflammation'	3.86763e-09		1	'Inflammation'	0.581266		1	'Malignant'	1
1	'Inflammation'	1.55204e-07		1	'Inflammation'	4.0689e-05		1	'Inflammation'	2.15192e-05		1	'Malignant'	0.982026		1	'Malignant'	1		1	'Malignant'	1		1	'Inflammation'	0.000126779		1	'Malignant'	0.772792
1	'Malignant'	1		1	'Malignant'	1		1	'Malignant'	1		1	'Malignant'	1		1	'Malignant'	0.990592		1	'Inflammation'	5.01416e-08		1	'Inflammation'	7.01453e-09		1	'Malignant'	1
1	'Malignant'	0.999998		1	'Malignant'	1		1	'Malignant'	1		1	'Malignant'	0.999989		1	'Malignant'	0.999993		1	'Malignant'	0.999993		1	'Inflammation'	1.58274e-07		1	'Malignant'	0.999982
1	'Inflammation'	7.06177e-23		1	'Inflammation'	9.51474e-11		1	'Inflammation'	7.07597e-09		1	'Inflammation'	3.50356e-09		1	'Malignant'	0.999997		1	'Inflammation'	2.4459e-06		1	'Malignant'	0.999267		1	'Inflammation'	2.26587e-08
1	'Malignant'	1		1	'Malignant'	1		1	'Malignant'	1		1	'Inflammation'	1.28355e-06		1	'Malignant'	0.99892		1	'Inflammation'	0.00186778		1	'Malignant'	1		1	'Inflammation'	4.78213e-05
1	'Malignant'	0.999283		1	'Malignant'	0.999843		1	'Malignant'	0.987705		1	'Inflammation'	9.32543e-07		1	'Malignant'	0.999998		1	'Inflammation'	6.56787e-09		1	'Inflammation'	4.73258e-05		1	'Inflammation'	1.0002e-08
1	'Inflammation'	1.08532e-17		1	'Inflammation'	6.68739e-12		1	'Inflammation'	1.05774e-07		1	'Malignant'	0.99943		1	'Malignant'	0.999996		1	'Inflammation'	6.13759e-08		1	'Inflammation'	1.83464e-07		1	'Malignant'	0.999982
1	'Inflammation'	1.73856e-06		1	'Inflammation'	0.00128702		1	'Inflammation'	0.00215181		1	'Malignant'	1		1	'Malignant'	1		1	'Malignant'	2.23088e-06		1	'Inflammation'	0.560582		1	'Malignant'	1
1	'Malignant'	1		1	'Malignant'	0.999963		1	'Malignant'	0.999732		1	'Inflammation'	1.14429e-05		1	'Inflammation'	1.04907e-11		1	'Malignant'	1		1	'Malignant'	1		1	'Inflammation'	0.000133302
1	'Inflammation'	0.000303787		1	'Inflammation'	2.09877e-05		1	'Inflammation'	3.95578e-05		1	'Malignant'	0.791753		1	'Inflammation'	1.33688e-05		1	'Inflammation'	5.29673e-05		1	'Inflammation'	9.93775e-08		1	'Malignant'	0.0286142
1	'Malignant'	1		1	'Malignant'	1		1	'Malignant'	1		1	'Inflammation'	2.82289e-05		1	'Malignant'	0.998024		1	'Inflammation'	7.6306e-13		1	'Malignant'	0.999533		1	'Inflammation'	1.05676e-07
1	'Inflammation'	4.26672e-05		1	'Inflammation'	5.41003e-06		1	'Inflammation'	6.69254e-06		1	'Malignant'	1		1	'Malignant'	1		1	'Inflammation'	1.15066e-05		1	'Malignant'	1		1	'Malignant'	1
1	'Malignant'	1		1	'Malignant'	1		1	'Malignant'	1		1	'Malignant'	0.997421		1	'Malignant'	0.999997		1	'Malignant'	0.999683		1	'Malignant'	0.999196		1	'Malignant'	0.999957
1	'Malignant'	1		1	'Malignant'	1		1	'Malignant'	1		1	'Malignant'	0.999992		1	'Inflammation'	2.9991e-08		1	'Inflammation'	1.71029e-09		1	'Inflammation'	0.0356057		1	'Malignant'	1
1	'Malignant'	0.999999		1	'Malignant'	1		1	'Malignant'	1		1	'Inflammation'	0.000148835		1	'Malignant'	0.999987		1	'Inflammation'	3.03461e-10		1	'Malignant'	0.880633		1	'Inflammation'	1.71279e-05
1	'Malignant'	0.99085		1	'Malignant'	0.998953		1	'Malignant'	0.475848		1	'Inflammation'	6.51959e-12		1	'Inflammation'	0		1	'Inflammation'	0.00126064		1	'Malignant'	0.999995		1	'Inflammation'	7.46007e-08
1	'Inflammation'	3.21219e-12		1	'Inflammation'	4.1957e-11		1	'Inflammation'	2.55068e-20		1	'Inflammation'	9.26208e-07		1	'Inflammation'	0.179795		1	'Malignant'	0.999987		1	'Inflammation'	0.0956116		1	'Inflammation'	2.04617e-08
1	'Malignant'	1		1	'Malignant'	1		1	'Malignant'	0.999999		1	'Inflammation'	0.00788101		1	'Malignant'	1		1	'Inflammation'	1.99456e-15		1	'Inflammation'	0.0314714		1	'Inflammation'	0.0140255
1	'Malignant'	0.999965		1	'Malignant'	0.896393		1	'Malignant'	0.912634		1	'Malignant'	1		1	'Malignant'	0.999476		1	'Inflammation'	1.61493e-07		1	'Inflammation'	2.05315e-06		1	'Malignant'	1
1	'Inflammation'	1.71318e-08		1	'Inflammation'	6.62434e-14		1	'Inflammation'	6.10501e-14		1	'Inflammation'	0.000117881		1	'Malignant'	1		1	'Malignant'	0.0471923		1	'Malignant'	0.999584		1	'Inflammation'	1.68797e-05
1	'Inflammation'	3.68176e-06		1	'Inflammation'	2.69015e-09		1	'Inflammation'	1.15188e-06		1	'Inflammation'	5.48523e-06		1	'Malignant'	0.999999		1	'Malignant'	0.986529		1	'Malignant'	0.999883		1	'Inflammation'	0.00312758
1	'Malignant'	0.999999		1	'Malignant'	0.99998		1	'Malignant'	0.999462		1	'Malignant'	1		1	'Malignant'	1		1	'Inflammation'	9.24594e-11		1	'Inflammation'	2.60962e-06		1	'Malignant'	1
1	'Malignant'	1		1	'Malignant'	1		1	'Malignant'	0.999999		1	'Inflammation'	0.503072		1	'Inflammation'	0.000149718		1	'Malignant'	0.998746		1	'Malignant'	0.912068		1	'Inflammation'	2.28041e-05
1	'Malignant'	0.999969		1	'Malignant'	0.999999		1	'Malignant'	1		1	'Inflammation'	2.15792e-06		1	'Malignant'	1		1	'Malignant'	1		1	'Malignant'	0.999994		1	'Inflammation'	3.25286e-05
1	'Inflammation'	2.24996e-05		1	'Inflammation'	0.0571251		1	'Inflammation'	0.0112565		1	'Malignant'	1		1	'Inflammation'	1.51846e-13		1	'Malignant'	1		1	'Malignant'	1		1	'Malignant'	1
1	'Malignant'	0.999893		1	'Malignant'	1		1	'Malignant'	0.999999		1	'Inflammation'	0.00541997		1	'Inflammation'	1.2508e-25		1	'Inflammation'	0.00337477		1	'Inflammation'	0.872786		1	'Inflammation'	1.97367e-06
1	'Malignant'	0.999996		1	'Malignant'	0.99997		1	'Malignant'	0.999881		1	'Inflammation'	6.08939e-10		1	'Inflammation'	0.451729		1	'Malignant'	0.999972		1	'Malignant'	0.999889		1	'Inflammation'	4.53885e-10
1	'Malignant'	0.998664		1	'Malignant'	0.999378		1	'Malignant'	0.999984		1	'Inflammation'	6.35403e-09		1	'Inflammation'	6.87505e-36		1	'Inflammation'	0.000419788		1	'Malignant'	0.986985		1	'Inflammation'	1.30203e-06
1	'Inflammation'	5.47966e-09		1	'Inflammation'	7.08636e-06		1	'Inflammation'	0.000508286		1	'Malignant'	1		1	'Inflammation'	0.000110569		1	'Inflammation'	4.51685e-17		1	'Inflammation'	6.61576e-05		1	'Malignant'	1
1	'Malignant'	1		1	'Malignant'	1		1	'Malignant'	1		1	'Inflammation'	4.44513e-10		1	'Inflammation'	1.18539e-24		1	'Inflammation'	1.85702e-12		1	'Malignant'	0.997539		1	'Inflammation'	1.35119e-13
1	'Inflammation'	0.00682948		1	'Inflammation'	6.65077e-07		1	'Inflammation'	2.03609e-06		1	'Malignant'	0.999762		1	'Inflammation'	4.43461e-16		1	'Inflammation'	1.09514e-17		1	'Inflammation'	0.195301		1	'Malignant'	0.999405
1	'Malignant'	1		1	'Malignant'	0.999994		1	'Malignant'	0.99943		1	'Inflammation'	0.000838591		1	'Inflammation'	1.349e-17		1	'Malignant'	1		1	'Inflammation'	0.24184		1	'Inflammation'	4.22488e-06
1	'Malignant'	0.380419		1	'Malignant'	0.0247257		1	'Malignant'	0.747403		1	'Malignant'	0.999999		1	'Inflammation'	0.000874558		1	'Inflammation'	2.06542e-10		1	'Malignant'	0.999993		1	'Malignant'	1
1	'Malignant'	1		1	'Malignant'	1		1	'Malignant'	1		1	'Malignant'	1		1	'Inflammation'	6.65214e-15		1	'Inflammation'	0.00162627		1	'Inflammation'	3.26283e-09		1	'Malignant'	1
1	'Inflammation'	2.67544e-16		1	'Inflammation'	4.70963e-11		1	'Inflammation'	1.55153e-08		1	'Inflammation'	2.74406e-10		1	'Inflammation'	0.298248		1	'Malignant'	0.767729		1	'Malignant'	0.776104		1	'Inflammation'	7.63579e-11
1	'Malignant'	0.999999		1	'Malignant'	0.999847		1	'Malignant'	0.995727		1	'Inflammation'	5.26787e-08		1	'Malignant'	1		1	'Inflammation'	3.44093e-07		1	'Inflammation'	0.579615		1	'Inflammation'	2.20442e-08
1	'Inflammation'	0.000468657		1	'Inflammation'	0.000249291		1	'Inflammation'	0.00985671		1	'Malignant'	0.999999		1	'Inflammation'	3.22806e-09		1	'Malignant'	0.992282		1	'Malignant'	0.999991		1	'Malignant'	1
1	'Inflammation'	7.67131e-13		1	'Inflammation'	1.8297e-12		1	'Inflammation'	0.00599703		1	'Inflammation'	0.00038941		1	'Inflammation'	1.19023e-05		1	'Inflammation'	3.35386e-16		1	'Malignant'	1		1	'Inflammation'	0.12036
1	'Inflammation'	1.17916e-33		1	'Inflammation'	1.33918e-12		1	'Inflammation'	1.13623e-10		1	'Malignant'	0.99981		1	'Inflammation'	7.08597e-08		1	'Inflammation'	3.5221e-09		1	'Malignant'	0.999986		1	'Malignant'	0.999997
1	'Malignant'	0.999997		1	'Malignant'	0.999989		1	'Malignant'	0.999855		1	'Inflammation'	1.78099e-05		1	'Malignant'	0.99966		1	'Inflammation'	0.0878492		1	'Malignant'	1		1	'Inflammation'	3.10242e-05
1	'Malignant'	0.998336		1	'Malignant'	1		1	'Malignant'	0.999992		1	'Malignant'	0.999998		1	'Malignant'	0.999834		1	'Inflammation'	1.28517e-15		1	'Malignant'	0.999999		1	'Malignant'	0.999998
1	'Inflammation'	5.70917e-08		1	'Inflammation'	1.49415e-06		1	'Inflammation'	8.51212e-08		1	'Inflammation'	6.40106e-07		1	'Malignant'	1		1	'Inflammation'	1.44085e-12		1	'Malignant'	0.999979		1	'Inflammation'	3.22117e-10
1	'Malignant'	1		1	'Malignant'	1		1	'Malignant'	1		1	'Malignant'	0.999999		1	'Inflammation'	7.26932e-06		1	'Malignant'	0.00776829		1	'Inflammation'	0.019946		1	'Malignant'	1
1	'Malignant'	0.999967		1	'Malignant'	0.0146747		1	'Malignant'	0.962398		1	'Inflammation'	1.26451e-08		1	'Inflammation'	8.93204e-13		1	'Inflammation'	0.999654		1	'Inflammation'	1.44375e-06		1	'Inflammation'	9.22924e-07
1	'Inflammation'	1.0047e-06		1	'Inflammation'	1.47962e-08		1	'Inflammation'	2.48074e-07		1	'Malignant'	1		1	'Malignant'	1		1	'Inflammation'	3.9637e-06		1	'Malignant'	1		1	'Malignant'	1
1	'Inflammation'	7.21301e-10		1	'Inflammation'	1.14589e-13		1	'Inflammation'	3.82431e-13		1	'Inflammation'	1.40858e-09		1	'Malignant'	0.999426		1	'Inflammation'	4.86369e-09		1	'Malignant'	0.543462		1	'Inflammation'	1.43438e-08
1	'Inflammation'	0.00014518		1	'Inflammation'	0.0116803		1	'Inflammation'	0.000132761		1	'Malignant'	1		1	'Malignant'	1		1	'Malignant'	0.0675424		1	'Malignant'	1		1	'Malignant'	1
1	'Inflammation'	0.0948936		1	'Inflammation'	0.0254584		1	'Inflammation'	0.00172872		1	'Malignant'	0.999998		1	'Inflammation'	0.998674		1	'Inflammation'	0.00042655		1	'Inflammation'	0.653021		1	'Malignant'	1
1	'Malignant'	1		1	'Malignant'	1		1	'Malignant'	0.999796		1	'Inflammation'	3.56767e-09		1	'Malignant'	0.999981		1	'Inflammation'	3.89544e-06		1	'Malignant'	0.571544		1	'Inflammation'	6.41284e-09
1	'Inflammation'	1.97494e-21		1	'Inflammation'	9.0639e-07		1	'Inflammation'	5.75111e-12		1	'Inflammation'	0.000928056		1	'Inflammation'	2.81786e-19		1	'Malignant'	0.999912		1	'Malignant'	0.992719		1	'Inflammation'	3.68327e-05
1	'Inflammation'	7.08874e-07		1	'Inflammation'	3.47757e-08		1	'Inflammation'	5.06275e-12		1	'Malignant'	1		1	'Inflammation'	0.000518833		1	'Inflammation'	1.86301e-08		1	'Malignant'	1		1	'Malignant'	1
1	'Malignant'	0.999995		1	'Malignant'	0.693564		1	'Malignant'	0.933431		1	'Malignant'	1		1	'Malignant'	0.999993		1	'Inflammation'	3.98782e-12		1	'Malignant'	0.999608		1	'Malignant'	0.999999
1	'Malignant'	1		1	'Malignant'	1		1	'Malignant'	0.999998		1	'Malignant'	0.999999		1	'Inflammation'	3.06581e-06		1	'Inflammation'	9.07583e-17		1	'Inflammation'	0.000449272		1	'Malignant'	0.999981
1	'Inflammation'	4.4891e-08		1	'Inflammation'	5.52488e-11		1	'Inflammation'	5.40857e-13		1	'Inflammation'	1.15701e-05		1	'Malignant'	0.999989		1	'Malignant'	0.999995		1	'Inflammation'	1.7809e-06		1	'Inflammation'	7.98504e-05
1	'Malignant'	1		1	'Malignant'	1		1	'Malignant'	1		1	'Inflammation'	0.0498523		1	'Malignant'	0.999993		1	'Malignant'	0.99989		1	'Malignant'	0.479996		1	'Inflammation'	0.0205918
1	'Malignant'	1		1	'Malignant'	1		1	'Malignant'	0.999995		1	'Inflammation'	6.7783e-08		1	'Malignant'	1		1	'Inflammation'	1.51573e-10		1	'Inflammation'	0.0660408		1	'Inflammation'	8.0596e-09
1	'Inflammation'	3.40894e-09		1	'Inflammation'	5.02977e-08		1	'Inflammation'	0.0152113		1	'Inflammation'	2.62221e-06		1	'Inflammation'	1.23796e-05		1	'Inflammation'	4.62899e-08		1	'Inflammation'	5.87406e-09		1	'Inflammation'	4.66251e-09
1	'Malignant'	0.994783		1	'Malignant'	0.999995		1	'Malignant'	0.995516		1	'Malignant'	0.926808		1	'Malignant'	1		1	'Inflammation'	1.29677e-09		1	'Malignant'	0.999992		1	'Malignant'	0.973456
1	'Inflammation'	1.5941e-05		1	'Inflammation'	1.75003e-09		1	'Inflammation'	5.68786e-06		1	'Malignant'	0.998157		1	'Inflammation'	0.00067505		1	'Malignant'	0.999907		1	'Malignant'	0.999983		1	'Malignant'	1
1	'Inflammation'	9.11695e-07		1	'Inflammation'	1.65806e-08		1	'Inflammation'	1.15248e-08		1	'Malignant'	0.999998		1	'Malignant'	0.00221906		1	'Inflammation'	3.32719e-15		1	'Inflammation'	0.00897114		1	'Malignant'	0.999999
1	'Inflammation'	0.735941		1	'Inflammation'	0.000483824		1	'Inflammation'	0.00855255		1	'Malignant'	0.999998		1	'Malignant'	1		1	'Inflammation'	1.38716e-13		1	'Inflammation'	2.55042e-08		1	'Malignant'	1
1	'Inflammation'	1.9692e-09		1	'Inflammation'	4.57761e-09		1	'Inflammation'	4.16321e-06		1	'Malignant'	0.0109413		1	'Malignant'	1		1	'Malignant'	0.999993		1	'Malignant'	1		1	'Malignant'	0.085113
1	'Malignant'	1		1	'Malignant'	1		1	'Malignant'	1		1	'Malignant'	0.999917		1	'Inflammation'	0.0422203		1	'Inflammation'	0.000381417		1	'Inflammation'	0.00131659		1	'Malignant'	0.999988
1	'Malignant'	0.994709		1	'Malignant'	0.999933		1	'Malignant'	0.990584		1	'Inflammation'	1.27568e-05		1	'Inflammation'	8.57186e-09		1	'Inflammation'	0.0791753		1	'Inflammation'	3.62939e-06		1	'Inflammation'	6.14342e-07
1	'Inflammation'	2.39481e-06		1	'Inflammation'	4.76645e-08		1	'Inflammation'	2.63253e-07		1	'Inflammation'	1.86239e-06		1	'Malignant'	1		1	'Malignant'	0.999884		1	'Malignant'	0.7744		1	'Inflammation'	9.296e-10
1	'Malignant'	1		1	'Malignant'	1		1	'Malignant'	0.986499		1	'Malignant'	0.964266		1	'Malignant'	0.999999		1	'Malignant'	1		1	'Malignant'	0.999815		1	'Malignant'	0.989738
1	'Malignant'	1		1	'Malignant'	1		1	'Malignant'	1		1	'Inflammation'	0.163931		1	'Malignant'	1		1	'Inflammation'	1.04238e-12		1	'Malignant'	0.998603		1	'Inflammation'	0.0257827
1	'Inflammation'	4.93586e-12		1	'Inflammation'	7.60381e-08		1	'Inflammation'	2.66961e-05		1	'Malignant'	0.999998		1	'Inflammation'	3.14861e-12		1	'Inflammation'	0.000387984		1	'Malignant'	1		1	'Malignant'	0.999999
1	'Malignant'	0.999999		1	'Malignant'	0.999972		1	'Malignant'	0.999231		1	'Malignant'	1		1	'Inflammation'	1.26675e-08		1	'Inflammation'	1.17953e-13		1	'Malignant'	0.99891		1	'Malignant'	0.999999
1	'Inflammation'	0.0001648		1	'Inflammation'	0.000120785		1	'Inflammation'	0.00795471		1	'Malignant'	1		1	'Inflammation'	0.00167543		1	'Inflammation'	9.15329e-11		1	'Malignant'	0.999317		1	'Malignant'	1
1	'Malignant'	1		1	'Malignant'	1		1	'Malignant'	0.999999		1	'Inflammation'	0.00494354		1	'Inflammation'	5.14524e-08		1	'Malignant'	0.999991		1	'Inflammation'	0.128629		1	'Inflammation'	1.63302e-05
1	'Malignant'	0.997854		1	'Malignant'	0.999986		1	'Malignant'	0.999995		1	'Malignant'	0.977278		1	'Inflammation'	2.1591e-09		1	'Malignant'	0.999997		1	'Inflammation'	4.09525e-08		1	'Malignant'	0.999968
1	'Inflammation'	0.372059		1	'Inflammation'	7.82124e-07		1	'Inflammation'	0.000222377		1	'Malignant'	0.999953		1	'Malignant'	1		1	'Malignant'	0.999884		1	'Inflammation'	2.55008e-06		1	'Malignant'	0.999982
1	'Inflammation'	0.00367273		1	'Inflammation'	0.000323134		1	'Inflammation'	0.000376539		1	'Inflammation'	0.000176212		1	'Malignant'	0.970226		1	'Malignant'	1		1	'Inflammation'	1.14412e-10		1	'Inflammation'	0.00123828
1	'Malignant'	0.99786		1	'Malignant'	0.998477		1	'Malignant'	0.999999		1	'Malignant'	1		1	'Malignant'	0.99226		1	'Malignant'	0.702204		1	'Malignant'	0.35799		1	'Malignant'	1
1	'Inflammation'	1.13164e-08		1	'Inflammation'	7.70015e-08		1	'Inflammation'	1.5704e-13		1	'Malignant'	1		1	'Inflammation'	9.15966e-09		1	'Inflammation'	6.06858e-06		1	'Malignant'	0.998748		1	'Malignant'	1
1	'Malignant'	0.999995		1	'Malignant'	1		1	'Malignant'	1		1	'Inflammation'	6.41126e-09		1	'Malignant'	1		1	'Malignant'	1		1	'Inflammation'	1.43156e-05		1	'Inflammation'	6.75689e-10
1	'Malignant'	1		1	'Malignant'	1		1	'Malignant'	0.999978		1	'Malignant'	0.829189		1	'Malignant'	0.992673		1	'Malignant'	0.99965		1	'Malignant'	0.357063		1	'Malignant'	0.956077
1	'Malignant'	0.999992		1	'Malignant'	1		1	'Malignant'	1		1	'Inflammation'	6.27059e-07		1	'Inflammation'	0.00186551		1	'Inflammation'	4.5364e-06		1	'Malignant'	0.988689		1	'Inflammation'	2.50683e-10
1	'Malignant'	0.999807		1	'Malignant'	1		1	'Malignant'	0.999665		1	'Malignant'	0.999989		1	'Malignant'	1		1	'Malignant'	0.999985		1	'Malignant'	0.98665		1	'Malignant'	1
1	'Inflammation'	0.0239908		1	'Inflammation'	0.0690842		1	'Inflammation'	3.5e-06		1	'Inflammation'	1.0624e-06		1	'Malignant'	1		1	'Inflammation'	9.30962e-16		1	'Inflammation'	0.000634412		1	'Inflammation'	1.06184e-09
1	'Malignant'	1		1	'Malignant'	1		1	'Malignant'	0.999999		1	'Inflammation'	0.0129926		1	'Malignant'	1		1	'Inflammation'	1.8899e-06		1	'Malignant'	0.999045		1	'Inflammation'	6.07928e-08
1	'Malignant'	1		1	'Malignant'	1		1	'Malignant'	0.991031		1	'Inflammation'	4.44665e-10		1	'Malignant'	1		1	'Malignant'	0.999342		1	'Malignant'	0.999851		1	'Inflammation'	7.3222e-10
1	'Inflammation'	1.2484e-08		1	'Inflammation'	2.33515e-07		1	'Inflammation'	8.07097e-06		1	'Inflammation'	1.21358e-05		1	'Inflammation'	1.24832e-05		1	'Inflammation'	6.68682e-08		1	'Malignant'	1		1	'Inflammation'	0.00129094
1	'Inflammation'	1.37328e-07		1	'Inflammation'	7.21456e-05		1	'Inflammation'	2.01809e-05		1	'Malignant'	1		1	'Inflammation'	2.86413e-05		1	'Inflammation'	1.04298e-12		1	'Inflammation'	0.0256238		1	'Malignant'	1
1	'Malignant'	0.968452		1	'Malignant'	0.999679		1	'Malignant'	0.999927		1	'Inflammation'	1.19629e-05		1	'Inflammation'	8.21658e-11		1	'Inflammation'	2.33592e-10		1	'Malignant'	0.999867		1	'Inflammation'	1.05156e-07
1	'Inflammation'	1.30553e-16		1	'Inflammation'	2.40786e-11		1	'Inflammation'	2.26967e-07		1	'Malignant'	1		1	'Inflammation'	1.5503e-07		1	'Inflammation'	1.36719e-05		1	'Malignant'	1		1	'Malignant'	1
1	'Malignant'	0.999882		1	'Malignant'	1		1	'Malignant'	0.998867		1	'Malignant'	0.999994		1	'Malignant'	1		1	'Malignant'	1		1	'Malignant'	0.999997		1	'Malignant'	1
1	'Inflammation'	0.00928912		1	'Inflammation'	1.89244e-06		1	'Inflammation'	0.000174813		1	'Malignant'	1		1	'Inflammation'	8.13457e-08		1	'Inflammation'	8.122e-06		1	'Inflammation'	2.1208e-05		1	'Malignant'	1
1	'Inflammation'	6.57401e-11		1	'Inflammation'	8.82288e-12		1	'Inflammation'	3.0837e-06		1	'Inflammation'	6.82282e-08		1	'Malignant'	1		1	'Inflammation'	0.173418		1	'Inflammation'	1.42856e-09		1	'Inflammation'	2.13518e-09
1	'Inflammation'	0.0135217		1	'Inflammation'	9.75554e-05		1	'Inflammation'	1.90965e-05		1	'Malignant'	0.0731679		1	'Inflammation'	1.98414e-08		1	'Malignant'	1		1	'Malignant'	1		1	'Malignant'	0.246684
1	'Inflammation'	2.38368e-14		1	'Inflammation'	5.89043e-17		1	'Inflammation'	5.22942e-13		1	'Inflammation'	2.22047e-07		1	'Malignant'	0.975024		1	'Inflammation'	0.00112065		1	'Inflammation'	0.000235734		1	'Inflammation'	3.31434e-08
1	'Malignant'	1		1	'Malignant'	1		1	'Malignant'	1		1	'Inflammation'	0.000253046		1	'Inflammation'	1.3073e-13		1	'Inflammation'	0.000431613		1	'Inflammation'	0.00298101		1	'Inflammation'	4.76886e-05
1	'Inflammation'	3.57752e-10		1	'Inflammation'	3.78196e-06		1	'Inflammation'	5.44649e-06		1	'Inflammation'	1.07928e-08		1	'Inflammation'	7.34716e-20		1	'Inflammation'	3.97262e-07		1	'Malignant'	0.87484		1	'Inflammation'	4.03159e-08
1	'Malignant'	0.9999		1	'Malignant'	0.919132		1	'Malignant'	0.998917		1	'Inflammation'	5.14602e-07		1	'Malignant'	1		1	'Inflammation'	1.05277e-13		1	'Inflammation'	1.56563e-05		1	'Inflammation'	4.82202e-05
1	'Malignant'	0.999339		1	'Malignant'	0.999962		1	'Malignant'	0.999972		1	'Malignant'	0.178326		1	'Inflammation'	2.17575e-16		1	'Inflammation'	0.00301306		1	'Inflammation'	0.000800494		1	'Malignant'	0.79493
1	'Inflammation'	3.03789e-06		1	'Inflammation'	5.05653e-17		1	'Inflammation'	2.81416e-10		1	'Malignant'	0.967369		1	'Malignant'	0.869604		1	'Inflammation'	3.49891e-12		1	'Malignant'	0.103772		1	'Malignant'	0.937839
1	'Inflammation'	2.25004e-11		1	'Inflammation'	3.29372e-12		1	'Inflammation'	2.53124e-10		1	'Inflammation'	2.20059e-07		1	'Inflammation'	1.84727e-20		1	'Inflammation'	3.66706e-18		1	'Malignant'	0.999915		1	'Inflammation'	3.57636e-09
1	'Malignant'	1		1	'Malignant'	1		1	'Malignant'	1		1	'Inflammation'	0.00127192		1	'Inflammation'	2.0163e-14		1	'Malignant'	1		1	'Inflammation'	2.66282e-07		1	'Inflammation'	0.000394438
1	'Malignant'	0.999999		1	'Malignant'	0.999899		1	'Malignant'	0.998116		1	'Inflammation'	1.71722e-05		1	'Inflammation'	1.3525e-11		1	'Inflammation'	0.000587874		1	'Inflammation'	0.0682252		1	'Inflammation'	0.00018326
1	'Malignant'	1		1	'Malignant'	0.999998		1	'Malignant'	0.996242		1	'Malignant'	0.999952		1	'Inflammation'	7.12156e-09		1	'Inflammation'	3.16519e-12		1	'Malignant'	0.999975		1	'Malignant'	0.999997
1	'Inflammation'	1.06387e-05		1	'Inflammation'	7.72864e-08		1	'Inflammation'	1.77533e-10		1	'Malignant'	1		1	'Inflammation'	2.13014e-09		1	'Inflammation'	6.07005e-05		1	'Malignant'	1		1	'Malignant'	1
1	'Inflammation'	1.30813e-09		1	'Inflammation'	0.036665		1	'Inflammation'	6.94543e-10		1	'Inflammation'	0.000274185		1	'Malignant'	1		1	'Malignant'	0.999881		1	'Inflammation'	8.33882e-05		1	'Inflammation'	8.98013e-07
1	'Inflammation'	2.89165e-13		1	'Inflammation'	2.64058e-07		1	'Inflammation'	7.34408e-07		1	'Inflammation'	2.03634e-09		1	'Inflammation'	1.1792e-07		1	'Malignant'	0.968868		1	'Malignant'	0.999846		1	'Inflammation'	1.1621e-07
1	'Inflammation'	2.3439e-28		1	'Inflammation'	3.15206e-15		1	'Inflammation'	2.66406e-14		1	'Malignant'	0.946491		1	'Malignant'	0.999987		1	'Inflammation'	4.57494e-05		1	'Inflammation'	5.57396e-05		1	'Malignant'	0.816557
1	'Inflammation'	1.19189e-05		1	'Inflammation'	0.000654672		1	'Inflammation'	0.000448916		1	'Inflammation'	3.03332e-09		1	'Inflammation'	1.02678e-08		1	'Malignant'	1		1	'Inflammation'	0.0187321		1	'Inflammation'	1.55803e-05
1	'Inflammation'	1.26364e-11		1	'Inflammation'	2.00183e-11		1	'Inflammation'	3.5503e-08		1	'Malignant'	0.99799		1	'Malignant'	1		1	'Malignant'	0.999982		1	'Malignant'	1		1	'Malignant'	0.999999
1	'Inflammation'	9.34607e-10		1	'Inflammation'	2.36026e-10		1	'Inflammation'	2.80916e-07		1	'Inflammation'	1.39293e-08		1	'Malignant'	0.0706245		1	'Inflammation'	0.49681		1	'Inflammation'	0.00322925		1	'Inflammation'	6.62133e-08
1	'Malignant'	0.959269		1	'Malignant'	0.0135468		1	'Malignant'	0.997194		1	'Malignant'	0.981065		1	'Inflammation'	1.06917e-16		1	'Malignant'	1		1	'Inflammation'	0.000146614		1	'Malignant'	0.992992
1	'Malignant'	1		1	'Malignant'	1		1	'Malignant'	1		1	'Malignant'	1		1	'Malignant'	1		1	'Inflammation'	6.48913e-10		1	'Inflammation'	0.000230636		1	'Malignant'	1
1	'Malignant'	0.999998		1	'Malignant'	1		1	'Malignant'	1		1	'Malignant'	1		1	'Inflammation'	9.10287e-05		1	'Inflammation'	0.000134715		1	'Malignant'	1		1	'Malignant'	1
1	'Inflammation'	6.12596e-34		1	'Inflammation'	2.18233e-06		1	'Inflammation'	7.15238e-12		1	'Malignant'	0.999999		1	'Inflammation'	9.63894e-09		1	'Malignant'	0.948757		1	'Inflammation'	0.00165761		1	'Malignant'	1
1	'Malignant'	0.999997		1	'Malignant'	0.999542		1	'Malignant'	0.999918		1	'Malignant'	1		1	'Malignant'	1		1	'Inflammation'	1.00095e-08		1	'Malignant'	1		1	'Malignant'	1
1	'Malignant'	1		1	'Malignant'	1		1	'Malignant'	0.999997		1	'Malignant'	1		1	'Malignant'	1		1	'Malignant'	0.992195		1	'Inflammation'	1.40071e-07		1	'Malignant'	1
1	'Malignant'	1		1	'Malignant'	1		1	'Malignant'	1		1	'Inflammation'	4.68935e-07		1	'Malignant'	0.999999		1	'Inflammation'	2.97533e-09		1	'Malignant'	0.977116		1	'Inflammation'	3.20727e-05
1	'Malignant'	1		1	'Malignant'	1		1	'Malignant'	1		1	'Malignant'	0.860998		1	'Malignant'	0.999985		1	'Malignant'	0.0480469		1	'Inflammation'	7.04896e-16		1	'Malignant'	0.966935
1	'Inflammation'	6.10764e-06		1	'Inflammation'	3.78241e-05		1	'Inflammation'	5.18202e-09		1	'Inflammation'	1.25685e-05		1	'Malignant'	0.999975		1	'Inflammation'	1.57078e-10		1	'Inflammation'	1.21937e-08		1	'Inflammation'	6.79132e-08
1	'Malignant'	1		1	'Malignant'	1		1	'Malignant'	1		1	'Inflammation'	1.73507e-06		1	'Malignant'	1		1	'Inflammation'	0.0129293		1	'Malignant'	0.999178		1	'Inflammation'	1.38626e-09
1	'Inflammation'	0.00061949		1	'Inflammation'	4.05024e-05		1	'Inflammation'	0.000731633		1	'Malignant'	1		1	'Malignant'	0.999975		1	'Malignant'	0.999899		1	'Malignant'	0.999979		1	'Malignant'	1
1	'Malignant'	0.999999		1	'Malignant'	0.999997		1	'Malignant'	0.999998		1	'Malignant'	0.988906		1	'Inflammation'	4.91985e-20		1	'Inflammation'	0.00166154		1	'Inflammation'	0.0126004		1	'Malignant'	0.0147544
1	'Inflammation'	2.06546e-12		1	'Inflammation'	1.14794e-05		1	'Inflammation'	4.88601e-09		1	'Malignant'	1		1	'Malignant'	1		1	'Inflammation'	5.01151e-14		1	'Inflammation'	1.1983e-11		1	'Malignant'	1
1	'Inflammation'	1.87254e-06		1	'Inflammation'	7.06896e-10		1	'Inflammation'	5.53746e-05		1	'Inflammation'	9.23875e-07		1	'Malignant'	0.999963		1	'Malignant'	0.975791		1	'Malignant'	1		1	'Inflammation'	4.76495e-08
1	'Inflammation'	3.63293e-19		1	'Inflammation'	2.56883e-15		1	'Inflammation'	2.69935e-23		1	'Malignant'	0.9923		1	'Inflammation'	5.38557e-09		1	'Malignant'	0.961405		1	'Malignant'	0.999993		1	'Malignant'	0.998197
1	'Inflammation'	6.29834e-07		1	'Inflammation'	4.0556e-10		1	'Inflammation'	2.56475e-18		1	'Malignant'	1		1	'Inflammation'	1.21573e-07		1	'Malignant'	1		1	'Malignant'	0.999996		1	'Malignant'	0.999999
1	'Malignant'	0.999889		1	'Malignant'	1		1	'Malignant'	0.999999		1	'Inflammation'	1.13993e-08		1	'Inflammation'	1.78632e-06		1	'Malignant'	0.0155077		1	'Inflammation'	1.85817e-06		1	'Inflammation'	2.42704e-11
1	'Inflammation'	1.48989e-06		1	'Inflammation'	4.17518e-11		1	'Inflammation'	4.32049e-05		1	'Inflammation'	0.193522		1	'Inflammation'	2.34728e-19		1	'Inflammation'	6.39502e-06		1	'Inflammation'	3.7817e-08		1	'Inflammation'	0.174888
1	'Malignant'	1		1	'Malignant'	1		1	'Malignant'	0.999978		1	'Malignant'	0.982499		1	'Malignant'	1		1	'Malignant'	0.802662		1	'Malignant'	0.999942		1	'Malignant'	0.997791
1	'Malignant'	1		1	'Malignant'	0.99999		1	'Malignant'	0.999999		1	'Inflammation'	0.251552		1	'Inflammation'	1.74367e-07		1	'Inflammation'	3.47554e-15		1	'Malignant'	0.986208		1	'Inflammation'	0.793478
1	'Malignant'	0.99987		1	'Malignant'	0.999989		1	'Malignant'	0.999999		1	'Malignant'	0.999981		1	'Malignant'	0.99661		1	'Inflammation'	0.000162699		1	'Malignant'	1		1	'Malignant'	0.999802
1	'Inflammation'	0.0548355		1	'Inflammation'	0.17548		1	'Inflammation'	0.578779		1	'Inflammation'	1.06153e-14		1	'Inflammation'	1.93997e-14		1	'Inflammation'	5.67977e-11		1	'Malignant'	1		1	'Inflammation'	6.74738e-12
1	'Malignant'	0.999868		1	'Malignant'	0.996628		1	'Malignant'	0.978487		1	'Inflammation'	2.78298e-09		1	'Inflammation'	1.58079e-07		1	'Inflammation'	0.0440132		1	'Malignant'	1		1	'Inflammation'	4.3131e-10
1	'Inflammation'	2.46038e-13		1	'Inflammation'	6.39039e-10		1	'Inflammation'	1.76062e-23		1	'Malignant'	0.999992		1	'Inflammation'	0.000905238		1	'Inflammation'	3.13667e-08		1	'Inflammation'	2.61713e-05		1	'Malignant'	0.999977
1	'Inflammation'	8.52196e-09		1	'Inflammation'	2.77938e-07		1	'Inflammation'	8.21694e-15		1	'Malignant'	1		1	'Inflammation'	9.21835e-07		1	'Inflammation'	3.29036e-11		1	'Inflammation'	0.00109032		1	'Malignant'	1
1	'Malignant'	0.993359		1	'Malignant'	0.999961		1	'Malignant'	0.99987		1	'Malignant'	1		1	'Malignant'	0.963333		1	'Malignant'	0.999961		1	'Inflammation'	0.78373		1	'Malignant'	1
1	'Inflammation'	4.31418e-08		1	'Inflammation'	4.25224e-06		1	'Inflammation'	2.21119e-06		1	'Inflammation'	2.39612e-08		1	'Inflammation'	0.00012846		1	'Malignant'	0.999996		1	'Inflammation'	1.66447e-05		1	'Inflammation'	2.66727e-07
1	'Malignant'	0.999992		1	'Malignant'	0.999999		1	'Malignant'	0.998503		1	'Inflammation'	2.52956e-06		1	'Malignant'	0.999581		1	'Inflammation'	0.583162		1	'Inflammation'	0.00609053		1	'Inflammation'	1.16264e-09
1	'Malignant'	1		1	'Malignant'	1		1	'Malignant'	1		1	'Inflammation'	0.0114521		1	'Malignant'	0.999978		1	'Malignant'	0.995059		1	'Malignant'	1		1	'Inflammation'	0.000363502
1	'Malignant'	0.998776		1	'Malignant'	0.998673		1	'Malignant'	0.999603		1	'Inflammation'	5.84469e-08		1	'Inflammation'	1.21147e-05		1	'Malignant'	0.999999		1	'Inflammation'	0.989368		1	'Inflammation'	7.76993e-06
1	'Malignant'	1		1	'Malignant'	0.999935		1	'Malignant'	0.998069		1	'Malignant'	0.999981		1	'Malignant'	1		1	'Inflammation'	2.37546e-08		1	'Inflammation'	0.10237		1	'Malignant'	0.999977
1	'Malignant'	0.999938		1	'Malignant'	1		1	'Malignant'	0.999994		1	'Inflammation'	1.2597e-09		1	'Malignant'	1		1	'Malignant'	1		1	'Inflammation'	4.37394e-09		1	'Inflammation'	1.12729e-05
1	'Inflammation'	9.0185e-11		1	'Inflammation'	1.8906e-07		1	'Inflammation'	6.98945e-08		1	'Inflammation'	3.22762e-10		1	'Inflammation'	1.57885e-31		1	'Inflammation'	4.29506e-06		1	'Malignant'	0.999986		1	'Inflammation'	2.88533e-10
1	'Malignant'	1		1	'Malignant'	1		1	'Malignant'	1		1	'Inflammation'	0.502938		1	'Malignant'	1		1	'Malignant'	1		1	'Inflammation'	0.00222765		1	'Inflammation'	0.67945
1	'Malignant'	0.999996		1	'Malignant'	1		1	'Malignant'	1		1	'Inflammation'	1.98945e-05		1	'Malignant'	1		1	'Malignant'	0.999958		1	'Inflammation'	0.000463569		1	'Inflammation'	6.44506e-07
1	'Malignant'	0.999987		1	'Malignant'	0.0602133		1	'Malignant'	0.999911		1	'Inflammation'	9.27471e-05		1	'Malignant'	1		1	'Malignant'	0.994397		1	'Inflammation'	1.67456e-07		1	'Inflammation'	0.000381332
1	'Malignant'	0.999399		1	'Malignant'	0.991955		1	'Malignant'	0.999143		1	'Malignant'	0.938955		1	'Malignant'	1		1	'Inflammation'	3.35984e-13		1	'Malignant'	0.999995		1	'Malignant'	0.992682
1	'Inflammation'	3.3128e-07		1	'Inflammation'	7.11816e-07		1	'Inflammation'	6.20406e-05		1	'Inflammation'	2.05971e-10		1	'Malignant'	0.0634742		1	'Malignant'	1		1	'Inflammation'	0.0572516		1	'Inflammation'	4.97077e-09
1	'Inflammation'	1.1287e-20		1	'Inflammation'	8.29139e-11		1	'Inflammation'	4.18827e-07		1	'Malignant'	0.997718		1	'Inflammation'	4.19333e-06		1	'Inflammation'	8.62926e-09		1	'Inflammation'	9.01779e-08		1	'Malignant'	0.99997
1	'Malignant'	1		1	'Malignant'	1		1	'Malignant'	1		1	'Malignant'	0.00239235		1	'Inflammation'	4.38212e-09		1	'Malignant'	1		1	'Inflammation'	0.168121		1	'Malignant'	0.0100955
1	'Inflammation'	2.60048e-05		1	'Inflammation'	1.3799e-11		1	'Inflammation'	3.19585e-17		1	'Malignant'	1		1	'Inflammation'	1.22035e-06		1	'Malignant'	0.998764		1	'Inflammation'	0.000373123		1	'Malignant'	1
1	'Malignant'	1		1	'Malignant'	1		1	'Malignant'	0.999973		1	'Inflammation'	4.45616e-09		1	'Malignant'	0.998658		1	'Malignant'	0.998483		1	'Inflammation'	0.0139638		1	'Inflammation'	5.67095e-09
1	'Inflammation'	3.99308e-06		1	'Inflammation'	1.13091e-13		1	'Inflammation'	1.14339e-16		1	'Malignant'	0.992407		1	'Malignant'	0.965283		1	'Malignant'	0.99999		1	'Malignant'	0.999927		1	'Malignant'	0.999961
1	'Malignant'	1		1	'Malignant'	1		1	'Malignant'	0.998329		1	'Inflammation'	1.65198e-07		1	'Malignant'	1		1	'Inflammation'	6.87576e-06		1	'Malignant'	0.998106		1	'Inflammation'	6.15968e-05
1	'Malignant'	1		1	'Malignant'	0.99492		1	'Malignant'	0.999996		1	'Malignant'	1		1	'Malignant'	1		1	'Inflammation'	1.02714e-10		1	'Malignant'	0.97955		1	'Malignant'	1
1	'Inflammation'	0.0175251		1	'Inflammation'	0.116174		1	'Inflammation'	0.19338		1	'Malignant'	0.999279		1	'Inflammation'	9.56705e-09		1	'Malignant'	0.999945		1	'Malignant'	0.999808		1	'Malignant'	0.99998
1	'Malignant'	0.999972		1	'Malignant'	1		1	'Malignant'	0.999998		1	'Inflammation'	0.011159		1	'Malignant'	0.999998		1	'Inflammation'	9.90625e-09		1	'Inflammation'	0.571272		1	'Inflammation'	0.252013
1	'Malignant'	1		1	'Malignant'	1		1	'Malignant'	0.999977		1	'Inflammation'	8.71248e-06		1	'Inflammation'	4.15325e-07		1	'Malignant'	0.999768		1	'Malignant'	0.999989		1	'Inflammation'	1.0398e-07
1	'Malignant'	1		1	'Malignant'	1		1	'Malignant'	1		1	'Inflammation'	0.330998		1	'Malignant'	0.999931		1	'Inflammation'	0.000314997		1	'Inflammation'	0.085187		1	'Inflammation'	0.0513486
1	'Malignant'	1		1	'Malignant'	1		1	'Malignant'	1		1	'Inflammation'	3.23059e-06		1	'Inflammation'	4.57743e-12		1	'Inflammation'	3.12313e-14		1	'Malignant'	0.999012		1	'Inflammation'	1.61803e-08
1	'Malignant'	0.991846		1	'Malignant'	0.996395		1	'Malignant'	0.984		1	'Malignant'	0.999993		1	'Inflammation'	1.5286e-33		1	'Inflammation'	0.000281989		1	'Inflammation'	3.38943e-11		1	'Malignant'	0.999998
1	'Malignant'	1		1	'Malignant'	1		1	'Malignant'	0.999904		1	'Malignant'	1		1	'Inflammation'	2.33737e-08		1	'Malignant'	1		1	'Malignant'	0.999667		1	'Malignant'	1
1	'Inflammation'	0.000303451		1	'Inflammation'	0.00595549		1	'Inflammation'	0.045304		1	'Inflammation'	0.000166748		1	'Malignant'	1		1	'Inflammation'	0.760692		1	'Inflammation'	0.000743933		1	'Inflammation'	6.56932e-05
1	'Malignant'	1		1	'Malignant'	1		1	'Malignant'	1		1	'Malignant'	0.999988		1	'Inflammation'	0.429066		1	'Inflammation'	8.91077e-12		1	'Malignant'	0.998428		1	'Malignant'	0.999998
1	'Inflammation'	0.0307817		1	'Inflammation'	1.1747e-08		1	'Inflammation'	3.38736e-21		1	'Inflammation'	3.46483e-16		1	'Inflammation'	9.88914e-05		1	'Inflammation'	4.19939e-08		1	'Malignant'	0.999905		1	'Inflammation'	3.50661e-13
1	'Malignant'	1		1	'Malignant'	0.999994		1	'Malignant'	1		1	'Inflammation'	0.981049		1	'Inflammation'	2.93273e-05		1	'Malignant'	0.999998		1	'Malignant'	0.623644		1	'Inflammation'	0.999999
1	'Malignant'	1		1	'Malignant'	1		1	'Malignant'	1		1	'Inflammation'	3.93656e-10		1	'Inflammation'	0.0205094		1	'Malignant'	0.0576287		1	'Malignant'	0.995749		1	'Inflammation'	1.1678e-06
1	'Inflammation'	2.04831e-06		1	'Inflammation'	6.42961e-11		1	'Inflammation'	2.377e-08		1	'Inflammation'	0.017987		1	'Malignant'	1		1	'Inflammation'	4.5426e-17		1	'Malignant'	1		1	'Inflammation'	0.00511661
1	'Malignant'	1		1	'Malignant'	0.999999		1	'Malignant'	0.999863		1	'Malignant'	0.80997		1	'Inflammation'	1.94412e-05		1	'Malignant'	0.000361963		1	'Malignant'	1		1	'Malignant'	0.986455
1	'Malignant'	0.999996		1	'Malignant'	0.815436		1	'Malignant'	0.982458		1	'Malignant'	1		1	'Malignant'	0.99998		1	'Malignant'	0.999999		1	'Malignant'	0.999963		1	'Malignant'	1
1	'Malignant'	0.999666		1	'Malignant'	0.999999		1	'Malignant'	0.575749		1	'Malignant'	0.999731		1	'Malignant'	0.982738		1	'Malignant'	1		1	'Inflammation'	0.000232774		1	'Malignant'	0.999934
1	'Inflammation'	0.997556		1	'Inflammation'	0.816982		1	'Inflammation'	0.71519		1	'Malignant'	0.999741		1	'Malignant'	1		1	'Malignant'	0.99999		1	'Malignant'	0.98174		1	'Malignant'	0.999613
1	'Inflammation'	0.000630879		1	'Inflammation'	0.000749408		1	'Inflammation'	2.7395e-05		1	'Inflammation'	9.61822e-10		1	'Inflammation'	3.15367e-06		1	'Malignant'	0.991556		1	'Inflammation'	0.000157705		1	'Inflammation'	1.52598e-07
1	'Malignant'	0.994858		1	'Malignant'	1		1	'Malignant'	0.999256		1	'Malignant'	1		1	'Inflammation'	0.00162619		1	'Malignant'	1		1	'Inflammation'	0.0030549		1	'Malignant'	1
1	'Malignant'	0.99989		1	'Malignant'	1		1	'Malignant'	0.99996		1	'Inflammation'	7.26273e-11		1	'Inflammation'	3.19738e-14		1	'Inflammation'	3.08163e-07		1	'Inflammation'	0.18957		1	'Inflammation'	7.83296e-10
1	'Malignant'	0.999987		1	'Malignant'	0.999997		1	'Malignant'	1		1	'Malignant'	1		1	'Malignant'	0.999999		1	'Malignant'	0.40268		1	'Inflammation'	0.229448		1	'Malignant'	1
1	'Inflammation'	0.00516964		1	'Inflammation'	0.997798		1	'Inflammation'	0.82066		1	'Inflammation'	7.64312e-08		1	'Inflammation'	1.90023e-06		1	'Malignant'	1		1	'Malignant'	0.909337		1	'Inflammation'	1.55054e-06
1	'Inflammation'	4.95353e-25		1	'Inflammation'	1.37654e-10		1	'Inflammation'	2.66912e-08		1	'Inflammation'	1.40121e-06		1	'Malignant'	1		1	'Malignant'	0.764915		1	'Inflammation'	0.0979818		1	'Inflammation'	0.00158652
1	'Inflammation'	9.92062e-14		1	'Inflammation'	3.87299e-16		1	'Inflammation'	1.11511e-12		1	'Malignant'	0.985142		1	'Inflammation'	3.98306e-12		1	'Malignant'	0.960959		1	'Malignant'	1		1	'Malignant'	0.999985
1	'Inflammation'	4.44502e-06		1	'Inflammation'	2.73989e-11		1	'Inflammation'	2.54826e-08		1	'Malignant'	0.996273		1	'Inflammation'	0.0768529		1	'Malignant'	0.0450376		1	'Malignant'	0.994898		1	'Malignant'	0.999998
1	'Inflammation'	0.000166911		1	'Inflammation'	6.84534e-05		1	'Inflammation'	0.484032		1	'Inflammation'	3.58161e-06		1	'Inflammation'	0.000215501		1	'Inflammation'	1.67092e-07		1	'Inflammation'	1.15359e-15		1	'Inflammation'	0.000631754
1	'Inflammation'	1.33983e-05		1	'Inflammation'	0.000273604		1	'Inflammation'	0.000556554		1	'Malignant'	1		1	'Malignant'	0.37636		1	'Inflammation'	4.88392e-05		1	'Inflammation'	0.000826988		1	'Malignant'	1
1	'Malignant'	0.997288		1	'Malignant'	0.999994		1	'Malignant'	0.999992		1	'Inflammation'	1.43242e-14		1	'Malignant'	1		1	'Inflammation'	1.77965e-05		1	'Malignant'	0.99999		1	'Inflammation'	8.56705e-13
1	'Malignant'	0.999985		1	'Malignant'	0.99973		1	'Malignant'	0.999618		1	'Inflammation'	0.0710648		1	'Inflammation'	6.52995e-08		1	'Malignant'	1		1	'Inflammation'	5.04787e-05		1	'Inflammation'	0.00108276
1	'Malignant'	1		1	'Malignant'	1		1	'Malignant'	0.998259		1	'Malignant'	0.830483		1	'Malignant'	0.966806		1	'Inflammation'	0.0149671		1	'Inflammation'	0.00020078		1	'Malignant'	0.998406
1	'Inflammation'	0.00286225		1	'Inflammation'	4.29585e-05		1	'Inflammation'	0.00270696		1	'Malignant'	1		1	'Malignant'	1		1	'Malignant'	1		1	'Inflammation'	0.0016044		1	'Malignant'	0.999994
1	'Inflammation'	9.90793e-14		1	'Inflammation'	1.10309e-05		1	'Inflammation'	1.32777e-05		1	'Malignant'	0.999793		1	'Malignant'	0.99958		1	'Inflammation'	2.88729e-06		1	'Inflammation'	3.00198e-06		1	'Malignant'	1
1	'Inflammation'	0.00398812		1	'Inflammation'	0.00295922		1	'Inflammation'	0.00333458		1	'Malignant'	1		1	'Inflammation'	9.23612e-23		1	'Inflammation'	0.356746		1	'Malignant'	1		1	'Malignant'	1
1	'Malignant'	0.999683		1	'Malignant'	1		1	'Malignant'	0.999988		1	'Malignant'	0.946214		1	'Inflammation'	6.48821e-18		1	'Inflammation'	7.64646e-11		1	'Inflammation'	8.72776e-06		1	'Malignant'	0.980933
1	'Malignant'	0.999648		1	'Malignant'	0.999465		1	'Malignant'	0.999991		1	'Malignant'	1		1	'Inflammation'	9.91842e-19		1	'Malignant'	1		1	'Inflammation'	1.1654e-08		1	'Malignant'	0.999941
1	'Malignant'	0.997489		1	'Malignant'	0.92716		1	'Malignant'	0.0513554		1	'Malignant'	1		1	'Malignant'	1		1	'Malignant'	1		1	'Malignant'	0.999906		1	'Malignant'	1
1	'Malignant'	0.999998		1	'Malignant'	0.00210547		1	'Malignant'	0.925023		1	'Inflammation'	0.0204435		1	'Malignant'	0.999996		1	'Inflammation'	4.06162e-05		1	'Malignant'	0.999281		1	'Inflammation'	0.0053539
1	'Malignant'	0.999982		1	'Malignant'	1		1	'Malignant'	1		1	'Malignant'	0.999634		1	'Inflammation'	1.31938e-06		1	'Inflammation'	1.18149e-06		1	'Malignant'	0.999938		1	'Malignant'	0.999345
1	'Malignant'	1		1	'Malignant'	1		1	'Malignant'	1		1	'Malignant'	0.998665		1	'Inflammation'	5.35541e-07		1	'Malignant'	0.999926		1	'Malignant'	0.999885		1	'Malignant'	0.99907
1	'Inflammation'	2.83749e-05		1	'Inflammation'	0.000625049		1	'Inflammation'	3.23108e-07		1	'Malignant'	1		1	'Inflammation'	3.106e-13		1	'Malignant'	0.961683		1	'Inflammation'	9.17562e-05		1	'Malignant'	1
1	'Inflammation'	2.79833e-21		1	'Inflammation'	2.63934e-14		1	'Inflammation'	1.52497e-08		1	'Inflammation'	1.11859e-08		1	'Inflammation'	7.08636e-06		1	'Malignant'	1		1	'Inflammation'	2.49125e-08		1	'Inflammation'	5.85545e-10
1	'Inflammation'	2.58352e-13		1	'Inflammation'	7.45609e-07		1	'Inflammation'	0.000137606		1	'Malignant'	0.999999		1	'Inflammation'	1.29504e-05		1	'Inflammation'	1.78896e-08		1	'Inflammation'	0.0381031		1	'Malignant'	1
1	'Malignant'	1		1	'Malignant'	1		1	'Malignant'	1		1	'Inflammation'	2.04544e-07		1	'Malignant'	0.99957		1	'Malignant'	0.99994		1	'Malignant'	0.999985		1	'Inflammation'	4.97298e-08
1	'Malignant'	0.999762		1	'Malignant'	0.99916		1	'Malignant'	0.999985		1	'Inflammation'	1.1426e-12		1	'Inflammation'	1.66196e-08		1	'Malignant'	1		1	'Inflammation'	0.607434		1	'Inflammation'	9.19311e-11
1	'Malignant'	0.999998		1	'Malignant'	1		1	'Malignant'	1		1	'Malignant'	0.999998		1	'Inflammation'	3.1572e-13		1	'Inflammation'	0.00042429		1	'Inflammation'	0.829201		1	'Malignant'	0.999997
1	'Inflammation'	6.69011e-09		1	'Inflammation'	3.09384e-12		1	'Inflammation'	9.21354e-11		1	'Malignant'	0.999722		1	'Malignant'	0.99268		1	'Malignant'	0.99983		1	'Inflammation'	7.20048e-09		1	'Malignant'	0.999996
1	'Inflammation'	2.12645e-05		1	'Inflammation'	9.85048e-09		1	'Inflammation'	2.26514e-08		1	'Inflammation'	1.59019e-06		1	'Malignant'	1		1	'Inflammation'	5.23954e-18		1	'Inflammation'	0.00236782		1	'Inflammation'	1.10638e-08
1	'Inflammation'	8.04035e-23		1	'Inflammation'	1.35208e-09		1	'Inflammation'	4.26491e-07		1	'Malignant'	1		1	'Malignant'	0.880165		1	'Inflammation'	0.000215112		1	'Malignant'	0.999951		1	'Malignant'	1
1	'Malignant'	1		1	'Malignant'	1		1	'Malignant'	1		1	'Malignant'	0.999998		1	'Malignant'	1		1	'Inflammation'	2.33663e-18		1	'Malignant'	1		1	'Malignant'	1
1	'Malignant'	1		1	'Malignant'	1		1	'Malignant'	1		1	'Inflammation'	2.5104e-09		1	'Inflammation'	7.78697e-07		1	'Malignant'	0.650972		1	'Inflammation'	0.149826		1	'Inflammation'	8.45328e-11
1	'Inflammation'	7.23445e-17		1	'Inflammation'	7.86095e-09		1	'Inflammation'	1.33399e-11		1	'Inflammation'	1.3519e-11		1	'Inflammation'	1.60699e-12		1	'Malignant'	0.999999		1	'Inflammation'	0.00649845		1	'Inflammation'	1.29266e-11
1	'Malignant'	0.999908		1	'Malignant'	0.187286		1	'Malignant'	0.0319011		1	'Malignant'	0.999985		1	'Inflammation'	2.18343e-15		1	'Inflammation'	1.3285e-09		1	'Malignant'	0.559614		1	'Malignant'	0.999993
1	'Inflammation'	0.000664002		1	'Inflammation'	2.30649e-08		1	'Inflammation'	1.11239e-05		1	'Malignant'	0.999993		1	'Inflammation'	5.75543e-25		1	'Malignant'	1		1	'Inflammation'	0.000177512		1	'Malignant'	0.999789
1	'Malignant'	0.9974		1	'Malignant'	0.856855		1	'Malignant'	0.888621		1	'Malignant'	0.999957		1	'Inflammation'	1.83404e-10		1	'Inflammation'	2.47124e-14		1	'Inflammation'	0.217364		1	'Malignant'	0.999858
1	'Inflammation'	0.017986		1	'Inflammation'	2.7487e-05		1	'Inflammation'	0.00543572		1	'Malignant'	0.999999		1	'Inflammation'	7.98432e-31		1	'Malignant'	0.998484		1	'Inflammation'	0.204315		1	'Malignant'	1
1	'Inflammation'	1.39709e-06		1	'Inflammation'	1.12665e-08		1	'Inflammation'	9.16788e-14		1	'Malignant'	1		1	'Inflammation'	8.24968e-08		1	'Inflammation'	9.31918e-15		1	'Inflammation'	6.25905e-12		1	'Malignant'	1
1	'Malignant'	0.999999		1	'Malignant'	0.019626		1	'Malignant'	0.167971		1	'Malignant'	0.999966		1	'Malignant'	1		1	'Malignant'	1		1	'Malignant'	1		1	'Malignant'	0.999999
1	'Malignant'	0.999908		1	'Malignant'	0.262819		1	'Malignant'	0.000315707		1	'Malignant'	1		1	'Malignant'	1		1	'Malignant'	1		1	'Malignant'	1		1	'Malignant'	1
1	'Inflammation'	3.95135e-07		1	'Inflammation'	2.13121e-06		1	'Inflammation'	2.54047e-08		1	'Malignant'	0.999996		1	'Malignant'	1		1	'Malignant'	1		1	'Malignant'	0.999997		1	'Malignant'	0.999972
1	'Malignant'	1		1	'Malignant'	0.999971		1	'Malignant'	0.999859		1	'Malignant'	0.0361894		1	'Inflammation'	1.94248e-06		1	'Inflammation'	0.000190417		1	'Inflammation'	0.0288499		1	'Malignant'	0.01329
1	'Malignant'	0.998021		1	'Malignant'	0.994704		1	'Malignant'	0.897979		1	'Inflammation'	1.15111e-07		1	'Malignant'	0.999997		1	'Malignant'	0.998926		1	'Inflammation'	0.0288628		1	'Inflammation'	1.14659e-09
1	'Malignant'	1		1	'Malignant'	1		1	'Malignant'	1		1	'Malignant'	0.999855		1	'Malignant'	0.999986		1	'Inflammation'	5.37047e-10		1	'Malignant'	0.94008		1	'Malignant'	0.999991
1	'Malignant'	1		1	'Malignant'	1		1	'Malignant'	1		1	'Inflammation'	0.565906		1	'Inflammation'	5.13848e-21		1	'Inflammation'	0.691288		1	'Inflammation'	0.0764693		1	'Inflammation'	0.999997
1	'Malignant'	1		1	'Malignant'	1		1	'Malignant'	0.999999		1	'Malignant'	0.999998		1	'Malignant'	0.999987		1	'Malignant'	1		1	'Inflammation'	3.02507e-06		1	'Malignant'	0.999999
1	'Inflammation'	2.85925e-18		1	'Inflammation'	2.62948e-12		1	'Inflammation'	1.83545e-20		1	'Malignant'	1		1	'Malignant'	0.958596		1	'Malignant'	0.486026		1	'Malignant'	1		1	'Malignant'	1
1	'Malignant'	1		1	'Malignant'	1		1	'Malignant'	0.999991		1	'Inflammation'	0.0014212		1	'Inflammation'	0.7412		1	'Inflammation'	2.10832e-12		1	'Malignant'	1		1	'Inflammation'	0.00142516
1	'Inflammation'	6.81524e-17		1	'Inflammation'	4.50863e-08		1	'Inflammation'	1.31937e-05		1	'Malignant'	0.998388		1	'Inflammation'	7.01164e-06		1	'Malignant'	1		1	'Inflammation'	5.19734e-07		1	'Malignant'	0.999996
1	'Malignant'	1		1	'Malignant'	1		1	'Malignant'	1		1	'Malignant'	0.999191		1	'Malignant'	0.984138		1	'Malignant'	0.99887		1	'Malignant'	0.994262		1	'Malignant'	0.986574
1	'Inflammation'	1.85588e-07		1	'Inflammation'	8.85087e-10		1	'Inflammation'	1.25825e-06		1	'Inflammation'	0.0897146		1	'Malignant'	1		1	'Malignant'	0.0857196		1	'Malignant'	0.998596		1	'Inflammation'	0.0140125
1	'Inflammation'	4.30985e-08		1	'Inflammation'	9.23696e-12		1	'Inflammation'	8.62302e-05		1	'Malignant'	1		1	'Inflammation'	9.15777e-08		1	'Inflammation'	5.02258e-07		1	'Inflammation'	0.000284095		1	'Malignant'	1
1	'Malignant'	0.972045		1	'Malignant'	0.688326		1	'Malignant'	0.99457		1	'Inflammation'	0.251493		1	'Malignant'	0.999935		1	'Malignant'	1		1	'Malignant'	0.999987		1	'Inflammation'	0.175614
1	'Inflammation'	2.96242e-07		1	'Inflammation'	2.62405e-07		1	'Inflammation'	2.67123e-08		1	'Inflammation'	1.65055e-05		1	'Inflammation'	3.42701e-17		1	'Malignant'	0.997688		1	'Inflammation'	3.70536e-09		1	'Inflammation'	4.39152e-05
1	'Malignant'	0.982904		1	'Malignant'	0.176077		1	'Malignant'	0.995337		1	'Inflammation'	0.00298889		1	'Malignant'	1		1	'Inflammation'	1.78257e-13		1	'Inflammation'	0.00119804		1	'Inflammation'	0.000469937
1	'Malignant'	1		1	'Malignant'	1		1	'Malignant'	1		1	'Malignant'	0.832754		1	'Malignant'	1		1	'Malignant'	0.999585		1	'Inflammation'	0.0326263		1	'Malignant'	0.999875
1	'Inflammation'	3.27152e-12		1	'Inflammation'	1.74926e-09		1	'Inflammation'	7.64541e-10		1	'Malignant'	0.841351		1	'Inflammation'	4.09044e-07		1	'Malignant'	1		1	'Inflammation'	0.000380467		1	'Malignant'	0.954295
1	'Inflammation'	1.67032e-08		1	'Inflammation'	5.3891e-09		1	'Inflammation'	1.31821e-11		1	'Malignant'	1		1	'Malignant'	0.998566		1	'Malignant'	0.999999		1	'Inflammation'	0.000312811		1	'Malignant'	1
1	'Inflammation'	2.26211e-05		1	'Inflammation'	3.84432e-05		1	'Inflammation'	9.1806e-08		1	'Inflammation'	5.05006e-08		1	'Malignant'	1		1	'Inflammation'	1.31957e-09		1	'Malignant'	0.978006		1	'Inflammation'	5.86797e-07
1	'Inflammation'	3.05875e-11		1	'Inflammation'	2.34253e-09		1	'Inflammation'	7.6652e-05		1	'Malignant'	1		1	'Inflammation'	0.000394777		1	'Malignant'	0.999998		1	'Malignant'	1		1	'Malignant'	1
1	'Inflammation'	4.32502e-16		1	'Inflammation'	8.42684e-06		1	'Inflammation'	7.31962e-08		1	'Inflammation'	5.72051e-10		1	'Malignant'	1		1	'Malignant'	0.999989		1	'Malignant'	0.999643		1	'Inflammation'	7.56816e-12
1	'Inflammation'	6.53139e-33		1	'Inflammation'	5.55952e-14		1	'Inflammation'	1.68932e-17		1	'Inflammation'	0.0548631		1	'Inflammation'	1.29052e-06		1	'Inflammation'	0.000274223		1	'Malignant'	0.949457		1	'Inflammation'	0.371462
1	'Inflammation'	4.95134e-11		1	'Inflammation'	4.83579e-12		1	'Inflammation'	6.68319e-11		1	'Malignant'	1		1	'Inflammation'	4.07233e-05		1	'Malignant'	1		1	'Inflammation'	0.0461735		1	'Malignant'	1
1	'Malignant'	1		1	'Malignant'	0.99999		1	'Malignant'	0.999996		1	'Malignant'	1		1	'Malignant'	1		1	'Malignant'	0.287388		1	'Malignant'	0.995297		1	'Malignant'	1
1	'Malignant'	0.999999		1	'Malignant'	1		1	'Malignant'	1		1	'Malignant'	0.977201		1	'Malignant'	1		1	'Malignant'	0.0898		1	'Malignant'	0.999361		1	'Malignant'	0.999998
1	'Inflammation'	2.94797e-08		1	'Inflammation'	0.000335868		1	'Inflammation'	0.022013		1	'Inflammation'	1.31627e-07		1	'Malignant'	1		1	'Malignant'	0.657047		1	'Inflammation'	0.000135379		1	'Inflammation'	1.80628e-08
1	'Inflammation'	2.82977e-06		1	'Inflammation'	0.0104562		1	'Inflammation'	0.205946		1	'Inflammation'	1.98086e-08		1	'Malignant'	0.999987		1	'Inflammation'	0.0302096		1	'Malignant'	1		1	'Inflammation'	1.31935e-07
1	'Malignant'	1		1	'Malignant'	1		1	'Malignant'	0.999997		1	'Inflammation'	2.29837e-09		1	'Inflammation'	3.82658e-08		1	'Malignant'	0.99504		1	'Inflammation'	2.65651e-05		1	'Inflammation'	6.41463e-10
1	'Inflammation'	1.03304e-05		1	'Inflammation'	1.59194e-05		1	'Inflammation'	7.62076e-07		1	'Inflammation'	2.25009e-07		1	'Inflammation'	0.00117903		1	'Malignant'	1		1	'Inflammation'	0.567954		1	'Inflammation'	4.37733e-09
1	'Malignant'	0.999387		1	'Malignant'	0.996435		1	'Malignant'	0.999998		1	'Malignant'	0.999223		1	'Malignant'	1		1	'Inflammation'	1.79892e-12		1	'Inflammation'	1.02993e-08		1	'Malignant'	0.996729
1	'Malignant'	0.997303		1	'Malignant'	0.984859		1	'Malignant'	0.999525		1	'Malignant'	1		1	'Malignant'	1		1	'Inflammation'	1.63578e-06		1	'Malignant'	0.999998		1	'Malignant'	1
1	'Inflammation'	4.74271e-06		1	'Inflammation'	2.03893e-06		1	'Inflammation'	1.50278e-05		1	'Malignant'	1		1	'Malignant'	1		1	'Inflammation'	3.69702e-18		1	'Inflammation'	0.0209817		1	'Malignant'	1
1	'Malignant'	0.997132		1	'Malignant'	0.0011813		1	'Malignant'	0.89064		1	'Inflammation'	2.21178e-07		1	'Inflammation'	3.58604e-08		1	'Inflammation'	2.60984e-12		1	'Malignant'	1		1	'Inflammation'	6.67362e-09
1	'Malignant'	0.999993		1	'Malignant'	1		1	'Malignant'	0.999999		1	'Malignant'	0.996631		1	'Malignant'	0.99995		1	'Malignant'	0.999942		1	'Malignant'	1		1	'Malignant'	0.999997
1	'Inflammation'	0.00582694		1	'Inflammation'	0.000842014		1	'Inflammation'	0.0065255		1	'Malignant'	1		1	'Malignant'	1		1	'Inflammation'	0.126805		1	'Inflammation'	0.034735		1	'Malignant'	1
1	'Inflammation'	4.05471e-09		1	'Inflammation'	9.89725e-12		1	'Inflammation'	3.14501e-15		1	'Malignant'	1		1	'Inflammation'	9.05879e-06		1	'Malignant'	0.082228		1	'Inflammation'	0.0174463		1	'Malignant'	1
1	'Malignant'	1		1	'Malignant'	1		1	'Malignant'	0.999966		1	'Malignant'	0.996895		1	'Malignant'	1		1	'Inflammation'	1.41522e-05		1	'Inflammation'	0.000103419		1	'Malignant'	0.925721
1	'Inflammation'	2.39983e-16		1	'Inflammation'	1.79357e-11		1	'Inflammation'	2.74281e-15		1	'Malignant'	0.999787		1	'Inflammation'	1.61153e-13		1	'Inflammation'	2.92256e-05		1	'Malignant'	0.999992		1	'Malignant'	0.999999
1	'Malignant'	1		1	'Malignant'	1		1	'Malignant'	1		1	'Malignant'	0.936728		1	'Malignant'	1		1	'Malignant'	1		1	'Inflammation'	0.00214204		1	'Malignant'	0.693246
1	'Inflammation'	0.000190846		1	'Inflammation'	1.29251e-07		1	'Inflammation'	1.3515e-06		1	'Malignant'	1		1	'Malignant'	1		1	'Inflammation'	5.7185e-12		1	'Malignant'	0.999977		1	'Malignant'	1
1	'Malignant'	1		1	'Malignant'	0.999999		1	'Malignant'	0.999991		1	'Malignant'	0.645772		1	'Malignant'	1		1	'Inflammation'	3.92319e-08		1	'Inflammation'	1.00699e-07		1	'Malignant'	0.968793
1	'Malignant'	0.996038		1	'Malignant'	0.999595		1	'Malignant'	0.975275		1	'Inflammation'	2.96563e-08		1	'Malignant'	1		1	'Inflammation'	7.24711e-13		1	'Malignant'	1		1	'Inflammation'	6.7784e-10
1	'Inflammation'	6.13149e-16		1	'Inflammation'	1.4924e-07		1	'Inflammation'	9.8475e-12		1	'Malignant'	0.997276		1	'Inflammation'	0.0767549		1	'Inflammation'	0.000797747		1	'Inflammation'	2.8026e-06		1	'Malignant'	0.999998
1	'Malignant'	0.990302		1	'Malignant'	0.903316		1	'Malignant'	0.996899		1	'Inflammation'	8.02539e-10		1	'Inflammation'	0.156829		1	'Malignant'	1		1	'Inflammation'	0.00537573		1	'Inflammation'	1.3569e-08
1	'Malignant'	1		1	'Malignant'	1		1	'Malignant'	0.999957		1	'Malignant'	0.999237		1	'Malignant'	1		1	'Malignant'	0.999991		1	'Inflammation'	0.999987		1	'Malignant'	0.99993
1	'Malignant'	1		1	'Malignant'	1		1	'Malignant'	0.999857		1	'Malignant'	0.999999		1	'Malignant'	0.624528		1	'Malignant'	0.998747		1	'Malignant'	0.528125		1	'Malignant'	0.999957
1	'Inflammation'	0.0251287		1	'Inflammation'	0.000139955		1	'Inflammation'	0.000182004		1	'Malignant'	0.999775		1	'Inflammation'	3.08327e-07		1	'Inflammation'	0.000853975		1	'Inflammation'	3.63452e-08		1	'Malignant'	0.999614
1	'Malignant'	1		1	'Malignant'	1		1	'Malignant'	0.999999		1	'Inflammation'	2.39716e-07		1	'Inflammation'	1.95003e-05		1	'Malignant'	0.999954		1	'Inflammation'	0.00127326		1	'Inflammation'	2.15136e-06
1	'Malignant'	1		1	'Malignant'	1		1	'Malignant'	0.999981		1	'Inflammation'	7.63359e-08		1	'Inflammation'	2.01967e-06		1	'Inflammation'	5.08175e-15		1	'Malignant'	0.999966		1	'Inflammation'	4.62759e-08
1	'Inflammation'	1.49711e-10		1	'Inflammation'	4.72851e-10		1	'Inflammation'	5.07953e-18		1	'Malignant'	1		1	'Inflammation'	3.87909e-06		1	'Inflammation'	3.57553e-05		1	'Malignant'	1		1	'Malignant'	1
1	'Inflammation'	6.40221e-09		1	'Inflammation'	1.20147e-08		1	'Inflammation'	2.34358e-07		1	'Malignant'	0.986231		1	'Inflammation'	0.98763		1	'Malignant'	1		1	'Inflammation'	1.44054e-07		1	'Malignant'	0.969212
1	'Malignant'	0.999752		1	'Malignant'	0.996546		1	'Malignant'	0.798744		1	'Inflammation'	2.01868e-06		1	'Malignant'	0.999843		1	'Inflammation'	7.54488e-16		1	'Inflammation'	0.314311		1	'Inflammation'	2.87441e-06
1	'Inflammation'	4.63357e-05		1	'Inflammation'	2.08796e-05		1	'Inflammation'	1.81846e-06		1	'Inflammation'	2.23039e-19		1	'Malignant'	0.980359		1	'Inflammation'	6.61218e-06		1	'Inflammation'	2.88511e-10		1	'Inflammation'	2.28392e-18
1	'Malignant'	0.999937		1	'Malignant'	0.999993		1	'Malignant'	0.994477		1	'Inflammation'	0.00133601		1	'Inflammation'	1.16462e-09		1	'Inflammation'	4.87567e-16		1	'Inflammation'	0.00596079		1	'Inflammation'	0.0407296
1	'Inflammation'	0.0518078		1	'Inflammation'	3.52416e-05		1	'Inflammation'	0.00307488		1	'Malignant'	0.999999		1	'Malignant'	0.99999		1	'Malignant'	0.894317		1	'Inflammation'	0.922544		1	'Malignant'	1
1	'Inflammation'	1.80464e-08		1	'Inflammation'	3.72668e-09		1	'Inflammation'	4.34665e-09		1	'Malignant'	0.982893		1	'Malignant'	0.99913		1	'Malignant'	1		1	'Malignant'	0.998928		1	'Malignant'	0.989068
1	'Inflammation'	0.0559242		1	'Inflammation'	0.000103786		1	'Inflammation'	0.0076505		1	'Inflammation'	1.12079e-06		1	'Malignant'	1		1	'Malignant'	0.999789		1	'Malignant'	1		1	'Inflammation'	1.80237e-06
1	'Malignant'	1		1	'Malignant'	1		1	'Malignant'	0.999999		1	'Malignant'	0.989271		1	'Inflammation'	3.52794e-19		1	'Malignant'	1		1	'Inflammation'	0.00584774		1	'Malignant'	0.99962
1	'Malignant'	0.999996		1	'Malignant'	0.999989		1	'Malignant'	1		1	'Inflammation'	2.49566e-06		1	'Inflammation'	3.03143e-05		1	'Inflammation'	1.64764e-15		1	'Malignant'	1		1	'Inflammation'	7.34482e-07
1	'Inflammation'	4.09704e-06		1	'Inflammation'	2.02859e-13		1	'Inflammation'	1.23204e-13		1	'Inflammation'	1.42758e-05		1	'Inflammation'	0.000136036		1	'Malignant'	1		1	'Inflammation'	0.434249		1	'Inflammation'	6.72668e-05
1	'Malignant'	1		1	'Malignant'	0.999999		1	'Malignant'	0.999844		1	'Inflammation'	0.0351186		1	'Malignant'	0.999954		1	'Inflammation'	9.46728e-13		1	'Inflammation'	0.00281934		1	'Inflammation'	7.91006e-06
1	'Malignant'	0.999971		1	'Malignant'	1		1	'Malignant'	0.999996		1	'Inflammation'	6.37642e-05		1	'Malignant'	0.998736		1	'Malignant'	1		1	'Malignant'	1		1	'Inflammation'	2.97867e-09
1	'Inflammation'	7.9544e-19		1	'Inflammation'	1.23516e-12		1	'Inflammation'	1.32669e-11		1	'Malignant'	1		1	'Malignant'	0.993951		1	'Malignant'	0.549897		1	'Inflammation'	2.58179e-06		1	'Malignant'	1
1	'Inflammation'	1.0293e-09		1	'Inflammation'	1.50805e-06		1	'Inflammation'	0.0170438		1	'Malignant'	0.996913		1	'Inflammation'	1.27853e-10		1	'Malignant'	0.369799		1	'Inflammation'	0.0660312		1	'Malignant'	0.999932
1	'Malignant'	0.999999		1	'Malignant'	1		1	'Malignant'	0.999706		1	'Inflammation'	0.94639		1	'Inflammation'	4.96934e-06		1	'Malignant'	0.983444		1	'Inflammation'	0.0388618		1	'Inflammation'	0.804076
1	'Malignant'	0.999999		1	'Malignant'	1		1	'Malignant'	1		1	'Malignant'	0.999994		1	'Malignant'	0.999835		1	'Inflammation'	2.31381e-08		1	'Malignant'	1		1	'Malignant'	0.999986
1	'Malignant'	1		1	'Malignant'	1		1	'Malignant'	0.999999		1	'Inflammation'	7.23269e-10		1	'Malignant'	1		1	'Inflammation'	2.16548e-05		1	'Malignant'	1		1	'Inflammation'	1.53051e-11
1	'Inflammation'	0.0222721		1	'Inflammation'	0.000708206		1	'Inflammation'	5.00164e-05		1	'Malignant'	0.999095		1	'Malignant'	1		1	'Inflammation'	0.282221		1	'Inflammation'	0.000209861		1	'Malignant'	1
1	'Malignant'	1		1	'Malignant'	1		1	'Malignant'	1		1	'Inflammation'	0.0188452		1	'Malignant'	0.999724		1	'Inflammation'	3.38655e-09		1	'Malignant'	0.999999		1	'Inflammation'	0.00319136
1	'Inflammation'	9.5109e-10		1	'Inflammation'	5.26375e-07		1	'Inflammation'	1.38967e-06		1	'Malignant'	0.999997		1	'Inflammation'	0.000108787		1	'Malignant'	0.999949		1	'Inflammation'	0.000722297		1	'Malignant'	1
1	'Malignant'	0.999997		1	'Malignant'	1		1	'Malignant'	0.99998		1	'Malignant'	0.999996		1	'Malignant'	0.999863		1	'Malignant'	0.999872		1	'Malignant'	0.999993		1	'Malignant'	0.99881
1	'Malignant'	0.999994		1	'Malignant'	0.999646		1	'Malignant'	0.91342		1	'Malignant'	1		1	'Malignant'	0.999669		1	'Malignant'	0.999997		1	'Malignant'	0.999999		1	'Malignant'	1
1	'Inflammation'	4.63586e-11		1	'Inflammation'	2.05959e-06		1	'Inflammation'	0.000222164		1	'Malignant'	1		1	'Malignant'	0.999998		1	'Malignant'	0.992531		1	'Inflammation'	1.36621e-08		1	'Malignant'	1
1	'Inflammation'	1.93478e-16		1	'Inflammation'	2.72416e-13		1	'Inflammation'	7.65842e-14		1	'Inflammation'	0.000146281		1	'Inflammation'	3.57008e-06		1	'Malignant'	1		1	'Malignant'	0.959518		1	'Inflammation'	7.3028e-07
1	'Inflammation'	1.6172e-08		1	'Inflammation'	5.36903e-07		1	'Inflammation'	9.30381e-06		1	'Inflammation'	8.82391e-12		1	'Malignant'	0.999984		1	'Malignant'	0.99972		1	'Malignant'	0.999973		1	'Inflammation'	3.12694e-06
1	'Inflammation'	0.909873		1	'Inflammation'	0.376036		1	'Inflammation'	0.999333		1	'Inflammation'	6.8916e-13		1	'Malignant'	1		1	'Malignant'	0.00461004		1	'Inflammation'	1.89787e-07		1	'Inflammation'	1.09004e-13
1	'Inflammation'	3.6239e-06		1	'Inflammation'	1.56069e-06		1	'Inflammation'	0.000181202		1	'Inflammation'	1.48973e-06		1	'Inflammation'	1.32093e-07		1	'Inflammation'	0.00217669		1	'Inflammation'	0.00277942		1	'Inflammation'	2.42228e-07
1	'Inflammation'	0.934687		1	'Inflammation'	0.555089		1	'Inflammation'	8.66088e-05		1	'Malignant'	0.998119		1	'Inflammation'	8.8564e-06		1	'Inflammation'	5.61617e-08		1	'Inflammation'	0.000118345		1	'Malignant'	0.923113
1	'Malignant'	1		1	'Malignant'	1		1	'Malignant'	1		1	'Inflammation'	1.68569e-06		1	'Inflammation'	4.69655e-09		1	'Malignant'	1		1	'Inflammation'	0.634696		1	'Inflammation'	1.78356e-07
1	'Inflammation'	4.24296e-11		1	'Inflammation'	3.02701e-09		1	'Inflammation'	5.30579e-05		1	'Malignant'	0.999579		1	'Malignant'	1		1	'Inflammation'	1.86116e-11		1	'Inflammation'	1.91465e-12		1	'Malignant'	0.999904
1	'Inflammation'	1.58756e-06		1	'Inflammation'	5.48543e-07		1	'Inflammation'	7.34972e-08		1	'Malignant'	1		1	'Malignant'	0.999823		1	'Malignant'	0.85976		1	'Inflammation'	0.765218		1	'Malignant'	1
1	'Inflammation'	4.76876e-06		1	'Inflammation'	2.37209e-07		1	'Inflammation'	0.000393522		1	'Malignant'	0.999979		1	'Malignant'	1		1	'Inflammation'	7.40658e-07		1	'Inflammation'	5.87277e-11		1	'Malignant'	0.998247
1	'Malignant'	1		1	'Malignant'	1		1	'Malignant'	1		1	'Inflammation'	5.7506e-09		1	'Inflammation'	6.87728e-05		1	'Malignant'	1		1	'Inflammation'	0.317567		1	'Inflammation'	3.16518e-06
1	'Malignant'	1		1	'Malignant'	1		1	'Malignant'	1		1	'Inflammation'	3.01532e-06		1	'Malignant'	1		1	'Malignant'	1		1	'Malignant'	1		1	'Inflammation'	3.56059e-05
1	'Malignant'	1		1	'Malignant'	1		1	'Malignant'	1		1	'Inflammation'	1.95953e-11		1	'Malignant'	0.999746		1	'Inflammation'	1.74634e-16		1	'Inflammation'	6.92238e-09		1	'Inflammation'	2.58887e-13
1	'Inflammation'	0.0204197		1	'Inflammation'	2.86873e-05		1	'Inflammation'	0.00015411		1	'Inflammation'	1.93278e-07		1	'Malignant'	0.999974		1	'Inflammation'	8.47001e-07		1	'Malignant'	1		1	'Inflammation'	3.31938e-06
1	'Inflammation'	0.536822		1	'Inflammation'	0.999973		1	'Inflammation'	0.373076		1	'Inflammation'	8.89975e-05		1	'Malignant'	0.999999		1	'Inflammation'	6.38527e-13		1	'Malignant'	0.999556		1	'Inflammation'	7.57544e-07
1	'Inflammation'	5.82621e-05		1	'Inflammation'	0.000885989		1	'Inflammation'	0.00298199		1	'Malignant'	1		1	'Inflammation'	2.58739e-08		1	'Inflammation'	3.80925e-12		1	'Inflammation'	0.110414		1	'Malignant'	1
1	'Inflammation'	0.753295		1	'Inflammation'	0.000499524		1	'Inflammation'	0.354979		1	'Inflammation'	1.926e-07		1	'Inflammation'	0.616427		1	'Inflammation'	6.22816e-17		1	'Inflammation'	0.0256511		1	'Inflammation'	6.04142e-06
1	'Inflammation'	3.44379e-13		1	'Inflammation'	1.6766e-11		1	'Inflammation'	3.36506e-18		1	'Inflammation'	1.77253e-08		1	'Inflammation'	0.087185		1	'Inflammation'	2.89569e-07		1	'Inflammation'	3.472e-06		1	'Inflammation'	7.26753e-07
1	'Inflammation'	0.00885257		1	'Inflammation'	1.0253e-12		1	'Inflammation'	3.01962e-12		1	'Inflammation'	8.48279e-07		1	'Inflammation'	0.00480979		1	'Inflammation'	1.68751e-07		1	'Malignant'	0.823363		1	'Inflammation'	7.61678e-08
1	'Malignant'	1		1	'Malignant'	1		1	'Malignant'	1		1	'Inflammation'	1.78578e-10		1	'Inflammation'	2.82027e-09		1	'Inflammation'	3.2191e-14		1	'Malignant'	0.995995		1	'Inflammation'	1.83832e-08
1	'Malignant'	0.999999		1	'Malignant'	1		1	'Malignant'	0.999999		1	'Malignant'	0.99057		1	'Inflammation'	1.0085e-16		1	'Malignant'	1		1	'Inflammation'	9.21024e-11		1	'Malignant'	0.99451
1	'Malignant'	0.999527		1	'Malignant'	1		1	'Malignant'	0.999994		1	'Malignant'	0.996187		1	'Inflammation'	4.04257e-37		1	'Malignant'	1		1	'Malignant'	1		1	'Malignant'	0.999821
1	'Inflammation'	3.97829e-08		1	'Inflammation'	5.56855e-11		1	'Inflammation'	1.32485e-06		1	'Malignant'	0.999994		1	'Inflammation'	5.13385e-12		1	'Inflammation'	0.000307306		1	'Malignant'	0.999989		1	'Malignant'	1
1	'Malignant'	1		1	'Malignant'	1		1	'Malignant'	1		1	'Malignant'	1		1	'Inflammation'	5.91168e-06		1	'Malignant'	0.0297255		1	'Inflammation'	0.203723		1	'Malignant'	1
1	'Inflammation'	1.05786e-09		1	'Inflammation'	9.67131e-13		1	'Inflammation'	9.34889e-19		1	'Inflammation'	9.19253e-08		1	'Inflammation'	1.91158e-07		1	'Malignant'	1		1	'Inflammation'	0.964952		1	'Inflammation'	1.2714e-08
1	'Inflammation'	0.0002197		1	'Inflammation'	1.441e-13		1	'Inflammation'	4.5921e-08		1	'Inflammation'	0.000364667		1	'Malignant'	0.999992		1	'Malignant'	0.999998		1	'Malignant'	0.999915		1	'Inflammation'	4.87486e-06
1	'Malignant'	0.986779		1	'Malignant'	0.963877		1	'Malignant'	0.948089		1	'Malignant'	1		1	'Inflammation'	0.00623838		1	'Inflammation'	0.656489		1	'Inflammation'	1.74133e-07		1	'Malignant'	1
1	'Malignant'	0.999996		1	'Malignant'	0.999991		1	'Malignant'	0.992027		1	'Malignant'	0.117974		1	'Malignant'	1		1	'Inflammation'	4.68508e-15		1	'Inflammation'	1.56602e-08		1	'Malignant'	0.184625
1	'Inflammation'	8.14518e-10		1	'Inflammation'	0.0107113		1	'Inflammation'	0.0029897		1	'Inflammation'	3.88513e-08		1	'Malignant'	0.999989		1	'Inflammation'	2.2349e-17		1	'Malignant'	0.776633		1	'Inflammation'	4.09107e-09
1	'Inflammation'	1.62469e-11		1	'Inflammation'	0.197078		1	'Inflammation'	1.7294e-07		1	'Inflammation'	0.000208094		1	'Malignant'	1		1	'Malignant'	0.999987		1	'Malignant'	0.992471		1	'Inflammation'	8.53341e-05
1	'Inflammation'	0.000101822		1	'Inflammation'	2.92416e-10		1	'Inflammation'	0.888517		1	'Inflammation'	0.00192795		1	'Malignant'	0.999995		1	'Inflammation'	1.29419e-05		1	'Malignant'	0.377133		1	'Inflammation'	7.98236e-05
1	'Inflammation'	1.78514e-07		1	'Inflammation'	2.82021e-06		1	'Inflammation'	1.09226e-05		1	'Malignant'	0.999998		1	'Malignant'	1		1	'Malignant'	1		1	'Inflammation'	1.96033e-08		1	'Malignant'	0.999992
1	'Malignant'	0.999997		1	'Malignant'	1		1	'Malignant'	1		1	'Inflammation'	4.91882e-06		1	'Malignant'	0.999998		1	'Malignant'	0.0753502		1	'Malignant'	0.964357		1	'Inflammation'	0.00016574
1	'Malignant'	0.999206		1	'Malignant'	1		1	'Malignant'	1		1	'Malignant'	1		1	'Inflammation'	6.79609e-16		1	'Inflammation'	0.000673262		1	'Malignant'	0.999961		1	'Malignant'	1
1	'Inflammation'	2.98318e-11		1	'Inflammation'	1.25795e-10		1	'Inflammation'	3.83773e-11		1	'Inflammation'	4.76698e-06		1	'Inflammation'	1.75364e-12		1	'Inflammation'	2.17201e-14		1	'Inflammation'	1.15188e-05		1	'Inflammation'	9.2788e-06
1	'Malignant'	0.999999		1	'Malignant'	1		1	'Malignant'	1		1	'Inflammation'	5.42133e-08		1	'Malignant'	1		1	'Malignant'	0.984962		1	'Malignant'	0.999999		1	'Inflammation'	1.42034e-08
1	'Malignant'	0.999736		1	'Malignant'	0.993414		1	'Malignant'	0.999957		1	'Inflammation'	1.8484e-09		1	'Malignant'	1		1	'Malignant'	1		1	'Malignant'	1		1	'Inflammation'	1.05165e-07
1	'Inflammation'	5.29831e-08		1	'Inflammation'	2.98369e-07		1	'Inflammation'	4.25972e-05		1	'Inflammation'	6.85785e-07		1	'Malignant'	1		1	'Inflammation'	2.90498e-11		1	'Inflammation'	0.0014681		1	'Inflammation'	1.73382e-08
1	'Malignant'	1		1	'Malignant'	1		1	'Malignant'	0.994762		1	'Inflammation'	0.0159459		1	'Malignant'	0.999676		1	'Malignant'	0.998686		1	'Malignant'	1		1	'Inflammation'	2.0978e-05
1	'Inflammation'	4.44275e-05		1	'Inflammation'	2.35876e-13		1	'Inflammation'	1.10113e-15		1	'Malignant'	0.999884		1	'Malignant'	1		1	'Inflammation'	3.73735e-07		1	'Inflammation'	0.208647		1	'Malignant'	0.999997
1	'Inflammation'	1.0707e-11		1	'Inflammation'	1.96273e-05		1	'Inflammation'	0.00659899		1	'Inflammation'	2.30107e-08		1	'Malignant'	1		1	'Malignant'	0.999997		1	'Inflammation'	8.08352e-05		1	'Inflammation'	1.80415e-10
1	'Malignant'	0.898491		1	'Malignant'	0.0081937		1	'Malignant'	0.221815		1	'Inflammation'	1.93412e-06		1	'Inflammation'	7.08104e-28		1	'Malignant'	1		1	'Inflammation'	6.07782e-05		1	'Inflammation'	3.22657e-05
1	'Inflammation'	0.0570285		1	'Inflammation'	0.000625542		1	'Inflammation'	6.53598e-05		1	'Inflammation'	1.5282e-05		1	'Malignant'	1		1	'Inflammation'	1.45991e-11		1	'Inflammation'	2.84972e-13		1	'Inflammation'	2.74945e-07
1	'Malignant'	1		1	'Malignant'	1		1	'Malignant'	0.999983		1	'Inflammation'	9.66294e-06		1	'Inflammation'	7.47015e-06		1	'Malignant'	0.999576		1	'Malignant'	0.99997		1	'Inflammation'	1.53092e-06
1	'Inflammation'	3.62636e-09		1	'Inflammation'	9.06317e-10		1	'Inflammation'	3.48255e-07		1	'Inflammation'	4.97536e-05		1	'Malignant'	1		1	'Inflammation'	8.30536e-15		1	'Malignant'	1		1	'Inflammation'	3.41186e-06
1	'Inflammation'	7.3353e-06		1	'Inflammation'	0.00198914		1	'Inflammation'	0.0144024		1	'Malignant'	1		1	'Malignant'	0.897366		1	'Inflammation'	1.45337e-10		1	'Malignant'	0.999999		1	'Malignant'	0.999997
1	'Malignant'	0.631601		1	'Malignant'	0.108781		1	'Malignant'	0.818072		1	'Malignant'	1		1	'Inflammation'	0.0426399		1	'Malignant'	0.999203		1	'Inflammation'	0.976995		1	'Malignant'	1
1	'Malignant'	0.999985		1	'Malignant'	0.999993		1	'Malignant'	0.999999		1	'Inflammation'	0.994715		1	'Malignant'	1		1	'Inflammation'	4.04781e-05		1	'Inflammation'	0.823422		1	'Inflammation'	0.770865
1	'Inflammation'	7.37574e-05		1	'Inflammation'	0.00038887		1	'Inflammation'	0.000166266		1	'Inflammation'	4.23037e-11		1	'Malignant'	1		1	'Inflammation'	2.70963e-10		1	'Malignant'	0.999937		1	'Inflammation'	2.71583e-09
1	'Malignant'	0.999835		1	'Malignant'	0.999931		1	'Malignant'	0.999996		1	'Malignant'	1		1	'Inflammation'	3.96156e-05		1	'Malignant'	0.980065		1	'Malignant'	0.997966		1	'Malignant'	1
1	'Inflammation'	1.99992e-11		1	'Inflammation'	5.32304e-10		1	'Inflammation'	1.42445e-09		1	'Malignant'	1		1	'Inflammation'	1.26916e-14		1	'Inflammation'	1.44458e-07		1	'Inflammation'	4.34178e-06		1	'Malignant'	1
1	'Malignant'	0.996011		1	'Malignant'	0.00428022		1	'Malignant'	0.355473		1	'Malignant'	0.999864		1	'Malignant'	0.99997		1	'Malignant'	0.0811465		1	'Inflammation'	6.09379e-05		1	'Malignant'	0.999989
1	'Malignant'	0.999956		1	'Malignant'	0.999991		1	'Malignant'	0.998958		1	'Inflammation'	0.643477		1	'Malignant'	0.999976		1	'Inflammation'	2.05126e-07		1	'Inflammation'	4.63958e-10		1	'Inflammation'	1.8444e-05
1	'Inflammation'	6.87926e-11		1	'Inflammation'	4.95695e-08		1	'Inflammation'	8.8356e-07		1	'Inflammation'	1.25305e-07		1	'Malignant'	1		1	'Malignant'	1		1	'Malignant'	1		1	'Inflammation'	1.06326e-06
1	'Malignant'	1		1	'Malignant'	1		1	'Malignant'	1		1	'Inflammation'	0.0113003		1	'Inflammation'	0.625721		1	'Malignant'	1		1	'Inflammation'	7.90563e-05		1	'Inflammation'	0.000193823
1	'Inflammation'	0.995323		1	'Inflammation'	0.999993		1	'Inflammation'	0.642077		1	'Malignant'	0.68897		1	'Malignant'	1		1	'Inflammation'	7.30472e-06		1	'Inflammation'	0.0176087		1	'Malignant'	0.862485
1	'Malignant'	0.999782		1	'Malignant'	0.988657		1	'Malignant'	0.997272		1	'Malignant'	1		1	'Malignant'	1		1	'Malignant'	0.00135137		1	'Inflammation'	1.95096e-09		1	'Malignant'	1
1	'Inflammation'	3.20562e-08		1	'Inflammation'	1.80824e-05		1	'Inflammation'	0.0068766		1	'Malignant'	0.99023		1	'Malignant'	0.999746		1	'Malignant'	1		1	'Inflammation'	0.00499607		1	'Malignant'	0.985425
1	'Malignant'	0.999914		1	'Malignant'	0.999593		1	'Malignant'	1		1	'Malignant'	1		1	'Malignant'	1		1	'Malignant'	0.976219		1	'Inflammation'	9.26978e-07		1	'Malignant'	1
1	'Malignant'	1		1	'Malignant'	1		1	'Malignant'	0.999998		1	'Malignant'	0.955236		1	'Malignant'	0.999999		1	'Malignant'	1		1	'Malignant'	1		1	'Malignant'	0.997757
1	'Inflammation'	4.74059e-09		1	'Inflammation'	2.58649e-11		1	'Inflammation'	2.94821e-16		1	'Inflammation'	1.475e-09		1	'Malignant'	1		1	'Malignant'	0.990128		1	'Malignant'	0.999989		1	'Inflammation'	2.91187e-11
1	'Inflammation'	8.88061e-05		1	'Inflammation'	1.78381e-05		1	'Inflammation'	0.000368343		1	'Inflammation'	1.03e-05		1	'Inflammation'	4.08084e-13		1	'Inflammation'	1.80256e-09		1	'Malignant'	0.999998		1	'Inflammation'	2.30267e-06
1	'Inflammation'	9.19621e-07		1	'Inflammation'	1.60657e-08		1	'Inflammation'	4.28251e-07		1	'Inflammation'	0.0360386		1	'Inflammation'	3.99134e-13		1	'Inflammation'	9.11895e-07		1	'Inflammation'	0.00801039		1	'Inflammation'	0.725157
1	'Malignant'	0.999984		1	'Malignant'	0.99995		1	'Malignant'	0.999947		1	'Malignant'	0.999799		1	'Inflammation'	3.17625e-23		1	'Inflammation'	9.17652e-08		1	'Inflammation'	0.0390143		1	'Malignant'	0.999981
1	'Inflammation'	1.23163e-06		1	'Inflammation'	3.62e-06		1	'Inflammation'	1.07106e-07		1	'Inflammation'	5.80186e-07		1	'Inflammation'	5.83989e-19		1	'Inflammation'	2.75644e-05		1	'Inflammation'	3.5073e-05		1	'Inflammation'	1.30731e-07
1	'Malignant'	1		1	'Malignant'	1		1	'Malignant'	0.999973		1	'Inflammation'	0.828618		1	'Inflammation'	4.83628e-22		1	'Malignant'	0.995195		1	'Malignant'	1		1	'Inflammation'	0.0375041
1	'Malignant'	1		1	'Malignant'	0.99638		1	'Malignant'	0.999828		1	'Inflammation'	1.87511e-12		1	'Inflammation'	0		1	'Inflammation'	1.86903e-07		1	'Inflammation'	0.128703		1	'Inflammation'	7.13265e-09
1	'Malignant'	0.999992		1	'Malignant'	0.999994		1	'Malignant'	0.999936		1	'Malignant'	0.999997		1	'Malignant'	1		1	'Malignant'	0.0433659		1	'Malignant'	1		1	'Malignant'	1
1	'Inflammation'	1.36497e-14		1	'Inflammation'	5.74255e-12		1	'Inflammation'	7.82703e-15		1	'Malignant'	1		1	'Inflammation'	0.967731		1	'Inflammation'	4.88746e-09		1	'Inflammation'	8.9032e-05		1	'Malignant'	1
1	'Malignant'	1		1	'Malignant'	1		1	'Malignant'	1		1	'Inflammation'	6.10353e-09		1	'Inflammation'	0.00228802		1	'Malignant'	1		1	'Malignant'	0.999999		1	'Inflammation'	6.43675e-12
1	'Inflammation'	0.0033359		1	'Inflammation'	0.000323739		1	'Inflammation'	0.00208935		1	'Malignant'	0.979996		1	'Inflammation'	1.65224e-09		1	'Inflammation'	2.19944e-10		1	'Inflammation'	0.0114087		1	'Malignant'	0.999997
1	'Malignant'	1		1	'Malignant'	1		1	'Malignant'	1		1	'Malignant'	0.997215		1	'Malignant'	0.999997		1	'Malignant'	1		1	'Malignant'	0.999997		1	'Malignant'	0.967176
1	'Inflammation'	2.10418e-18		1	'Inflammation'	1.3018e-13		1	'Inflammation'	9.04366e-16		1	'Malignant'	1		1	'Inflammation'	1.66649e-06		1	'Malignant'	0.215425		1	'Inflammation'	2.25758e-05		1	'Malignant'	1
1	'Malignant'	1		1	'Malignant'	0.999995		1	'Malignant'	0.964909		1	'Inflammation'	6.54676e-09		1	'Malignant'	1		1	'Malignant'	0.0680134		1	'Malignant'	1		1	'Inflammation'	3.89613e-09
1	'Inflammation'	0.448861		1	'Inflammation'	0.654208		1	'Inflammation'	0.925007		1	'Malignant'	0.762503		1	'Inflammation'	7.82454e-11		1	'Malignant'	0.881171		1	'Malignant'	0.999641		1	'Malignant'	0.998609
1	'Inflammation'	2.85257e-18		1	'Inflammation'	2.13906e-15		1	'Inflammation'	2.0654e-13		1	'Malignant'	0.99993		1	'Malignant'	1		1	'Inflammation'	2.10556e-15		1	'Malignant'	0.997898		1	'Malignant'	0.999999
1	'Inflammation'	0.000785234		1	'Inflammation'	2.22303e-06		1	'Inflammation'	6.25711e-06		1	'Inflammation'	5.33254e-06		1	'Inflammation'	5.96486e-15		1	'Inflammation'	0.00508173		1	'Inflammation'	0.229467		1	'Inflammation'	1.64393e-06
1	'Malignant'	1		1	'Malignant'	0.999995		1	'Malignant'	0.998115		1	'Malignant'	0.999997		1	'Malignant'	0.999755		1	'Malignant'	1		1	'Malignant'	0.999999		1	'Malignant'	0.968186
1	'Malignant'	0.113748		1	'Malignant'	0.988167		1	'Malignant'	0.669421		1	'Malignant'	0.999985		1	'Inflammation'	0.000640635		1	'Malignant'	0.999821		1	'Inflammation'	0.0177494		1	'Malignant'	0.999863
1	'Inflammation'	3.58777e-09		1	'Inflammation'	8.40163e-10		1	'Inflammation'	6.64679e-09		1	'Malignant'	0.966311		1	'Malignant'	1		1	'Inflammation'	1.26497e-08		1	'Malignant'	0.999998		1	'Malignant'	0.999244
1	'Inflammation'	0.00010906		1	'Inflammation'	2.33803e-08		1	'Inflammation'	0.00164146		1	'Malignant'	1		1	'Malignant'	0.999995		1	'Inflammation'	8.51639e-06		1	'Inflammation'	0.66856		1	'Malignant'	0.999999
1	'Inflammation'	5.64973e-24		1	'Inflammation'	2.39508e-12		1	'Inflammation'	5.46589e-14		1	'Inflammation'	6.96992e-06		1	'Malignant'	1		1	'Inflammation'	1.27405e-06		1	'Inflammation'	8.83434e-10		1	'Inflammation'	3.17844e-06
1	'Inflammation'	7.18559e-13		1	'Inflammation'	1.23613e-11		1	'Inflammation'	1.10066e-12		1	'Inflammation'	7.27991e-05		1	'Malignant'	1		1	'Malignant'	1		1	'Inflammation'	0.0811925		1	'Inflammation'	0.000407035
1	'Malignant'	1		1	'Malignant'	1		1	'Malignant'	1		1	'Inflammation'	1.84299e-05		1	'Inflammation'	5.94209e-19		1	'Inflammation'	1.42453e-07		1	'Malignant'	1		1	'Inflammation'	5.50357e-08
1	'Malignant'	0.999393		1	'Malignant'	1		1	'Malignant'	0.999996		1	'Inflammation'	0.000107237		1	'Inflammation'	0.184818		1	'Malignant'	1		1	'Malignant'	0.999774		1	'Inflammation'	6.91962e-07
1	'Inflammation'	6.62722e-17		1	'Inflammation'	1.06484e-07		1	'Inflammation'	5.4103e-10		1	'Inflammation'	3.27184e-07		1	'Inflammation'	1.60651e-06		1	'Malignant'	0.999794		1	'Inflammation'	0.000228285		1	'Inflammation'	5.48271e-11
1	'Inflammation'	0.137768		1	'Inflammation'	0.000183336		1	'Inflammation'	0.640859		1	'Malignant'	0.999998		1	'Inflammation'	0.490383		1	'Inflammation'	3.14723e-05		1	'Inflammation'	0.0483434		1	'Malignant'	0.999999
1	'Malignant'	1		1	'Malignant'	1		1	'Malignant'	1		1	'Malignant'	0.954044		1	'Malignant'	1		1	'Malignant'	0.99998		1	'Malignant'	0.999896		1	'Malignant'	0.99661
1	'Inflammation'	1.7848e-07		1	'Inflammation'	1.24505e-06		1	'Inflammation'	0.000140349		1	'Inflammation'	0.000800853		1	'Inflammation'	4.2396e-06		1	'Malignant'	1		1	'Malignant'	0.999956		1	'Inflammation'	0.00135126
1	'Malignant'	0.999785		1	'Malignant'	1		1	'Malignant'	0.999989		1	'Inflammation'	2.9519e-06		1	'Malignant'	1		1	'Inflammation'	0.00015881		1	'Inflammation'	1.44922e-06		1	'Inflammation'	5.97343e-05
1	'Malignant'	1		1	'Malignant'	1		1	'Malignant'	0.999979		1	'Inflammation'	9.71313e-06		1	'Malignant'	1		1	'Inflammation'	1.97809e-10		1	'Inflammation'	7.467e-07		1	'Inflammation'	1.73738e-08
1	'Malignant'	0.999985		1	'Malignant'	0.999996		1	'Malignant'	0.989922		1	'Malignant'	0.999995		1	'Malignant'	1		1	'Inflammation'	3.6963e-06		1	'Inflammation'	1.74045e-10		1	'Malignant'	0.999944
1	'Malignant'	1		1	'Malignant'	1		1	'Malignant'	1		1	'Inflammation'	0.400957		1	'Malignant'	1		1	'Inflammation'	1.07342e-05		1	'Malignant'	0.99992		1	'Inflammation'	0.038804
1	'Malignant'	0.999727		1	'Malignant'	0.99999		1	'Malignant'	0.999708		1	'Malignant'	0.999994		1	'Inflammation'	1.03206e-06		1	'Inflammation'	1.74109e-20		1	'Inflammation'	0.723148		1	'Malignant'	0.999594
1	'Malignant'	0.995516		1	'Malignant'	0.999995		1	'Malignant'	0.999861		1	'Inflammation'	1.95442e-10		1	'Malignant'	1		1	'Malignant'	0.999995		1	'Malignant'	1		1	'Inflammation'	1.9876e-10
1	'Inflammation'	1.17981e-13		1	'Inflammation'	5.88697e-07		1	'Inflammation'	2.21067e-05		1	'Inflammation'	0.000322932		1	'Inflammation'	3.67568e-16		1	'Inflammation'	3.22688e-15		1	'Inflammation'	0.986266		1	'Inflammation'	0.000109497
1	'Inflammation'	5.8011e-09		1	'Inflammation'	5.98115e-05		1	'Inflammation'	3.44007e-08		1	'Malignant'	1		1	'Malignant'	1		1	'Malignant'	0.983969		1	'Inflammation'	0.0199238		1	'Malignant'	1
1	'Inflammation'	0.967894		1	'Inflammation'	0.999871		1	'Inflammation'	0.836462		1	'Malignant'	0.9998		1	'Inflammation'	3.37326e-06		1	'Malignant'	0.000618109		1	'Malignant'	1		1	'Malignant'	0.999999
1	'Malignant'	1		1	'Malignant'	0.999999		1	'Malignant'	0.999999		1	'Inflammation'	3.28923e-09		1	'Inflammation'	0.0240296		1	'Inflammation'	2.41107e-09		1	'Inflammation'	4.55725e-15		1	'Inflammation'	2.18625e-09
1	'Inflammation'	3.35e-08		1	'Inflammation'	0.000379055		1	'Inflammation'	7.1876e-05		1	'Inflammation'	1.42038e-06		1	'Inflammation'	5.04001e-23		1	'Malignant'	1		1	'Malignant'	0.99888		1	'Inflammation'	5.24196e-06
1	'Malignant'	1		1	'Malignant'	1		1	'Malignant'	1		1	'Inflammation'	4.43723e-10		1	'Malignant'	1		1	'Malignant'	1		1	'Malignant'	1		1	'Inflammation'	2.4408e-09
1	'Inflammation'	2.89901e-06		1	'Inflammation'	3.2986e-08		1	'Inflammation'	3.89262e-07		1	'Malignant'	0.997288		1	'Malignant'	0.999954		1	'Malignant'	1		1	'Inflammation'	0.0757976		1	'Malignant'	0.991926
1	'Inflammation'	3.93771e-13		1	'Inflammation'	1.17362e-08		1	'Inflammation'	6.59009e-08		1	'Malignant'	0.999537		1	'Malignant'	1		1	'Inflammation'	3.24601e-08		1	'Inflammation'	0.00124804		1	'Malignant'	0.990836
1	'Inflammation'	0.394178		1	'Inflammation'	0.0707392		1	'Inflammation'	0.00901066		1	'Inflammation'	0.000104858		1	'Inflammation'	1.53939e-22		1	'Malignant'	0.999999		1	'Malignant'	1		1	'Inflammation'	0.0108359
1	'Inflammation'	1.02816e-05		1	'Inflammation'	6.08019e-11		1	'Inflammation'	9.79684e-13		1	'Malignant'	0.999971		1	'Malignant'	1		1	'Inflammation'	5.59664e-12		1	'Malignant'	1		1	'Malignant'	0.999999
1	'Malignant'	0.999976		1	'Malignant'	0.0101958		1	'Malignant'	0.89987		1	'Malignant'	0.878188		1	'Inflammation'	3.33703e-22		1	'Malignant'	1		1	'Inflammation'	7.33295e-05		1	'Malignant'	0.0299437
1	'Malignant'	1		1	'Malignant'	0.999965		1	'Malignant'	0.999998		1	'Inflammation'	0.000253268		1	'Malignant'	0.999998		1	'Inflammation'	0.000208903		1	'Inflammation'	0.000362237		1	'Inflammation'	3.79237e-05
1	'Malignant'	0.99962		1	'Malignant'	0.999988		1	'Malignant'	0.999264		1	'Inflammation'	7.96528e-15		1	'Inflammation'	0.999998		1	'Inflammation'	2.95524e-05		1	'Malignant'	0.999998		1	'Inflammation'	5.47717e-14
1	'Malignant'	1		1	'Malignant'	1		1	'Malignant'	1		1	'Malignant'	1		1	'Malignant'	1		1	'Inflammation'	2.50109e-08		1	'Malignant'	1		1	'Malignant'	1
1	'Malignant'	0.998763		1	'Malignant'	1		1	'Malignant'	1		1	'Inflammation'	0.00342879		1	'Inflammation'	1.65728e-05		1	'Inflammation'	0.00767609		1	'Malignant'	0.999949		1	'Inflammation'	0.00411965
1	'Inflammation'	1.04351e-07		1	'Inflammation'	4.51446e-10		1	'Inflammation'	4.20208e-09		1	'Malignant'	1		1	'Inflammation'	0.00326214		1	'Inflammation'	0.000527049		1	'Inflammation'	5.11075e-07		1	'Malignant'	1
1	'Inflammation'	0.523612		1	'Inflammation'	0.794523		1	'Inflammation'	0.215644		1	'Malignant'	0.951634		1	'Inflammation'	0.00988742		1	'Inflammation'	0.915222		1	'Malignant'	0.999992		1	'Malignant'	0.999876
1	'Malignant'	0.999483		1	'Malignant'	0.999378		1	'Malignant'	0.989417		1	'Malignant'	1		1	'Malignant'	1		1	'Malignant'	1		1	'Inflammation'	4.69738e-05		1	'Malignant'	1
1	'Malignant'	1		1	'Malignant'	1		1	'Malignant'	0.999951		1	'Inflammation'	0.00128902		1	'Malignant'	0.999997		1	'Malignant'	0.999996		1	'Malignant'	0.999988		1	'Inflammation'	0.00116926
1	'Malignant'	1		1	'Malignant'	0.999999		1	'Malignant'	0.999998		1	'Inflammation'	4.48472e-09		1	'Inflammation'	6.42585e-12		1	'Malignant'	1		1	'Inflammation'	7.38896e-05		1	'Inflammation'	3.87619e-09
1	'Malignant'	1		1	'Malignant'	1		1	'Malignant'	1		1	'Inflammation'	2.75414e-08		1	'Malignant'	1		1	'Inflammation'	0.97834		1	'Malignant'	0.928539		1	'Inflammation'	1.06363e-07
1	'Inflammation'	1.44868e-10		1	'Inflammation'	8.96709e-09		1	'Inflammation'	1.32851e-07		1	'Malignant'	1		1	'Inflammation'	3.28871e-23		1	'Malignant'	1		1	'Malignant'	0.999999		1	'Malignant'	1
1	'Inflammation'	1.87176e-05		1	'Inflammation'	0.0733238		1	'Inflammation'	0.19023		1	'Inflammation'	0.00300656		1	'Inflammation'	0.00355089		1	'Inflammation'	8.5349e-10		1	'Inflammation'	0.000207253		1	'Inflammation'	0.00342121
1	'Malignant'	1		1	'Malignant'	1		1	'Malignant'	0.999997		1	'Inflammation'	1.6452e-07		1	'Malignant'	1		1	'Malignant'	0.994383		1	'Malignant'	0.99779		1	'Inflammation'	1.62023e-11
1	'Inflammation'	5.72036e-05		1	'Inflammation'	5.51471e-10		1	'Inflammation'	2.52745e-06		1	'Malignant'	1		1	'Malignant'	0.929151		1	'Inflammation'	2.19728e-16		1	'Inflammation'	0.179785		1	'Malignant'	1
1	'Inflammation'	1.88184e-06		1	'Inflammation'	4.51658e-07		1	'Inflammation'	6.52289e-07		1	'Inflammation'	0.000812581		1	'Malignant'	1		1	'Malignant'	1		1	'Malignant'	0.995143		1	'Inflammation'	2.43504e-06
1	'Malignant'	0.999999		1	'Malignant'	1		1	'Malignant'	1		1	'Malignant'	0.99906		1	'Malignant'	1		1	'Malignant'	1		1	'Malignant'	1		1	'Malignant'	0.997292
1	'Inflammation'	0.00591044		1	'Inflammation'	3.82972e-05		1	'Inflammation'	0.000817448		1	'Inflammation'	8.70207e-05		1	'Inflammation'	0.249758		1	'Malignant'	0.879601		1	'Malignant'	0.999999		1	'Inflammation'	0.0924654
1	'Malignant'	0.999987		1	'Malignant'	0.980524		1	'Malignant'	0.999997		1	'Malignant'	0.999747		1	'Inflammation'	4.16646e-22		1	'Inflammation'	3.1654e-07		1	'Inflammation'	3.27882e-06		1	'Malignant'	0.999956
1	'Inflammation'	0.00120689		1	'Inflammation'	2.90325e-05		1	'Inflammation'	5.78751e-05		1	'Malignant'	1		1	'Malignant'	0.878976		1	'Malignant'	1		1	'Inflammation'	0.999432		1	'Malignant'	1
1	'Inflammation'	4.91474e-05		1	'Inflammation'	3.86269e-06		1	'Inflammation'	0.000581772		1	'Inflammation'	6.26411e-11		1	'Inflammation'	2.35803e-05		1	'Inflammation'	5.75337e-15		1	'Inflammation'	0.0261528		1	'Inflammation'	1.37405e-10
1	'Inflammation'	1.10716e-15		1	'Inflammation'	2.92732e-06		1	'Inflammation'	1.7128e-10		1	'Malignant'	0.999999		1	'Inflammation'	4.6585e-07		1	'Malignant'	1		1	'Inflammation'	0.419333		1	'Malignant'	1
1	'Inflammation'	2.29311e-14		1	'Inflammation'	5.8414e-12		1	'Inflammation'	5.73307e-13		1	'Malignant'	0.998383		1	'Inflammation'	0.00669574		1	'Malignant'	1		1	'Malignant'	1		1	'Malignant'	0.996249
1	'Malignant'	0.999684		1	'Malignant'	1		1	'Malignant'	0.999095		1	'Malignant'	0.883421		1	'Malignant'	0.997239		1	'Malignant'	1		1	'Inflammation'	0.00432859		1	'Malignant'	0.998941
1	'Inflammation'	1.56284e-12		1	'Inflammation'	2.97793e-13		1	'Inflammation'	9.42073e-10		1	'Inflammation'	2.41461e-05		1	'Malignant'	0.999999		1	'Inflammation'	0.0208136		1	'Inflammation'	8.4725e-08		1	'Inflammation'	1.99954e-07
1	'Inflammation'	1.87186e-15		1	'Inflammation'	3.96019e-07		1	'Inflammation'	4.61028e-08		1	'Malignant'	0.999999		1	'Inflammation'	6.7076e-12		1	'Malignant'	0.999999		1	'Malignant'	1		1	'Malignant'	1
1	'Malignant'	1		1	'Malignant'	1		1	'Malignant'	1		1	'Malignant'	0.999839		1	'Malignant'	1		1	'Malignant'	0.998673		1	'Malignant'	0.999985		1	'Malignant'	0.923782
1	'Malignant'	0.999976		1	'Malignant'	0.999959		1	'Malignant'	0.996855		1	'Malignant'	1		1	'Malignant'	1		1	'Malignant'	1		1	'Malignant'	1		1	'Malignant'	1
1	'Malignant'	0.999874		1	'Malignant'	1		1	'Malignant'	1		1	'Inflammation'	3.06722e-14		1	'Inflammation'	7.2504e-14		1	'Inflammation'	7.96832e-15		1	'Inflammation'	5.26868e-06		1	'Inflammation'	8.84737e-11
1	'Malignant'	1		1	'Malignant'	1		1	'Malignant'	1		1	'Malignant'	0.999999		1	'Inflammation'	1.15841e-08		1	'Malignant'	1		1	'Malignant'	0.688973		1	'Malignant'	0.999998
1	'Malignant'	1		1	'Malignant'	1		1	'Malignant'	1		1	'Malignant'	1		1	'Malignant'	0.89007		1	'Inflammation'	1.43903e-10		1	'Malignant'	0.999956		1	'Malignant'	1
1	'Inflammation'	2.55297e-07		1	'Inflammation'	2.96991e-12		1	'Inflammation'	1.09003e-21		1	'Malignant'	0.999938		1	'Inflammation'	0.000145288		1	'Inflammation'	0.00134613		1	'Malignant'	0.958939		1	'Malignant'	0.999336
1	'Inflammation'	0.00978785		1	'Inflammation'	8.42574e-07		1	'Inflammation'	1.76225e-05		1	'Inflammation'	9.73004e-09		1	'Inflammation'	5.48883e-26		1	'Malignant'	1		1	'Malignant'	0.999999		1	'Inflammation'	5.68348e-09
1	'Inflammation'	6.14698e-13		1	'Inflammation'	4.81037e-14		1	'Inflammation'	6.12312e-11		1	'Inflammation'	0.000398918		1	'Inflammation'	4.0218e-05		1	'Malignant'	0.0779281		1	'Malignant'	1		1	'Inflammation'	0.000262931
1	'Malignant'	1		1	'Malignant'	1		1	'Malignant'	0.999998		1	'Malignant'	0.993086		1	'Malignant'	0.998545		1	'Malignant'	0.983952		1	'Malignant'	0.984384		1	'Malignant'	0.999983
1	'Inflammation'	2.01556e-06		1	'Inflammation'	0.000601019		1	'Inflammation'	3.57485e-06		1	'Malignant'	1		1	'Inflammation'	6.76216e-05		1	'Inflammation'	5.00018e-05		1	'Inflammation'	5.07238e-06		1	'Malignant'	1
1	'Malignant'	0.999334		1	'Malignant'	0.994919		1	'Malignant'	0.141935		1	'Inflammation'	4.3535e-05		1	'Malignant'	1		1	'Malignant'	0.999984		1	'Inflammation'	2.69944e-07		1	'Inflammation'	0.000210384
1	'Inflammation'	2.37677e-07		1	'Inflammation'	2.72507e-18		1	'Inflammation'	5.04291e-19		1	'Inflammation'	1.39346e-07		1	'Malignant'	0.999943		1	'Malignant'	0.999922		1	'Malignant'	0.582003		1	'Inflammation'	3.54035e-07
1	'Inflammation'	1.30849e-12		1	'Inflammation'	1.96713e-12		1	'Inflammation'	1.04255e-06		1	'Malignant'	1		1	'Malignant'	0.999946		1	'Malignant'	1		1	'Malignant'	1		1	'Malignant'	0.999998
1	'Malignant'	0.940943		1	'Malignant'	0.996294		1	'Malignant'	0.999542		1	'Malignant'	1		1	'Inflammation'	5.54731e-10		1	'Malignant'	0.999999		1	'Inflammation'	9.30076e-06		1	'Malignant'	1
1	'Inflammation'	6.64458e-33		1	'Inflammation'	1.27227e-10		1	'Inflammation'	4.11677e-08		1	'Malignant'	1		1	'Inflammation'	9.00011e-11		1	'Malignant'	0.852195		1	'Malignant'	0.997748		1	'Malignant'	1
1	'Malignant'	0.989796		1	'Malignant'	0.733192		1	'Malignant'	0.99866		1	'Inflammation'	1.78056e-07		1	'Malignant'	1		1	'Inflammation'	5.64354e-05		1	'Inflammation'	4.85161e-08		1	'Inflammation'	1.08941e-08
1	'Malignant'	1		1	'Malignant'	1		1	'Malignant'	0.99995		1	'Malignant'	1		1	'Malignant'	0.199172		1	'Malignant'	1		1	'Malignant'	1		1	'Malignant'	1
1	'Malignant'	1		1	'Malignant'	1		1	'Malignant'	1		1	'Malignant'	0.999907		1	'Malignant'	0.960666		1	'Inflammation'	1.34814e-09		1	'Malignant'	0.964396		1	'Malignant'	0.999999
1	'Inflammation'	2.39701e-11		1	'Inflammation'	1.37955e-06		1	'Inflammation'	1.25875e-06		1	'Malignant'	0.999827		1	'Malignant'	0.99966		1	'Inflammation'	0.0322468		1	'Malignant'	1		1	'Malignant'	0.268702
1	'Malignant'	0.99994		1	'Malignant'	0.999401		1	'Malignant'	0.999814		1	'Inflammation'	1.814e-09		1	'Inflammation'	0.000547473		1	'Inflammation'	0.000217922		1	'Inflammation'	3.39022e-05		1	'Inflammation'	1.1499e-08
1	'Inflammation'	8.65227e-11		1	'Inflammation'	3.59563e-10		1	'Inflammation'	8.47291e-24		1	'Inflammation'	0.00906692		1	'Malignant'	0.998137		1	'Inflammation'	9.47879e-05		1	'Inflammation'	3.58013e-10		1	'Inflammation'	0.0100974
1	'Inflammation'	3.55901e-27		1	'Inflammation'	1.33441e-10		1	'Inflammation'	7.86029e-09		1	'Inflammation'	0.000185265		1	'Malignant'	1		1	'Inflammation'	1.00996e-15		1	'Malignant'	0.0773863		1	'Inflammation'	7.11481e-06
1	'Malignant'	1		1	'Malignant'	1		1	'Malignant'	1		1	'Inflammation'	8.53918e-08		1	'Malignant'	1		1	'Malignant'	0.999968		1	'Malignant'	1		1	'Inflammation'	3.28847e-09
1	'Inflammation'	9.80935e-09		1	'Inflammation'	5.57544e-06		1	'Inflammation'	7.43531e-16		1	'Malignant'	0.999999		1	'Malignant'	1		1	'Malignant'	1		1	'Inflammation'	0.00537616		1	'Malignant'	1
1	'Malignant'	1		1	'Malignant'	1		1	'Malignant'	1		1	'Malignant'	0.999641		1	'Inflammation'	1.03219e-05		1	'Malignant'	0.999937		1	'Malignant'	0.997979		1	'Malignant'	0.999988
1	'Inflammation'	5.79268e-06		1	'Inflammation'	0.0389999		1	'Inflammation'	1.49556e-09		1	'Inflammation'	8.31957e-08		1	'Inflammation'	0.11078		1	'Inflammation'	6.33872e-14		1	'Inflammation'	5.41459e-06		1	'Inflammation'	3.41887e-08
1	'Inflammation'	9.54984e-05		1	'Inflammation'	1.68745e-08		1	'Inflammation'	1.47326e-06		1	'Malignant'	0.976463		1	'Inflammation'	6.87581e-21		1	'Inflammation'	9.05616e-06		1	'Inflammation'	0.000132242		1	'Malignant'	0.999886
1	'Malignant'	0.999972		1	'Malignant'	1		1	'Malignant'	0.999866		1	'Inflammation'	0.0298591		1	'Inflammation'	3.03478e-35		1	'Malignant'	1		1	'Malignant'	0.981658		1	'Inflammation'	0.483508
1	'Malignant'	0.999903		1	'Malignant'	0.999997		1	'Malignant'	0.999038		1	'Malignant'	0.999998		1	'Malignant'	0.999998		1	'Inflammation'	0.0189838		1	'Inflammation'	0.0467421		1	'Malignant'	1
1	'Malignant'	0.999957		1	'Malignant'	0.995581		1	'Malignant'	0.999957		1	'Malignant'	1		1	'Malignant'	1		1	'Inflammation'	1.29248e-05		1	'Inflammation'	6.05765e-08		1	'Malignant'	0.999999
1	'Malignant'	1		1	'Malignant'	1		1	'Malignant'	0.999998		1	'Inflammation'	6.28883e-09		1	'Inflammation'	0.00916719		1	'Inflammation'	7.31268e-06		1	'Inflammation'	0.0738268		1	'Inflammation'	4.43289e-08
1	'Inflammation'	1.38869e-07		1	'Inflammation'	1.93018e-05		1	'Inflammation'	0.000105867		1	'Malignant'	0.999999		1	'Inflammation'	0.0431535		1	'Inflammation'	6.21976e-16		1	'Inflammation'	1.91604e-09		1	'Malignant'	0.999997
1	'Inflammation'	1.09909e-14		1	'Inflammation'	5.60862e-09		1	'Inflammation'	9.01276e-11		1	'Malignant'	1		1	'Inflammation'	6.17173e-07		1	'Malignant'	0.999993		1	'Malignant'	0.98279		1	'Malignant'	1
1	'Inflammation'	1.04082e-08		1	'Inflammation'	2.46499e-09		1	'Inflammation'	4.55106e-11		1	'Inflammation'	1.25871e-08		1	'Inflammation'	6.68352e-19		1	'Inflammation'	3.92763e-05		1	'Malignant'	1		1	'Inflammation'	1.95211e-12
1	'Inflammation'	2.31563e-07		1	'Inflammation'	1.76492e-07		1	'Inflammation'	1.90787e-05		1	'Malignant'	0.998806		1	'Malignant'	1		1	'Malignant'	0.999989		1	'Malignant'	0.992477		1	'Malignant'	0.99999
1	'Malignant'	0.999978		1	'Malignant'	1		1	'Malignant'	1		1	'Inflammation'	0.00115988		1	'Inflammation'	1.46659e-08		1	'Inflammation'	1.8072e-08		1	'Malignant'	0.52088		1	'Inflammation'	0.0043479
1	'Malignant'	0.999965		1	'Malignant'	1		1	'Malignant'	1		1	'Inflammation'	4.79303e-11		1	'Inflammation'	2.32211e-05		1	'Inflammation'	0.00145761		1	'Inflammation'	0.998421		1	'Inflammation'	2.23715e-09
1	'Malignant'	0.999993		1	'Malignant'	0.917446		1	'Malignant'	0.307154		1	'Inflammation'	0.0005826		1	'Inflammation'	0.0884415		1	'Inflammation'	2.08362e-11		1	'Inflammation'	0.000201592		1	'Inflammation'	0.00336922
1	'Malignant'	0.999961		1	'Malignant'	0.998954		1	'Malignant'	0.999172		1	'Inflammation'	5.85004e-07		1	'Malignant'	0.999966		1	'Inflammation'	6.92277e-06		1	'Malignant'	0.751895		1	'Inflammation'	3.30271e-06
1	'Malignant'	1		1	'Malignant'	1		1	'Malignant'	0.999998		1	'Inflammation'	2.9125e-06		1	'Inflammation'	0.0481841		1	'Inflammation'	1.78169e-11		1	'Inflammation'	2.87333e-07		1	'Inflammation'	3.85894e-06
1	'Inflammation'	5.25747e-06		1	'Inflammation'	4.66939e-13		1	'Inflammation'	4.59327e-10		1	'Malignant'	0.999999		1	'Malignant'	0.99998		1	'Malignant'	1		1	'Inflammation'	0.271996		1	'Malignant'	1
1	'Malignant'	1		1	'Malignant'	1		1	'Malignant'	1		1	'Malignant'	1		1	'Inflammation'	4.58464e-07		1	'Malignant'	0.184211		1	'Malignant'	1		1	'Malignant'	0.999854
1	'Inflammation'	9.84546e-05		1	'Inflammation'	0.000588284		1	'Inflammation'	8.96999e-09		1	'Inflammation'	1.74418e-05		1	'Inflammation'	1.57799e-11		1	'Inflammation'	0.000764058		1	'Inflammation'	8.40955e-11		1	'Inflammation'	7.92303e-06
1	'Inflammation'	7.89073e-08		1	'Inflammation'	4.93525e-08		1	'Inflammation'	1.00083e-09		1	'Inflammation'	1.03955e-06		1	'Inflammation'	0.0637595		1	'Inflammation'	0.00826066		1	'Malignant'	0.999998		1	'Inflammation'	6.53808e-10
1	'Inflammation'	4.15096e-05		1	'Inflammation'	6.96458e-06		1	'Inflammation'	3.32809e-07		1	'Malignant'	1		1	'Inflammation'	3.51253e-09		1	'Inflammation'	4.55613e-07		1	'Inflammation'	0.1411		1	'Malignant'	1
1	'Malignant'	0.999887		1	'Malignant'	1		1	'Malignant'	0.999995		1	'Malignant'	0.999959		1	'Malignant'	1		1	'Malignant'	1		1	'Malignant'	0.999986		1	'Malignant'	1
1	'Inflammation'	4.39047e-14		1	'Inflammation'	9.14921e-10		1	'Inflammation'	1.95736e-07		1	'Malignant'	1		1	'Inflammation'	1.20418e-11		1	'Malignant'	0.999981		1	'Malignant'	0.999067		1	'Malignant'	1
1	'Malignant'	0.999858		1	'Malignant'	0.999453		1	'Malignant'	0.0944871		1	'Malignant'	0.982124		1	'Malignant'	1		1	'Inflammation'	5.98463e-14		1	'Malignant'	0.999972		1	'Malignant'	0.997624
1	'Inflammation'	7.26242e-05		1	'Inflammation'	0.000103662		1	'Inflammation'	2.91507e-05		1	'Inflammation'	5.33622e-09		1	'Malignant'	0.999999		1	'Malignant'	1		1	'Inflammation'	2.87649e-12		1	'Inflammation'	1.81244e-10
1	'Inflammation'	0.00282161		1	'Inflammation'	0.000262638		1	'Inflammation'	0.000687116		1	'Inflammation'	7.57706e-05		1	'Inflammation'	9.41541e-05		1	'Malignant'	1		1	'Malignant'	1		1	'Inflammation'	0.000154078
1	'Inflammation'	2.6731e-11		1	'Inflammation'	7.5781e-07		1	'Inflammation'	2.14933e-06		1	'Malignant'	1		1	'Malignant'	0.999996		1	'Malignant'	1		1	'Inflammation'	0.00186678		1	'Malignant'	1
1	'Malignant'	0.999994		1	'Malignant'	1		1	'Malignant'	0.999956		1	'Malignant'	0.999968		1	'Malignant'	1		1	'Malignant'	0.999709		1	'Inflammation'	0.00402748		1	'Malignant'	1
1	'Inflammation'	1.43068e-13		1	'Inflammation'	1.0154e-13		1	'Inflammation'	1.91165e-21		1	'Inflammation'	1.32215e-07		1	'Inflammation'	3.69359e-17		1	'Inflammation'	6.82112e-09		1	'Malignant'	0.998921		1	'Inflammation'	9.19089e-10
1	'Inflammation'	0.501818		1	'Inflammation'	0.05978		1	'Inflammation'	0.134159		1	'Inflammation'	0.0178616		1	'Inflammation'	7.02459e-06		1	'Malignant'	0.999992		1	'Inflammation'	1.06056e-05		1	'Inflammation'	0.000100827
1	'Malignant'	0.999999		1	'Malignant'	0.999725		1	'Malignant'	0.999998		1	'Malignant'	1		1	'Inflammation'	1.2306e-07		1	'Inflammation'	2.30141e-05		1	'Malignant'	1		1	'Malignant'	1
1	'Inflammation'	2.79189e-07		1	'Inflammation'	1.92912e-09		1	'Inflammation'	5.8509e-07		1	'Inflammation'	1.21569e-10		1	'Malignant'	1		1	'Inflammation'	2.07403e-09		1	'Inflammation'	0.107792		1	'Inflammation'	2.72296e-08
1	'Inflammation'	3.92956e-07		1	'Inflammation'	2.75149e-10		1	'Inflammation'	1.29247e-12		1	'Malignant'	0.999956		1	'Inflammation'	4.70356e-06		1	'Malignant'	0.510142		1	'Inflammation'	9.13029e-05		1	'Malignant'	0.997162
1	'Inflammation'	1.45444e-09		1	'Inflammation'	5.6709e-13		1	'Inflammation'	6.99026e-09		1	'Inflammation'	1.1205e-05		1	'Inflammation'	3.10813e-07		1	'Inflammation'	0.233315		1	'Malignant'	1		1	'Inflammation'	4.14496e-09
1	'Inflammation'	6.8732e-07		1	'Inflammation'	1.01716e-12		1	'Inflammation'	5.47342e-24		1	'Inflammation'	9.54912e-11		1	'Malignant'	1		1	'Malignant'	1		1	'Inflammation'	1.36497e-06		1	'Inflammation'	2.67593e-09
1	'Malignant'	1		1	'Malignant'	1		1	'Malignant'	0.999994		1	'Inflammation'	2.46516e-14		1	'Inflammation'	8.51499e-06		1	'Malignant'	1		1	'Malignant'	1		1	'Inflammation'	1.48204e-11
1	'Malignant'	0.991719		1	'Malignant'	0.997093		1	'Malignant'	0.954194		1	'Malignant'	1		1	'Malignant'	1		1	'Malignant'	0.99843		1	'Malignant'	0.999457		1	'Malignant'	1
1	'Inflammation'	1.57944e-08		1	'Inflammation'	7.36244e-16		1	'Inflammation'	5.74181e-11		1	'Inflammation'	0.0662685		1	'Malignant'	0.999725		1	'Malignant'	1		1	'Inflammation'	7.86423e-08		1	'Inflammation'	7.18472e-05
1	'Malignant'	1		1	'Malignant'	1		1	'Malignant'	0.99989		1	'Malignant'	1		1	'Malignant'	1		1	'Malignant'	1		1	'Inflammation'	0.373418		1	'Malignant'	1
1	'Inflammation'	9.14591e-15		1	'Inflammation'	9.02204e-11		1	'Inflammation'	8.80735e-08		1	'Malignant'	1		1	'Malignant'	0.999892		1	'Malignant'	0.999978		1	'Malignant'	1		1	'Malignant'	1
1	'Malignant'	0.999911		1	'Malignant'	0.999997		1	'Malignant'	0.999386		1	'Inflammation'	0.952136		1	'Inflammation'	0.750455		1	'Malignant'	1		1	'Malignant'	0.224355		1	'Inflammation'	0.159503
1	'Malignant'	0.999471		1	'Malignant'	0.993679		1	'Malignant'	0.943436		1	'Malignant'	0.999997		1	'Malignant'	0.999999		1	'Inflammation'	6.25038e-15		1	'Malignant'	1		1	'Malignant'	0.999989
1	'Malignant'	1		1	'Malignant'	0.999996		1	'Malignant'	0.999605		1	'Inflammation'	0.194131		1	'Inflammation'	3.24405e-07		1	'Malignant'	1		1	'Inflammation'	0.998585		1	'Inflammation'	0.00504079
1	'Inflammation'	6.7334e-18		1	'Inflammation'	3.96775e-08		1	'Inflammation'	3.64682e-12		1	'Inflammation'	0.00491895		1	'Inflammation'	3.99061e-19		1	'Malignant'	1		1	'Inflammation'	1.51755e-05		1	'Inflammation'	0.00194606
1	'Inflammation'	1.74641e-10		1	'Inflammation'	1.41001e-09		1	'Inflammation'	7.02972e-07		1	'Malignant'	1		1	'Malignant'	1		1	'Inflammation'	4.0044e-15		1	'Malignant'	0.989598		1	'Malignant'	1
1	'Malignant'	0.999808		1	'Malignant'	0.999994		1	'Malignant'	0.9994		1	'Inflammation'	2.95772e-08		1	'Malignant'	1		1	'Malignant'	0.99936		1	'Malignant'	0.996952		1	'Inflammation'	2.82374e-08
1	'Malignant'	0.999982		1	'Malignant'	0.984726		1	'Malignant'	0.264558		1	'Inflammation'	0.0162176		1	'Inflammation'	3.56616e-07		1	'Inflammation'	6.59298e-15		1	'Malignant'	0.998871		1	'Inflammation'	2.56372e-07
1	'Malignant'	0.996118		1	'Malignant'	0.990219		1	'Malignant'	0.999778		1	'Malignant'	0.999999		1	'Inflammation'	0.000729593		1	'Inflammation'	9.016e-08		1	'Inflammation'	0.223771		1	'Malignant'	1
1	'Inflammation'	6.25536e-09		1	'Inflammation'	1.61904e-07		1	'Inflammation'	2.8237e-06		1	'Inflammation'	1.0088e-09		1	'Inflammation'	4.46517e-15		1	'Malignant'	1		1	'Inflammation'	3.12312e-05		1	'Inflammation'	5.81393e-08
1	'Inflammation'	4.59053e-27		1	'Inflammation'	1.76843e-10		1	'Inflammation'	6.55168e-08		1	'Inflammation'	3.68969e-08		1	'Inflammation'	1.48422e-14		1	'Inflammation'	0.000351413		1	'Malignant'	1		1	'Inflammation'	6.97587e-12
1	'Malignant'	0.999968		1	'Malignant'	1		1	'Malignant'	0.999935		1	'Malignant'	0.999935		1	'Malignant'	0.874839		1	'Inflammation'	1.60674e-11		1	'Inflammation'	0.000344879		1	'Malignant'	0.999476
1	'Malignant'	1		1	'Malignant'	1		1	'Malignant'	0.999999		1	'Inflammation'	7.60133e-10		1	'Inflammation'	8.76765e-24		1	'Inflammation'	1.25432e-05		1	'Malignant'	1		1	'Inflammation'	1.73236e-10
1	'Inflammation'	9.97419e-12		1	'Inflammation'	2.61975e-16		1	'Inflammation'	1.4067e-12		1	'Inflammation'	6.1532e-11		1	'Malignant'	1		1	'Inflammation'	8.79859e-10		1	'Malignant'	0.999986		1	'Inflammation'	7.69312e-12
1	'Malignant'	0.999619		1	'Malignant'	0.990394		1	'Malignant'	0.987588		1	'Malignant'	0.999993		1	'Malignant'	1		1	'Inflammation'	3.89988e-07		1	'Inflammation'	4.93615e-07		1	'Malignant'	1
1	'Malignant'	0.85041		1	'Malignant'	4.50891e-05		1	'Malignant'	0.590941		1	'Malignant'	1		1	'Inflammation'	7.06958e-12		1	'Inflammation'	3.01843e-11		1	'Malignant'	0.995456		1	'Malignant'	1
1	'Malignant'	1		1	'Malignant'	1		1	'Malignant'	1		1	'Inflammation'	6.72123e-11		1	'Malignant'	1		1	'Inflammation'	4.25805e-08		1	'Malignant'	1		1	'Inflammation'	4.06667e-07
1	'Malignant'	0.999975		1	'Malignant'	1		1	'Malignant'	0.894968		1	'Inflammation'	4.90562e-09		1	'Malignant'	1		1	'Malignant'	1		1	'Inflammation'	6.02712e-06		1	'Inflammation'	1.89079e-08
1	'Malignant'	1		1	'Malignant'	0.994662		1	'Malignant'	0.996262		1	'Malignant'	0.998903		1	'Malignant'	1		1	'Inflammation'	0.00186228		1	'Inflammation'	0.613029		1	'Malignant'	0.999999
1	'Malignant'	0.993559		1	'Malignant'	0.999716		1	'Malignant'	1		1	'Inflammation'	2.91413e-08		1	'Inflammation'	4.10798e-10		1	'Malignant'	0.993025		1	'Malignant'	0.995274		1	'Inflammation'	1.00264e-08
1	'Malignant'	1		1	'Malignant'	0.999994		1	'Malignant'	1		1	'Inflammation'	3.98148e-05		1	'Malignant'	1		1	'Malignant'	1		1	'Malignant'	0.99992		1	'Inflammation'	1.53338e-07
1	'Malignant'	0.999958		1	'Malignant'	0.998826		1	'Malignant'	0.998437		1	'Inflammation'	0.000759022		1	'Inflammation'	0.0518747		1	'Inflammation'	4.68243e-10		1	'Malignant'	1		1	'Inflammation'	0.000177347
1	'Inflammation'	1.63341e-20		1	'Inflammation'	5.94729e-08		1	'Inflammation'	3.34808e-09		1	'Inflammation'	2.35965e-12		1	'Malignant'	1		1	'Inflammation'	0.241339		1	'Inflammation'	0.0056569		1	'Inflammation'	4.79629e-10
1	'Malignant'	1		1	'Malignant'	1		1	'Malignant'	1		1	'Inflammation'	1.01044e-12		1	'Malignant'	1		1	'Inflammation'	8.92833e-12		1	'Inflammation'	3.86696e-05		1	'Inflammation'	3.42177e-12
1	'Malignant'	0.999999		1	'Malignant'	1		1	'Malignant'	1		1	'Malignant'	0.999292		1	'Inflammation'	0.983012		1	'Malignant'	1		1	'Malignant'	1		1	'Malignant'	0.999995
1	'Malignant'	1		1	'Malignant'	1		1	'Malignant'	1		1	'Malignant'	1		1	'Malignant'	0.999978		1	'Inflammation'	5.53364e-06		1	'Inflammation'	0.000184422		1	'Malignant'	1
1	'Malignant'	1		1	'Malignant'	0.999991		1	'Malignant'	1		1	'Malignant'	1		1	'Malignant'	0.999435		1	'Malignant'	0.999997		1	'Inflammation'	0.740106		1	'Malignant'	1
1	'Inflammation'	4.81053e-08		1	'Inflammation'	2.47468e-06		1	'Inflammation'	2.34138e-07		1	'Inflammation'	1.30879e-07		1	'Malignant'	1		1	'Inflammation'	3.11762e-13		1	'Inflammation'	0.102392		1	'Inflammation'	1.02196e-06
1	'Malignant'	0.837952		1	'Malignant'	0.995343		1	'Malignant'	0.362519		1	'Inflammation'	3.56474e-09		1	'Malignant'	0.983382		1	'Inflammation'	1.62352e-07		1	'Inflammation'	6.71833e-05		1	'Inflammation'	3.86149e-11
1	'Malignant'	0.999971		1	'Malignant'	1		1	'Malignant'	0.999983		1	'Malignant'	0.945651		1	'Inflammation'	1.38363e-07		1	'Inflammation'	1.87858e-13		1	'Inflammation'	1.25796e-05		1	'Malignant'	0.99302
1	'Malignant'	0.999958		1	'Malignant'	0.999938		1	'Malignant'	0.997568		1	'Inflammation'	4.29334e-09		1	'Malignant'	1		1	'Malignant'	1		1	'Inflammation'	1.64192e-06		1	'Inflammation'	2.20458e-07
1	'Inflammation'	1.8501e-05		1	'Inflammation'	0.000302827		1	'Inflammation'	0.0459674		1	'Malignant'	1		1	'Inflammation'	1.12791e-06		1	'Inflammation'	1.27262e-05		1	'Malignant'	0.999909		1	'Malignant'	1
1	'Inflammation'	9.32742e-11		1	'Inflammation'	0.000425012		1	'Inflammation'	2.85872e-05		1	'Inflammation'	0.000105634		1	'Inflammation'	2.16706e-10		1	'Malignant'	1		1	'Malignant'	0.999986		1	'Inflammation'	9.41831e-05
1	'Inflammation'	0.858682		1	'Inflammation'	0.955907		1	'Inflammation'	0.99993		1	'Malignant'	0.999948		1	'Malignant'	1		1	'Inflammation'	0.000211582		1	'Inflammation'	6.72922e-05		1	'Malignant'	1
1	'Malignant'	0.999935		1	'Malignant'	1		1	'Malignant'	0.999772		1	'Inflammation'	7.04205e-08		1	'Inflammation'	1.34736e-34		1	'Malignant'	0.999992		1	'Malignant'	0.969726		1	'Inflammation'	7.0333e-10
1	'Inflammation'	2.51639e-17		1	'Inflammation'	8.75889e-09		1	'Inflammation'	2.1254e-18		1	'Malignant'	1		1	'Malignant'	0.990916		1	'Inflammation'	1.94008e-05		1	'Inflammation'	0.523924		1	'Malignant'	1
1	'Malignant'	1		1	'Malignant'	1		1	'Malignant'	0.999987		1	'Malignant'	0.999971		1	'Inflammation'	0.0246116		1	'Malignant'	1		1	'Malignant'	0.999534		1	'Malignant'	1
1	'Inflammation'	1.72881e-07		1	'Inflammation'	1.91551e-07		1	'Inflammation'	5.20508e-05		1	'Malignant'	0.999997		1	'Inflammation'	3.57823e-08		1	'Inflammation'	7.68299e-08		1	'Inflammation'	4.53415e-06		1	'Malignant'	1
1	'Malignant'	1		1	'Malignant'	1		1	'Malignant'	0.999992		1	'Malignant'	0.999997		1	'Inflammation'	2.11291e-07		1	'Malignant'	1		1	'Malignant'	0.999947		1	'Malignant'	0.999999
1	'Inflammation'	2.63417e-06		1	'Inflammation'	0.0222024		1	'Inflammation'	0.0281895		1	'Inflammation'	0.0906635		1	'Inflammation'	0.519306		1	'Malignant'	1		1	'Inflammation'	0.303467		1	'Inflammation'	0.00204493
1	'Inflammation'	6.80574e-07		1	'Inflammation'	7.74153e-14		1	'Inflammation'	4.0922e-07		1	'Malignant'	0.999957		1	'Inflammation'	0.00118929		1	'Malignant'	0.833702		1	'Inflammation'	0.00119197		1	'Malignant'	0.999956
1	'Inflammation'	3.54011e-17		1	'Inflammation'	3.16472e-10		1	'Inflammation'	1.17179e-11		1	'Inflammation'	1.71217e-07		1	'Inflammation'	2.11628e-17		1	'Malignant'	0.924994		1	'Inflammation'	2.95936e-12		1	'Inflammation'	0.00771608
1	'Inflammation'	3.46901e-09		1	'Inflammation'	5.11964e-07		1	'Inflammation'	8.9433e-05		1	'Malignant'	0.999993		1	'Malignant'	1		1	'Inflammation'	1.28644e-07		1	'Malignant'	0.999999		1	'Malignant'	1
1	'Malignant'	0.999998		1	'Malignant'	1		1	'Malignant'	0.99995		1	'Malignant'	0.999798		1	'Inflammation'	5.84929e-14		1	'Inflammation'	8.14734e-12		1	'Inflammation'	1.42106e-05		1	'Malignant'	0.999951
1	'Malignant'	0.999999		1	'Malignant'	0.999969		1	'Malignant'	0.992068		1	'Inflammation'	8.38656e-05		1	'Malignant'	0.999998		1	'Malignant'	0.999839		1	'Malignant'	0.99999		1	'Inflammation'	4.06411e-06
1	'Malignant'	0.999994		1	'Malignant'	1		1	'Malignant'	0.999999		1	'Inflammation'	1.17764e-11		1	'Inflammation'	7.58998e-11		1	'Malignant'	0.777841		1	'Malignant'	0.999998		1	'Inflammation'	3.61461e-10
1	'Inflammation'	1.58267e-11		1	'Inflammation'	1.54399e-08		1	'Inflammation'	0.000201186		1	'Inflammation'	0.0154779		1	'Malignant'	1		1	'Malignant'	0.999755		1	'Inflammation'	1.55376e-06		1	'Inflammation'	2.39408e-06
1	'Inflammation'	2.26558e-11		1	'Inflammation'	2.00555e-10		1	'Inflammation'	4.17995e-26		1	'Inflammation'	7.22418e-12		1	'Inflammation'	0.19895		1	'Inflammation'	3.49769e-13		1	'Inflammation'	0.0491359		1	'Inflammation'	2.18683e-07
1	'Malignant'	0.999967		1	'Malignant'	1		1	'Malignant'	0.999998		1	'Inflammation'	0.000404774		1	'Inflammation'	2.13025e-29		1	'Inflammation'	3.50812e-09		1	'Inflammation'	0.231765		1	'Inflammation'	6.95614e-07
1	'Inflammation'	1.22426e-15		1	'Inflammation'	6.67473e-10		1	'Inflammation'	2.97069e-10		1	'Inflammation'	3.22219e-06		1	'Inflammation'	1.42776e-07		1	'Malignant'	1		1	'Malignant'	0.998016		1	'Inflammation'	0.00244741
1	'Malignant'	0.999992		1	'Malignant'	1		1	'Malignant'	0.999756		1	'Malignant'	1		1	'Inflammation'	4.97867e-25		1	'Inflammation'	2.92717e-05		1	'Malignant'	0.999376		1	'Malignant'	1
1	'Malignant'	1		1	'Malignant'	1		1	'Malignant'	1		1	'Malignant'	0.975208		1	'Inflammation'	5.42699e-26		1	'Malignant'	1		1	'Inflammation'	0.779947		1	'Malignant'	0.987585
1	'Inflammation'	1.91189e-07		1	'Inflammation'	2.49313e-10		1	'Inflammation'	4.28171e-07		1	'Malignant'	0.998694		1	'Malignant'	0.998705		1	'Malignant'	1		1	'Inflammation'	0.00330584		1	'Malignant'	0.991927
1	'Malignant'	0.999894		1	'Malignant'	1		1	'Malignant'	0.999991		1	'Malignant'	1		1	'Malignant'	0.977238		1	'Inflammation'	1.14593e-16		1	'Inflammation'	6.03155e-05		1	'Malignant'	1
1	'Malignant'	0.999994		1	'Malignant'	0.999746		1	'Malignant'	0.859643		1	'Inflammation'	0.00951501		1	'Malignant'	1		1	'Malignant'	0.999999		1	'Malignant'	1		1	'Inflammation'	0.00476143
1	'Inflammation'	2.45545e-12		1	'Inflammation'	3.08287e-09		1	'Inflammation'	4.05627e-07		1	'Inflammation'	4.29899e-10		1	'Malignant'	1		1	'Inflammation'	5.32643e-09		1	'Inflammation'	7.76619e-05		1	'Inflammation'	6.05667e-12
1	'Inflammation'	1.16828e-10		1	'Inflammation'	7.11067e-06		1	'Inflammation'	1.41846e-07		1	'Inflammation'	1.42392e-09		1	'Malignant'	1		1	'Malignant'	1		1	'Inflammation'	0.165073		1	'Inflammation'	2.52478e-08
1	'Malignant'	0.999997		1	'Malignant'	1		1	'Malignant'	1		1	'Inflammation'	1.39303e-06		1	'Inflammation'	0.99216		1	'Malignant'	1		1	'Inflammation'	1.16605e-10		1	'Inflammation'	5.72102e-06
1	'Malignant'	1		1	'Malignant'	1		1	'Malignant'	0.999994		1	'Malignant'	0.946529		1	'Malignant'	1		1	'Inflammation'	0.00497318		1	'Inflammation'	0.00539388		1	'Malignant'	0.998439
1	'Inflammation'	5.37561e-12		1	'Inflammation'	2.8888e-15		1	'Inflammation'	5.76763e-14		1	'Inflammation'	4.08911e-08		1	'Inflammation'	0.00799293		1	'Inflammation'	3.44179e-08		1	'Malignant'	0.986636		1	'Inflammation'	2.37767e-05
1	'Inflammation'	0.901449		1	'Inflammation'	0.000796099		1	'Inflammation'	0.0145539		1	'Malignant'	0.999999		1	'Malignant'	1		1	'Malignant'	1		1	'Malignant'	1		1	'Malignant'	1
1	'Malignant'	0.999952		1	'Malignant'	1		1	'Malignant'	1		1	'Inflammation'	5.65128e-11		1	'Inflammation'	3.56518e-12		1	'Inflammation'	1.13378e-11		1	'Malignant'	0.995908		1	'Inflammation'	1.27627e-10
1	'Malignant'	1		1	'Malignant'	1		1	'Malignant'	1		1	'Malignant'	0.999996		1	'Malignant'	1		1	'Inflammation'	2.34495e-07		1	'Malignant'	0.973808		1	'Malignant'	1
1	'Malignant'	0.999912		1	'Malignant'	0.990446		1	'Malignant'	0.994902		1	'Malignant'	0.999804		1	'Malignant'	1		1	'Malignant'	0.999999		1	'Inflammation'	2.15073e-06		1	'Malignant'	0.999999
1	'Inflammation'	0.00333121		1	'Inflammation'	0.00317997		1	'Inflammation'	0.000588892		1	'Malignant'	0.999997		1	'Inflammation'	6.64733e-13		1	'Inflammation'	6.29098e-13		1	'Malignant'	0.650053		1	'Malignant'	0.999956
1	'Inflammation'	7.77504e-06		1	'Inflammation'	4.91506e-10		1	'Inflammation'	0.00266683		1	'Inflammation'	2.94918e-08		1	'Malignant'	1		1	'Malignant'	1		1	'Inflammation'	0.270029		1	'Inflammation'	2.50929e-09
1	'Malignant'	0.99297		1	'Malignant'	1		1	'Malignant'	0.997522		1	'Malignant'	0.972735		1	'Malignant'	0.999987		1	'Malignant'	0.999979		1	'Inflammation'	0.0858645		1	'Malignant'	0.994701
1	'Malignant'	0.999831		1	'Malignant'	0.999933		1	'Malignant'	0.999936		1	'Malignant'	1		1	'Inflammation'	1.10146e-05		1	'Malignant'	0.999991		1	'Inflammation'	0.0356602		1	'Malignant'	1
1	'Inflammation'	0.951769		1	'Inflammation'	0.950273		1	'Inflammation'	0.236085		1	'Inflammation'	7.36079e-06		1	'Malignant'	1		1	'Malignant'	0.999999		1	'Inflammation'	0.0415661		1	'Inflammation'	6.87034e-07
1	'Inflammation'	9.40207e-12		1	'Inflammation'	2.11055e-12		1	'Inflammation'	2.70439e-06		1	'Inflammation'	0.000107911		1	'Inflammation'	1.48419e-05		1	'Inflammation'	6.84747e-07		1	'Malignant'	1		1	'Inflammation'	8.703e-06
1	'Inflammation'	4.47987e-05		1	'Inflammation'	5.49068e-07		1	'Inflammation'	8.25843e-07		1	'Inflammation'	0.000934296		1	'Malignant'	0.999772		1	'Inflammation'	2.86357e-12		1	'Malignant'	0.999606		1	'Inflammation'	1.29055e-05
1	'Inflammation'	7.16626e-15		1	'Inflammation'	1.42545e-05		1	'Inflammation'	0.00477564		1	'Inflammation'	6.70033e-08		1	'Malignant'	0.999989		1	'Inflammation'	0.00376626		1	'Malignant'	0.999998		1	'Inflammation'	1.56326e-06
1	'Malignant'	1		1	'Malignant'	0.999998		1	'Malignant'	0.999318		1	'Malignant'	1		1	'Malignant'	0.999992		1	'Malignant'	1		1	'Malignant'	0.999997		1	'Malignant'	0.999999
1	'Inflammation'	0.000991824		1	'Inflammation'	3.47654e-09		1	'Inflammation'	8.67664e-06		1	'Inflammation'	3.61289e-05		1	'Inflammation'	4.14072e-13		1	'Malignant'	0.999753		1	'Malignant'	1		1	'Inflammation'	3.56511e-07
1	'Malignant'	0.995816		1	'Malignant'	0.0605183		1	'Malignant'	0.817908		1	'Inflammation'	5.91604e-07		1	'Malignant'	1		1	'Malignant'	0.999997		1	'Malignant'	1		1	'Inflammation'	1.13016e-07
1	'Malignant'	1		1	'Malignant'	1		1	'Malignant'	1		1	'Inflammation'	4.71655e-07		1	'Inflammation'	0.606382		1	'Malignant'	0.418674		1	'Inflammation'	0.000507754		1	'Inflammation'	3.16662e-09
1	'Malignant'	1		1	'Malignant'	0.999995		1	'Malignant'	1		1	'Malignant'	1		1	'Inflammation'	7.11785e-21		1	'Inflammation'	6.45393e-08		1	'Malignant'	0.999625		1	'Malignant'	1
1	'Inflammation'	0.0188558		1	'Inflammation'	0.000222889		1	'Inflammation'	0.0102384		1	'Inflammation'	8.73027e-09		1	'Malignant'	0.999999		1	'Malignant'	1		1	'Malignant'	0.999998		1	'Inflammation'	1.2217e-09
1	'Inflammation'	1.56759e-18		1	'Inflammation'	5.12207e-09		1	'Inflammation'	2.92439e-10		1	'Malignant'	2.5442e-05		1	'Inflammation'	0.000264728		1	'Malignant'	0.997628		1	'Malignant'	0.999994		1	'Malignant'	2.4754e-06
1	'Malignant'	0.918777		1	'Malignant'	0.999993		1	'Malignant'	0.999991		1	'Malignant'	0.824607		1	'Inflammation'	2.02618e-11		1	'Inflammation'	0.000552716		1	'Inflammation'	4.74672e-07		1	'Malignant'	0.999993
1	'Malignant'	0.999974		1	'Malignant'	0.996192		1	'Malignant'	0.139807		1	'Malignant'	0.999904		1	'Malignant'	1		1	'Inflammation'	1.79294e-14		1	'Malignant'	0.99839		1	'Malignant'	0.999952
1	'Malignant'	0.999999		1	'Malignant'	1		1	'Malignant'	0.99999		1	'Inflammation'	7.92427e-09		1	'Inflammation'	0.345114		1	'Inflammation'	6.84699e-12		1	'Inflammation'	3.92269e-07		1	'Inflammation'	1.13157e-11
1	'Malignant'	1		1	'Malignant'	1		1	'Malignant'	1		1	'Inflammation'	0.000592537		1	'Malignant'	0.999059		1	'Inflammation'	0.000428578		1	'Inflammation'	3.71573e-07		1	'Inflammation'	1.716e-06
1	'Malignant'	0.999211		1	'Malignant'	0.999177		1	'Malignant'	0.999793		1	'Inflammation'	6.57526e-05		1	'Malignant'	0.999996		1	'Inflammation'	8.05768e-06		1	'Inflammation'	3.57798e-07		1	'Inflammation'	3.28157e-06
1	'Malignant'	1		1	'Malignant'	1		1	'Malignant'	1		1	'Inflammation'	4.88619e-06		1	'Malignant'	0.987156		1	'Inflammation'	0.0105749		1	'Malignant'	1		1	'Inflammation'	5.72691e-11
1	'Malignant'	0.998355		1	'Malignant'	0.999892		1	'Malignant'	0.999594		1	'Inflammation'	1.12377e-08		1	'Inflammation'	0.000200376		1	'Malignant'	0.999987		1	'Malignant'	1		1	'Inflammation'	3.81445e-09
1	'Inflammation'	4.92406e-10		1	'Inflammation'	1.4253e-14		1	'Inflammation'	1.81419e-16		1	'Malignant'	0.999931		1	'Inflammation'	0.00021986		1	'Inflammation'	1.95807e-06		1	'Malignant'	1		1	'Malignant'	0.993263
1	'Malignant'	1		1	'Malignant'	1		1	'Malignant'	0.998879		1	'Malignant'	0.999999		1	'Malignant'	0.999995		1	'Inflammation'	0.0600074		1	'Malignant'	1		1	'Malignant'	0.999998
1	'Inflammation'	0.0026311		1	'Inflammation'	2.46969e-05		1	'Inflammation'	2.92106e-07		1	'Inflammation'	0.215081		1	'Inflammation'	4.03597e-09		1	'Malignant'	1		1	'Malignant'	0.999996		1	'Inflammation'	0.0152754
1	'Inflammation'	0.380653		1	'Inflammation'	0.00430033		1	'Inflammation'	0.00226419		1	'Malignant'	0.895287		1	'Malignant'	0.999993		1	'Malignant'	0.999996		1	'Inflammation'	5.21394e-08		1	'Malignant'	0.999418
1	'Inflammation'	2.16346e-09		1	'Inflammation'	1.6852e-15		1	'Inflammation'	3.80048e-17		1	'Malignant'	1		1	'Malignant'	1		1	'Malignant'	0.999957		1	'Malignant'	0.994653		1	'Malignant'	1
1	'Inflammation'	1.60171e-20		1	'Inflammation'	8.06934e-12		1	'Inflammation'	8.08507e-16		1	'Inflammation'	1.61131e-08		1	'Inflammation'	0.000506736		1	'Inflammation'	0.00970806		1	'Inflammation'	0.91185		1	'Inflammation'	2.24339e-10
1	'Malignant'	0.99999		1	'Malignant'	1		1	'Malignant'	0.999746		1	'Malignant'	1		1	'Malignant'	1		1	'Inflammation'	2.89813e-16		1	'Inflammation'	3.66406e-07		1	'Malignant'	1
1	'Inflammation'	7.19858e-16		1	'Inflammation'	8.58611e-09		1	'Inflammation'	2.81417e-08		1	'Malignant'	0.812563		1	'Inflammation'	2.28099e-13		1	'Inflammation'	7.3698e-07		1	'Malignant'	0.998932		1	'Malignant'	0.94872
1	'Inflammation'	5.06831e-09		1	'Inflammation'	1.76077e-09		1	'Inflammation'	1.20902e-11		1	'Inflammation'	1.53776e-08		1	'Inflammation'	5.04209e-14		1	'Malignant'	0.999968		1	'Malignant'	1		1	'Inflammation'	8.91938e-08
1	'Malignant'	0.999853		1	'Malignant'	1		1	'Malignant'	1		1	'Malignant'	1		1	'Inflammation'	0.76412		1	'Inflammation'	1.48002e-15		1	'Inflammation'	5.54285e-05		1	'Malignant'	1
1	'Malignant'	0.999913		1	'Malignant'	0.997425		1	'Malignant'	0.994717		1	'Malignant'	0.999998		1	'Malignant'	1		1	'Inflammation'	5.32512e-06		1	'Inflammation'	0.908509		1	'Malignant'	1
1	'Inflammation'	0.00013564		1	'Inflammation'	8.61841e-13		1	'Inflammation'	1.64287e-13		1	'Inflammation'	1.42248e-09		1	'Inflammation'	3.14894e-06		1	'Malignant'	1		1	'Malignant'	0.999942		1	'Inflammation'	8.86037e-08
1	'Malignant'	0.686006		1	'Malignant'	0.693094		1	'Malignant'	0.108591		1	'Malignant'	0.999991		1	'Inflammation'	3.39998e-07		1	'Inflammation'	2.70775e-05		1	'Malignant'	0.999219		1	'Malignant'	0.999566
1	'Inflammation'	2.38018e-11		1	'Inflammation'	1.25121e-12		1	'Inflammation'	2.91419e-12		1	'Inflammation'	1.2931e-09		1	'Inflammation'	0.130226		1	'Malignant'	1		1	'Malignant'	0.999173		1	'Inflammation'	5.69799e-09
1	'Inflammation'	1.74427e-10		1	'Inflammation'	2.23385e-07		1	'Inflammation'	0.000369854		1	'Malignant'	0.999996		1	'Malignant'	0.999998		1	'Inflammation'	5.78045e-16		1	'Inflammation'	0.0014555		1	'Malignant'	1
1	'Malignant'	0.99982		1	'Malignant'	1		1	'Malignant'	0.998873		1	'Inflammation'	1.85829e-07		1	'Malignant'	0.999999		1	'Inflammation'	0.00340301		1	'Inflammation'	0.998624		1	'Inflammation'	2.69561e-07
1	'Malignant'	1		1	'Malignant'	1		1	'Malignant'	1		1	'Malignant'	1		1	'Malignant'	0.720063		1	'Malignant'	1		1	'Inflammation'	3.23136e-06		1	'Malignant'	1
1	'Malignant'	0.999968		1	'Malignant'	0.999989		1	'Malignant'	0.99995		1	'Malignant'	0.999997		1	'Inflammation'	2.33216e-23		1	'Inflammation'	2.23157e-08		1	'Inflammation'	0.0017086		1	'Malignant'	0.999964
1	'Malignant'	1		1	'Malignant'	0.999997		1	'Malignant'	0.999789		1	'Malignant'	1		1	'Malignant'	0.980866		1	'Inflammation'	3.57927e-09		1	'Malignant'	1		1	'Malignant'	1
1	'Malignant'	0.999318		1	'Malignant'	0.99954		1	'Malignant'	0.999925		1	'Malignant'	1		1	'Inflammation'	3.07847e-15		1	'Malignant'	1		1	'Inflammation'	0.000558531		1	'Malignant'	1
1	'Malignant'	0.999999		1	'Malignant'	0.999998		1	'Malignant'	0.999927		1	'Inflammation'	9.89919e-08		1	'Inflammation'	7.34478e-19		1	'Inflammation'	3.91439e-05		1	'Inflammation'	0.0163769		1	'Inflammation'	9.49519e-08
1	'Inflammation'	6.80748e-15		1	'Inflammation'	7.23293e-08		1	'Inflammation'	1.37231e-10		1	'Inflammation'	3.80637e-08		1	'Malignant'	1		1	'Inflammation'	4.2624e-09		1	'Malignant'	0.999999		1	'Inflammation'	2.3088e-09
1	'Inflammation'	9.60344e-25		1	'Inflammation'	9.46816e-11		1	'Inflammation'	3.6537e-08		1	'Malignant'	1		1	'Malignant'	1		1	'Inflammation'	1.8197e-07		1	'Malignant'	0.99865		1	'Malignant'	1
1	'Inflammation'	1.20632e-10		1	'Inflammation'	8.49901e-11		1	'Inflammation'	1.70427e-07		1	'Inflammation'	1.05416e-07		1	'Inflammation'	0.23491		1	'Malignant'	0.99999		1	'Malignant'	0.999983		1	'Inflammation'	1.45975e-08
1	'Malignant'	1		1	'Malignant'	1		1	'Malignant'	1		1	'Inflammation'	3.20448e-06		1	'Inflammation'	5.41599e-26		1	'Inflammation'	6.12233e-15		1	'Inflammation'	5.45812e-05		1	'Inflammation'	1.53718e-07
1	'Inflammation'	0.000235855		1	'Inflammation'	0.000462699		1	'Inflammation'	8.19949e-08		1	'Inflammation'	0.000377687		1	'Malignant'	1		1	'Malignant'	0.99891		1	'Malignant'	1		1	'Inflammation'	5.32252e-05
1	'Inflammation'	1.33446e-07		1	'Inflammation'	1.259e-05		1	'Inflammation'	1.36335e-05		1	'Inflammation'	1.59183e-06		1	'Malignant'	0.995248		1	'Malignant'	1		1	'Inflammation'	6.62587e-08		1	'Inflammation'	8.6906e-08
1	'Malignant'	1		1	'Malignant'	1		1	'Malignant'	1		1	'Malignant'	1		1	'Inflammation'	4.32829e-20		1	'Inflammation'	9.06804e-05		1	'Inflammation'	0.00142926		1	'Malignant'	1
1	'Malignant'	1		1	'Malignant'	1		1	'Malignant'	0.999967		1	'Inflammation'	2.40821e-06		1	'Malignant'	0.993324		1	'Malignant'	0.990332		1	'Malignant'	0.556425		1	'Inflammation'	7.18701e-06
1	'Inflammation'	1.65037e-12		1	'Inflammation'	1.74111e-12		1	'Inflammation'	3.52571e-18		1	'Malignant'	1		1	'Inflammation'	0.0027342		1	'Malignant'	1		1	'Malignant'	0.999702		1	'Malignant'	1
1	'Inflammation'	2.13792e-06		1	'Inflammation'	1.88321e-07		1	'Inflammation'	6.07883e-06		1	'Malignant'	1		1	'Inflammation'	3.09745e-19		1	'Inflammation'	1.11593e-09		1	'Malignant'	1		1	'Malignant'	1
1	'Malignant'	1		1	'Malignant'	1		1	'Malignant'	0.999999		1	'Inflammation'	3.4524e-11		1	'Inflammation'	3.31591e-10		1	'Inflammation'	0.00277335		1	'Malignant'	0.999889		1	'Inflammation'	3.14009e-09
1	'Malignant'	1		1	'Malignant'	1		1	'Malignant'	1		1	'Malignant'	0.311476		1	'Inflammation'	0.000411071		1	'Malignant'	0.942547		1	'Malignant'	1		1	'Malignant'	0.548673
1	'Malignant'	1		1	'Malignant'	1		1	'Malignant'	1		1	'Inflammation'	9.48922e-07		1	'Inflammation'	5.46186e-29		1	'Malignant'	1		1	'Malignant'	1		1	'Inflammation'	8.0459e-09
1	'Malignant'	1		1	'Malignant'	0.999858		1	'Malignant'	0.999849		1	'Malignant'	0.999995		1	'Inflammation'	3.06178e-09		1	'Malignant'	0.999999		1	'Malignant'	0.960451		1	'Malignant'	1
1	'Inflammation'	5.06367e-05		1	'Inflammation'	0.768474		1	'Inflammation'	0.932975		1	'Malignant'	0.998908		1	'Malignant'	0.936157		1	'Malignant'	1		1	'Malignant'	0.999719		1	'Malignant'	0.999947
1	'Malignant'	0.998383		1	'Malignant'	0.999999		1	'Malignant'	0.999991		1	'Malignant'	0.999997		1	'Malignant'	1		1	'Inflammation'	6.94359e-09		1	'Malignant'	0.99994		1	'Malignant'	1
1	'Malignant'	1		1	'Malignant'	1		1	'Malignant'	1		1	'Malignant'	0.999989		1	'Inflammation'	3.10638e-06		1	'Malignant'	0.82586		1	'Inflammation'	0.996433		1	'Malignant'	1
1	'Inflammation'	1.59223e-06		1	'Inflammation'	5.21485e-11		1	'Inflammation'	0.000309103		1	'Inflammation'	0.000164225		1	'Inflammation'	6.80274e-21		1	'Malignant'	1		1	'Inflammation'	0.00011932		1	'Inflammation'	2.16307e-08
1	'Inflammation'	8.2913e-05		1	'Inflammation'	4.27594e-05		1	'Inflammation'	0.00744072		1	'Malignant'	0.999998		1	'Inflammation'	1.81189e-06		1	'Malignant'	0.517879		1	'Inflammation'	0.00245996		1	'Malignant'	0.999999
1	'Inflammation'	1.81648e-07		1	'Inflammation'	1.66571e-11		1	'Inflammation'	4.67029e-06		1	'Malignant'	1		1	'Malignant'	0.995057		1	'Inflammation'	9.87291e-12		1	'Inflammation'	0.127702		1	'Malignant'	1
1	'Malignant'	0.997576		1	'Malignant'	0.795229		1	'Malignant'	0.997425		1	'Inflammation'	9.44832e-07		1	'Malignant'	0.396382		1	'Inflammation'	1.24198e-15		1	'Malignant'	0.999855		1	'Inflammation'	1.48551e-07
1	'Inflammation'	1.94747e-07		1	'Inflammation'	1.4397e-13		1	'Inflammation'	5.72488e-10		1	'Malignant'	1		1	'Malignant'	0.999927		1	'Inflammation'	1.77942e-11		1	'Malignant'	1		1	'Malignant'	1
1	'Malignant'	0.999995		1	'Malignant'	0.99998		1	'Malignant'	1		1	'Inflammation'	3.86379e-05		1	'Malignant'	1		1	'Malignant'	1		1	'Inflammation'	0.00127755		1	'Inflammation'	2.8919e-06
1	'Inflammation'	8.02506e-06		1	'Inflammation'	0.475345		1	'Inflammation'	0.62223		1	'Malignant'	0.999963		1	'Inflammation'	6.16312e-17		1	'Inflammation'	8.09198e-09		1	'Inflammation'	3.11716e-05		1	'Malignant'	0.999998
1	'Inflammation'	0.000340542		1	'Inflammation'	0.000114006		1	'Inflammation'	0.212966		1	'Malignant'	0.999984		1	'Malignant'	1		1	'Malignant'	1		1	'Inflammation'	2.20365e-05		1	'Malignant'	0.999997
1	'Malignant'	1		1	'Malignant'	1		1	'Malignant'	0.999998		1	'Malignant'	0.999633		1	'Malignant'	0.999999		1	'Malignant'	0.996512		1	'Inflammation'	0.000496559		1	'Malignant'	0.999999
1	'Inflammation'	6.35919e-07		1	'Inflammation'	3.21219e-10		1	'Inflammation'	4.56182e-12		1	'Inflammation'	0.00433169		1	'Inflammation'	3.27799e-10		1	'Inflammation'	1.48218e-10		1	'Malignant'	1		1	'Inflammation'	4.01045e-05
1	'Malignant'	0.999736		1	'Malignant'	1		1	'Malignant'	0.999946		1	'Malignant'	0.998726		1	'Inflammation'	9.11822e-21		1	'Inflammation'	1.42938e-12		1	'Inflammation'	0.992762		1	'Malignant'	0.998815
1	'Inflammation'	0.989746		1	'Inflammation'	0.796396		1	'Inflammation'	0.882632		1	'Malignant'	1		1	'Inflammation'	3.28075e-06		1	'Malignant'	0.973323		1	'Inflammation'	5.60996e-09		1	'Malignant'	0.999997
1	'Inflammation'	4.15968e-14		1	'Inflammation'	7.89817e-07		1	'Inflammation'	6.34374e-07		1	'Malignant'	0.999255		1	'Malignant'	1		1	'Inflammation'	8.87251e-13		1	'Malignant'	0.99999		1	'Malignant'	0.999988
1	'Inflammation'	0.997262		1	'Inflammation'	0.936946		1	'Inflammation'	0.756971		1	'Inflammation'	1.51474e-08		1	'Malignant'	1		1	'Malignant'	0.849886		1	'Malignant'	1		1	'Inflammation'	8.54079e-14
1	'Inflammation'	2.42799e-13		1	'Inflammation'	1.20215e-05		1	'Inflammation'	2.03988e-06		1	'Inflammation'	1.46895e-08		1	'Inflammation'	0.000613975		1	'Inflammation'	3.11946e-06		1	'Malignant'	0.997878		1	'Inflammation'	3.46565e-06
1	'Inflammation'	4.52295e-10		1	'Inflammation'	5.40879e-09		1	'Inflammation'	1.80744e-06		1	'Malignant'	0.985028		1	'Inflammation'	1.92715e-27		1	'Malignant'	1		1	'Malignant'	0.999993		1	'Malignant'	0.999692
1	'Malignant'	1		1	'Malignant'	1		1	'Malignant'	0.999983		1	'Malignant'	0.999967		1	'Malignant'	0.99998		1	'Inflammation'	6.25855e-08		1	'Malignant'	0.997883		1	'Malignant'	0.999983
1	'Malignant'	0.998741		1	'Malignant'	0.293168		1	'Malignant'	0.671899		1	'Malignant'	1		1	'Malignant'	0.9871		1	'Inflammation'	5.03294e-09		1	'Malignant'	0.999896		1	'Malignant'	1
1	'Inflammation'	1.04732e-11		1	'Inflammation'	2.88932e-07		1	'Inflammation'	5.45498e-07		1	'Inflammation'	0.0484346		1	'Inflammation'	0.717126		1	'Malignant'	1		1	'Malignant'	0.997203		1	'Inflammation'	0.942846
1	'Inflammation'	0.016507		1	'Inflammation'	3.6871e-06		1	'Inflammation'	0.00230845		1	'Malignant'	1		1	'Inflammation'	9.78533e-13		1	'Malignant'	0.99971		1	'Inflammation'	2.36415e-06		1	'Malignant'	1
1	'Inflammation'	1.19024e-10		1	'Inflammation'	9.7248e-18		1	'Inflammation'	6.17342e-19		1	'Inflammation'	0.990348		1	'Inflammation'	0.969081		1	'Inflammation'	7.18389e-06		1	'Malignant'	0.999961		1	'Inflammation'	0.810501
1	'Malignant'	0.000117601		1	'Malignant'	0.0715934		1	'Malignant'	0.000470975		1	'Inflammation'	1.49882e-06		1	'Inflammation'	0.000117344		1	'Inflammation'	5.53636e-15		1	'Malignant'	1		1	'Inflammation'	3.30933e-07
1	'Inflammation'	7.95931e-26		1	'Inflammation'	3.60745e-16		1	'Inflammation'	9.32823e-12		1	'Inflammation'	7.7561e-06		1	'Malignant'	1		1	'Inflammation'	1.74445e-05		1	'Malignant'	0.999489		1	'Inflammation'	4.20594e-06
1	'Inflammation'	7.41696e-06		1	'Inflammation'	2.03385e-07		1	'Inflammation'	0.00019783		1	'Inflammation'	1.78308e-06		1	'Inflammation'	1.81439e-13		1	'Malignant'	0.999496		1	'Malignant'	0.999977		1	'Inflammation'	3.17601e-07
1	'Inflammation'	8.72016e-06		1	'Inflammation'	0.00287078		1	'Inflammation'	0.00907336		1	'Inflammation'	3.2788e-05		1	'Inflammation'	1.26149e-25		1	'Malignant'	0.994696		1	'Malignant'	1		1	'Inflammation'	5.58558e-07
1	'Malignant'	0.999644		1	'Malignant'	0.311695		1	'Malignant'	0.580261		1	'Inflammation'	1.15658e-06		1	'Malignant'	1		1	'Inflammation'	6.9283e-07		1	'Malignant'	0.999905		1	'Inflammation'	5.79996e-09
1	'Inflammation'	7.60692e-18		1	'Inflammation'	3.00206e-09		1	'Inflammation'	4.61644e-05		1	'Inflammation'	7.1796e-10		1	'Inflammation'	8.88942e-05		1	'Malignant'	0.104305		1	'Inflammation'	0.000193276		1	'Inflammation'	3.22861e-12
1	'Inflammation'	4.32827e-07		1	'Inflammation'	9.477e-07		1	'Inflammation'	1.67759e-06		1	'Inflammation'	5.65927e-07		1	'Inflammation'	3.90366e-27		1	'Malignant'	0.993815		1	'Inflammation'	0.00273111		1	'Inflammation'	4.3161e-08
1	'Inflammation'	0.00101774		1	'Inflammation'	0.00500893		1	'Inflammation'	0.00810018		1	'Malignant'	0.99991		1	'Inflammation'	1.4549e-11		1	'Inflammation'	3.85358e-13		1	'Malignant'	0.999682		1	'Malignant'	0.991882
1	'Malignant'	0.991861		1	'Malignant'	0.997361		1	'Malignant'	0.0724038		1	'Malignant'	0.999824		1	'Malignant'	0.998232		1	'Inflammation'	0.00390551		1	'Inflammation'	0.983134		1	'Malignant'	0.999991
1	'Malignant'	0.983558		1	'Malignant'	0.99999		1	'Malignant'	0.99996		1	'Inflammation'	6.02101e-07		1	'Inflammation'	6.17246e-26		1	'Inflammation'	4.6908e-08		1	'Inflammation'	6.49677e-11		1	'Inflammation'	1.37339e-05
1	'Malignant'	1		1	'Malignant'	0.999995		1	'Malignant'	0.999507		1	'Inflammation'	2.8098e-05		1	'Inflammation'	0.0118586		1	'Inflammation'	2.29366e-06		1	'Malignant'	0.999814		1	'Inflammation'	9.17578e-06
1	'Malignant'	0.999998		1	'Malignant'	0.993889		1	'Malignant'	0.674238		1	'Malignant'	0.290512		1	'Inflammation'	3.5709e-11		1	'Malignant'	1		1	'Inflammation'	1.07408e-07		1	'Malignant'	0.974016
1	'Inflammation'	8.56151e-18		1	'Inflammation'	0.000266022		1	'Inflammation'	4.9077e-06		1	'Inflammation'	0.00307327		1	'Malignant'	1		1	'Malignant'	1		1	'Inflammation'	0.998257		1	'Inflammation'	2.99288e-05
1	'Inflammation'	9.71362e-14		1	'Inflammation'	4.60535e-08		1	'Inflammation'	2.00848e-06		1	'Malignant'	1		1	'Malignant'	0.999998		1	'Malignant'	1		1	'Inflammation'	2.07267e-08		1	'Malignant'	0.999803
1	'Malignant'	0.999989		1	'Malignant'	0.998869		1	'Malignant'	0.883211		1	'Inflammation'	6.23057e-07		1	'Inflammation'	3.05086e-06		1	'Inflammation'	2.17871e-05		1	'Malignant'	0.999991		1	'Inflammation'	3.56095e-09
1	'Inflammation'	1.79297e-26		1	'Inflammation'	1.21201e-12		1	'Inflammation'	7.20411e-15		1	'Malignant'	0.999426		1	'Inflammation'	0.00423965		1	'Malignant'	1		1	'Inflammation'	7.37331e-10		1	'Malignant'	1
1	'Inflammation'	4.99246e-05		1	'Inflammation'	0.00382209		1	'Inflammation'	0.00493263		1	'Inflammation'	3.73586e-09		1	'Inflammation'	1.35302e-10		1	'Malignant'	0.999959		1	'Malignant'	0.999999		1	'Inflammation'	1.04946e-09
1	'Malignant'	1		1	'Malignant'	1		1	'Malignant'	0.99998		1	'Malignant'	0.999913		1	'Inflammation'	0.000136948		1	'Malignant'	1		1	'Malignant'	0.997439		1	'Malignant'	0.999998
1	'Malignant'	0.983293		1	'Malignant'	0.230385		1	'Malignant'	0.539144		1	'Inflammation'	1.03105e-08		1	'Inflammation'	9.97286e-07		1	'Inflammation'	0.540914		1	'Inflammation'	2.35195e-07		1	'Inflammation'	2.19406e-06
1	'Malignant'	1		1	'Malignant'	1		1	'Malignant'	1		1	'Malignant'	1		1	'Malignant'	1		1	'Malignant'	0.99928		1	'Inflammation'	7.37729e-14		1	'Malignant'	1
1	'Inflammation'	0.00019947		1	'Inflammation'	0.00149543		1	'Inflammation'	0.0984231		1	'Inflammation'	3.76122e-06		1	'Inflammation'	1.68544e-10		1	'Malignant'	0.999972		1	'Malignant'	1		1	'Inflammation'	1.89013e-08
1	'Inflammation'	0.981372		1	'Inflammation'	0.894012		1	'Inflammation'	0.804619		1	'Inflammation'	0.000383928		1	'Inflammation'	0.000398551		1	'Malignant'	1		1	'Inflammation'	0.191423		1	'Inflammation'	3.92683e-07
1	'Malignant'	1		1	'Malignant'	0.999995		1	'Malignant'	0.999903		1	'Malignant'	1		1	'Inflammation'	6.503e-24		1	'Malignant'	0.999997		1	'Inflammation'	0.00099237		1	'Malignant'	1
1	'Malignant'	0.999995		1	'Malignant'	1		1	'Malignant'	0.999882		1	'Inflammation'	0.00071851		1	'Malignant'	0.999998		1	'Inflammation'	1.3435e-16		1	'Malignant'	1		1	'Inflammation'	3.66298e-06
1	'Inflammation'	8.72782e-10		1	'Inflammation'	9.57383e-07		1	'Inflammation'	7.64854e-06		1	'Malignant'	0.991824		1	'Malignant'	1		1	'Malignant'	1		1	'Malignant'	1		1	'Malignant'	0.999715
1	'Inflammation'	8.71768e-08		1	'Inflammation'	1.46333e-08		1	'Inflammation'	2.29204e-13		1	'Malignant'	1		1	'Malignant'	0.999999		1	'Inflammation'	2.0248e-07		1	'Inflammation'	0.153454		1	'Malignant'	0.999999
1	'Malignant'	0.999352		1	'Malignant'	0.981709		1	'Malignant'	0.999257		1	'Malignant'	1		1	'Inflammation'	2.20299e-08		1	'Inflammation'	1.48499e-13		1	'Inflammation'	1.45282e-06		1	'Malignant'	0.999918
1	'Malignant'	0.999965		1	'Malignant'	1		1	'Malignant'	0.998672		1	'Inflammation'	0.000218383		1	'Inflammation'	1.92642e-08		1	'Malignant'	0.999997		1	'Inflammation'	0.00310197		1	'Inflammation'	0.000227415
1	'Inflammation'	6.62889e-07		1	'Inflammation'	6.1054e-08		1	'Inflammation'	4.39096e-06		1	'Inflammation'	1.33845e-05		1	'Malignant'	0.999836		1	'Inflammation'	4.18912e-11		1	'Malignant'	1		1	'Inflammation'	3.30451e-10
1	'Inflammation'	9.03777e-36		1	'Inflammation'	5.96957e-14		1	'Inflammation'	7.05865e-16		1	'Inflammation'	0.00285658		1	'Inflammation'	5.03911e-07		1	'Inflammation'	1.63263e-11		1	'Inflammation'	2.22159e-05		1	'Inflammation'	0.00135299
1	'Malignant'	1		1	'Malignant'	1		1	'Malignant'	1		1	'Malignant'	0.999639		1	'Malignant'	1		1	'Inflammation'	4.12838e-09		1	'Inflammation'	2.17048e-05		1	'Malignant'	0.999994
1	'Malignant'	1		1	'Malignant'	1		1	'Malignant'	1		1	'Inflammation'	1.95331e-06		1	'Malignant'	0.999882		1	'Malignant'	0.9998		1	'Malignant'	0.999999		1	'Inflammation'	4.75583e-10
1	'Inflammation'	2.26994e-08		1	'Inflammation'	2.61506e-20		1	'Inflammation'	4.64046e-23		1	'Inflammation'	0.0132521		1	'Inflammation'	0.478749		1	'Inflammation'	3.99521e-09		1	'Malignant'	0.999977		1	'Inflammation'	6.11408e-05
1	'Malignant'	0.999999		1	'Malignant'	1		1	'Malignant'	0.989915		1	'Malignant'	0.99876		1	'Malignant'	1		1	'Inflammation'	0.000695301		1	'Malignant'	0.999929		1	'Malignant'	0.999999
1	'Inflammation'	0.00215212		1	'Inflammation'	0.00247782		1	'Inflammation'	0.0284365		1	'Inflammation'	3.4132e-15		1	'Inflammation'	0.00972645		1	'Inflammation'	1.84474e-10		1	'Inflammation'	0.00351925		1	'Inflammation'	4.32327e-07
1	'Inflammation'	1.35835e-15		1	'Inflammation'	1.60494e-09		1	'Inflammation'	2.22407e-12		1	'Inflammation'	3.13502e-10		1	'Inflammation'	7.17939e-30		1	'Malignant'	0.999972		1	'Malignant'	0.991764		1	'Inflammation'	5.88049e-08
1	'Malignant'	1		1	'Malignant'	0.999987		1	'Malignant'	0.999915		1	'Inflammation'	6.5219e-07		1	'Inflammation'	2.52509e-18		1	'Malignant'	1		1	'Malignant'	0.98509		1	'Inflammation'	2.99025e-06
1	'Malignant'	1		1	'Malignant'	1		1	'Malignant'	1		1	'Inflammation'	3.47593e-05		1	'Inflammation'	5.47891e-05		1	'Malignant'	0.999999		1	'Inflammation'	0.00639733		1	'Inflammation'	1.53532e-07
1	'Malignant'	0.991151		1	'Malignant'	0.00539404		1	'Malignant'	0.449603		1	'Inflammation'	6.86842e-06		1	'Inflammation'	1.60924e-07		1	'Inflammation'	0.999722		1	'Inflammation'	9.94743e-05		1	'Inflammation'	3.922e-07
1	'Malignant'	0.999606		1	'Malignant'	0.999994		1	'Malignant'	0.969844		1	'Malignant'	1		1	'Malignant'	0.999889		1	'Inflammation'	0.000140295		1	'Malignant'	0.999997		1	'Malignant'	1
1	'Inflammation'	0.102354		1	'Inflammation'	1.22512e-09		1	'Inflammation'	8.48437e-23		1	'Inflammation'	1.77242e-06		1	'Malignant'	0.999992		1	'Inflammation'	1.75013e-08		1	'Inflammation'	4.66309e-05		1	'Inflammation'	5.25385e-08
1	'Inflammation'	0.000600386		1	'Inflammation'	2.84772e-07		1	'Inflammation'	0.249394		1	'Inflammation'	4.44057e-05		1	'Inflammation'	2.02904e-31		1	'Malignant'	0.999384		1	'Inflammation'	2.36443e-05		1	'Inflammation'	1.71921e-05
1	'Inflammation'	0.000545384		1	'Inflammation'	2.19965e-06		1	'Inflammation'	3.2535e-06		1	'Inflammation'	3.70366e-10		1	'Inflammation'	0.000113445		1	'Malignant'	0.995878		1	'Inflammation'	2.54495e-07		1	'Inflammation'	3.5266e-14
1	'Inflammation'	1.89632e-08		1	'Inflammation'	3.43687e-09		1	'Inflammation'	2.76196e-08		1	'Inflammation'	4.33821e-06		1	'Malignant'	0.979448		1	'Inflammation'	4.56275e-05		1	'Inflammation'	0.000236278		1	'Inflammation'	9.90378e-08
1	'Malignant'	1		1	'Malignant'	1		1	'Malignant'	1		1	'Inflammation'	0.000866315		1	'Malignant'	0.999937		1	'Inflammation'	8.87558e-06		1	'Inflammation'	0.0477361		1	'Inflammation'	8.22917e-07
1	'Malignant'	1		1	'Malignant'	0.999998		1	'Malignant'	0.493966		1	'Malignant'	1		1	'Malignant'	1		1	'Inflammation'	0.000114298		1	'Malignant'	0.999958		1	'Malignant'	1
1	'Malignant'	1		1	'Malignant'	1		1	'Malignant'	1		1	'Malignant'	1		1	'Inflammation'	0.0106982		1	'Malignant'	0.996524		1	'Malignant'	1		1	'Malignant'	1
1	'Inflammation'	1.25832e-08		1	'Inflammation'	1.95475e-06		1	'Inflammation'	2.32775e-11		1	'Inflammation'	1.39886e-11		1	'Inflammation'	0.717793		1	'Malignant'	1		1	'Inflammation'	9.68935e-06		1	'Inflammation'	4.99098e-09
1	'Malignant'	1		1	'Malignant'	1		1	'Malignant'	1		1	'Malignant'	0.0607191		1	'Inflammation'	0.000923104		1	'Malignant'	0.999999		1	'Malignant'	0.999981		1	'Malignant'	0.842585
1	'Inflammation'	1.77194e-26		1	'Inflammation'	3.28412e-17		1	'Inflammation'	4.96852e-17		1	'Malignant'	1		1	'Malignant'	1		1	'Inflammation'	1.52661e-05		1	'Inflammation'	0.000967707		1	'Malignant'	1
1	'Inflammation'	9.13301e-14		1	'Inflammation'	1.43155e-10		1	'Inflammation'	2.43037e-10		1	'Malignant'	0.999891		1	'Malignant'	1		1	'Inflammation'	0.0243315		1	'Inflammation'	1.72558e-06		1	'Malignant'	0.999989
1	'Inflammation'	6.3155e-05		1	'Inflammation'	9.8397e-17		1	'Inflammation'	5.82144e-21		1	'Malignant'	1		1	'Inflammation'	6.85177e-23		1	'Inflammation'	7.20911e-07		1	'Inflammation'	2.8347e-14		1	'Malignant'	1
1	'Inflammation'	2.6059e-09		1	'Inflammation'	1.00401e-07		1	'Inflammation'	4.97421e-08		1	'Inflammation'	3.33042e-10		1	'Inflammation'	5.07176e-08		1	'Malignant'	0.988549		1	'Malignant'	0.977602		1	'Inflammation'	1.10297e-10
1	'Malignant'	1		1	'Malignant'	0.999604		1	'Malignant'	1		1	'Inflammation'	0.0170612		1	'Malignant'	1		1	'Malignant'	0.999839		1	'Malignant'	0.999303		1	'Inflammation'	0.00929122
1	'Inflammation'	8.40502e-09		1	'Inflammation'	1.68403e-07		1	'Inflammation'	1.86529e-07		1	'Malignant'	0.908463		1	'Malignant'	1		1	'Inflammation'	1.20637e-17		1	'Inflammation'	0.0314467		1	'Malignant'	0.984386
1	'Inflammation'	0.000271366		1	'Inflammation'	2.11179e-07		1	'Inflammation'	8.09323e-07		1	'Inflammation'	4.79254e-06		1	'Inflammation'	3.28112e-05		1	'Malignant'	0.999999		1	'Malignant'	0.817805		1	'Inflammation'	4.99398e-07
1	'Inflammation'	1.2403e-22		1	'Inflammation'	1.20814e-16		1	'Inflammation'	3.50677e-14		1	'Malignant'	0.999123		1	'Malignant'	1		1	'Inflammation'	1.36686e-13		1	'Malignant'	0.999998		1	'Malignant'	0.999998
1	'Malignant'	1		1	'Malignant'	0.998612		1	'Malignant'	0.999816		1	'Malignant'	1		1	'Inflammation'	0.0133858		1	'Malignant'	0.999958		1	'Inflammation'	0.000571139		1	'Malignant'	1
1	'Malignant'	1		1	'Malignant'	1		1	'Malignant'	1		1	'Malignant'	0.99337		1	'Inflammation'	0.00246947		1	'Inflammation'	6.63206e-13		1	'Inflammation'	5.78897e-09		1	'Malignant'	0.999488
1	'Malignant'	0.999995		1	'Malignant'	0.984502		1	'Malignant'	0.999847		1	'Inflammation'	1.13037e-12		1	'Malignant'	1		1	'Inflammation'	2.28777e-07		1	'Inflammation'	0.002136		1	'Inflammation'	4.10423e-10
1	'Malignant'	0.999112		1	'Malignant'	0.999996		1	'Malignant'	0.988063		1	'Inflammation'	4.72811e-12		1	'Inflammation'	8.67335e-23		1	'Inflammation'	4.51059e-09		1	'Inflammation'	6.34779e-08		1	'Inflammation'	5.80652e-11
1	'Inflammation'	0.0016241		1	'Inflammation'	6.52479e-12		1	'Inflammation'	2.27657e-05		1	'Malignant'	1		1	'Inflammation'	0.000381012		1	'Inflammation'	1.73694e-08		1	'Inflammation'	4.32668e-05		1	'Malignant'	1
1	'Inflammation'	0.0526428		1	'Inflammation'	6.64038e-05		1	'Inflammation'	7.65057e-08		1	'Malignant'	0.999999		1	'Inflammation'	0.0280777		1	'Inflammation'	3.55911e-07		1	'Malignant'	1		1	'Malignant'	1
1	'Malignant'	1		1	'Malignant'	1		1	'Malignant'	0.999939		1	'Inflammation'	8.12821e-08		1	'Malignant'	1		1	'Inflammation'	0.106179		1	'Inflammation'	2.34668e-06		1	'Inflammation'	1.15286e-07
1	'Inflammation'	3.63446e-11		1	'Inflammation'	1.39769e-11		1	'Inflammation'	2.10464e-09		1	'Inflammation'	3.38327e-06		1	'Malignant'	1		1	'Malignant'	0.999985		1	'Malignant'	0.999234		1	'Inflammation'	2.28148e-08
1	'Malignant'	1		1	'Malignant'	0.999999		1	'Malignant'	0.999921		1	'Malignant'	0.99999		1	'Inflammation'	1.87437e-09		1	'Inflammation'	2.6047e-08		1	'Inflammation'	5.72443e-08		1	'Malignant'	1
1	'Malignant'	0.99997		1	'Malignant'	1		1	'Malignant'	1		1	'Malignant'	0.0396744		1	'Malignant'	0.999194		1	'Malignant'	0.999997		1	'Inflammation'	0.00897145		1	'Malignant'	0.830664
1	'Inflammation'	0.263593		1	'Inflammation'	0.053212		1	'Inflammation'	0.0100082		1	'Inflammation'	3.64525e-05		1	'Malignant'	1		1	'Inflammation'	2.93473e-06		1	'Inflammation'	0.00608193		1	'Inflammation'	2.98142e-05
1	'Malignant'	0.999997		1	'Malignant'	1		1	'Malignant'	0.999997		1	'Inflammation'	2.635e-12		1	'Inflammation'	2.34726e-16		1	'Inflammation'	0.000685694		1	'Malignant'	0.386655		1	'Inflammation'	1.05216e-11
1	'Malignant'	0.999258		1	'Malignant'	0.983204		1	'Malignant'	0.0403768		1	'Inflammation'	1.24026e-06		1	'Malignant'	1		1	'Malignant'	1		1	'Malignant'	0.999954		1	'Inflammation'	0.000710541
1	'Malignant'	0.999991		1	'Malignant'	1		1	'Malignant'	1		1	'Inflammation'	1.16414e-11		1	'Inflammation'	1.47822e-11		1	'Malignant'	0.57949		1	'Malignant'	0.897507		1	'Inflammation'	1.47195e-08
1	'Inflammation'	0.000253317		1	'Inflammation'	4.41654e-12		1	'Inflammation'	6.14217e-12		1	'Malignant'	0.999996		1	'Inflammation'	3.13633e-19		1	'Malignant'	1		1	'Malignant'	1		1	'Malignant'	0.999974
1	'Malignant'	1		1	'Malignant'	1		1	'Malignant'	1		1	'Inflammation'	2.26992e-08		1	'Inflammation'	2.9291e-18		1	'Inflammation'	4.88588e-05		1	'Malignant'	0.999828		1	'Inflammation'	2.66019e-07
1	'Malignant'	0.999999		1	'Malignant'	1		1	'Malignant'	0.999997		1	'Malignant'	0.999348		1	'Malignant'	0.993747		1	'Inflammation'	5.23088e-07		1	'Malignant'	0.999602		1	'Malignant'	0.999984
1	'Inflammation'	4.03209e-05		1	'Inflammation'	7.87987e-09		1	'Inflammation'	7.49043e-08		1	'Malignant'	1		1	'Inflammation'	0.788814		1	'Malignant'	0.99996		1	'Malignant'	1		1	'Malignant'	1
1	'Malignant'	1		1	'Malignant'	1		1	'Malignant'	0.999992		1	'Malignant'	0.999923		1	'Malignant'	0.761041		1	'Malignant'	0.999757		1	'Malignant'	0.999831		1	'Malignant'	0.999999
1	'Malignant'	0.998826		1	'Malignant'	0.99519		1	'Malignant'	0.996531		1	'Inflammation'	6.01299e-07		1	'Inflammation'	8.53989e-06		1	'Inflammation'	0.804769		1	'Malignant'	1		1	'Inflammation'	5.19382e-06
1	'Inflammation'	9.67052e-13		1	'Inflammation'	8.72887e-19		1	'Inflammation'	1.48398e-14		1	'Inflammation'	3.63731e-06		1	'Inflammation'	2.79303e-20		1	'Inflammation'	1.11686e-06		1	'Malignant'	1		1	'Inflammation'	3.22684e-09
1	'Malignant'	0.999917		1	'Malignant'	0.999976		1	'Malignant'	0.997567		1	'Inflammation'	4.1401e-10		1	'Malignant'	0.986682		1	'Malignant'	0.00307116		1	'Malignant'	0.999976		1	'Inflammation'	9.46152e-10
1	'Inflammation'	1.77592e-17		1	'Inflammation'	0.000115786		1	'Inflammation'	0.00038532		1	'Malignant'	0.99998		1	'Malignant'	0.839654		1	'Inflammation'	0.000335713		1	'Inflammation'	3.12759e-08		1	'Malignant'	1
1	'Malignant'	0.999999		1	'Malignant'	1		1	'Malignant'	0.999944		1	'Inflammation'	0.993476		1	'Inflammation'	0.0314222		1	'Malignant'	0.998439		1	'Inflammation'	0.240473		1	'Inflammation'	0.999556
1	'Inflammation'	5.43714e-09		1	'Inflammation'	1.11786e-09		1	'Inflammation'	0.00885817		1	'Inflammation'	1.28695e-06		1	'Inflammation'	7.54674e-13		1	'Inflammation'	0.00072689		1	'Inflammation'	0.000131206		1	'Inflammation'	1.99749e-09
1	'Inflammation'	2.36746e-05		1	'Inflammation'	3.27664e-06		1	'Inflammation'	1.90548e-05		1	'Malignant'	0.999994		1	'Malignant'	1		1	'Inflammation'	4.74692e-15		1	'Inflammation'	9.33741e-06		1	'Malignant'	0.999968
1	'Inflammation'	4.68768e-10		1	'Inflammation'	2.55349e-13		1	'Inflammation'	3.27199e-14		1	'Malignant'	1		1	'Malignant'	0.999999		1	'Malignant'	0.0679283		1	'Malignant'	0.999997		1	'Malignant'	1
1	'Malignant'	0.985383		1	'Malignant'	0.999997		1	'Malignant'	0.999971		1	'Malignant'	0.999998		1	'Inflammation'	1.15307e-12		1	'Malignant'	0.000170282		1	'Inflammation'	0.000322851		1	'Malignant'	0.99998
1	'Inflammation'	5.79103e-13		1	'Inflammation'	9.76807e-06		1	'Inflammation'	1.39388e-08		1	'Malignant'	1		1	'Malignant'	1		1	'Inflammation'	1.95158e-08		1	'Malignant'	0.843623		1	'Malignant'	1
1	'Malignant'	0.994926		1	'Malignant'	1		1	'Malignant'	0.999703		1	'Inflammation'	0.00469316		1	'Malignant'	0.999998		1	'Inflammation'	4.08492e-18		1	'Malignant'	0.999999		1	'Inflammation'	0.0186684
1	'Malignant'	1		1	'Malignant'	1		1	'Malignant'	0.999997		1	'Inflammation'	0.0377564		1	'Malignant'	1		1	'Inflammation'	5.79584e-15		1	'Inflammation'	3.28901e-08		1	'Inflammation'	1.7262e-05
1	'Malignant'	0.992303		1	'Malignant'	0.998876		1	'Malignant'	0.99991		1	'Malignant'	1		1	'Inflammation'	0.988188		1	'Malignant'	0.999495		1	'Malignant'	0.845058		1	'Malignant'	1
1	'Inflammation'	2.36124e-22		1	'Inflammation'	2.45183e-09		1	'Inflammation'	8.27837e-07		1	'Malignant'	1		1	'Malignant'	1		1	'Malignant'	1		1	'Inflammation'	0.79017		1	'Malignant'	1
1	'Inflammation'	1.00105e-15		1	'Inflammation'	1.64795e-06		1	'Inflammation'	2.16146e-08		1	'Inflammation'	7.56802e-11		1	'Malignant'	1		1	'Inflammation'	0.00319012		1	'Inflammation'	0.889643		1	'Inflammation'	3.63216e-09
1	'Malignant'	0.999995		1	'Malignant'	1		1	'Malignant'	0.999999		1	'Inflammation'	9.33307e-08		1	'Malignant'	0.992566		1	'Malignant'	1		1	'Malignant'	0.983477		1	'Inflammation'	1.57824e-08
1	'Inflammation'	7.59158e-19		1	'Inflammation'	9.99528e-06		1	'Inflammation'	9.0611e-06		1	'Inflammation'	1.46566e-06		1	'Malignant'	1		1	'Malignant'	1		1	'Inflammation'	0.0023108		1	'Inflammation'	9.76406e-09
1	'Malignant'	1		1	'Malignant'	1		1	'Malignant'	0.999999		1	'Inflammation'	0.102121		1	'Inflammation'	4.85105e-06		1	'Malignant'	1		1	'Malignant'	0.999998		1	'Inflammation'	0.0134651
1	'Inflammation'	1.05593e-21		1	'Inflammation'	1.96272e-11		1	'Inflammation'	1.12148e-15		1	'Malignant'	0.999904		1	'Inflammation'	0.000368532		1	'Inflammation'	7.57873e-20		1	'Inflammation'	0.00781182		1	'Malignant'	0.999996
1	'Inflammation'	0.0357865		1	'Inflammation'	9.25476e-11		1	'Inflammation'	1.53672e-08		1	'Inflammation'	4.41871e-08		1	'Malignant'	0.999997		1	'Malignant'	1		1	'Malignant'	1		1	'Inflammation'	1.85956e-06
1	'Inflammation'	3.39911e-16		1	'Inflammation'	5.4169e-06		1	'Inflammation'	6.11244e-07		1	'Inflammation'	7.81351e-09		1	'Malignant'	1		1	'Malignant'	0.985754		1	'Inflammation'	0.000175133		1	'Inflammation'	1.56027e-09
1	'Malignant'	0.999991		1	'Malignant'	1		1	'Malignant'	1		1	'Inflammation'	3.05616e-10		1	'Inflammation'	4.1712e-20		1	'Malignant'	0.997727		1	'Inflammation'	0.173995		1	'Inflammation'	1.79313e-10
1	'Inflammation'	2.59067e-12		1	'Inflammation'	8.01781e-14		1	'Inflammation'	3.07584e-12		1	'Inflammation'	2.44248e-06		1	'Malignant'	0.999998		1	'Inflammation'	0.000163939		1	'Inflammation'	0.00937277		1	'Inflammation'	2.08467e-05
1	'Inflammation'	6.90422e-06		1	'Inflammation'	6.85971e-06		1	'Inflammation'	0.000511721		1	'Malignant'	0.997279		1	'Malignant'	0.755752		1	'Inflammation'	0.00528599		1	'Inflammation'	0.0048537		1	'Malignant'	0.999976
1	'Inflammation'	1.56645e-11		1	'Inflammation'	1.75576e-15		1	'Inflammation'	2.17694e-10		1	'Malignant'	1		1	'Inflammation'	3.52465e-05		1	'Malignant'	1		1	'Inflammation'	0.4095		1	'Malignant'	1
1	'Malignant'	1		1	'Malignant'	1		1	'Malignant'	0.998106		1	'Malignant'	1		1	'Malignant'	1		1	'Malignant'	1		1	'Malignant'	0.999746		1	'Malignant'	0.999999
1	'Inflammation'	5.18524e-12		1	'Inflammation'	9.29624e-09		1	'Inflammation'	5.03214e-06		1	'Malignant'	1		1	'Malignant'	0.993639		1	'Inflammation'	3.07683e-07		1	'Malignant'	0.999992		1	'Malignant'	1
1	'Inflammation'	3.90133e-07		1	'Inflammation'	3.22379e-12		1	'Inflammation'	4.10934e-21		1	'Malignant'	1		1	'Inflammation'	4.87889e-11		1	'Malignant'	0.999563		1	'Inflammation'	4.25592e-08		1	'Malignant'	1
1	'Malignant'	1		1	'Malignant'	1		1	'Malignant'	1		1	'Malignant'	1		1	'Malignant'	1		1	'Malignant'	0.999987		1	'Malignant'	0.999997		1	'Malignant'	1
1	'Inflammation'	3.8946e-08		1	'Inflammation'	1.71067e-09		1	'Inflammation'	8.78624e-05		1	'Malignant'	0.999722		1	'Malignant'	0.999841		1	'Inflammation'	4.63871e-15		1	'Malignant'	0.996303		1	'Malignant'	1
1	'Inflammation'	0.00258443		1	'Inflammation'	0.515468		1	'Inflammation'	0.059571		1	'Malignant'	0.975556		1	'Malignant'	0.999758		1	'Inflammation'	6.8618e-13		1	'Malignant'	0.999985		1	'Malignant'	0.99826
1	'Inflammation'	0.351865		1	'Inflammation'	0.998913		1	'Inflammation'	0.952086		1	'Inflammation'	2.58248e-06		1	'Inflammation'	0.0226436		1	'Inflammation'	1.79042e-14		1	'Malignant'	1		1	'Inflammation'	4.18111e-08
1	'Inflammation'	0.00294046		1	'Inflammation'	0.00011889		1	'Inflammation'	1.6707e-06		1	'Inflammation'	4.46032e-10		1	'Malignant'	0.999984		1	'Malignant'	0.182215		1	'Inflammation'	4.75708e-05		1	'Inflammation'	4.62988e-10
1	'Inflammation'	0.082944		1	'Inflammation'	0.798507		1	'Inflammation'	0.767774		1	'Malignant'	1		1	'Malignant'	1		1	'Inflammation'	6.29612e-05		1	'Malignant'	0.999943		1	'Malignant'	1
1	'Malignant'	1		1	'Malignant'	1		1	'Malignant'	1		1	'Malignant'	1		1	'Inflammation'	1.36169e-19		1	'Inflammation'	1.84754e-11		1	'Inflammation'	0.000191583		1	'Malignant'	1
1	'Inflammation'	3.71413e-05		1	'Inflammation'	3.90164e-13		1	'Inflammation'	1.13727e-11		1	'Inflammation'	1.29842e-08		1	'Inflammation'	3.81482e-08		1	'Malignant'	1		1	'Malignant'	1		1	'Inflammation'	2.3281e-05
1	'Inflammation'	4.74971e-28		1	'Inflammation'	3.90914e-18		1	'Inflammation'	1.22518e-14		1	'Malignant'	1		1	'Inflammation'	0.000804583		1	'Malignant'	0.169519		1	'Malignant'	1		1	'Malignant'	1
1	'Malignant'	0.999974		1	'Malignant'	0.999999		1	'Malignant'	0.999999		1	'Inflammation'	2.53421e-11		1	'Inflammation'	8.6322e-13		1	'Inflammation'	0.000227325		1	'Malignant'	1		1	'Inflammation'	3.46834e-07
1	'Malignant'	0.999996		1	'Malignant'	0.999857		1	'Malignant'	0.999833		1	'Inflammation'	9.93179e-09		1	'Malignant'	1		1	'Inflammation'	1.22988e-09		1	'Malignant'	0.999999		1	'Inflammation'	4.58155e-05
1	'Malignant'	0.999978		1	'Malignant'	1		1	'Malignant'	1		1	'Malignant'	0.999997		1	'Inflammation'	7.27247e-24		1	'Inflammation'	2.91231e-11		1	'Malignant'	1		1	'Malignant'	1
1	'Inflammation'	0.0648951		1	'Inflammation'	0.723923		1	'Inflammation'	0.997909		1	'Malignant'	0.99729		1	'Inflammation'	6.51517e-09		1	'Malignant'	1		1	'Malignant'	1		1	'Malignant'	0.995531
1	'Inflammation'	1.83381e-07		1	'Inflammation'	4.51271e-10		1	'Inflammation'	1.65272e-09		1	'Inflammation'	0.00301039		1	'Malignant'	1		1	'Inflammation'	9.07266e-14		1	'Inflammation'	1.20638e-08		1	'Inflammation'	2.55914e-06
1	'Malignant'	1		1	'Malignant'	1		1	'Malignant'	0.99999		1	'Malignant'	1		1	'Inflammation'	5.08529e-11		1	'Malignant'	0.937854		1	'Malignant'	1		1	'Malignant'	0.999999
1	'Inflammation'	0.0365235		1	'Inflammation'	0.0107644		1	'Inflammation'	0.000278191		1	'Inflammation'	4.46411e-10		1	'Malignant'	0.00705887		1	'Inflammation'	3.56394e-15		1	'Inflammation'	0.0280876		1	'Inflammation'	9.66892e-09
1	'Inflammation'	7.86498e-05		1	'Inflammation'	3.92254e-05		1	'Inflammation'	0.0301138		1	'Inflammation'	2.00568e-11		1	'Inflammation'	0.000370848		1	'Malignant'	0.0831656		1	'Malignant'	0.598192		1	'Inflammation'	7.04305e-12
1	'Malignant'	1		1	'Malignant'	1		1	'Malignant'	1		1	'Inflammation'	0.00018897		1	'Malignant'	0.986953		1	'Inflammation'	0.000139513		1	'Malignant'	0.999995		1	'Inflammation'	6.53121e-07
1	'Malignant'	0.999999		1	'Malignant'	1		1	'Malignant'	1		1	'Inflammation'	6.32132e-05		1	'Malignant'	1		1	'Malignant'	1		1	'Inflammation'	7.63204e-05		1	'Inflammation'	8.77388e-07
1	'Inflammation'	0.000107602		1	'Inflammation'	3.51927e-05		1	'Inflammation'	0.000182048		1	'Inflammation'	3.50856e-06		1	'Malignant'	1		1	'Malignant'	1		1	'Inflammation'	3.34319e-10		1	'Inflammation'	1.05064e-05
1	'Malignant'	1		1	'Malignant'	1		1	'Malignant'	0.995114		1	'Malignant'	0.999788		1	'Inflammation'	3.90811e-12		1	'Malignant'	0.997998		1	'Inflammation'	1.58468e-09		1	'Malignant'	0.993031
1	'Malignant'	0.999934		1	'Malignant'	1		1	'Malignant'	0.999994		1	'Inflammation'	1.44954e-07		1	'Inflammation'	1.3074e-09		1	'Malignant'	0.995637		1	'Inflammation'	0.00012966		1	'Inflammation'	1.36262e-05
1	'Malignant'	0.986874		1	'Malignant'	0.999012		1	'Malignant'	0.99659		1	'Inflammation'	2.05626e-08		1	'Inflammation'	0.0114831		1	'Inflammation'	3.20075e-12		1	'Malignant'	0.999779		1	'Inflammation'	8.87229e-08
1	'Inflammation'	0.00193495		1	'Inflammation'	7.90094e-09		1	'Inflammation'	0.730881		1	'Malignant'	0.999999		1	'Inflammation'	1.83048e-07		1	'Inflammation'	1.24696e-06		1	'Malignant'	0.989167		1	'Malignant'	1
1	'Inflammation'	2.0984e-14		1	'Inflammation'	4.39142e-05		1	'Inflammation'	1.16073e-07		1	'Malignant'	0.999974		1	'Inflammation'	0.000152125		1	'Inflammation'	4.95087e-10		1	'Inflammation'	0.000583396		1	'Malignant'	0.999999
1	'Inflammation'	0.00148069		1	'Inflammation'	2.25889e-06		1	'Inflammation'	5.063e-06		1	'Inflammation'	5.35782e-07		1	'Inflammation'	1.9623e-05		1	'Inflammation'	4.25264e-05		1	'Malignant'	1		1	'Inflammation'	3.31464e-08
1	'Malignant'	0.999709		1	'Malignant'	0.999794		1	'Malignant'	0.999972		1	'Inflammation'	1.41481e-11		1	'Inflammation'	5.6754e-14		1	'Malignant'	1		1	'Malignant'	0.938647		1	'Inflammation'	5.55856e-10
1	'Malignant'	0.999824		1	'Malignant'	0.999996		1	'Malignant'	0.999871		1	'Inflammation'	1.05084e-08		1	'Inflammation'	0.000101234		1	'Malignant'	1		1	'Malignant'	0.692521		1	'Inflammation'	2.12158e-08
1	'Malignant'	1		1	'Malignant'	1		1	'Malignant'	0.999993		1	'Inflammation'	0.972251		1	'Malignant'	1		1	'Inflammation'	5.03357e-10		1	'Inflammation'	1.8628e-08		1	'Inflammation'	0.97295
1	'Malignant'	1		1	'Malignant'	1		1	'Malignant'	1		1	'Malignant'	1		1	'Inflammation'	6.48651e-15		1	'Malignant'	0.984202		1	'Inflammation'	0.000936383		1	'Malignant'	0.999999
1	'Inflammation'	1.61673e-06		1	'Inflammation'	0.000354178		1	'Inflammation'	0.00014979		1	'Malignant'	0.999519		1	'Malignant'	1		1	'Inflammation'	0.00678939		1	'Inflammation'	0.015895		1	'Malignant'	0.999736
1	'Inflammation'	2.23804e-10		1	'Inflammation'	6.27886e-07		1	'Inflammation'	5.63693e-05		1	'Inflammation'	0.0841216		1	'Inflammation'	0.0133697		1	'Inflammation'	2.93836e-17		1	'Inflammation'	0.227974		1	'Inflammation'	4.93631e-05
1	'Inflammation'	4.51879e-20		1	'Inflammation'	2.24871e-18		1	'Inflammation'	3.4054e-10		1	'Inflammation'	1.41059e-11		1	'Malignant'	0.423247		1	'Malignant'	1		1	'Malignant'	0.999998		1	'Inflammation'	1.69356e-09
1	'Malignant'	1		1	'Malignant'	1		1	'Malignant'	0.996722		1	'Malignant'	1		1	'Inflammation'	0.00518749		1	'Malignant'	0.999997		1	'Malignant'	0.999999		1	'Malignant'	1
1	'Malignant'	0.996669		1	'Malignant'	0.999991		1	'Malignant'	0.999801		1	'Malignant'	0.998278		1	'Inflammation'	8.9435e-06		1	'Inflammation'	3.92245e-07		1	'Inflammation'	0.152515		1	'Malignant'	0.991915
1	'Inflammation'	8.2152e-10		1	'Inflammation'	1.15477e-07		1	'Inflammation'	6.63596e-08		1	'Inflammation'	4.85974e-09		1	'Inflammation'	3.45297e-05		1	'Malignant'	0.999829		1	'Inflammation'	0.00161779		1	'Inflammation'	8.33077e-07
1	'Inflammation'	5.32767e-11		1	'Inflammation'	6.35507e-17		1	'Inflammation'	9.10824e-15		1	'Inflammation'	0.819351		1	'Inflammation'	7.12846e-05		1	'Malignant'	0.997417		1	'Malignant'	0.999998		1	'Inflammation'	0.997333
1	'Malignant'	1		1	'Malignant'	1		1	'Malignant'	0.999994		1	'Inflammation'	9.41609e-08		1	'Malignant'	0.996527		1	'Malignant'	0.995423		1	'Malignant'	0.999912		1	'Inflammation'	5.52279e-07
1	'Inflammation'	2.63911e-13		1	'Inflammation'	1.0397e-06		1	'Inflammation'	1.00753e-13		1	'Malignant'	1		1	'Inflammation'	6.69588e-10		1	'Malignant'	1		1	'Inflammation'	0.0332004		1	'Malignant'	1
1	'Malignant'	0.999999		1	'Malignant'	1		1	'Malignant'	0.998952		1	'Inflammation'	4.0365e-08		1	'Malignant'	0.997569		1	'Malignant'	1		1	'Malignant'	0.999998		1	'Inflammation'	1.81257e-07
1	'Inflammation'	0.0327268		1	'Inflammation'	2.77972e-08		1	'Inflammation'	8.80747e-06		1	'Inflammation'	9.86658e-06		1	'Malignant'	1		1	'Malignant'	1		1	'Inflammation'	1.90202e-07		1	'Inflammation'	0.000450922
1	'Malignant'	0.999995		1	'Malignant'	0.99997		1	'Malignant'	0.998018		1	'Inflammation'	4.9889e-08		1	'Malignant'	1		1	'Malignant'	0.991935		1	'Inflammation'	1.11801e-05		1	'Inflammation'	1.47949e-08
1	'Inflammation'	0.000803972		1	'Inflammation'	2.03155e-12		1	'Inflammation'	2.38609e-09		1	'Malignant'	0.999999		1	'Inflammation'	1.19887e-11		1	'Malignant'	1		1	'Inflammation'	0.105277		1	'Malignant'	0.999998
1	'Inflammation'	8.9555e-16		1	'Inflammation'	1.69192e-14		1	'Inflammation'	6.35358e-13		1	'Malignant'	0.999973		1	'Malignant'	0.999999		1	'Inflammation'	2.27545e-07		1	'Inflammation'	3.87946e-10		1	'Malignant'	1
1	'Malignant'	0.993991		1	'Malignant'	1		1	'Malignant'	0.978043		1	'Malignant'	0.999999		1	'Inflammation'	7.35057e-08		1	'Inflammation'	1.00391e-10		1	'Inflammation'	1.80422e-06		1	'Malignant'	1
1	'Inflammation'	1.15242e-22		1	'Inflammation'	4.8355e-09		1	'Inflammation'	1.74858e-08		1	'Malignant'	0.99687		1	'Inflammation'	0.0325448		1	'Malignant'	0.999895		1	'Inflammation'	4.84698e-09		1	'Malignant'	0.999879
1	'Malignant'	0.999986		1	'Malignant'	1		1	'Malignant'	0.990991		1	'Malignant'	0.96598		1	'Malignant'	1		1	'Inflammation'	2.94414e-06		1	'Inflammation'	4.01153e-05		1	'Malignant'	0.996126
1	'Malignant'	0.998525		1	'Malignant'	0.997406		1	'Malignant'	0.907614		1	'Inflammation'	6.76157e-07		1	'Inflammation'	2.82991e-08		1	'Inflammation'	1.72064e-14		1	'Inflammation'	0.067725		1	'Inflammation'	3.34855e-08
1	'Inflammation'	4.85635e-15		1	'Inflammation'	9.70469e-08		1	'Inflammation'	6.10146e-14		1	'Malignant'	0.999999		1	'Malignant'	1		1	'Malignant'	1		1	'Inflammation'	0.000740329		1	'Malignant'	1
1	'Inflammation'	2.02832e-19		1	'Inflammation'	7.6559e-08		1	'Inflammation'	3.06158e-05		1	'Inflammation'	4.72608e-09		1	'Inflammation'	2.00639e-07		1	'Malignant'	0.999999		1	'Inflammation'	0.00950173		1	'Inflammation'	0.000145167
1	'Malignant'	1		1	'Malignant'	1		1	'Malignant'	1		1	'Inflammation'	0.000400136		1	'Malignant'	0.999996		1	'Malignant'	2.27046e-08		1	'Malignant'	0.999999		1	'Inflammation'	6.85748e-05
1	'Malignant'	1		1	'Malignant'	0.999993		1	'Malignant'	0.974216		1	'Malignant'	1		1	'Inflammation'	0.000337474		1	'Inflammation'	1.75402e-07		1	'Inflammation'	0.0192139		1	'Malignant'	0.999999
1	'Inflammation'	1.02262e-16		1	'Inflammation'	4.02779e-10		1	'Inflammation'	1.25144e-10		1	'Inflammation'	8.74858e-08		1	'Inflammation'	8.90024e-06		1	'Inflammation'	1.35909e-07		1	'Inflammation'	5.78534e-09		1	'Inflammation'	3.71873e-09
1	'Inflammation'	9.81943e-06		1	'Inflammation'	0.00424371		1	'Inflammation'	0.00398822		1	'Malignant'	0.999967		1	'Malignant'	1		1	'Inflammation'	0.541555		1	'Inflammation'	0.117385		1	'Malignant'	1
1	'Inflammation'	7.09824e-06		1	'Inflammation'	3.51884e-12		1	'Inflammation'	1.28987e-12		1	'Malignant'	1		1	'Inflammation'	1.34748e-05		1	'Malignant'	1		1	'Inflammation'	0.00686489		1	'Malignant'	0.999998
1	'Inflammation'	2.88267e-07		1	'Inflammation'	9.71211e-09		1	'Inflammation'	1.20312e-05		1	'Malignant'	0.999603		1	'Malignant'	0.999984		1	'Inflammation'	8.05262e-09		1	'Malignant'	0.999265		1	'Malignant'	0.999929
1	'Malignant'	0.999932		1	'Malignant'	0.999937		1	'Malignant'	1		1	'Inflammation'	1.97524e-07		1	'Inflammation'	4.11704e-08		1	'Inflammation'	0.0173055		1	'Malignant'	0.999998		1	'Inflammation'	9.6998e-09
1	'Malignant'	1		1	'Malignant'	1		1	'Malignant'	0.999925		1	'Inflammation'	8.66452e-08		1	'Inflammation'	2.36411e-10		1	'Inflammation'	0.000225078		1	'Malignant'	1		1	'Inflammation'	1.00622e-07
1	'Malignant'	0.963361		1	'Malignant'	0.105883		1	'Malignant'	0.0367024		1	'Malignant'	1		1	'Malignant'	0.999987		1	'Inflammation'	0.000692809		1	'Malignant'	1		1	'Malignant'	1
1	'Inflammation'	0.526057		1	'Inflammation'	0.000247153		1	'Inflammation'	0.00447059		1	'Inflammation'	3.56017e-08		1	'Inflammation'	0.00510663		1	'Malignant'	1		1	'Malignant'	1		1	'Inflammation'	3.91491e-08
1	'Inflammation'	2.59344e-05		1	'Inflammation'	1.26155e-08		1	'Inflammation'	1.5061e-15		1	'Inflammation'	2.11407e-08		1	'Inflammation'	0.0559027		1	'Malignant'	0.994857		1	'Malignant'	0.999996		1	'Inflammation'	2.11424e-08
1	'Inflammation'	3.71508e-21		1	'Inflammation'	1.15331e-13		1	'Inflammation'	6.63613e-15		1	'Inflammation'	1.26443e-08		1	'Malignant'	0.998038		1	'Inflammation'	1.31999e-09		1	'Malignant'	0.999412		1	'Inflammation'	1.35641e-09
1	'Inflammation'	2.78051e-32		1	'Inflammation'	1.96143e-08		1	'Inflammation'	1.15975e-15		1	'Inflammation'	5.09012e-06		1	'Malignant'	0.999146		1	'Malignant'	0.999998		1	'Malignant'	0.961982		1	'Inflammation'	3.39012e-06
1	'Inflammation'	0.0863576		1	'Inflammation'	0.0984133		1	'Inflammation'	0.0612471		1	'Malignant'	0.990686		1	'Malignant'	1		1	'Malignant'	1		1	'Malignant'	0.998262		1	'Malignant'	0.999937
1	'Malignant'	0.959293		1	'Malignant'	0.997898		1	'Malignant'	0.999983		1	'Inflammation'	0.0139636		1	'Inflammation'	0.302067		1	'Malignant'	1		1	'Malignant'	0.259333		1	'Inflammation'	0.842131
1	'Inflammation'	9.94185e-14		1	'Inflammation'	3.73856e-08		1	'Inflammation'	5.12241e-06		1	'Malignant'	0.995399		1	'Inflammation'	0.000112881		1	'Inflammation'	1.65031e-10		1	'Inflammation'	4.29268e-09		1	'Malignant'	0.999328
1	'Malignant'	1		1	'Malignant'	1		1	'Malignant'	0.999995		1	'Malignant'	0.999889		1	'Inflammation'	8.04756e-08		1	'Malignant'	0.999995		1	'Inflammation'	9.54702e-11		1	'Malignant'	0.999973
1	'Inflammation'	0.24763		1	'Inflammation'	6.4957e-05		1	'Inflammation'	0.038102		1	'Malignant'	1		1	'Malignant'	0.999999		1	'Inflammation'	1.20699e-09		1	'Malignant'	0.999318		1	'Malignant'	1
1	'Malignant'	0.999852		1	'Malignant'	0.973971		1	'Malignant'	0.999589		1	'Inflammation'	2.19306e-06		1	'Malignant'	1		1	'Inflammation'	2.52217e-09		1	'Malignant'	0.99887		1	'Inflammation'	4.65127e-10
1	'Malignant'	0.996553		1	'Malignant'	1		1	'Malignant'	0.999999		1	'Malignant'	0.999084		1	'Malignant'	1		1	'Inflammation'	4.301e-05		1	'Malignant'	1		1	'Malignant'	0.999909
1	'Inflammation'	1.71583e-21		1	'Inflammation'	7.15575e-07		1	'Inflammation'	4.2288e-11		1	'Inflammation'	3.27885e-09		1	'Inflammation'	1.68118e-05		1	'Inflammation'	0.65279		1	'Inflammation'	5.31296e-06		1	'Inflammation'	4.61903e-10
1	'Inflammation'	1.94651e-05		1	'Inflammation'	1.76148e-10		1	'Inflammation'	5.64153e-06		1	'Malignant'	1		1	'Malignant'	1		1	'Inflammation'	1.43392e-14		1	'Malignant'	1		1	'Malignant'	0.99999
1	'Inflammation'	0.0129406		1	'Inflammation'	0.000841082		1	'Inflammation'	0.00766503		1	'Malignant'	0.999252		1	'Malignant'	1		1	'Inflammation'	3.49838e-13		1	'Inflammation'	4.75337e-14		1	'Malignant'	0.999998
1	'Inflammation'	0.161175		1	'Inflammation'	0.00112018		1	'Inflammation'	0.0140417		1	'Malignant'	1		1	'Inflammation'	1.41275e-29		1	'Inflammation'	1.93751e-11		1	'Inflammation'	3.03717e-06		1	'Malignant'	1
1	'Malignant'	0.999996		1	'Malignant'	1		1	'Malignant'	0.999999		1	'Malignant'	0.999999		1	'Inflammation'	3.17986e-14		1	'Malignant'	1		1	'Malignant'	0.999702		1	'Malignant'	1
1	'Malignant'	0.102115		1	'Malignant'	0.240931		1	'Malignant'	0.208983		1	'Inflammation'	6.21213e-08		1	'Inflammation'	2.40453e-09		1	'Malignant'	0.999978		1	'Malignant'	0.999301		1	'Inflammation'	1.41627e-07
1	'Inflammation'	1.41791e-06		1	'Inflammation'	1.64841e-07		1	'Inflammation'	8.46095e-08		1	'Inflammation'	0.117326		1	'Malignant'	0.999469		1	'Inflammation'	0.00182525		1	'Inflammation'	0.134202		1	'Inflammation'	0.00561499
1	'Malignant'	1		1	'Malignant'	1		1	'Malignant'	1		1	'Inflammation'	0.000109151		1	'Inflammation'	3.35302e-08		1	'Inflammation'	3.24414e-05		1	'Malignant'	0.999799		1	'Inflammation'	1.68484e-05
1	'Malignant'	1		1	'Malignant'	1		1	'Malignant'	1		1	'Inflammation'	1.00931e-08		1	'Inflammation'	3.73922e-08		1	'Inflammation'	5.91469e-11		1	'Malignant'	0.999976		1	'Inflammation'	0.000218489
1	'Inflammation'	1.45046e-06		1	'Inflammation'	7.26243e-07		1	'Inflammation'	3.27184e-06		1	'Inflammation'	0.00143611		1	'Inflammation'	7.26552e-14		1	'Inflammation'	1.36192e-06		1	'Malignant'	1		1	'Inflammation'	2.93754e-06
1	'Inflammation'	3.22721e-25		1	'Inflammation'	2.08227e-06		1	'Inflammation'	1.30713e-11		1	'Inflammation'	0.000144591		1	'Inflammation'	1.22875e-05		1	'Malignant'	0.972986		1	'Inflammation'	0.000114022		1	'Inflammation'	1.69642e-08
1	'Malignant'	1		1	'Malignant'	0.999993		1	'Malignant'	0.996539		1	'Malignant'	0.767779		1	'Malignant'	0.999908		1	'Inflammation'	3.87614e-12		1	'Malignant'	0.999344		1	'Malignant'	0.249095
1	'Inflammation'	0.000210217		1	'Inflammation'	1.01997e-05		1	'Inflammation'	1.24759e-05		1	'Malignant'	1		1	'Malignant'	1		1	'Malignant'	0.999617		1	'Inflammation'	1.38026e-08		1	'Malignant'	0.999921
1	'Malignant'	0.993947		1	'Malignant'	0.999999		1	'Malignant'	0.999567		1	'Inflammation'	6.73171e-09		1	'Malignant'	0.999765		1	'Malignant'	0.999974		1	'Malignant'	0.999997		1	'Inflammation'	1.64347e-08
1	'Malignant'	1		1	'Malignant'	1		1	'Malignant'	1		1	'Malignant'	0.999986		1	'Malignant'	0.974181		1	'Inflammation'	7.93365e-16		1	'Inflammation'	5.19748e-08		1	'Malignant'	1
1	'Inflammation'	0.0311762		1	'Inflammation'	0.00286222		1	'Inflammation'	0.856572		1	'Malignant'	0.995412		1	'Malignant'	1		1	'Malignant'	1		1	'Inflammation'	0.311134		1	'Malignant'	0.999995
1	'Malignant'	1		1	'Malignant'	1		1	'Malignant'	1		1	'Inflammation'	6.93694e-11		1	'Inflammation'	3.25416e-05		1	'Malignant'	0.996294		1	'Malignant'	0.998529		1	'Inflammation'	3.27888e-08
1	'Inflammation'	0.66764		1	'Inflammation'	1.03212e-07		1	'Inflammation'	0.000169453		1	'Inflammation'	6.20198e-08		1	'Inflammation'	2.71957e-05		1	'Inflammation'	4.39992e-09		1	'Malignant'	0.997653		1	'Inflammation'	6.92864e-11
1	'Malignant'	1		1	'Malignant'	1		1	'Malignant'	0.999999		1	'Inflammation'	0.00307936		1	'Malignant'	0.32248		1	'Malignant'	1		1	'Inflammation'	9.06986e-06		1	'Inflammation'	0.0353767
1	'Malignant'	1		1	'Malignant'	1		1	'Malignant'	1		1	'Inflammation'	2.08783e-07		1	'Malignant'	0.99853		1	'Inflammation'	4.26979e-05		1	'Malignant'	1		1	'Inflammation'	7.65599e-08
1	'Inflammation'	0.814829		1	'Inflammation'	0.550144		1	'Inflammation'	0.998221		1	'Inflammation'	1.29277e-05		1	'Malignant'	0.146178		1	'Inflammation'	9.69949e-20		1	'Inflammation'	0.00117466		1	'Inflammation'	1.71904e-05
1	'Malignant'	0.999476		1	'Malignant'	1		1	'Malignant'	0.999531		1	'Inflammation'	9.27836e-09		1	'Inflammation'	3.92263e-17		1	'Inflammation'	1.85492e-14		1	'Inflammation'	1.94302e-06		1	'Inflammation'	1.25694e-11
1	'Malignant'	1		1	'Malignant'	1		1	'Malignant'	1		1	'Inflammation'	9.26257e-14		1	'Malignant'	1		1	'Inflammation'	5.0457e-10		1	'Inflammation'	0.479722		1	'Inflammation'	1.84406e-13
1	'Malignant'	1		1	'Malignant'	0.999971		1	'Malignant'	1		1	'Inflammation'	0.00125403		1	'Inflammation'	1.45057e-13		1	'Malignant'	0.459352		1	'Inflammation'	3.84236e-06		1	'Inflammation'	0.000143143
1	'Malignant'	0.999999		1	'Malignant'	0.995151		1	'Malignant'	0.999764		1	'Inflammation'	5.6968e-09		1	'Inflammation'	5.29704e-16		1	'Malignant'	0.914796		1	'Inflammation'	0.0165859		1	'Inflammation'	5.86858e-08
1	'Malignant'	0.99996		1	'Malignant'	1		1	'Malignant'	1		1	'Malignant'	0.999999		1	'Malignant'	1		1	'Malignant'	0.000352379		1	'Inflammation'	8.61556e-07		1	'Malignant'	1
1	'Inflammation'	1.58626e-07		1	'Inflammation'	7.88705e-10		1	'Inflammation'	4.38879e-24		1	'Malignant'	0.999918		1	'Malignant'	1		1	'Malignant'	0.615069		1	'Malignant'	0.989278		1	'Malignant'	0.999998
1	'Inflammation'	8.07599e-06		1	'Inflammation'	2.62434e-10		1	'Inflammation'	6.57521e-07		1	'Malignant'	0.999985		1	'Malignant'	1		1	'Inflammation'	2.43242e-05		1	'Inflammation'	6.79454e-11		1	'Malignant'	0.999995
1	'Malignant'	0.999958		1	'Malignant'	1		1	'Malignant'	0.99948		1	'Inflammation'	0.000412611		1	'Malignant'	0.998729		1	'Malignant'	0.999217		1	'Inflammation'	3.11475e-05		1	'Inflammation'	5.1598e-05
1	'Inflammation'	0.00694847		1	'Inflammation'	0.0200017		1	'Inflammation'	0.00620227		1	'Inflammation'	9.2327e-08		1	'Inflammation'	3.92232e-14		1	'Inflammation'	4.77691e-06		1	'Inflammation'	0.853934		1	'Inflammation'	3.11205e-06
1	'Malignant'	1		1	'Malignant'	1		1	'Malignant'	1		1	'Inflammation'	4.03526e-06		1	'Inflammation'	1.90236e-05		1	'Malignant'	0.956714		1	'Inflammation'	0.0922757		1	'Inflammation'	1.6083e-09
1	'Malignant'	0.998662		1	'Malignant'	0.584586		1	'Malignant'	0.0065565		1	'Inflammation'	1.04229e-09		1	'Inflammation'	7.3226e-06		1	'Malignant'	0.999996		1	'Malignant'	0.999998		1	'Inflammation'	1.88992e-06
1	'Malignant'	1		1	'Malignant'	1		1	'Malignant'	1		1	'Inflammation'	4.18293e-05		1	'Inflammation'	3.9074e-17		1	'Inflammation'	8.05199e-09		1	'Inflammation'	2.04131e-07		1	'Inflammation'	1.21356e-08
1	'Inflammation'	2.17879e-10		1	'Inflammation'	3.28638e-07		1	'Inflammation'	2.608e-07		1	'Malignant'	1		1	'Inflammation'	0.120207		1	'Malignant'	1		1	'Malignant'	0.957029		1	'Malignant'	0.999997
1	'Malignant'	0.36334		1	'Malignant'	7.96204e-05		1	'Malignant'	0.0148293		1	'Malignant'	0.912388		1	'Inflammation'	5.64393e-05		1	'Inflammation'	0.00576792		1	'Malignant'	0.999928		1	'Malignant'	0.997047
1	'Malignant'	0.88801		1	'Malignant'	0.998708		1	'Malignant'	0.99925		1	'Malignant'	0.912873		1	'Malignant'	1		1	'Malignant'	1		1	'Malignant'	0.999998		1	'Malignant'	0.998993
1	'Malignant'	0.999949		1	'Malignant'	0.999851		1	'Malignant'	0.998907		1	'Malignant'	0.99214		1	'Malignant'	1		1	'Inflammation'	3.23252e-11		1	'Malignant'	0.999999		1	'Malignant'	0.982034
1	'Malignant'	0.999337		1	'Malignant'	0.992576		1	'Malignant'	0.792468		1	'Malignant'	0.99714		1	'Inflammation'	6.78292e-20		1	'Inflammation'	5.37455e-06		1	'Malignant'	0.999998		1	'Malignant'	0.9999
1	'Inflammation'	0.0786072		1	'Inflammation'	0.096705		1	'Inflammation'	0.00441945		1	'Inflammation'	1.02728e-08		1	'Inflammation'	8.14317e-08		1	'Malignant'	1		1	'Malignant'	0.999989		1	'Inflammation'	2.34562e-07
1	'Inflammation'	1.49715e-41		1	'Inflammation'	3.80968e-12		1	'Inflammation'	1.53933e-17		1	'Inflammation'	1.93413e-06		1	'Malignant'	1		1	'Inflammation'	1.19424e-14		1	'Inflammation'	0.0185772		1	'Inflammation'	5.53322e-07
1	'Malignant'	0.999992		1	'Malignant'	1		1	'Malignant'	1		1	'Inflammation'	2.01837e-08		1	'Inflammation'	1.22969e-13		1	'Malignant'	1		1	'Malignant'	1		1	'Inflammation'	2.66221e-07
1	'Malignant'	1		1	'Malignant'	1		1	'Malignant'	1		1	'Malignant'	1		1	'Malignant'	1		1	'Malignant'	0.999998		1	'Malignant'	1		1	'Malignant'	1
1	'Malignant'	0.99986		1	'Malignant'	0.99618		1	'Malignant'	0.997219		1	'Inflammation'	3.54396e-10		1	'Malignant'	1		1	'Inflammation'	7.20199e-06		1	'Inflammation'	0.069217		1	'Inflammation'	1.7098e-11
1	'Inflammation'	4.39294e-07		1	'Inflammation'	4.15209e-06		1	'Inflammation'	0.000122422		1	'Inflammation'	8.05296e-10		1	'Inflammation'	4.00787e-09		1	'Malignant'	0.999994		1	'Inflammation'	1.21138e-07		1	'Inflammation'	9.26811e-08
1	'Inflammation'	0.000581862		1	'Inflammation'	0.000681286		1	'Inflammation'	0.000718058		1	'Malignant'	0.999997		1	'Inflammation'	2.04988e-08		1	'Inflammation'	0.00827323		1	'Inflammation'	4.57703e-12		1	'Malignant'	1
1	'Malignant'	1		1	'Malignant'	1		1	'Malignant'	0.999999		1	'Inflammation'	2.27528e-12		1	'Inflammation'	4.16992e-06		1	'Malignant'	0.986486		1	'Malignant'	0.999992		1	'Inflammation'	2.08819e-08
1	'Malignant'	1		1	'Malignant'	1		1	'Malignant'	1		1	'Malignant'	1		1	'Malignant'	0.999995		1	'Inflammation'	1.38671e-17		1	'Inflammation'	0.0256032		1	'Malignant'	1
1	'Inflammation'	0.00255221		1	'Inflammation'	0.000419303		1	'Inflammation'	0.998475		1	'Malignant'	1		1	'Inflammation'	6.08897e-19		1	'Malignant'	0.742164		1	'Inflammation'	0.0100303		1	'Malignant'	0.999995
1	'Malignant'	0.999964		1	'Malignant'	0.405953		1	'Malignant'	0.989615		1	'Malignant'	0.999913		1	'Malignant'	0.999993		1	'Malignant'	1		1	'Inflammation'	1.16691e-07		1	'Malignant'	1
1	'Malignant'	1		1	'Malignant'	1		1	'Malignant'	0.999886		1	'Inflammation'	0.659979		1	'Inflammation'	2.10825e-11		1	'Inflammation'	5.83313e-05		1	'Inflammation'	0.00674657		1	'Inflammation'	0.279154
1	'Inflammation'	1.43504e-21		1	'Inflammation'	8.69464e-18		1	'Inflammation'	4.70142e-21		1	'Inflammation'	1.40109e-09		1	'Inflammation'	2.0113e-24		1	'Inflammation'	1.37457e-11		1	'Inflammation'	0.0750354		1	'Inflammation'	4.38232e-11
1	'Malignant'	1		1	'Malignant'	1		1	'Malignant'	1		1	'Malignant'	0.999934		1	'Inflammation'	4.77045e-05		1	'Malignant'	0.999993		1	'Malignant'	0.996538		1	'Malignant'	0.999998
1	'Malignant'	1		1	'Malignant'	1		1	'Malignant'	0.999935		1	'Inflammation'	1.21514e-09		1	'Malignant'	0.999978		1	'Malignant'	0.999279		1	'Malignant'	0.999833		1	'Inflammation'	9.9083e-12
1	'Inflammation'	0.000194923		1	'Inflammation'	1.0659e-05		1	'Inflammation'	7.5118e-06		1	'Inflammation'	5.88439e-08		1	'Inflammation'	0.000122611		1	'Malignant'	0.999997		1	'Malignant'	0.975308		1	'Inflammation'	0.000161804
1	'Malignant'	1		1	'Malignant'	1		1	'Malignant'	1		1	'Malignant'	0.996884		1	'Malignant'	0.257121		1	'Malignant'	1		1	'Malignant'	0.999999		1	'Malignant'	0.991566
1	'Malignant'	1		1	'Malignant'	1		1	'Malignant'	0.999999		1	'Inflammation'	2.60458e-05		1	'Inflammation'	2.61577e-06		1	'Malignant'	0.999999		1	'Malignant'	0.999788		1	'Inflammation'	1.85138e-09
1	'Inflammation'	0.00115219		1	'Inflammation'	0.0221193		1	'Inflammation'	0.111106		1	'Inflammation'	1.65648e-12		1	'Inflammation'	1.25973e-32		1	'Malignant'	0.999994		1	'Inflammation'	5.8892e-08		1	'Inflammation'	1.12578e-07
1	'Malignant'	1		1	'Malignant'	1		1	'Malignant'	1		1	'Inflammation'	1.13852e-05		1	'Inflammation'	1.10715e-11		1	'Malignant'	1		1	'Malignant'	1		1	'Inflammation'	1.07872e-05
1	'Malignant'	0.999816		1	'Malignant'	0.998727		1	'Malignant'	1		1	'Inflammation'	2.10714e-11		1	'Inflammation'	1.8237e-13		1	'Inflammation'	5.8319e-12		1	'Inflammation'	1.79681e-06		1	'Inflammation'	3.21568e-11
1	'Inflammation'	1.50668e-12		1	'Inflammation'	8.12858e-08		1	'Inflammation'	1.04868e-07		1	'Inflammation'	0.82822		1	'Malignant'	0.992762		1	'Malignant'	1		1	'Malignant'	0.999661		1	'Inflammation'	0.441256
1	'Inflammation'	1.30763e-05		1	'Inflammation'	5.08381e-08		1	'Inflammation'	0.0154326		1	'Inflammation'	1.54105e-10		1	'Inflammation'	0.957084		1	'Inflammation'	5.16273e-13		1	'Malignant'	0.999949		1	'Inflammation'	1.54744e-09
1	'Inflammation'	2.63324e-06		1	'Inflammation'	1.3323e-08		1	'Inflammation'	1.36283e-09		1	'Malignant'	0.99311		1	'Malignant'	1		1	'Malignant'	1		1	'Inflammation'	0.000442309		1	'Malignant'	0.999998
1	'Inflammation'	0.0808968		1	'Inflammation'	1.95087e-07		1	'Inflammation'	0.0600878		1	'Inflammation'	0.656404		1	'Malignant'	0.965095		1	'Inflammation'	2.57192e-07		1	'Malignant'	0.920734		1	'Inflammation'	0.0013788
1	'Malignant'	1		1	'Malignant'	1		1	'Malignant'	1		1	'Malignant'	1		1	'Inflammation'	2.44194e-24		1	'Malignant'	0.997968		1	'Inflammation'	0.306728		1	'Malignant'	1
1	'Malignant'	1		1	'Malignant'	0.999984		1	'Malignant'	0.999986		1	'Malignant'	1		1	'Inflammation'	1.37981e-14		1	'Malignant'	0.999998		1	'Malignant'	0.999992		1	'Malignant'	0.999999
1	'Inflammation'	8.02459e-05		1	'Inflammation'	4.02139e-13		1	'Inflammation'	7.96474e-22		1	'Malignant'	0.999997		1	'Inflammation'	0.000396408		1	'Inflammation'	8.54875e-10		1	'Malignant'	1		1	'Malignant'	1
1	'Inflammation'	0.715677		1	'Inflammation'	0.000123856		1	'Inflammation'	4.06812e-07		1	'Inflammation'	0.0464738		1	'Malignant'	0.999554		1	'Inflammation'	2.30027e-06		1	'Malignant'	0.902194		1	'Inflammation'	0.800928
1	'Inflammation'	0.733139		1	'Inflammation'	0.00192954		1	'Inflammation'	0.0443577		1	'Inflammation'	1.10017e-06		1	'Malignant'	0.999746		1	'Malignant'	1		1	'Inflammation'	0.51085		1	'Inflammation'	1.88243e-10
1	'Inflammation'	4.29652e-08		1	'Inflammation'	8.73841e-15		1	'Inflammation'	8.18077e-09		1	'Inflammation'	7.37709e-06		1	'Malignant'	1		1	'Inflammation'	1.35592e-09		1	'Malignant'	1		1	'Inflammation'	1.02605e-10
1	'Inflammation'	1.86483e-25		1	'Inflammation'	5.98555e-15		1	'Inflammation'	1.28599e-16		1	'Inflammation'	3.57012e-05		1	'Inflammation'	3.46757e-10		1	'Malignant'	0.999942		1	'Inflammation'	1.15796e-05		1	'Inflammation'	2.66821e-07
1	'Inflammation'	0.10828		1	'Inflammation'	0.182824		1	'Inflammation'	2.79893e-06		1	'Malignant'	0.999981		1	'Malignant'	1		1	'Malignant'	0.948413		1	'Malignant'	1		1	'Malignant'	1
1	'Malignant'	0.999925		1	'Malignant'	1		1	'Malignant'	0.999202		1	'Inflammation'	0.000503263		1	'Inflammation'	0.346308		1	'Inflammation'	4.77101e-08		1	'Inflammation'	0.182951		1	'Inflammation'	0.00106999
1	'Inflammation'	4.9865e-08		1	'Inflammation'	9.27395e-05		1	'Inflammation'	0.00047781		1	'Inflammation'	1.42483e-07		1	'Inflammation'	2.03832e-05		1	'Inflammation'	0.00137896		1	'Malignant'	0.99897		1	'Inflammation'	5.28186e-09
1	'Inflammation'	1.38007e-11		1	'Inflammation'	7.09721e-08		1	'Inflammation'	1.01422e-05		1	'Inflammation'	6.7368e-07		1	'Malignant'	0.551539		1	'Malignant'	1		1	'Malignant'	0.994869		1	'Inflammation'	6.63187e-09
1	'Inflammation'	2.25372e-05		1	'Inflammation'	0.0463344		1	'Inflammation'	0.439612		1	'Malignant'	1		1	'Malignant'	1		1	'Malignant'	0.999998		1	'Malignant'	0.943626		1	'Malignant'	1
1	'Malignant'	1		1	'Malignant'	1		1	'Malignant'	1		1	'Malignant'	1		1	'Inflammation'	1.35486e-14		1	'Malignant'	0.869684		1	'Malignant'	0.766397		1	'Malignant'	1
1	'Malignant'	0.999855		1	'Malignant'	0.999996		1	'Malignant'	0.999997		1	'Inflammation'	3.10977e-05		1	'Malignant'	0.817574		1	'Malignant'	1		1	'Malignant'	0.999962		1	'Inflammation'	1.86677e-05
1	'Malignant'	1		1	'Malignant'	1		1	'Malignant'	1		1	'Malignant'	1		1	'Inflammation'	2.03576e-10		1	'Malignant'	0.999972		1	'Inflammation'	0.00751984		1	'Malignant'	1
1	'Malignant'	1		1	'Malignant'	0.897093		1	'Malignant'	0.99614		1	'Malignant'	0.999881		1	'Inflammation'	0.00020778		1	'Malignant'	1		1	'Malignant'	0.999948		1	'Malignant'	0.999563
1	'Inflammation'	2.52053e-07		1	'Inflammation'	2.64927e-12		1	'Inflammation'	1.14535e-11		1	'Malignant'	0.972535		1	'Inflammation'	9.4351e-10		1	'Malignant'	1		1	'Inflammation'	5.45139e-05		1	'Malignant'	0.88989
1	'Malignant'	1		1	'Malignant'	1		1	'Malignant'	1		1	'Malignant'	0.999848		1	'Inflammation'	0.446071		1	'Malignant'	1		1	'Inflammation'	0.000249632		1	'Malignant'	0.999986
1	'Inflammation'	0.0334424		1	'Inflammation'	0.0396408		1	'Inflammation'	0.00227518		1	'Inflammation'	1.45083e-08		1	'Inflammation'	0.000125596		1	'Malignant'	1		1	'Inflammation'	0.0321678		1	'Inflammation'	6.55538e-07
1	'Inflammation'	1.11211e-07		1	'Inflammation'	1.15121e-08		1	'Inflammation'	2.35981e-08		1	'Inflammation'	0.000879251		1	'Inflammation'	4.07297e-05		1	'Inflammation'	1.54244e-08		1	'Inflammation'	1.01058e-06		1	'Inflammation'	0.114127
1	'Malignant'	1		1	'Malignant'	0.999147		1	'Malignant'	0.907703		1	'Inflammation'	0.0141214		1	'Inflammation'	5.9596e-15		1	'Inflammation'	2.11981e-11		1	'Inflammation'	0.001546		1	'Inflammation'	0.00638539
1	'Malignant'	0.999856		1	'Malignant'	0.99957		1	'Malignant'	0.998376		1	'Malignant'	0.123864		1	'Inflammation'	0.000497879		1	'Inflammation'	3.92037e-09		1	'Inflammation'	1.27679e-07		1	'Malignant'	0.015568
1	'Malignant'	1		1	'Malignant'	1		1	'Malignant'	0.999982		1	'Malignant'	0.999933		1	'Inflammation'	4.15808e-07		1	'Malignant'	1		1	'Malignant'	1		1	'Malignant'	1
1	'Inflammation'	0.00521473		1	'Inflammation'	2.42997e-10		1	'Inflammation'	7.98484e-07		1	'Malignant'	1		1	'Malignant'	1		1	'Inflammation'	0.060906		1	'Malignant'	0.999841		1	'Malignant'	1
1	'Inflammation'	5.69831e-07		1	'Inflammation'	1.70181e-13		1	'Inflammation'	3.12037e-11		1	'Malignant'	0.999591		1	'Inflammation'	1.6539e-10		1	'Malignant'	1		1	'Malignant'	0.805744		1	'Malignant'	0.99933
1	'Inflammation'	4.79498e-05		1	'Inflammation'	8.78901e-08		1	'Inflammation'	4.56112e-12		1	'Inflammation'	0.0150654		1	'Inflammation'	5.67641e-27		1	'Malignant'	0.999972		1	'Inflammation'	0.000398925		1	'Inflammation'	0.00157594
1	'Malignant'	0.999173		1	'Malignant'	0.999862		1	'Malignant'	0.999983		1	'Malignant'	0.99994		1	'Inflammation'	0.00011061		1	'Inflammation'	2.03084e-08		1	'Inflammation'	0.00665267		1	'Malignant'	1
1	'Inflammation'	0.0102257		1	'Inflammation'	0.000204892		1	'Inflammation'	0.000657101		1	'Malignant'	0.999924		1	'Inflammation'	1.25544e-24		1	'Inflammation'	8.26941e-08		1	'Malignant'	1		1	'Malignant'	1
1	'Inflammation'	7.3834e-13		1	'Inflammation'	3.80737e-08		1	'Inflammation'	4.37528e-09		1	'Malignant'	1		1	'Malignant'	1		1	'Inflammation'	7.27278e-08		1	'Inflammation'	4.82091e-05		1	'Malignant'	1
1	'Inflammation'	8.86511e-05		1	'Inflammation'	5.87365e-05		1	'Inflammation'	0.00114669		1	'Malignant'	1		1	'Inflammation'	1.55209e-18		1	'Inflammation'	1.22473e-05		1	'Inflammation'	5.59144e-09		1	'Malignant'	1
1	'Malignant'	0.999421		1	'Malignant'	0.548727		1	'Malignant'	0.994785		1	'Inflammation'	6.84854e-07		1	'Malignant'	1		1	'Malignant'	1		1	'Malignant'	1		1	'Inflammation'	1.14421e-05
1	'Inflammation'	1.56718e-12		1	'Inflammation'	3.46029e-06		1	'Inflammation'	3.32363e-05		1	'Malignant'	0.999976		1	'Inflammation'	2.87984e-19		1	'Malignant'	1		1	'Inflammation'	6.33811e-07		1	'Malignant'	1
1	'Inflammation'	2.50726e-06		1	'Inflammation'	1.29228e-11		1	'Inflammation'	9.18325e-14		1	'Malignant'	1		1	'Inflammation'	4.11085e-17		1	'Inflammation'	0.00118814		1	'Inflammation'	6.75645e-05		1	'Malignant'	1
1	'Inflammation'	0.390698		1	'Inflammation'	0.00136662		1	'Inflammation'	0.333156		1	'Inflammation'	7.38491e-06		1	'Malignant'	1		1	'Malignant'	0.999981		1	'Inflammation'	0.000733845		1	'Inflammation'	8.23226e-08
1	'Inflammation'	4.15926e-18		1	'Inflammation'	1.16452e-05		1	'Inflammation'	6.3565e-06		1	'Inflammation'	3.39863e-19		1	'Malignant'	0.999989		1	'Inflammation'	6.0586e-15		1	'Inflammation'	3.37895e-06		1	'Inflammation'	2.07853e-13
1	'Malignant'	1		1	'Malignant'	0.999992		1	'Malignant'	1		1	'Malignant'	1		1	'Malignant'	0.999999		1	'Inflammation'	6.28372e-05		1	'Malignant'	0.996184		1	'Malignant'	0.999998
1	'Inflammation'	1.55546e-08		1	'Inflammation'	1.54106e-06		1	'Inflammation'	9.24923e-05		1	'Inflammation'	0.000570545		1	'Malignant'	1		1	'Inflammation'	8.81421e-14		1	'Malignant'	1		1	'Inflammation'	1.85007e-06
1	'Inflammation'	1.97766e-08		1	'Inflammation'	2.57986e-07		1	'Inflammation'	0.000128609		1	'Malignant'	0.999326		1	'Inflammation'	4.28411e-07		1	'Inflammation'	0.0010425		1	'Malignant'	0.999996		1	'Malignant'	0.390289
1	'Malignant'	1		1	'Malignant'	1		1	'Malignant'	1		1	'Malignant'	1		1	'Inflammation'	1.02978e-29		1	'Inflammation'	0.000101463		1	'Inflammation'	0.00200054		1	'Malignant'	1
1	'Malignant'	0.99999		1	'Malignant'	0.999899		1	'Malignant'	0.999984		1	'Inflammation'	1.05564e-07		1	'Inflammation'	0.00207583		1	'Inflammation'	5.05124e-09		1	'Inflammation'	1.86477e-05		1	'Inflammation'	8.57218e-10
1	'Inflammation'	3.38191e-15		1	'Inflammation'	6.8545e-13		1	'Inflammation'	1.28763e-08		1	'Malignant'	0.999959		1	'Malignant'	1		1	'Malignant'	0.999237		1	'Malignant'	1		1	'Malignant'	1
1	'Inflammation'	0.00115962		1	'Inflammation'	0.000229746		1	'Inflammation'	0.00448541		1	'Malignant'	0.989886		1	'Inflammation'	5.34944e-14		1	'Malignant'	1		1	'Malignant'	0.999999		1	'Malignant'	0.561142
1	'Inflammation'	0.960327		1	'Inflammation'	0.839998		1	'Inflammation'	0.582798		1	'Malignant'	1		1	'Inflammation'	1.62297e-12		1	'Malignant'	0.209089		1	'Inflammation'	6.51522e-06		1	'Malignant'	0.999999
1	'Malignant'	1		1	'Malignant'	0.999998		1	'Malignant'	0.999993		1	'Malignant'	0.999994		1	'Malignant'	0.999601		1	'Inflammation'	0.00190823		1	'Inflammation'	7.12922e-09		1	'Malignant'	0.999993
1	'Malignant'	1		1	'Malignant'	1		1	'Malignant'	0.999999		1	'Inflammation'	6.66876e-05		1	'Inflammation'	1.86463e-11		1	'Inflammation'	2.66171e-07		1	'Inflammation'	3.30714e-07		1	'Inflammation'	0.00259175
1	'Inflammation'	0.000221119		1	'Inflammation'	0.000344049		1	'Inflammation'	0.000778134		1	'Inflammation'	0.0152178		1	'Inflammation'	1.43746e-06		1	'Inflammation'	1.09833e-12		1	'Inflammation'	7.37983e-07		1	'Inflammation'	0.078244
1	'Inflammation'	1.12901e-08		1	'Inflammation'	1.58597e-06		1	'Inflammation'	4.1277e-05		1	'Inflammation'	1.39318e-13		1	'Malignant'	0.999986		1	'Malignant'	0.432338		1	'Inflammation'	6.07711e-17		1	'Inflammation'	2.69421e-07
1	'Inflammation'	2.48411e-22		1	'Inflammation'	1.50994e-13		1	'Inflammation'	6.45008e-14		1	'Malignant'	0.999279		1	'Inflammation'	1.47203e-26		1	'Inflammation'	5.87085e-16		1	'Inflammation'	2.37677e-13		1	'Malignant'	0.999883
1	'Inflammation'	6.17232e-16		1	'Inflammation'	6.20261e-15		1	'Inflammation'	5.33279e-20		1	'Inflammation'	1.54029e-05		1	'Inflammation'	7.07825e-09		1	'Inflammation'	1.76646e-05		1	'Malignant'	1		1	'Inflammation'	0.000352956
1	'Inflammation'	9.14328e-18		1	'Inflammation'	4.60474e-14		1	'Inflammation'	3.14146e-15		1	'Inflammation'	4.1863e-08		1	'Inflammation'	0.00075038		1	'Malignant'	1		1	'Inflammation'	6.74459e-11		1	'Inflammation'	2.50007e-08
1	'Malignant'	0.989068		1	'Malignant'	0.917814		1	'Malignant'	0.975692		1	'Malignant'	1		1	'Malignant'	1		1	'Malignant'	1		1	'Malignant'	0.999971		1	'Malignant'	0.999998
1	'Malignant'	1		1	'Malignant'	1		1	'Malignant'	0.999999		1	'Inflammation'	2.54162e-10		1	'Malignant'	1		1	'Inflammation'	0.000660734		1	'Malignant'	0.999975		1	'Inflammation'	1.98619e-08
1	'Inflammation'	5.47088e-05		1	'Inflammation'	5.30687e-08		1	'Inflammation'	6.4914e-06		1	'Malignant'	0.999915		1	'Inflammation'	0.0319815		1	'Inflammation'	9.84405e-05		1	'Inflammation'	0.682895		1	'Malignant'	0.999954
1	'Inflammation'	5.70822e-05		1	'Inflammation'	7.12393e-10		1	'Inflammation'	1.76533e-08		1	'Inflammation'	1.02432e-10		1	'Malignant'	1		1	'Malignant'	1		1	'Inflammation'	3.58831e-05		1	'Inflammation'	1.69366e-10
1	'Inflammation'	2.90705e-05		1	'Inflammation'	1.85933e-06		1	'Inflammation'	0.0294002		1	'Malignant'	1		1	'Inflammation'	2.83465e-15		1	'Inflammation'	3.59887e-08		1	'Inflammation'	1.01975e-09		1	'Malignant'	1
1	'Inflammation'	2.41396e-15		1	'Inflammation'	1.25496e-06		1	'Inflammation'	1.10382e-08		1	'Inflammation'	7.25219e-10		1	'Inflammation'	0.00595844		1	'Inflammation'	1.65877e-07		1	'Inflammation'	0.553252		1	'Inflammation'	4.84218e-11
1	'Malignant'	0.999981		1	'Malignant'	0.999998		1	'Malignant'	1		1	'Inflammation'	2.50517e-09		1	'Malignant'	0.999992		1	'Inflammation'	2.62049e-08		1	'Malignant'	0.99864		1	'Inflammation'	1.20554e-08
1	'Inflammation'	0.000210947		1	'Inflammation'	0.0255534		1	'Inflammation'	0.000107939		1	'Inflammation'	3.92428e-06		1	'Malignant'	0.999943		1	'Inflammation'	9.49821e-13		1	'Malignant'	0.313851		1	'Inflammation'	2.69168e-05
1	'Malignant'	0.999998		1	'Malignant'	0.999993		1	'Malignant'	0.99996		1	'Inflammation'	9.91695e-06		1	'Inflammation'	3.51455e-18		1	'Malignant'	1		1	'Malignant'	0.999953		1	'Inflammation'	2.72637e-07
1	'Inflammation'	4.19023e-07		1	'Inflammation'	2.19611e-16		1	'Inflammation'	6.95036e-15		1	'Malignant'	0.999406		1	'Malignant'	1		1	'Malignant'	0.343203		1	'Inflammation'	0.772809		1	'Malignant'	0.99601
1	'Inflammation'	2.74295e-26		1	'Inflammation'	5.48113e-14		1	'Inflammation'	2.86757e-10		1	'Malignant'	0.999987		1	'Malignant'	1		1	'Malignant'	0.999969		1	'Malignant'	0.999996		1	'Malignant'	1
1	'Inflammation'	4.17164e-05		1	'Inflammation'	1.71596e-08		1	'Inflammation'	2.35386e-06		1	'Inflammation'	2.02458e-07		1	'Inflammation'	0.000288252		1	'Malignant'	1		1	'Inflammation'	0.067242		1	'Inflammation'	2.85845e-08
1	'Inflammation'	0.000386744		1	'Inflammation'	0.0371262		1	'Inflammation'	0.0108159		1	'Inflammation'	1.76828e-05		1	'Malignant'	1		1	'Inflammation'	0.000936338		1	'Malignant'	1		1	'Inflammation'	2.59937e-05
1	'Inflammation'	9.61656e-11		1	'Inflammation'	1.95258e-11		1	'Inflammation'	2.7729e-13		1	'Inflammation'	2.95767e-11		1	'Inflammation'	1.59039e-06		1	'Malignant'	1		1	'Malignant'	1		1	'Inflammation'	4.24834e-07
1	'Inflammation'	0.324063		1	'Inflammation'	0.17791		1	'Inflammation'	0.0729746		1	'Inflammation'	9.67903e-05		1	'Inflammation'	2.17308e-09		1	'Inflammation'	0.000386529		1	'Inflammation'	2.02568e-11		1	'Inflammation'	6.8474e-07
1	'Inflammation'	1.00966e-13		1	'Inflammation'	1.59287e-10		1	'Inflammation'	7.90163e-16		1	'Malignant'	0.999999		1	'Malignant'	1		1	'Inflammation'	0.000160796		1	'Malignant'	0.999995		1	'Malignant'	1
1	'Inflammation'	1.86013e-10		1	'Inflammation'	1.32915e-07		1	'Inflammation'	5.18669e-07		1	'Inflammation'	1.91031e-06		1	'Inflammation'	7.8275e-17		1	'Malignant'	0.910833		1	'Malignant'	0.99999		1	'Inflammation'	1.02468e-06
1	'Inflammation'	2.54897e-08		1	'Inflammation'	2.12003e-11		1	'Inflammation'	4.67608e-10		1	'Malignant'	1		1	'Malignant'	0.999985		1	'Inflammation'	5.57701e-05		1	'Malignant'	0.999985		1	'Malignant'	1
1	'Malignant'	0.107446		1	'Malignant'	0.2504		1	'Malignant'	0.0274706		1	'Malignant'	1		1	'Malignant'	0.995937		1	'Inflammation'	4.51494e-12		1	'Inflammation'	1.01485e-06		1	'Malignant'	1
1	'Malignant'	1		1	'Malignant'	1		1	'Malignant'	1		1	'Inflammation'	3.28574e-05		1	'Malignant'	1		1	'Malignant'	1		1	'Inflammation'	6.17824e-06		1	'Inflammation'	8.7065e-06
1	'Inflammation'	5.95729e-07		1	'Inflammation'	4.43689e-06		1	'Inflammation'	9.14973e-11		1	'Inflammation'	0.00134045		1	'Malignant'	1		1	'Inflammation'	1.46884e-11		1	'Malignant'	0.998518		1	'Inflammation'	1.30128e-05
1	'Malignant'	1		1	'Malignant'	1		1	'Malignant'	1		1	'Inflammation'	0.00182213		1	'Malignant'	1		1	'Inflammation'	8.71544e-15		1	'Malignant'	0.0420703		1	'Inflammation'	6.45029e-05
1	'Malignant'	1		1	'Malignant'	1		1	'Malignant'	0.999991		1	'Malignant'	0.999983		1	'Inflammation'	1.209e-05		1	'Inflammation'	3.22694e-05		1	'Malignant'	0.999994		1	'Malignant'	0.999994
1	'Malignant'	0.999991		1	'Malignant'	1		1	'Malignant'	0.999756		1	'Malignant'	1		1	'Malignant'	1		1	'Malignant'	0.874165		1	'Inflammation'	8.46971e-10		1	'Malignant'	1
1	'Inflammation'	2.93755e-09		1	'Inflammation'	1.24917e-11		1	'Inflammation'	3.97622e-09		1	'Malignant'	1		1	'Malignant'	1		1	'Inflammation'	1.2957e-12		1	'Inflammation'	0.00343496		1	'Malignant'	1
1	'Malignant'	1		1	'Malignant'	1		1	'Malignant'	0.999666		1	'Inflammation'	4.07864e-07		1	'Inflammation'	0.00509784		1	'Inflammation'	6.85535e-08		1	'Inflammation'	1.30432e-07		1	'Inflammation'	1.22751e-07
1	'Inflammation'	5.78518e-13		1	'Inflammation'	4.44865e-11		1	'Inflammation'	6.42793e-15		1	'Inflammation'	2.16641e-09		1	'Inflammation'	5.73003e-14		1	'Inflammation'	2.23618e-12		1	'Inflammation'	0.231587		1	'Inflammation'	2.70949e-06
1	'Malignant'	0.999922		1	'Malignant'	1		1	'Malignant'	1		1	'Malignant'	0.269247		1	'Malignant'	1		1	'Inflammation'	1.26287e-06		1	'Malignant'	1		1	'Malignant'	0.431691
1	'Inflammation'	0.000346374		1	'Inflammation'	0.00143544		1	'Inflammation'	3.64947e-07		1	'Malignant'	1		1	'Malignant'	1		1	'Malignant'	0.99194		1	'Malignant'	0.991958		1	'Malignant'	1
1	'Malignant'	0.999987		1	'Malignant'	1		1	'Malignant'	0.999999		1	'Inflammation'	0.996048		1	'Malignant'	1		1	'Malignant'	0.889164		1	'Inflammation'	0.00175404		1	'Inflammation'	0.994492
1	'Inflammation'	1.6467e-05		1	'Inflammation'	0.000242524		1	'Inflammation'	0.00656533		1	'Inflammation'	2.39439e-06		1	'Inflammation'	8.04126e-24		1	'Malignant'	1		1	'Inflammation'	0.101022		1	'Inflammation'	3.61504e-07
1	'Malignant'	1		1	'Malignant'	1		1	'Malignant'	1		1	'Inflammation'	2.38003e-05		1	'Inflammation'	5.61581e-14		1	'Malignant'	1		1	'Malignant'	0.999998		1	'Inflammation'	7.62755e-05
1	'Inflammation'	1.14457e-21		1	'Inflammation'	3.50452e-11		1	'Inflammation'	3.02972e-11		1	'Malignant'	0.99999		1	'Malignant'	0.999999		1	'Inflammation'	3.00127e-08		1	'Inflammation'	0.000545561		1	'Malignant'	1
1	'Malignant'	1		1	'Malignant'	1		1	'Malignant'	0.999935		1	'Inflammation'	4.88461e-05		1	'Malignant'	1		1	'Inflammation'	0.000909336		1	'Malignant'	0.999654		1	'Inflammation'	0.00101682
1	'Malignant'	1		1	'Malignant'	1		1	'Malignant'	1		1	'Inflammation'	4.1354e-08		1	'Malignant'	1		1	'Inflammation'	1.59959e-11		1	'Inflammation'	0.952088		1	'Inflammation'	1.16851e-05
1	'Inflammation'	1.91951e-10		1	'Inflammation'	1.25301e-05		1	'Inflammation'	3.89967e-06		1	'Inflammation'	0.00119479		1	'Inflammation'	0.00356141		1	'Malignant'	1		1	'Inflammation'	3.01702e-13		1	'Inflammation'	4.16078e-05
1	'Inflammation'	1.8597e-07		1	'Inflammation'	2.84857e-09		1	'Inflammation'	5.76216e-08		1	'Inflammation'	3.13207e-13		1	'Malignant'	0.999991		1	'Inflammation'	2.48444e-14		1	'Malignant'	1		1	'Inflammation'	1.80448e-11
1	'Malignant'	1		1	'Malignant'	1		1	'Malignant'	1		1	'Inflammation'	1.03494e-05		1	'Malignant'	1		1	'Inflammation'	1.14716e-12		1	'Inflammation'	0.114497		1	'Inflammation'	9.63592e-10
1	'Inflammation'	6.8734e-05		1	'Inflammation'	2.39184e-05		1	'Inflammation'	0.000531006		1	'Inflammation'	3.23542e-05		1	'Malignant'	1		1	'Malignant'	0.843241		1	'Inflammation'	1.28554e-05		1	'Inflammation'	3.53793e-07
1	'Inflammation'	2.54558e-12		1	'Inflammation'	1.47775e-05		1	'Inflammation'	0.000314656		1	'Malignant'	0.99999		1	'Malignant'	1		1	'Inflammation'	3.13599e-13		1	'Inflammation'	5.686e-07		1	'Malignant'	0.999997
1	'Inflammation'	1.2407e-24		1	'Inflammation'	6.61366e-06		1	'Inflammation'	1.35158e-05		1	'Inflammation'	3.41855e-11		1	'Malignant'	1		1	'Inflammation'	0.000785175		1	'Malignant'	0.999825		1	'Inflammation'	7.41414e-08
1	'Malignant'	0.990647		1	'Malignant'	0.526974		1	'Malignant'	0.985898		1	'Malignant'	1		1	'Inflammation'	4.31185e-10		1	'Malignant'	1		1	'Malignant'	1		1	'Malignant'	0.999966
1	'Inflammation'	2.1959e-14		1	'Inflammation'	5.535e-12		1	'Inflammation'	1.49909e-19		1	'Malignant'	0.999999		1	'Inflammation'	0.569387		1	'Inflammation'	0.0127623		1	'Malignant'	0.999968		1	'Malignant'	1
1	'Inflammation'	0.000377337		1	'Inflammation'	5.99789e-05		1	'Inflammation'	0.000620307		1	'Malignant'	0.0495739		1	'Inflammation'	1.98159e-33		1	'Malignant'	1		1	'Malignant'	0.995838		1	'Malignant'	0.00455641
1	'Malignant'	1		1	'Malignant'	1		1	'Malignant'	1		1	'Malignant'	1		1	'Inflammation'	0.0252283		1	'Malignant'	0.999998		1	'Malignant'	1		1	'Malignant'	1
1	'Inflammation'	0.0171936		1	'Inflammation'	8.73121e-09		1	'Inflammation'	0.000105371		1	'Malignant'	0.999999		1	'Malignant'	0.844549		1	'Inflammation'	2.02318e-08		1	'Inflammation'	0.00683263		1	'Malignant'	0.998581
1	'Inflammation'	9.73962e-10		1	'Inflammation'	1.56182e-06		1	'Inflammation'	2.32909e-07		1	'Malignant'	0.00191727		1	'Inflammation'	0.000900422		1	'Inflammation'	2.76508e-15		1	'Inflammation'	0.000370044		1	'Malignant'	0.0065811
1	'Inflammation'	5.03191e-20		1	'Inflammation'	0.00153427		1	'Inflammation'	0.000187293		1	'Malignant'	0.999993		1	'Malignant'	0.999999		1	'Inflammation'	0.0200526		1	'Malignant'	1		1	'Malignant'	1
1	'Malignant'	0.685219		1	'Malignant'	0.973554		1	'Malignant'	0.621095		1	'Inflammation'	1.01767e-06		1	'Malignant'	0.961576		1	'Malignant'	1		1	'Inflammation'	2.70057e-06		1	'Inflammation'	5.15394e-07
1	'Inflammation'	1.02326e-19		1	'Inflammation'	1.71921e-07		1	'Inflammation'	1.29672e-10		1	'Malignant'	0.999996		1	'Malignant'	1		1	'Inflammation'	7.68528e-16		1	'Inflammation'	0.00229488		1	'Malignant'	1
1	'Malignant'	0.999998		1	'Malignant'	1		1	'Malignant'	0.999759		1	'Malignant'	0.992089		1	'Inflammation'	8.40116e-06		1	'Malignant'	1		1	'Malignant'	0.987724		1	'Malignant'	0.983392
1	'Malignant'	1		1	'Malignant'	1		1	'Malignant'	1		1	'Malignant'	1		1	'Inflammation'	8.57108e-26		1	'Inflammation'	1.0971e-11		1	'Malignant'	0.999995		1	'Malignant'	1
1	'Inflammation'	5.98533e-09		1	'Inflammation'	2.9468e-09		1	'Inflammation'	4.72069e-05		1	'Inflammation'	0.149643		1	'Inflammation'	0.000196853		1	'Inflammation'	2.45624e-08		1	'Malignant'	1		1	'Inflammation'	0.00184826
1	'Malignant'	0.999978		1	'Malignant'	0.999999		1	'Malignant'	0.999997		1	'Malignant'	1		1	'Malignant'	1		1	'Malignant'	0.985213		1	'Inflammation'	2.42099e-07		1	'Malignant'	1
1	'Malignant'	1		1	'Malignant'	1		1	'Malignant'	1		1	'Inflammation'	1.37488e-06		1	'Inflammation'	0.00010752		1	'Malignant'	0.87755		1	'Malignant'	0.999997		1	'Inflammation'	3.17834e-07
1	'Inflammation'	0.440656		1	'Inflammation'	3.24697e-07		1	'Inflammation'	0.000152315		1	'Inflammation'	0.934675		1	'Malignant'	1		1	'Malignant'	1		1	'Malignant'	0.999997		1	'Inflammation'	0.967642
1	'Inflammation'	1.12078e-11		1	'Inflammation'	9.92742e-12		1	'Inflammation'	2.39116e-07		1	'Inflammation'	6.83947e-08		1	'Malignant'	1		1	'Inflammation'	1.58378e-09		1	'Malignant'	0.99985		1	'Inflammation'	1.39146e-08
1	'Inflammation'	2.18924e-11		1	'Inflammation'	0.248403		1	'Inflammation'	0.737285		1	'Inflammation'	1.53388e-08		1	'Malignant'	0.999239		1	'Inflammation'	0.946124		1	'Malignant'	0.999999		1	'Inflammation'	3.25939e-09
1	'Inflammation'	0.995236		1	'Inflammation'	0.14358		1	'Inflammation'	0.0720634		1	'Malignant'	0.9943		1	'Inflammation'	8.30221e-07		1	'Inflammation'	1.11241e-11		1	'Inflammation'	0.143972		1	'Malignant'	0.997833
1	'Malignant'	0.999999		1	'Malignant'	0.999991		1	'Malignant'	1		1	'Inflammation'	1.09017e-05		1	'Malignant'	1		1	'Malignant'	1		1	'Malignant'	0.9988		1	'Inflammation'	1.90872e-09
1	'Inflammation'	0.000127656		1	'Inflammation'	3.82995e-05		1	'Inflammation'	3.48349e-06		1	'Inflammation'	1.61786e-09		1	'Inflammation'	2.63121e-20		1	'Inflammation'	0.0168655		1	'Malignant'	1		1	'Inflammation'	3.70382e-09
1	'Malignant'	0.997911		1	'Malignant'	0.999968		1	'Malignant'	0.999034		1	'Inflammation'	0.994215		1	'Malignant'	1		1	'Malignant'	1		1	'Malignant'	0.987701		1	'Inflammation'	0.999998
1	'Malignant'	0.999996		1	'Malignant'	0.999996		1	'Malignant'	0.999996		1	'Inflammation'	2.38558e-07		1	'Inflammation'	0.168691		1	'Malignant'	0.587539		1	'Inflammation'	2.09426e-05		1	'Inflammation'	2.80781e-06
1	'Inflammation'	0.000101728		1	'Inflammation'	4.28059e-12		1	'Inflammation'	3.11578e-13		1	'Malignant'	0.999999		1	'Inflammation'	0.00436755		1	'Inflammation'	0.00130759		1	'Malignant'	0.999992		1	'Malignant'	1
1	'Malignant'	0.999779		1	'Malignant'	0.999991		1	'Malignant'	0.999686		1	'Malignant'	0.999788		1	'Inflammation'	0.000304291		1	'Malignant'	0.999714		1	'Inflammation'	0.000344717		1	'Malignant'	0.987086
1	'Inflammation'	1.98014e-05		1	'Inflammation'	0.00105592		1	'Inflammation'	0.000949325		1	'Inflammation'	0.00159764		1	'Inflammation'	1.52731e-24		1	'Malignant'	0.999987		1	'Malignant'	0.999997		1	'Inflammation'	0.000325702
1	'Inflammation'	4.60426e-29		1	'Inflammation'	1.15119e-07		1	'Inflammation'	3.54463e-09		1	'Malignant'	0.0041315		1	'Inflammation'	0.0404393		1	'Malignant'	1		1	'Malignant'	0.999999		1	'Malignant'	6.67914e-06
1	'Malignant'	1		1	'Malignant'	1		1	'Malignant'	1		1	'Malignant'	1		1	'Inflammation'	2.6317e-11		1	'Inflammation'	3.76423e-14		1	'Inflammation'	0.144123		1	'Malignant'	1
1	'Malignant'	1		1	'Malignant'	0.996121		1	'Malignant'	0.999893		1	'Inflammation'	5.70788e-08		1	'Malignant'	0.999945		1	'Malignant'	0.999833		1	'Malignant'	0.999849		1	'Inflammation'	8.08032e-08
1	'Malignant'	1		1	'Malignant'	0.999997		1	'Malignant'	0.999992		1	'Malignant'	0.99469		1	'Inflammation'	3.07044e-12		1	'Inflammation'	0.000332787		1	'Inflammation'	0.00897775		1	'Malignant'	0.999999
1	'Malignant'	0.999986		1	'Malignant'	0.971861		1	'Malignant'	0.999982		1	'Malignant'	1		1	'Malignant'	1		1	'Inflammation'	0.28816		1	'Inflammation'	3.94334e-08		1	'Malignant'	1
1	'Malignant'	0.999966		1	'Malignant'	0.986037		1	'Malignant'	0.993037		1	'Malignant'	0.999993		1	'Inflammation'	2.58517e-11		1	'Malignant'	1		1	'Malignant'	1		1	'Malignant'	1
1	'Malignant'	1		1	'Malignant'	1		1	'Malignant'	0.999953		1	'Inflammation'	3.11101e-06		1	'Inflammation'	6.14429e-17		1	'Malignant'	1		1	'Malignant'	0.999521		1	'Inflammation'	8.63703e-07
1	'Malignant'	0.993946		1	'Malignant'	0.441359		1	'Malignant'	0.570556		1	'Inflammation'	0.0913111		1	'Inflammation'	5.47956e-25		1	'Inflammation'	0.000258867		1	'Malignant'	0.936586		1	'Inflammation'	4.9765e-06
1	'Malignant'	0.984344		1	'Malignant'	1		1	'Malignant'	0.994465		1	'Inflammation'	0.510563		1	'Inflammation'	1.35189e-10		1	'Malignant'	1		1	'Malignant'	0.999982		1	'Inflammation'	9.81744e-05
1	'Inflammation'	3.36909e-05		1	'Inflammation'	1.26053e-08		1	'Inflammation'	8.47374e-07		1	'Malignant'	1		1	'Malignant'	1		1	'Inflammation'	5.39043e-09		1	'Malignant'	1		1	'Malignant'	1
1	'Malignant'	0.987808		1	'Malignant'	0.999977		1	'Malignant'	0.998891		1	'Malignant'	1		1	'Inflammation'	0		1	'Inflammation'	3.0611e-18		1	'Inflammation'	0.00560329		1	'Malignant'	1
1	'Inflammation'	0.0327992		1	'Inflammation'	0.00554304		1	'Inflammation'	0.0707196		1	'Inflammation'	0.00202101		1	'Malignant'	1		1	'Inflammation'	2.53183e-09		1	'Inflammation'	6.32072e-05		1	'Inflammation'	0.000106713
1	'Inflammation'	2.47908e-05		1	'Inflammation'	0.000721883		1	'Inflammation'	0.131732		1	'Inflammation'	1.38286e-09		1	'Malignant'	1		1	'Inflammation'	0.0221062		1	'Malignant'	1		1	'Inflammation'	1.08994e-11
1	'Malignant'	0.999986		1	'Malignant'	1		1	'Malignant'	1		1	'Inflammation'	5.65334e-06		1	'Malignant'	0.99879		1	'Malignant'	0.971473		1	'Inflammation'	5.72631e-07		1	'Inflammation'	7.76766e-07
1	'Inflammation'	1.64708e-05		1	'Inflammation'	0.00112977		1	'Inflammation'	0.00039993		1	'Malignant'	1		1	'Inflammation'	0.627727		1	'Malignant'	1		1	'Malignant'	0.999976		1	'Malignant'	1
1	'Malignant'	0.334325		1	'Malignant'	0.848698		1	'Malignant'	0.934208		1	'Inflammation'	4.1651e-05		1	'Inflammation'	0.226082		1	'Inflammation'	4.82896e-15		1	'Inflammation'	0.00060943		1	'Inflammation'	0.000653003
1	'Malignant'	0.999978		1	'Malignant'	1		1	'Malignant'	0.999919		1	'Malignant'	0.997894		1	'Malignant'	0.999924		1	'Malignant'	0.99088		1	'Inflammation'	1.16016e-05		1	'Malignant'	1
1	'Inflammation'	0.30229		1	'Inflammation'	0.102087		1	'Inflammation'	0.00514061		1	'Malignant'	0.999895		1	'Malignant'	1		1	'Inflammation'	1.43832e-05		1	'Inflammation'	0.0143484		1	'Malignant'	1
1	'Malignant'	1		1	'Malignant'	1		1	'Malignant'	1		1	'Malignant'	0.996192		1	'Malignant'	0.756136		1	'Inflammation'	0.928964		1	'Inflammation'	2.58652e-05		1	'Malignant'	0.999616
1	'Inflammation'	1.19746e-21		1	'Inflammation'	1.81363e-11		1	'Inflammation'	1.15178e-13		1	'Inflammation'	0.131218		1	'Inflammation'	1.71436e-19		1	'Inflammation'	2.84207e-07		1	'Inflammation'	1.44053e-09		1	'Inflammation'	0.00835418
1	'Inflammation'	1.52562e-08		1	'Inflammation'	9.87921e-11		1	'Inflammation'	4.32169e-11		1	'Malignant'	0.999987		1	'Malignant'	1		1	'Malignant'	0.999998		1	'Malignant'	0.999973		1	'Malignant'	0.99998
1	'Inflammation'	0.00188642		1	'Inflammation'	0.00104983		1	'Inflammation'	1.7313e-05		1	'Malignant'	0.999944		1	'Malignant'	0.99856		1	'Inflammation'	0.00010791		1	'Inflammation'	0.00173619		1	'Malignant'	0.999932
1	'Inflammation'	6.67974e-05		1	'Inflammation'	1.98747e-08		1	'Inflammation'	0.892921		1	'Malignant'	0.998884		1	'Inflammation'	0.000227715		1	'Inflammation'	3.4431e-08		1	'Inflammation'	5.14506e-07		1	'Malignant'	0.999999
1	'Inflammation'	0.0337145		1	'Inflammation'	0.00419926		1	'Inflammation'	0.0387206		1	'Malignant'	1		1	'Inflammation'	5.25511e-12		1	'Inflammation'	0.684789		1	'Malignant'	0.999489		1	'Malignant'	1
1	'Inflammation'	0.000647098		1	'Inflammation'	9.99301e-11		1	'Inflammation'	1.36012e-08		1	'Malignant'	0.999996		1	'Inflammation'	1.67053e-11		1	'Malignant'	1		1	'Inflammation'	7.90624e-06		1	'Malignant'	1
1	'Inflammation'	2.60053e-18		1	'Inflammation'	1.95959e-07		1	'Inflammation'	6.43035e-14		1	'Malignant'	1		1	'Malignant'	0.999925		1	'Malignant'	0.99986		1	'Inflammation'	0.025804		1	'Malignant'	1
1	'Inflammation'	0.000240766		1	'Inflammation'	5.42677e-08		1	'Inflammation'	0.000146903		1	'Inflammation'	0.000208639		1	'Malignant'	1		1	'Inflammation'	7.61207e-09		1	'Inflammation'	0.0336417		1	'Inflammation'	0.00266525
1	'Malignant'	0.999948		1	'Malignant'	1		1	'Malignant'	0.666983		1	'Inflammation'	3.73928e-07		1	'Inflammation'	1.60151e-13		1	'Malignant'	0.994218		1	'Inflammation'	0.000100365		1	'Inflammation'	6.93621e-06
1	'Inflammation'	0.005639		1	'Inflammation'	0.0385415		1	'Inflammation'	0.116261		1	'Inflammation'	2.01801e-07		1	'Inflammation'	7.9897e-27		1	'Inflammation'	1.12757e-12		1	'Inflammation'	1.03463e-06		1	'Inflammation'	4.51246e-10
1	'Inflammation'	2.72805e-24		1	'Inflammation'	1.39757e-18		1	'Inflammation'	5.13525e-20		1	'Malignant'	0.934636		1	'Malignant'	0.999969		1	'Inflammation'	0.000786879		1	'Malignant'	1		1	'Malignant'	0.9991
1	'Malignant'	1		1	'Malignant'	0.99652		1	'Malignant'	0.321639		1	'Inflammation'	0.000132284		1	'Inflammation'	9.1036e-10		1	'Malignant'	0.810251		1	'Malignant'	0.998072		1	'Inflammation'	9.7956e-05
1	'Inflammation'	4.42677e-11		1	'Inflammation'	3.22602e-10		1	'Inflammation'	3.46705e-12		1	'Malignant'	0.998953		1	'Malignant'	1		1	'Malignant'	0.999976		1	'Malignant'	1		1	'Malignant'	0.998674
1	'Malignant'	1		1	'Malignant'	1		1	'Malignant'	1		1	'Malignant'	0.999999		1	'Inflammation'	0.00796256		1	'Malignant'	0.999979		1	'Inflammation'	1.75311e-06		1	'Malignant'	1
1	'Inflammation'	3.41788e-06		1	'Inflammation'	5.81533e-09		1	'Inflammation'	1.10228e-16		1	'Malignant'	0.999995		1	'Inflammation'	0.000824188		1	'Inflammation'	6.63333e-14		1	'Inflammation'	0.000296235		1	'Malignant'	0.999999
1	'Inflammation'	1.88657e-13		1	'Inflammation'	2.25021e-11		1	'Inflammation'	5.76151e-08		1	'Inflammation'	2.03715e-07		1	'Inflammation'	6.37802e-07		1	'Malignant'	0.0343188		1	'Malignant'	1		1	'Inflammation'	7.82632e-07
1	'Inflammation'	1.78546e-11		1	'Inflammation'	4.58849e-11		1	'Inflammation'	1.37692e-08		1	'Inflammation'	4.48268e-08		1	'Malignant'	1		1	'Inflammation'	2.10366e-13		1	'Malignant'	0.999989		1	'Inflammation'	1.00978e-08
1	'Malignant'	1		1	'Malignant'	1		1	'Malignant'	1		1	'Malignant'	0.999994		1	'Malignant'	1		1	'Malignant'	0.995826		1	'Inflammation'	0.159559		1	'Malignant'	0.999999
1	'Malignant'	0.999972		1	'Malignant'	0.999885		1	'Malignant'	0.999355		1	'Inflammation'	2.06051e-06		1	'Malignant'	0.999804		1	'Malignant'	1		1	'Inflammation'	0.00055501		1	'Inflammation'	1.12117e-07
1	'Inflammation'	0.000108434		1	'Inflammation'	0.000530852		1	'Inflammation'	6.06053e-05		1	'Inflammation'	1.45488e-09		1	'Malignant'	1		1	'Inflammation'	4.85051e-09		1	'Malignant'	1		1	'Inflammation'	7.45472e-09
1	'Inflammation'	8.08635e-12		1	'Inflammation'	5.96535e-06		1	'Inflammation'	2.46131e-08		1	'Inflammation'	0.00168982		1	'Inflammation'	0.00908071		1	'Malignant'	1		1	'Inflammation'	0.0128533		1	'Inflammation'	3.71046e-05
1	'Malignant'	0.99991		1	'Malignant'	1		1	'Malignant'	1		1	'Inflammation'	0.0374606		1	'Inflammation'	0.0172639		1	'Inflammation'	9.4488e-16		1	'Malignant'	0.552628		1	'Inflammation'	0.000740402
1	'Malignant'	1		1	'Malignant'	1		1	'Malignant'	0.999781		1	'Inflammation'	9.64568e-05		1	'Malignant'	0.998821		1	'Malignant'	0.999996		1	'Malignant'	1		1	'Inflammation'	0.00331777
1	'Malignant'	0.999841		1	'Malignant'	0.999992		1	'Malignant'	0.999995		1	'Malignant'	0.99987		1	'Inflammation'	0.0414752		1	'Malignant'	0.999866		1	'Inflammation'	5.52723e-07		1	'Malignant'	0.999999
1	'Inflammation'	0.00429312		1	'Inflammation'	1.52722e-05		1	'Inflammation'	3.01169e-07		1	'Malignant'	0.999962		1	'Inflammation'	0.999884		1	'Inflammation'	0.985132		1	'Inflammation'	0.00416543		1	'Malignant'	1
1	'Inflammation'	0.000421121		1	'Inflammation'	0.00642264		1	'Inflammation'	0.00144973		1	'Inflammation'	2.02142e-08		1	'Inflammation'	2.60966e-09		1	'Inflammation'	1.37038e-11		1	'Malignant'	0.986956		1	'Inflammation'	9.42906e-10
1	'Malignant'	0.0353491		1	'Malignant'	0.371903		1	'Malignant'	0.000399601		1	'Inflammation'	2.71932e-05		1	'Malignant'	1		1	'Inflammation'	5.80983e-08		1	'Malignant'	1		1	'Inflammation'	1.12395e-08
1	'Inflammation'	2.829e-09		1	'Inflammation'	5.18847e-13		1	'Inflammation'	3.82861e-19		1	'Malignant'	0.999955		1	'Malignant'	0.999999		1	'Malignant'	1		1	'Inflammation'	0.450111		1	'Malignant'	1
1	'Inflammation'	0.20196		1	'Inflammation'	0.999091		1	'Inflammation'	0.941596		1	'Inflammation'	5.96076e-08		1	'Inflammation'	2.09199e-21		1	'Inflammation'	0.000817014		1	'Malignant'	0.999738		1	'Inflammation'	2.46519e-10
1	'Inflammation'	9.31303e-07		1	'Inflammation'	2.66978e-11		1	'Inflammation'	8.92116e-13		1	'Inflammation'	3.73736e-07		1	'Inflammation'	4.23867e-18		1	'Inflammation'	1.25957e-09		1	'Inflammation'	0.0375639		1	'Inflammation'	2.02e-07
1	'Malignant'	1		1	'Malignant'	1		1	'Malignant'	1		1	'Malignant'	0.999966		1	'Inflammation'	2.66881e-13		1	'Malignant'	0.999982		1	'Inflammation'	0.0613359		1	'Malignant'	0.999999
1	'Inflammation'	7.98502e-09		1	'Inflammation'	1.88673e-12		1	'Inflammation'	9.82673e-16		1	'Malignant'	0.999674		1	'Inflammation'	0.00518883		1	'Malignant'	1		1	'Inflammation'	0.0332768		1	'Malignant'	0.999995
1	'Inflammation'	1.20678e-10		1	'Inflammation'	0.000117976		1	'Inflammation'	1.50046e-05		1	'Inflammation'	4.39357e-14		1	'Malignant'	0.0795733		1	'Inflammation'	0.00105142		1	'Inflammation'	1.76524e-06		1	'Inflammation'	8.54231e-10
1	'Malignant'	1		1	'Malignant'	1		1	'Malignant'	1		1	'Malignant'	0.999964		1	'Inflammation'	7.05048e-12		1	'Malignant'	1		1	'Malignant'	0.999999		1	'Malignant'	1
1	'Inflammation'	9.58999e-15		1	'Inflammation'	3.54091e-10		1	'Inflammation'	1.00986e-16		1	'Malignant'	0.999999		1	'Inflammation'	6.57653e-30		1	'Inflammation'	5.90415e-05		1	'Inflammation'	0.155043		1	'Malignant'	1
1	'Malignant'	1		1	'Malignant'	0.999967		1	'Malignant'	1		1	'Malignant'	1		1	'Malignant'	1		1	'Malignant'	0.999998		1	'Inflammation'	0.15891		1	'Malignant'	1
1	'Malignant'	0.999997		1	'Malignant'	1		1	'Malignant'	0.999954		1	'Malignant'	0.996334		1	'Malignant'	0.997044		1	'Malignant'	1		1	'Inflammation'	1.69649e-11		1	'Malignant'	0.967174
1	'Inflammation'	5.00484e-07		1	'Inflammation'	8.21913e-07		1	'Inflammation'	0.000176745		1	'Malignant'	0.999766		1	'Malignant'	0.999901		1	'Malignant'	0.995577		1	'Inflammation'	4.91479e-05		1	'Malignant'	0.999999
1	'Inflammation'	7.74786e-06		1	'Inflammation'	0.0131363		1	'Inflammation'	0.00145983		1	'Inflammation'	3.57997e-06		1	'Malignant'	1		1	'Inflammation'	0.0420397		1	'Inflammation'	0.00155032		1	'Inflammation'	1.53955e-07
1	'Malignant'	1		1	'Malignant'	1		1	'Malignant'	1		1	'Inflammation'	0.000101458		1	'Inflammation'	0.00821752		1	'Malignant'	0.999999		1	'Inflammation'	5.69294e-07		1	'Inflammation'	0.0242062
1	'Malignant'	1		1	'Malignant'	0.999999		1	'Malignant'	1		1	'Malignant'	1		1	'Malignant'	1		1	'Malignant'	0.999933		1	'Inflammation'	7.86024e-11		1	'Malignant'	1
1	'Malignant'	1		1	'Malignant'	0.999996		1	'Malignant'	1		1	'Malignant'	0.999995		1	'Malignant'	0.999997		1	'Inflammation'	6.66734e-06		1	'Inflammation'	0.0123319		1	'Malignant'	0.99886
1	'Inflammation'	4.19659e-08		1	'Inflammation'	1.47397e-10		1	'Inflammation'	0.000324201		1	'Inflammation'	1.73468e-05		1	'Malignant'	1		1	'Inflammation'	9.39139e-06		1	'Malignant'	1		1	'Inflammation'	3.35051e-07
1	'Inflammation'	0.239532		1	'Inflammation'	3.41897e-07		1	'Inflammation'	0.000114574		1	'Inflammation'	8.05001e-09		1	'Inflammation'	5.25355e-18		1	'Inflammation'	5.24211e-05		1	'Malignant'	0.999149		1	'Inflammation'	5.76854e-05
1	'Inflammation'	0.634242		1	'Inflammation'	0.100763		1	'Inflammation'	0.00284868		1	'Inflammation'	4.61241e-06		1	'Inflammation'	0.419341		1	'Malignant'	0.98034		1	'Malignant'	0.999947		1	'Inflammation'	1.61764e-07
1	'Inflammation'	3.29427e-06		1	'Inflammation'	1.47476e-12		1	'Inflammation'	2.45903e-07		1	'Malignant'	1		1	'Inflammation'	0.00799261		1	'Inflammation'	1.73064e-13		1	'Malignant'	0.99925		1	'Malignant'	1
1	'Inflammation'	6.86146e-19		1	'Inflammation'	5.20153e-10		1	'Inflammation'	1.09463e-13		1	'Inflammation'	3.00936e-09		1	'Malignant'	0.999996		1	'Malignant'	1		1	'Malignant'	0.999988		1	'Inflammation'	1.28854e-09
1	'Malignant'	1		1	'Malignant'	0.999971		1	'Malignant'	0.935693		1	'Malignant'	0.999193		1	'Inflammation'	1.82769e-16		1	'Malignant'	0.976577		1	'Inflammation'	3.45579e-06		1	'Malignant'	0.996818
1	'Inflammation'	4.82552e-14		1	'Inflammation'	8.67236e-06		1	'Inflammation'	3.64164e-08		1	'Malignant'	1		1	'Malignant'	1		1	'Malignant'	0.999992		1	'Malignant'	0.999997		1	'Malignant'	1
1	'Inflammation'	9.88486e-38		1	'Inflammation'	1.25122e-13		1	'Inflammation'	1.97858e-14		1	'Inflammation'	0.971863		1	'Inflammation'	5.86047e-12		1	'Inflammation'	3.39305e-13		1	'Malignant'	0.999996		1	'Inflammation'	0.765796
1	'Inflammation'	1.49043e-07		1	'Inflammation'	2.1746e-11		1	'Inflammation'	9.4012e-14		1	'Malignant'	0.998785		1	'Malignant'	1		1	'Inflammation'	0.0269882		1	'Malignant'	1		1	'Malignant'	0.999987
1	'Malignant'	0.825975		1	'Malignant'	0.999989		1	'Malignant'	0.991752		1	'Malignant'	0.999988		1	'Inflammation'	3.99353e-11		1	'Malignant'	0.994802		1	'Inflammation'	2.83813e-06		1	'Malignant'	1
1	'Inflammation'	1.23347e-05		1	'Inflammation'	0.000116762		1	'Inflammation'	1.52281e-06		1	'Inflammation'	3.46669e-07		1	'Inflammation'	0.00043841		1	'Inflammation'	0.000155115		1	'Malignant'	0.99724		1	'Inflammation'	0.00012865
1	'Malignant'	0.999997		1	'Malignant'	0.997624		1	'Malignant'	0.998777		1	'Inflammation'	7.04082e-09		1	'Inflammation'	2.10559e-14		1	'Malignant'	1		1	'Inflammation'	2.71718e-07		1	'Inflammation'	3.42001e-06
1	'Inflammation'	0.000840353		1	'Inflammation'	0.000674292		1	'Inflammation'	0.00546625		1	'Inflammation'	1.08876e-08		1	'Inflammation'	0.00137479		1	'Malignant'	0.185151		1	'Inflammation'	0.00178991		1	'Inflammation'	6.85862e-08
1	'Malignant'	1		1	'Malignant'	1		1	'Malignant'	1		1	'Inflammation'	7.19308e-06		1	'Inflammation'	8.5148e-11		1	'Inflammation'	8.34127e-05		1	'Inflammation'	8.1404e-08		1	'Inflammation'	3.03893e-07
1	'Inflammation'	0.436872		1	'Inflammation'	3.48918e-05		1	'Inflammation'	1.15339e-06		1	'Malignant'	0.99986		1	'Inflammation'	0.00698981		1	'Inflammation'	0.0152153		1	'Malignant'	0.999997		1	'Malignant'	0.999494
1	'Inflammation'	1.07426e-07		1	'Inflammation'	0.000421749		1	'Inflammation'	3.03176e-05		1	'Malignant'	1		1	'Inflammation'	1.94215e-05		1	'Inflammation'	1.04997e-08		1	'Malignant'	0.994412		1	'Malignant'	1
1	'Inflammation'	0.0005865		1	'Inflammation'	0.000410904		1	'Inflammation'	0.113495		1	'Inflammation'	3.92768e-10		1	'Inflammation'	1.15975e-19		1	'Malignant'	0.999999		1	'Malignant'	0.999998		1	'Inflammation'	7.83565e-11
1	'Inflammation'	5.07167e-12		1	'Inflammation'	1.4748e-11		1	'Inflammation'	2.94716e-10		1	'Malignant'	1		1	'Malignant'	0.999997		1	'Malignant'	0.168671		1	'Malignant'	0.99994		1	'Malignant'	1
1	'Malignant'	1		1	'Malignant'	1		1	'Malignant'	1		1	'Malignant'	0.995308		1	'Malignant'	0.978487		1	'Malignant'	1		1	'Inflammation'	0.680367		1	'Malignant'	0.999944
1	'Inflammation'	7.93925e-08		1	'Inflammation'	5.47348e-13		1	'Inflammation'	3.7984e-07		1	'Malignant'	0.999919		1	'Malignant'	1		1	'Malignant'	1		1	'Malignant'	0.956185		1	'Malignant'	0.999959
1	'Inflammation'	5.33133e-06		1	'Inflammation'	8.95272e-11		1	'Inflammation'	2.71751e-07		1	'Inflammation'	8.76037e-09		1	'Inflammation'	5.12687e-08		1	'Inflammation'	2.6662e-07		1	'Malignant'	1		1	'Inflammation'	9.59701e-11
1	'Inflammation'	1.91695e-11		1	'Inflammation'	1.37596e-09		1	'Inflammation'	3.45759e-05		1	'Malignant'	1		1	'Malignant'	1		1	'Malignant'	0.289484		1	'Malignant'	0.999999		1	'Malignant'	1
1	'Malignant'	1		1	'Malignant'	1		1	'Malignant'	1		1	'Inflammation'	3.22377e-08		1	'Malignant'	0.999972		1	'Malignant'	1		1	'Inflammation'	5.46746e-09		1	'Inflammation'	2.1675e-12
1	'Malignant'	1		1	'Malignant'	1		1	'Malignant'	0.999978		1	'Malignant'	1		1	'Inflammation'	9.47969e-26		1	'Malignant'	1		1	'Inflammation'	0.156563		1	'Malignant'	1
1	'Inflammation'	0.00117514		1	'Inflammation'	0.00114698		1	'Inflammation'	0.0016977		1	'Malignant'	1		1	'Malignant'	0.999994		1	'Malignant'	1		1	'Inflammation'	0.0882861		1	'Malignant'	1
1	'Malignant'	1		1	'Malignant'	0.985826		1	'Malignant'	0.999358		1	'Malignant'	0.999979		1	'Malignant'	0.999996		1	'Inflammation'	0.254906		1	'Malignant'	0.94851		1	'Malignant'	0.999999
1	'Inflammation'	0.000350983		1	'Inflammation'	2.41661e-10		1	'Inflammation'	4.4532e-05		1	'Inflammation'	2.21542e-09		1	'Malignant'	0.99974		1	'Inflammation'	0.000667892		1	'Malignant'	0.701137		1	'Inflammation'	2.58352e-09
1	'Inflammation'	9.58221e-11		1	'Inflammation'	3.19044e-07		1	'Inflammation'	4.92621e-08		1	'Malignant'	1		1	'Malignant'	0.999997		1	'Inflammation'	3.40364e-05		1	'Inflammation'	0.510166		1	'Malignant'	1
1	'Malignant'	0.999907		1	'Malignant'	1		1	'Malignant'	0.999997		1	'Inflammation'	0.458342		1	'Inflammation'	0.014297		1	'Malignant'	0.992546		1	'Malignant'	1		1	'Inflammation'	0.00923144
1	'Malignant'	1		1	'Malignant'	0.999905		1	'Malignant'	0.999999		1	'Inflammation'	1.873e-06		1	'Inflammation'	0.990379		1	'Malignant'	0.99956		1	'Inflammation'	9.09123e-05		1	'Inflammation'	8.82631e-09
1	'Malignant'	1		1	'Malignant'	1		1	'Malignant'	1		1	'Inflammation'	0.0121627		1	'Inflammation'	1.68562e-05		1	'Malignant'	1		1	'Inflammation'	0.00180856		1	'Inflammation'	0.00819702
1	'Malignant'	1		1	'Malignant'	0.152		1	'Malignant'	0.724851		1	'Inflammation'	5.03292e-06		1	'Inflammation'	4.82139e-25		1	'Inflammation'	0.00115914		1	'Malignant'	0.990146		1	'Inflammation'	2.69491e-06
1	'Inflammation'	4.70262e-05		1	'Inflammation'	9.0342e-18		1	'Inflammation'	8.87955e-21		1	'Malignant'	0.999855		1	'Malignant'	1		1	'Malignant'	0.964403		1	'Inflammation'	0.00141138		1	'Malignant'	0.999773
1	'Malignant'	0.999957		1	'Malignant'	1		1	'Malignant'	0.999999		1	'Inflammation'	0.000162764		1	'Inflammation'	4.06146e-39		1	'Malignant'	0.248441		1	'Malignant'	1		1	'Inflammation'	5.32439e-06
1	'Malignant'	1		1	'Malignant'	0.0272377		1	'Malignant'	0.183831		1	'Inflammation'	2.6719e-08		1	'Malignant'	0.999999		1	'Malignant'	1		1	'Inflammation'	2.84884e-09		1	'Inflammation'	1.23506e-09
1	'Inflammation'	1.50637e-14		1	'Inflammation'	1.51079e-12		1	'Inflammation'	1.06301e-12		1	'Malignant'	0.992442		1	'Malignant'	0.999984		1	'Malignant'	0.00062824		1	'Inflammation'	1.97237e-07		1	'Malignant'	0.99952
1	'Malignant'	0.999993		1	'Malignant'	1		1	'Malignant'	1		1	'Inflammation'	7.72764e-06		1	'Malignant'	1		1	'Inflammation'	2.53756e-15		1	'Inflammation'	0.260622		1	'Inflammation'	1.15993e-05
1	'Malignant'	1		1	'Malignant'	0.999369		1	'Malignant'	0.904046		1	'Inflammation'	0.000177011		1	'Malignant'	0.999855		1	'Malignant'	1		1	'Malignant'	0.999999		1	'Inflammation'	1.47752e-09
1	'Inflammation'	0.0124432		1	'Inflammation'	0.00290657		1	'Inflammation'	0.106086		1	'Inflammation'	1.38057e-06		1	'Inflammation'	0.0130024		1	'Inflammation'	9.83726e-11		1	'Inflammation'	0.00093132		1	'Inflammation'	1.75537e-09
1	'Malignant'	1		1	'Malignant'	1		1	'Malignant'	1		1	'Malignant'	1		1	'Inflammation'	1.34007e-16		1	'Inflammation'	6.40703e-13		1	'Inflammation'	0.766985		1	'Malignant'	1
1	'Inflammation'	1.6513e-09		1	'Inflammation'	6.70287e-07		1	'Inflammation'	2.51259e-06		1	'Malignant'	1		1	'Malignant'	0.999999		1	'Malignant'	0.99934		1	'Inflammation'	0.101292		1	'Malignant'	0.999995
1	'Inflammation'	0.00907279		1	'Inflammation'	0.0392557		1	'Inflammation'	3.57016e-05		1	'Malignant'	0.999997		1	'Malignant'	0.999632		1	'Inflammation'	0.00216315		1	'Malignant'	0.999993		1	'Malignant'	1
1	'Malignant'	0.999996		1	'Malignant'	1		1	'Malignant'	0.999999		1	'Malignant'	1		1	'Malignant'	1		1	'Inflammation'	1.57634e-11		1	'Malignant'	1		1	'Malignant'	0.999999
1	'Inflammation'	0.697169		1	'Inflammation'	0.00863594		1	'Inflammation'	0.068717		1	'Malignant'	1		1	'Inflammation'	1.63435e-06		1	'Inflammation'	0.902909		1	'Malignant'	0.999978		1	'Malignant'	1
1	'Malignant'	1		1	'Malignant'	1		1	'Malignant'	1		1	'Inflammation'	7.93424e-07		1	'Inflammation'	3.42395e-11		1	'Malignant'	0.99997		1	'Malignant'	1		1	'Inflammation'	4.94278e-06
1	'Inflammation'	2.68514e-10		1	'Inflammation'	7.29595e-12		1	'Inflammation'	2.18969e-16		1	'Malignant'	1		1	'Inflammation'	2.03431e-05		1	'Inflammation'	3.43085e-15		1	'Inflammation'	0.465683		1	'Malignant'	1
1	'Malignant'	1		1	'Malignant'	1		1	'Malignant'	1		1	'Inflammation'	0.000469756		1	'Malignant'	1		1	'Malignant'	1		1	'Inflammation'	0.989784		1	'Inflammation'	0.000116883
1	'Inflammation'	0.00436562		1	'Inflammation'	1.79459e-06		1	'Inflammation'	6.65618e-05		1	'Inflammation'	0.0351406		1	'Inflammation'	4.37465e-06		1	'Malignant'	0.999998		1	'Inflammation'	2.10323e-05		1	'Inflammation'	0.000301465
1	'Malignant'	0.99895		1	'Malignant'	0.998283		1	'Malignant'	0.99981		1	'Inflammation'	7.28731e-08		1	'Inflammation'	0.00757486		1	'Inflammation'	3.52595e-14		1	'Malignant'	0.999999		1	'Inflammation'	2.16378e-11
1	'Inflammation'	1.05677e-14		1	'Inflammation'	8.64221e-11		1	'Inflammation'	6.63083e-07		1	'Malignant'	1		1	'Malignant'	0.0199674		1	'Inflammation'	1.13788e-09		1	'Inflammation'	0.156117		1	'Malignant'	1
1	'Malignant'	1		1	'Malignant'	1		1	'Malignant'	1		1	'Inflammation'	0.000456422		1	'Malignant'	0.997084		1	'Malignant'	1		1	'Malignant'	1		1	'Inflammation'	0.00137144
1	'Inflammation'	2.2277e-06		1	'Inflammation'	8.98398e-10		1	'Inflammation'	0.0013011		1	'Malignant'	0.762142		1	'Malignant'	0.999997		1	'Malignant'	1		1	'Malignant'	1		1	'Malignant'	0.996567
1	'Malignant'	0.999428		1	'Malignant'	0.99996		1	'Malignant'	0.999999		1	'Malignant'	0.999998		1	'Inflammation'	1.20831e-10		1	'Inflammation'	6.53212e-08		1	'Malignant'	0.999298		1	'Malignant'	1
1	'Inflammation'	7.46411e-19		1	'Inflammation'	2.1548e-05		1	'Inflammation'	0.000287674		1	'Inflammation'	1.51762e-10		1	'Inflammation'	0.587086		1	'Malignant'	1		1	'Inflammation'	0.0122859		1	'Inflammation'	8.05979e-10
1	'Inflammation'	0.00013267		1	'Inflammation'	5.15854e-12		1	'Inflammation'	1.0444e-10		1	'Inflammation'	2.00842e-07		1	'Inflammation'	3.59435e-07		1	'Malignant'	1		1	'Malignant'	0.29033		1	'Inflammation'	5.68937e-05
1	'Malignant'	1		1	'Malignant'	1		1	'Malignant'	1		1	'Malignant'	1		1	'Malignant'	0.999062		1	'Malignant'	0.999923		1	'Malignant'	0.999999		1	'Malignant'	1
1	'Inflammation'	3.37012e-13		1	'Inflammation'	8.02253e-05		1	'Inflammation'	0.0977516		1	'Malignant'	0.999797		1	'Inflammation'	0.973276		1	'Malignant'	1		1	'Inflammation'	0.980976		1	'Malignant'	0.999958
1	'Malignant'	0.998317		1	'Malignant'	1		1	'Malignant'	1		1	'Inflammation'	1.90794e-08		1	'Inflammation'	9.99913e-06		1	'Malignant'	0.990945		1	'Malignant'	0.999908		1	'Inflammation'	2.22808e-06
1	'Malignant'	1		1	'Malignant'	1		1	'Malignant'	0.999295		1	'Malignant'	0.999612		1	'Inflammation'	2.33822e-10		1	'Inflammation'	3.37904e-06		1	'Inflammation'	0.00394253		1	'Malignant'	0.999999
1	'Inflammation'	0.00158911		1	'Inflammation'	0.0104934		1	'Inflammation'	4.21151e-09		1	'Malignant'	1		1	'Inflammation'	2.11317e-12		1	'Malignant'	1		1	'Inflammation'	5.01967e-05		1	'Malignant'	1
1	'Inflammation'	0.00285939		1	'Inflammation'	0.00309387		1	'Inflammation'	0.983286		1	'Inflammation'	1.98935e-05		1	'Inflammation'	0.0158307		1	'Inflammation'	1.32111e-08		1	'Inflammation'	0.498577		1	'Inflammation'	1.57377e-07
1	'Inflammation'	0.00212062		1	'Inflammation'	1.67995e-05		1	'Inflammation'	1.16766e-09		1	'Inflammation'	1.17112e-07		1	'Malignant'	1		1	'Inflammation'	6.02997e-09		1	'Malignant'	0.999972		1	'Inflammation'	1.76377e-09
1	'Malignant'	0.998528		1	'Malignant'	1		1	'Malignant'	0.999107		1	'Inflammation'	1.27535e-05		1	'Malignant'	1		1	'Inflammation'	1.00821e-05		1	'Inflammation'	9.87772e-05		1	'Inflammation'	0.00191491
1	'Malignant'	0.999988		1	'Malignant'	0.99997		1	'Malignant'	1		1	'Malignant'	1		1	'Inflammation'	2.96637e-11		1	'Malignant'	1		1	'Inflammation'	1.26448e-05		1	'Malignant'	1
1	'Inflammation'	5.06745e-09		1	'Inflammation'	3.74583e-06		1	'Inflammation'	3.86513e-12		1	'Inflammation'	0.00102427		1	'Inflammation'	8.03006e-20		1	'Malignant'	1		1	'Inflammation'	0.000398534		1	'Inflammation'	4.01833e-05
1	'Inflammation'	1.72675e-10		1	'Inflammation'	1.14789e-05		1	'Inflammation'	0.00370583		1	'Malignant'	1		1	'Malignant'	0.999981		1	'Inflammation'	0.995189		1	'Malignant'	0.998231		1	'Malignant'	1
1	'Inflammation'	4.23094e-17		1	'Inflammation'	1.25941e-15		1	'Inflammation'	1.21302e-11		1	'Inflammation'	0.041193		1	'Malignant'	0.997441		1	'Inflammation'	1.54715e-19		1	'Malignant'	0.99991		1	'Inflammation'	0.00928835
1	'Malignant'	0.858665		1	'Malignant'	1		1	'Malignant'	1		1	'Malignant'	0.999969		1	'Malignant'	0.999965		1	'Inflammation'	4.65137e-05		1	'Malignant'	0.999745		1	'Malignant'	1
1	'Inflammation'	2.35189e-12		1	'Inflammation'	2.28119e-15		1	'Inflammation'	1.43255e-17		1	'Inflammation'	5.64206e-05		1	'Malignant'	1		1	'Inflammation'	2.42363e-10		1	'Malignant'	0.999879		1	'Inflammation'	9.58369e-05
1	'Inflammation'	0.0005966		1	'Inflammation'	0.0787596		1	'Inflammation'	0.0134649		1	'Inflammation'	9.85962e-12		1	'Malignant'	1		1	'Malignant'	1		1	'Malignant'	1		1	'Inflammation'	1.09765e-07
1	'Inflammation'	0.00197604		1	'Inflammation'	3.88846e-05		1	'Inflammation'	3.97111e-11		1	'Inflammation'	1.40091e-07		1	'Inflammation'	0.239248		1	'Malignant'	1		1	'Malignant'	0.999671		1	'Inflammation'	2.88905e-08
1	'Inflammation'	2.85395e-05		1	'Inflammation'	3.71134e-07		1	'Inflammation'	8.02326e-05		1	'Inflammation'	0.000108537		1	'Inflammation'	2.44275e-07		1	'Inflammation'	5.09197e-05		1	'Malignant'	0.999995		1	'Inflammation'	5.02189e-05
1	'Inflammation'	2.16396e-10		1	'Inflammation'	2.54671e-14		1	'Inflammation'	7.56615e-09		1	'Inflammation'	3.27329e-07		1	'Inflammation'	0.998838		1	'Inflammation'	2.04967e-08		1	'Inflammation'	0.00106531		1	'Inflammation'	2.13837e-06
1	'Malignant'	1		1	'Malignant'	1		1	'Malignant'	1		1	'Malignant'	0.999984		1	'Malignant'	1		1	'Inflammation'	3.70192e-10		1	'Malignant'	1		1	'Malignant'	0.999834
1	'Inflammation'	4.95477e-10		1	'Inflammation'	2.42439e-07		1	'Inflammation'	5.05535e-11		1	'Malignant'	0.999971		1	'Inflammation'	3.22402e-13		1	'Malignant'	0.999895		1	'Malignant'	0.999992		1	'Malignant'	1
1	'Malignant'	0.999995		1	'Malignant'	1		1	'Malignant'	0.996405		1	'Malignant'	1		1	'Malignant'	1		1	'Inflammation'	0.0340534		1	'Malignant'	0.537915		1	'Malignant'	1
1	'Malignant'	0.804245		1	'Malignant'	0.999633		1	'Malignant'	0.738169		1	'Malignant'	1		1	'Inflammation'	1.58355e-11		1	'Inflammation'	0.151355		1	'Inflammation'	1.10138e-07		1	'Malignant'	1
1	'Inflammation'	0.000401307		1	'Inflammation'	7.41503e-05		1	'Inflammation'	0.00406035		1	'Malignant'	0.999999		1	'Inflammation'	2.90632e-06		1	'Malignant'	1		1	'Malignant'	1		1	'Malignant'	0.999997
1	'Malignant'	0.999957		1	'Malignant'	1		1	'Malignant'	0.988267		1	'Inflammation'	1.46908e-08		1	'Inflammation'	0.0177609		1	'Inflammation'	2.71691e-10		1	'Inflammation'	4.56188e-08		1	'Inflammation'	9.13265e-10
1	'Malignant'	0.999995		1	'Malignant'	1		1	'Malignant'	0.999994		1	'Malignant'	1		1	'Inflammation'	1.21583e-11		1	'Malignant'	1		1	'Malignant'	0.998528		1	'Malignant'	1
1	'Inflammation'	1.60845e-11		1	'Inflammation'	2.96733e-11		1	'Inflammation'	7.60341e-11		1	'Malignant'	1		1	'Inflammation'	1.07654e-06		1	'Inflammation'	0.00220097		1	'Malignant'	1		1	'Malignant'	1
1	'Inflammation'	0.000758432		1	'Inflammation'	1.49185e-05		1	'Inflammation'	1.16838e-05		1	'Malignant'	0.999742		1	'Malignant'	0.999999		1	'Inflammation'	3.0043e-09		1	'Malignant'	0.999988		1	'Malignant'	0.999972
1	'Inflammation'	0.781671		1	'Inflammation'	1.59136e-07		1	'Inflammation'	2.84118e-05		1	'Inflammation'	0.00213386		1	'Malignant'	1		1	'Malignant'	1		1	'Inflammation'	1.73948e-08		1	'Inflammation'	5.09377e-05
1	'Malignant'	0.998323		1	'Malignant'	0.616222		1	'Malignant'	0.383896		1	'Inflammation'	0.000112271		1	'Malignant'	1		1	'Inflammation'	4.22645e-06		1	'Inflammation'	4.63572e-08		1	'Inflammation'	1.84389e-05
1	'Inflammation'	2.23538e-08		1	'Inflammation'	5.71127e-17		1	'Inflammation'	4.07072e-13		1	'Inflammation'	0.00571776		1	'Malignant'	0.999999		1	'Inflammation'	0.948592		1	'Inflammation'	0.0948802		1	'Inflammation'	0.00284528
1	'Inflammation'	1.31559e-09		1	'Inflammation'	0.000180484		1	'Inflammation'	0.000424623		1	'Inflammation'	0.00693252		1	'Inflammation'	1.34509e-13		1	'Inflammation'	3.26345e-07		1	'Inflammation'	1.11417e-05		1	'Inflammation'	0.0497349
1	'Inflammation'	8.5085e-11		1	'Inflammation'	1.8799e-09		1	'Inflammation'	5.75865e-12		1	'Inflammation'	0.989022		1	'Inflammation'	0.00968036		1	'Malignant'	0.999999		1	'Malignant'	0.999995		1	'Inflammation'	0.952661
1	'Malignant'	1		1	'Malignant'	1		1	'Malignant'	0.9845		1	'Inflammation'	0.504991		1	'Inflammation'	2.40829e-05		1	'Malignant'	0.907103		1	'Inflammation'	0.00683145		1	'Inflammation'	0.062645
1	'Inflammation'	2.43534e-09		1	'Inflammation'	6.00063e-11		1	'Inflammation'	9.54518e-12		1	'Malignant'	0.999126		1	'Inflammation'	1.1432e-10		1	'Malignant'	1		1	'Inflammation'	5.40872e-05		1	'Malignant'	0.308451
1	'Malignant'	1		1	'Malignant'	1		1	'Malignant'	0.999709		1	'Inflammation'	8.44826e-08		1	'Inflammation'	3.80255e-19		1	'Inflammation'	1.29807e-16		1	'Malignant'	0.996117		1	'Inflammation'	3.61203e-09
1	'Malignant'	0.999996		1	'Malignant'	1		1	'Malignant'	0.999999		1	'Inflammation'	1.24574e-06		1	'Inflammation'	7.97498e-08		1	'Malignant'	0.044738		1	'Malignant'	1		1	'Inflammation'	1.49023e-07
1	'Malignant'	1		1	'Malignant'	1		1	'Malignant'	0.9915		1	'Inflammation'	0.0230058		1	'Malignant'	1		1	'Malignant'	0.999309		1	'Inflammation'	0.000790062		1	'Inflammation'	0.00212215
1	'Malignant'	1		1	'Malignant'	1		1	'Malignant'	1		1	'Malignant'	0.999999		1	'Inflammation'	4.8242e-08		1	'Inflammation'	2.45448e-14		1	'Malignant'	0.997305		1	'Malignant'	1
1	'Malignant'	1		1	'Malignant'	1		1	'Malignant'	0.999998		1	'Inflammation'	0.822431		1	'Inflammation'	8.70397e-16		1	'Inflammation'	0.003666		1	'Inflammation'	2.74552e-09		1	'Inflammation'	0.46364
1	'Inflammation'	0.00736447		1	'Inflammation'	3.8865e-09		1	'Inflammation'	1.2104e-08		1	'Malignant'	0.999846		1	'Malignant'	1		1	'Inflammation'	5.62051e-07		1	'Malignant'	0.999188		1	'Malignant'	0.998008
1	'Malignant'	0.999514		1	'Malignant'	0.999999		1	'Malignant'	0.998782		1	'Malignant'	0.999808		1	'Inflammation'	1.00863e-07		1	'Malignant'	1		1	'Inflammation'	0.0148519		1	'Malignant'	0.999996
1	'Inflammation'	9.66452e-05		1	'Inflammation'	1.37121e-06		1	'Inflammation'	5.82638e-07		1	'Inflammation'	0.00682889		1	'Malignant'	1		1	'Malignant'	0.999999		1	'Inflammation'	5.80786e-08		1	'Inflammation'	9.79701e-06
1	'Inflammation'	1.12978e-05		1	'Inflammation'	1.51583e-07		1	'Inflammation'	0.000568943		1	'Inflammation'	3.26434e-06		1	'Inflammation'	0.910943		1	'Malignant'	1		1	'Inflammation'	0.00277488		1	'Inflammation'	8.80827e-07
1	'Inflammation'	1.04369e-08		1	'Inflammation'	5.13912e-15		1	'Inflammation'	5.36678e-11		1	'Malignant'	0.00128441		1	'Inflammation'	2.87682e-23		1	'Malignant'	0.999999		1	'Malignant'	0.999841		1	'Malignant'	0.383541
1	'Inflammation'	4.05474e-08		1	'Inflammation'	4.12897e-07		1	'Inflammation'	9.51473e-12		1	'Inflammation'	6.17434e-07		1	'Malignant'	1		1	'Inflammation'	1.49695e-13		1	'Malignant'	0.999977		1	'Inflammation'	8.47109e-08
1	'Malignant'	0.999873		1	'Malignant'	1		1	'Malignant'	0.999999		1	'Inflammation'	1.80209e-08		1	'Inflammation'	1.81712e-05		1	'Malignant'	0.999938		1	'Malignant'	0.999999		1	'Inflammation'	7.93077e-10
1	'Malignant'	1		1	'Malignant'	1		1	'Malignant'	1		1	'Inflammation'	2.90595e-06		1	'Inflammation'	5.08671e-12		1	'Malignant'	1		1	'Inflammation'	0.00157599		1	'Inflammation'	1.81742e-05
1	'Inflammation'	0.748623		1	'Inflammation'	0.000545328		1	'Inflammation'	0.00645028		1	'Inflammation'	3.45309e-05		1	'Inflammation'	0.012395		1	'Inflammation'	1.27859e-12		1	'Malignant'	0.999242		1	'Inflammation'	1.74578e-05
1	'Malignant'	1		1	'Malignant'	1		1	'Malignant'	0.999964		1	'Malignant'	1		1	'Inflammation'	2.01149e-08		1	'Malignant'	0.998872		1	'Inflammation'	2.19932e-09		1	'Malignant'	0.99999
1	'Inflammation'	2.45738e-05		1	'Inflammation'	2.70901e-06		1	'Inflammation'	0.00317681		1	'Malignant'	0.999998		1	'Malignant'	0.999988		1	'Inflammation'	6.78885e-17		1	'Inflammation'	0.0107845		1	'Malignant'	1
1	'Inflammation'	1.96941e-40		1	'Inflammation'	5.23147e-14		1	'Inflammation'	4.53316e-17		1	'Inflammation'	2.63319e-09		1	'Malignant'	0.999882		1	'Inflammation'	2.43347e-14		1	'Inflammation'	0.394688		1	'Inflammation'	1.51786e-07
1	'Inflammation'	5.39632e-09		1	'Inflammation'	4.51562e-07		1	'Inflammation'	2.70494e-08		1	'Malignant'	1		1	'Inflammation'	0.000757173		1	'Malignant'	0.998708		1	'Malignant'	0.999989		1	'Malignant'	0.999647
1	'Inflammation'	2.52144e-05		1	'Inflammation'	1.43253e-09		1	'Inflammation'	1.44768e-07		1	'Malignant'	1		1	'Inflammation'	1.56206e-06		1	'Malignant'	0.784768		1	'Inflammation'	0.997137		1	'Malignant'	1
1	'Malignant'	0.99999		1	'Malignant'	1		1	'Malignant'	0.999787		1	'Malignant'	0.071476		1	'Malignant'	0.984766		1	'Inflammation'	0.0235359		1	'Inflammation'	7.14185e-10		1	'Malignant'	0.00512917
1	'Inflammation'	9.32067e-11		1	'Inflammation'	8.04306e-13		1	'Inflammation'	1.85223e-10		1	'Inflammation'	3.57102e-08		1	'Inflammation'	0.000343374		1	'Inflammation'	3.09353e-14		1	'Inflammation'	0.417008		1	'Inflammation'	4.59774e-08
1	'Malignant'	0.999999		1	'Malignant'	1		1	'Malignant'	0.999991		1	'Malignant'	1		1	'Inflammation'	4.37596e-13		1	'Malignant'	1		1	'Inflammation'	0.00072492		1	'Malignant'	1
1	'Inflammation'	2.66531e-06		1	'Inflammation'	1.21092e-08		1	'Inflammation'	1.64451e-05		1	'Inflammation'	4.22412e-10		1	'Malignant'	0.999995		1	'Malignant'	1		1	'Malignant'	0.999473		1	'Inflammation'	1.5357e-07
1	'Malignant'	1		1	'Malignant'	1		1	'Malignant'	0.999811		1	'Malignant'	0.999502		1	'Malignant'	1		1	'Inflammation'	5.28201e-12		1	'Malignant'	1		1	'Malignant'	1
1	'Malignant'	1		1	'Malignant'	1		1	'Malignant'	1		1	'Inflammation'	1.58867e-05		1	'Inflammation'	5.26036e-12		1	'Inflammation'	8.44196e-12		1	'Malignant'	0.997945		1	'Inflammation'	1.12293e-05
1	'Inflammation'	0.000963733		1	'Inflammation'	0.0562211		1	'Inflammation'	0.088425		1	'Malignant'	0.758105		1	'Inflammation'	5.57046e-10		1	'Inflammation'	7.6845e-20		1	'Inflammation'	0.485372		1	'Malignant'	0.999964
1	'Inflammation'	1.07424e-13		1	'Inflammation'	3.97515e-10		1	'Inflammation'	1.84482e-07		1	'Inflammation'	2.4673e-05		1	'Inflammation'	8.01669e-07		1	'Malignant'	0.794945		1	'Inflammation'	0.323643		1	'Inflammation'	9.06668e-08
1	'Inflammation'	5.50635e-06		1	'Inflammation'	3.74157e-07		1	'Inflammation'	0.000117498		1	'Inflammation'	2.2659e-11		1	'Inflammation'	2.92837e-08		1	'Inflammation'	0.000296306		1	'Inflammation'	8.52381e-07		1	'Inflammation'	1.71593e-09
1	'Inflammation'	3.03073e-13		1	'Inflammation'	7.8302e-13		1	'Inflammation'	1.43671e-14		1	'Inflammation'	0.00164701		1	'Inflammation'	8.38729e-20		1	'Inflammation'	3.07486e-06		1	'Inflammation'	6.40199e-13		1	'Inflammation'	0.000322203
1	'Inflammation'	1.57937e-05		1	'Inflammation'	0.000128832		1	'Inflammation'	0.134235		1	'Malignant'	1		1	'Inflammation'	4.74696e-13		1	'Inflammation'	9.24155e-11		1	'Malignant'	0.939276		1	'Malignant'	1
1	'Malignant'	0.980484		1	'Malignant'	0.00310702		1	'Malignant'	0.439311		1	'Inflammation'	5.51838e-09		1	'Inflammation'	2.84153e-11		1	'Inflammation'	5.5385e-05		1	'Malignant'	0.999422		1	'Inflammation'	6.15611e-12
1	'Malignant'	1		1	'Malignant'	0.999892		1	'Malignant'	0.999997		1	'Inflammation'	0.136889		1	'Malignant'	1		1	'Malignant'	0.998387		1	'Inflammation'	0.642685		1	'Inflammation'	0.000453118
1	'Malignant'	1		1	'Malignant'	0.995078		1	'Malignant'	0.999647		1	'Inflammation'	0.000169563		1	'Malignant'	0.999995		1	'Inflammation'	4.68943e-16		1	'Malignant'	0.993809		1	'Inflammation'	0.000980424
1	'Inflammation'	1.45487e-06		1	'Inflammation'	1.15113e-05		1	'Inflammation'	0.00127566		1	'Inflammation'	1.14338e-05		1	'Inflammation'	1.04685e-22		1	'Inflammation'	0.0010438		1	'Inflammation'	3.1611e-10		1	'Inflammation'	5.42758e-08
1	'Malignant'	0.999889		1	'Malignant'	1		1	'Malignant'	1		1	'Malignant'	0.999934		1	'Malignant'	1		1	'Inflammation'	5.27873e-14		1	'Malignant'	0.999983		1	'Malignant'	0.999562
1	'Inflammation'	4.77076e-10		1	'Inflammation'	5.30257e-06		1	'Inflammation'	1.17658e-05		1	'Inflammation'	2.44281e-10		1	'Inflammation'	1.56762e-12		1	'Inflammation'	5.02714e-05		1	'Inflammation'	0.00116233		1	'Inflammation'	6.52499e-11
1	'Malignant'	1		1	'Malignant'	1		1	'Malignant'	1		1	'Inflammation'	8.94094e-06		1	'Inflammation'	3.41144e-06		1	'Inflammation'	8.23077e-15		1	'Malignant'	0.995473		1	'Inflammation'	0.000138954
1	'Malignant'	0.99846		1	'Malignant'	0.989006		1	'Malignant'	0.999692		1	'Inflammation'	2.69737e-09		1	'Inflammation'	5.83678e-07		1	'Malignant'	1		1	'Inflammation'	1.46721e-05		1	'Inflammation'	6.03058e-10
1	'Malignant'	1		1	'Malignant'	1		1	'Malignant'	0.999998		1	'Malignant'	0.999987		1	'Inflammation'	0.747279		1	'Inflammation'	9.15506e-13		1	'Inflammation'	6.36041e-10		1	'Malignant'	0.999993
1	'Inflammation'	7.7734e-17		1	'Inflammation'	1.07629e-12		1	'Inflammation'	2.99778e-15		1	'Malignant'	0.999706		1	'Malignant'	0.940304		1	'Malignant'	1		1	'Malignant'	0.999998		1	'Malignant'	1
1	'Inflammation'	3.6043e-14		1	'Inflammation'	7.49104e-07		1	'Inflammation'	6.66831e-07		1	'Inflammation'	2.65968e-08		1	'Malignant'	1		1	'Malignant'	1		1	'Malignant'	0.999996		1	'Inflammation'	0.0001397
1	'Inflammation'	3.16546e-14		1	'Inflammation'	3.66621e-12		1	'Inflammation'	3.51194e-13		1	'Inflammation'	3.82172e-07		1	'Inflammation'	2.52175e-05		1	'Malignant'	1		1	'Malignant'	0.999981		1	'Inflammation'	3.21102e-08
1	'Inflammation'	6.27613e-11		1	'Inflammation'	2.61909e-09		1	'Inflammation'	5.61502e-11		1	'Inflammation'	0.13825		1	'Inflammation'	1.00054e-11		1	'Malignant'	1		1	'Inflammation'	3.2154e-06		1	'Inflammation'	0.434309
1	'Malignant'	0.999895		1	'Malignant'	0.997737		1	'Malignant'	0.963445		1	'Inflammation'	1.24548e-06		1	'Inflammation'	2.33391e-09		1	'Inflammation'	3.87456e-12		1	'Inflammation'	0.0312238		1	'Inflammation'	6.59439e-07
1	'Inflammation'	0.000496705		1	'Inflammation'	0.000251407		1	'Inflammation'	0.00388186		1	'Malignant'	0.0414379		1	'Inflammation'	2.38823e-19		1	'Inflammation'	0.00325655		1	'Malignant'	1		1	'Malignant'	0.693761
1	'Inflammation'	3.07309e-07		1	'Inflammation'	0.000156915		1	'Inflammation'	0.00444528		1	'Malignant'	0.834224		1	'Malignant'	1		1	'Inflammation'	7.43719e-15		1	'Malignant'	1		1	'Malignant'	0.847854
1	'Inflammation'	0.152557		1	'Inflammation'	0.987897		1	'Inflammation'	0.00149257		1	'Malignant'	1		1	'Malignant'	1		1	'Malignant'	0.999191		1	'Inflammation'	0.792418		1	'Malignant'	1
1	'Inflammation'	6.66099e-20		1	'Inflammation'	8.99738e-15		1	'Inflammation'	2.28247e-11		1	'Malignant'	0.991507		1	'Inflammation'	6.665e-08		1	'Malignant'	1		1	'Malignant'	0.999963		1	'Malignant'	0.999994
1	'Malignant'	0.688595		1	'Malignant'	0.479858		1	'Malignant'	0.400078		1	'Inflammation'	2.6843e-05		1	'Inflammation'	8.94869e-12		1	'Malignant'	1		1	'Inflammation'	2.869e-09		1	'Inflammation'	2.62763e-07
1	'Inflammation'	4.96567e-08		1	'Inflammation'	0.0016708		1	'Inflammation'	0.000900942		1	'Inflammation'	0.0131801		1	'Malignant'	0.781577		1	'Malignant'	1		1	'Inflammation'	0.200198		1	'Inflammation'	2.80367e-05
1	'Inflammation'	3.96034e-08		1	'Inflammation'	3.06465e-05		1	'Inflammation'	0.0005153		1	'Inflammation'	9.57563e-06		1	'Malignant'	1		1	'Malignant'	0.98534		1	'Malignant'	0.998855		1	'Inflammation'	6.22382e-11
1	'Malignant'	1		1	'Malignant'	1		1	'Malignant'	1		1	'Inflammation'	1.44158e-10		1	'Malignant'	1		1	'Malignant'	1		1	'Malignant'	0.999999		1	'Inflammation'	1.244e-09
1	'Malignant'	0.999977		1	'Malignant'	0.99984		1	'Malignant'	0.999887		1	'Inflammation'	0.15059		1	'Inflammation'	0.156238		1	'Inflammation'	3.94351e-19		1	'Inflammation'	0.0527009		1	'Inflammation'	0.013715
1	'Inflammation'	7.04272e-10		1	'Inflammation'	9.81089e-11		1	'Inflammation'	2.47323e-08		1	'Inflammation'	1.92161e-07		1	'Malignant'	1		1	'Malignant'	0.998589		1	'Inflammation'	0.000485137		1	'Inflammation'	6.14673e-10
1	'Inflammation'	2.78058e-06		1	'Inflammation'	0.549055		1	'Inflammation'	0.520649		1	'Inflammation'	3.56053e-07		1	'Inflammation'	0.000877818		1	'Malignant'	0.999858		1	'Malignant'	1		1	'Inflammation'	9.24859e-10
1	'Inflammation'	8.73768e-15		1	'Inflammation'	1.67262e-14		1	'Inflammation'	1.75409e-23		1	'Inflammation'	4.98319e-05		1	'Inflammation'	0.00065273		1	'Inflammation'	1.13918e-06		1	'Inflammation'	0.0135004		1	'Inflammation'	0.00021108
1	'Malignant'	0.903878		1	'Malignant'	0.99993		1	'Malignant'	0.96942		1	'Malignant'	0.979366		1	'Inflammation'	0.00267317		1	'Inflammation'	3.42367e-10		1	'Inflammation'	0.00628788		1	'Malignant'	0.999362
1	'Malignant'	0.999998		1	'Malignant'	1		1	'Malignant'	0.999999		1	'Inflammation'	3.28655e-06		1	'Malignant'	0.999632		1	'Inflammation'	4.9584e-06		1	'Malignant'	0.999648		1	'Inflammation'	8.17336e-07
1	'Malignant'	0.582159		1	'Malignant'	0.999892		1	'Malignant'	0.998587		1	'Inflammation'	1.71903e-06		1	'Inflammation'	8.13698e-17		1	'Inflammation'	0.00617115		1	'Inflammation'	7.04344e-13		1	'Inflammation'	4.08494e-08
1	'Malignant'	0.997572		1	'Malignant'	0.108713		1	'Malignant'	0.938548		1	'Malignant'	1		1	'Malignant'	0.99991		1	'Inflammation'	5.47163e-07		1	'Inflammation'	0.108924		1	'Malignant'	1
1	'Inflammation'	8.61374e-08		1	'Inflammation'	9.82322e-14		1	'Inflammation'	1.07324e-11		1	'Malignant'	0.999987		1	'Inflammation'	1.04293e-06		1	'Malignant'	0.997356		1	'Inflammation'	6.18531e-09		1	'Malignant'	0.971298
1	'Malignant'	1		1	'Malignant'	0.999992		1	'Malignant'	0.999997		1	'Malignant'	0.00205368		1	'Malignant'	1		1	'Malignant'	0.998558		1	'Inflammation'	3.69166e-13		1	'Malignant'	0.7588
1	'Inflammation'	1.51543e-09		1	'Inflammation'	2.90681e-05		1	'Inflammation'	0.00218571		1	'Malignant'	0.999994		1	'Inflammation'	0.247773		1	'Inflammation'	7.63756e-14		1	'Inflammation'	2.93725e-05		1	'Malignant'	1
1	'Inflammation'	8.68153e-08		1	'Inflammation'	5.44498e-07		1	'Inflammation'	1.12297e-15		1	'Malignant'	0.975815		1	'Inflammation'	0.000315184		1	'Malignant'	0.828238		1	'Inflammation'	0.0449773		1	'Malignant'	0.960058
1	'Inflammation'	1.06047e-05		1	'Inflammation'	2.2037e-08		1	'Inflammation'	8.38439e-19		1	'Malignant'	0.999565		1	'Inflammation'	4.78817e-11		1	'Inflammation'	1.21272e-08		1	'Inflammation'	0.976862		1	'Malignant'	0.99998
1	'Malignant'	0.993436		1	'Malignant'	0.999993		1	'Malignant'	0.999045		1	'Inflammation'	6.83946e-05		1	'Malignant'	1		1	'Malignant'	0.989876		1	'Inflammation'	8.58159e-08		1	'Inflammation'	9.6006e-08
1	'Malignant'	1		1	'Malignant'	1		1	'Malignant'	0.999896		1	'Inflammation'	0.00215404		1	'Malignant'	1		1	'Malignant'	0.360036		1	'Inflammation'	7.39751e-08		1	'Inflammation'	0.000432544
1	'Malignant'	1		1	'Malignant'	1		1	'Malignant'	0.999714		1	'Malignant'	1		1	'Inflammation'	1.54582e-06		1	'Malignant'	0.999999		1	'Malignant'	0.824574		1	'Malignant'	1
1	'Malignant'	1		1	'Malignant'	1		1	'Malignant'	0.999042		1	'Inflammation'	8.68242e-06		1	'Inflammation'	5.59365e-10		1	'Malignant'	1		1	'Inflammation'	1.25427e-09		1	'Inflammation'	1.43755e-06
1	'Inflammation'	1.76876e-06		1	'Inflammation'	0.000365185		1	'Inflammation'	0.01509		1	'Inflammation'	5.31277e-12		1	'Inflammation'	0.00284687		1	'Malignant'	0.995567		1	'Inflammation'	0.000876959		1	'Inflammation'	1.7212e-07
1	'Malignant'	0.999983		1	'Malignant'	0.953479		1	'Malignant'	0.991828		1	'Malignant'	1		1	'Malignant'	1		1	'Inflammation'	4.30553e-05		1	'Malignant'	0.999707		1	'Malignant'	1
1	'Malignant'	0.999996		1	'Malignant'	0.98948		1	'Malignant'	0.968527		1	'Malignant'	1		1	'Malignant'	0.999999		1	'Malignant'	0.999343		1	'Inflammation'	0.287936		1	'Malignant'	1
1	'Malignant'	0.999849		1	'Malignant'	1		1	'Malignant'	0.998756		1	'Malignant'	1		1	'Malignant'	0.999977		1	'Inflammation'	9.01577e-13		1	'Malignant'	0.998646		1	'Malignant'	1
1	'Malignant'	1		1	'Malignant'	1		1	'Malignant'	1		1	'Inflammation'	3.94722e-06		1	'Inflammation'	0.00252002		1	'Inflammation'	2.38021e-07		1	'Inflammation'	6.3995e-08		1	'Inflammation'	3.88758e-09
1	'Malignant'	1		1	'Malignant'	1		1	'Malignant'	1		1	'Malignant'	0.554554		1	'Malignant'	1		1	'Inflammation'	0.0252293		1	'Malignant'	1		1	'Malignant'	0.992284
1	'Malignant'	0.998631		1	'Malignant'	1		1	'Malignant'	0.999995		1	'Inflammation'	1.5007e-06		1	'Malignant'	0.999979		1	'Malignant'	1		1	'Malignant'	1		1	'Inflammation'	6.47348e-07
1	'Inflammation'	0.000464592		1	'Inflammation'	4.2337e-06		1	'Inflammation'	1.77257e-08		1	'Malignant'	0.999998		1	'Malignant'	0.997302		1	'Malignant'	0.999751		1	'Malignant'	0.999985		1	'Malignant'	1
1	'Malignant'	0.999999		1	'Malignant'	0.998144		1	'Malignant'	0.951761		1	'Inflammation'	0.00031961		1	'Inflammation'	4.86455e-15		1	'Malignant'	0.999996		1	'Inflammation'	4.68934e-05		1	'Inflammation'	1.81912e-07
1	'Malignant'	0.999488		1	'Malignant'	0.95788		1	'Malignant'	0.999798		1	'Malignant'	0.935366		1	'Malignant'	0.998677		1	'Inflammation'	1.55137e-08		1	'Inflammation'	0.312618		1	'Malignant'	0.793441
1	'Inflammation'	1.57781e-08		1	'Inflammation'	9.87786e-09		1	'Inflammation'	3.58884e-08		1	'Malignant'	1		1	'Inflammation'	8.11897e-09		1	'Malignant'	0.999998		1	'Malignant'	0.978915		1	'Malignant'	1
1	'Inflammation'	3.41817e-09		1	'Inflammation'	4.55945e-05		1	'Inflammation'	1.42979e-05		1	'Malignant'	1		1	'Inflammation'	3.90913e-13		1	'Inflammation'	9.67426e-11		1	'Inflammation'	0.423221		1	'Malignant'	1
1	'Malignant'	0.999986		1	'Malignant'	0.999975		1	'Malignant'	0.999999		1	'Malignant'	1		1	'Inflammation'	7.34598e-19		1	'Inflammation'	4.03551e-05		1	'Malignant'	0.999989		1	'Malignant'	0.999999
1	'Inflammation'	4.68852e-14		1	'Inflammation'	2.05751e-07		1	'Inflammation'	8.23893e-09		1	'Inflammation'	7.23975e-13		1	'Malignant'	1		1	'Inflammation'	0.00439557		1	'Malignant'	1		1	'Inflammation'	2.18668e-08
1	'Inflammation'	0.000376409		1	'Inflammation'	2.75558e-05		1	'Inflammation'	0.00505728		1	'Inflammation'	4.8653e-11		1	'Inflammation'	1.63001e-06		1	'Malignant'	0.999999		1	'Malignant'	0.999998		1	'Inflammation'	6.40651e-11
1	'Malignant'	0.999929		1	'Malignant'	0.959985		1	'Malignant'	0.9953		1	'Inflammation'	4.28911e-07		1	'Malignant'	0.778152		1	'Malignant'	0.999989		1	'Malignant'	1		1	'Inflammation'	3.32147e-09
1	'Malignant'	0.999999		1	'Malignant'	1		1	'Malignant'	0.999979		1	'Inflammation'	1.33169e-09		1	'Malignant'	1		1	'Inflammation'	4.74611e-12		1	'Inflammation'	1.96964e-05		1	'Inflammation'	1.13912e-09
1	'Malignant'	0.999931		1	'Malignant'	1		1	'Malignant'	1		1	'Inflammation'	0.00017563		1	'Inflammation'	0.519954		1	'Inflammation'	3.09748e-08		1	'Inflammation'	0.0246519		1	'Inflammation'	1.57312e-06
1	'Malignant'	0.999935		1	'Malignant'	0.999986		1	'Malignant'	0.996154		1	'Malignant'	0.999988		1	'Inflammation'	2.77649e-15		1	'Malignant'	1		1	'Malignant'	0.999956		1	'Malignant'	1
1	'Inflammation'	0.000341426		1	'Inflammation'	9.91538e-06		1	'Inflammation'	0.00074374		1	'Malignant'	0.999676		1	'Inflammation'	0.00127596		1	'Malignant'	1		1	'Inflammation'	2.03504e-06		1	'Malignant'	0.999999
1	'Malignant'	1		1	'Malignant'	1		1	'Malignant'	1		1	'Inflammation'	2.00677e-10		1	'Malignant'	0.999992		1	'Malignant'	1		1	'Inflammation'	0.685896		1	'Inflammation'	1.49088e-10
1	'Malignant'	0.999037		1	'Malignant'	0.992359		1	'Malignant'	0.999582		1	'Malignant'	0.983275		1	'Inflammation'	0.0330947		1	'Inflammation'	6.10192e-12		1	'Inflammation'	2.50427e-10		1	'Malignant'	0.999996
1	'Inflammation'	1.33167e-05		1	'Inflammation'	0.00107814		1	'Inflammation'	2.37077e-07		1	'Malignant'	1		1	'Inflammation'	0.0122644		1	'Inflammation'	1.89519e-07		1	'Inflammation'	7.4121e-05		1	'Malignant'	1
1	'Inflammation'	3.00432e-07		1	'Inflammation'	2.17222e-08		1	'Inflammation'	1.83786e-09		1	'Malignant'	0.999999		1	'Inflammation'	0.00186573		1	'Malignant'	0.977111		1	'Inflammation'	0.00285656		1	'Malignant'	0.99999
1	'Malignant'	1		1	'Malignant'	1		1	'Malignant'	0.999999		1	'Inflammation'	4.24052e-07		1	'Inflammation'	0.0622081		1	'Inflammation'	5.17131e-12		1	'Inflammation'	7.18151e-05		1	'Inflammation'	2.49529e-08
1	'Malignant'	0.999137		1	'Malignant'	1		1	'Malignant'	0.998407		1	'Inflammation'	0.000116181		1	'Malignant'	1		1	'Malignant'	1		1	'Inflammation'	0.655081		1	'Inflammation'	2.52679e-06
1	'Malignant'	0.999999		1	'Malignant'	1		1	'Malignant'	0.979291		1	'Malignant'	0.999999		1	'Inflammation'	8.25016e-08		1	'Inflammation'	4.82148e-07		1	'Inflammation'	0.0055489		1	'Malignant'	0.999977
1	'Inflammation'	2.184e-05		1	'Inflammation'	6.84343e-05		1	'Inflammation'	1.06122e-06		1	'Malignant'	0.999999		1	'Inflammation'	1.84937e-17		1	'Malignant'	0.999999		1	'Malignant'	1		1	'Malignant'	1
1	'Inflammation'	3.26539e-09		1	'Inflammation'	2.62596e-11		1	'Inflammation'	4.84795e-08		1	'Inflammation'	6.95857e-10		1	'Malignant'	1		1	'Malignant'	0.991223		1	'Inflammation'	0.820025		1	'Inflammation'	2.8349e-11
1	'Malignant'	0.99999		1	'Malignant'	1		1	'Malignant'	0.999132		1	'Inflammation'	8.86856e-10		1	'Malignant'	1		1	'Malignant'	0.999543		1	'Malignant'	1		1	'Inflammation'	1.47779e-09
1	'Inflammation'	1.41048e-16		1	'Inflammation'	6.66177e-16		1	'Inflammation'	2.201e-18		1	'Malignant'	0.999195		1	'Malignant'	1		1	'Inflammation'	1.1144e-09		1	'Inflammation'	9.3658e-06		1	'Malignant'	0.999991
1	'Inflammation'	2.1341e-08		1	'Inflammation'	2.33896e-16		1	'Inflammation'	1.64041e-18		1	'Inflammation'	4.20547e-07		1	'Inflammation'	3.81115e-05		1	'Malignant'	1		1	'Inflammation'	0.287611		1	'Inflammation'	3.37562e-05
1	'Inflammation'	2.61484e-09		1	'Inflammation'	1.02681e-12		1	'Inflammation'	1.5634e-15		1	'Malignant'	0.99154		1	'Malignant'	1		1	'Inflammation'	7.84466e-08		1	'Malignant'	0.808749		1	'Malignant'	0.999232
1	'Inflammation'	1.41661e-07		1	'Inflammation'	1.21733e-11		1	'Inflammation'	2.24248e-10		1	'Inflammation'	6.95465e-11		1	'Inflammation'	0.0103587		1	'Malignant'	1		1	'Inflammation'	0.15072		1	'Inflammation'	5.78197e-10
1	'Malignant'	0.999858		1	'Malignant'	1		1	'Malignant'	0.999632		1	'Malignant'	0.367287		1	'Inflammation'	2.54477e-36		1	'Inflammation'	0.00251604		1	'Malignant'	1		1	'Malignant'	0.197055
1	'Malignant'	0.999969		1	'Malignant'	1		1	'Malignant'	1		1	'Inflammation'	2.50281e-10		1	'Malignant'	0.996471		1	'Inflammation'	0.000533279		1	'Malignant'	1		1	'Inflammation'	4.94947e-09
1	'Inflammation'	1.22389e-07		1	'Inflammation'	1.64368e-05		1	'Inflammation'	2.44763e-09		1	'Malignant'	0.999923		1	'Inflammation'	2.70085e-34		1	'Inflammation'	3.43426e-16		1	'Malignant'	0.999995		1	'Malignant'	1
1	'Inflammation'	3.53529e-26		1	'Inflammation'	1.48544e-15		1	'Inflammation'	2.43588e-20		1	'Malignant'	0.755814		1	'Malignant'	1		1	'Malignant'	0.999416		1	'Malignant'	0.999645		1	'Malignant'	0.00272786
[truncated: 92,131 more rows]

## Sheet: Statistics
File legend
[truncated: 10 more rows]
