# Supplementary material for: Which data subset should be augmented for deep learning? a simulation study using urothelial cell carcinoma histopathology images
Source: BMC Bioinformatics. 2023 Mar 3;24:75. doi: 10.1186/s12859-023-05199-y (PMC9983182; doi:10.1186/s12859-023-05199-y)
Supplement: Supplementary file 6 — Additional file 6. A Microsoft® Excel® workbook that details the raw data for the 8 experiments in which augmentation of the test-set was done after its allocation and the validation set was either augmented with the training set before their allocation or augmented without the training set after their allocation. All of the image-classification output probabilities are included. [file 12859_2023_5199_MOESM6_ESM.xlsx]

## Sheet: Experiments
File legend
The present supplementary file is a Microsoft® Excel® workbook that details the raw data for the 8 experiments in which augmentation of the test-set was done after its allocation and the validation set was either augmented with the training set before their allocation or augmented without the training set after their allocation. All of the image-classification output probabilities are included.
Fold S/N	Experiment S/N	Experiment design (way of augmentation)	Network	Fold	Training dataset size	Validation dataset size	Testing dataset size	Actual epochs	Total seconds	Validation accuracy (%)	True positive	True negative	False positive	False negative
201	41	Separate test set, augment test, augment the rest, then make 2 other sets	Inception-v3	1	56436	18812	18824	34	297179	99.68	9147	9211	309	157
202	41	Separate test set, augment test, augment the rest, then make 2 other sets	Inception-v3	2	56442	18814	18816	48	423678	99.62	8881	9332	188	415
203	41	Separate test set, augment test, augment the rest, then make 2 other sets	Inception-v3	3	56442	18814	18816	38	338944	99.67	9088	9296	224	208
204	41	Separate test set, augment test, augment the rest, then make 2 other sets	Inception-v3	4	56448	18816	18808	43	395768	99.65	9044	9276	236	252
205	41	Separate test set, augment test, augment the rest, then make 2 other sets	Inception-v3	5	56448	18816	18808	31	274460	99.74	8901	9213	299	395
206	42	Separate test set, augment test, augment the rest, then make 2 other sets	GoogLeNet	1	56436	18812	18824	22	41464	99.1	8991	9181	339	313
207	42	Separate test set, augment test, augment the rest, then make 2 other sets	GoogLeNet	2	56442	18814	18816	19	36363	98.71	8974	9117	403	322
208	42	Separate test set, augment test, augment the rest, then make 2 other sets	GoogLeNet	3	56442	18814	18816	13	25088	98.18	8765	9294	226	531
209	42	Separate test set, augment test, augment the rest, then make 2 other sets	GoogLeNet	4	56448	18816	18808	20	37267	98.73	8852	9169	343	444
210	42	Separate test set, augment test, augment the rest, then make 2 other sets	GoogLeNet	5	56448	18816	18808	13	24032	97.8	8619	9271	241	677
211	43	Separate test set, augment test, augment the rest, then make 2 other sets	SqueezeNet	1	56436	18812	18824	16	12762	96.47	9092	8927	593	212
212	43	Separate test set, augment test, augment the rest, then make 2 other sets	SqueezeNet	2	56442	18814	18816	26	21761	96.32	9179	8649	871	117
213	43	Separate test set, augment test, augment the rest, then make 2 other sets	SqueezeNet	3	56442	18814	18816	23	19106	95.84	9090	8851	669	206
214	43	Separate test set, augment test, augment the rest, then make 2 other sets	SqueezeNet	4	56448	18816	18808	31	27748	97.52	8905	9068	444	391
215	43	Separate test set, augment test, augment the rest, then make 2 other sets	SqueezeNet	5	56448	18816	18808	28	24146	97.91	8927	9017	495	369
216	44	Separate test set, augment test, augment the rest, then make 2 other sets	ResNet-101	1	56436	18812	18824	24	244591	99.28	9057	9222	298	247
217	44	Separate test set, augment test, augment the rest, then make 2 other sets	ResNet-101	2	56442	18814	18816	33	343440	99.3	8925	9290	230	371
218	44	Separate test set, augment test, augment the rest, then make 2 other sets	ResNet-101	3	56442	18814	18816	21	230245	99.13	9013	9201	319	283
219	44	Separate test set, augment test, augment the rest, then make 2 other sets	ResNet-101	4	56448	18816	18808	19	206698	99.31	9000	9261	251	296
220	44	Separate test set, augment test, augment the rest, then make 2 other sets	ResNet-101	5	56448	18816	18808	38	402452	99.39	8860	9137	375	436
221	45	Make 3 sets, then augment test and vallidation	Inception-v3	1	7054	18816	18824	8	12086	93.19	8544	8912	608	760
222	45	Make 3 sets, then augment test and vallidation	Inception-v3	2	7055	18816	18816	13	20234	92.09	8432	9033	487	864
223	45	Make 3 sets, then augment test and vallidation	Inception-v3	3	7055	18816	18816	11	15830	92.45	8758	8685	835	538
224	45	Make 3 sets, then augment test and vallidation	Inception-v3	4	7056	18816	18808	9	13022	92.51	8774	8752	760	522
225	45	Make 3 sets, then augment test and vallidation	Inception-v3	5	7056	18816	18808	14	20873	94.01	8617	8814	698	679
226	46	Make 3 sets, then augment test and vallidation	GoogLeNet	1	7054	18816	18824	11	3632	92.84	8538	8878	642	766
227	46	Make 3 sets, then augment test and vallidation	GoogLeNet	2	7055	18816	18816	12	3800	90.73	8192	9031	489	1104
228	46	Make 3 sets, then augment test and vallidation	GoogLeNet	3	7055	18816	18816	13	3958	90.34	8987	8098	1422	309
229	46	Make 3 sets, then augment test and vallidation	GoogLeNet	4	7056	18816	18808	12	3817	92.21	8539	8857	655	757
230	46	Make 3 sets, then augment test and vallidation	GoogLeNet	5	7056	18816	18808	10	3180	92.61	8715	8640	872	581
231	47	Make 3 sets, then augment test and vallidation	SqueezeNet	1	7054	18816	18824	21	3400	92.62	8784	8703	817	520
232	47	Make 3 sets, then augment test and vallidation	SqueezeNet	2	7055	18816	18816	17	2623	89.83	7580	9259	261	1716
233	47	Make 3 sets, then augment test and vallidation	SqueezeNet	3	7055	18816	18816	30	4510	90.84	8428	8930	590	868
234	47	Make 3 sets, then augment test and vallidation	SqueezeNet	4	7056	18816	18808	17	2588	88.6	9200	7563	1949	96
235	47	Make 3 sets, then augment test and vallidation	SqueezeNet	5	7056	18816	18808	17	2662	92.93	8477	8946	566	819
236	48	Make 3 sets, then augment test and vallidation	ResNet-101	1	7054	18816	18824	8	14825	92.38	8243	9047	473	1061
237	48	Make 3 sets, then augment test and vallidation	ResNet-101	2	7055	18816	18816	8	15224	91.82	8389	9018	502	907
238	48	Make 3 sets, then augment test and vallidation	ResNet-101	3	7055	18816	18816	11	20972	92.47	8557	8928	592	739
239	48	Make 3 sets, then augment test and vallidation	ResNet-101	4	7056	18816	18808	9	17297	91.69	8361	9021	491	935
240	48	Make 3 sets, then augment test and vallidation	ResNet-101	5	7056	18816	18808	9	16759	93.27	8405	8901	611	891

## Sheet: Classification probabilities
File legend
The present supplementary file is a Microsoft® Excel® workbook that details the raw data for the 8 experiments in which augmentation of the test-set was done after its allocation and the validation set was either augmented with the training set before their allocation or augmented without the training set after their allocation. All of the image-classification output probabilities are included.
Scores for experiment 41				Scores for experiment 42				Scores for experiment 43				Scores for experiment 44				Scores for experiment 45				Scores for experiment 46				Scores for experiment 47				Scores for experiment 48
Fold	True class	Probability		Fold	True class	Probability		Fold	True class	Probability		Fold	True class	Probability		Fold	True class	Probability		Fold	True class	Probability		Fold	True class	Probability		Fold	True class	Probability
1	'Inflammation'	3.23288e-07		1	'Inflammation'	1.61292e-26		1	'Malignant'	0.999942		1	'Inflammation'	0.0282661		1	'Inflammation'	0.000187688		1	'Inflammation'	0.0937642		1	'Inflammation'	6.40961e-05		1	'Malignant'	0.999353
1	'Malignant'	1		1	'Malignant'	1		1	'Inflammation'	2.7261e-09		1	'Malignant'	1		1	'Malignant'	0.999978		1	'Inflammation'	4.38773e-05		1	'Inflammation'	8.95124e-05		1	'Inflammation'	0.000348643
1	'Inflammation'	1.82189e-21		1	'Malignant'	0.999381		1	'Inflammation'	1.17915e-06		1	'Malignant'	1		1	'Inflammation'	2.49304e-06		1	'Inflammation'	0.000356665		1	'Malignant'	0.888695		1	'Inflammation'	2.76946e-08
1	'Malignant'	0.997153		1	'Inflammation'	1.0907e-11		1	'Inflammation'	4.10232e-07		1	'Malignant'	1		1	'Malignant'	0.997451		1	'Inflammation'	0.621023		1	'Malignant'	0.954223		1	'Inflammation'	1.51751e-08
1	'Malignant'	2.80133e-06		1	'Malignant'	1		1	'Inflammation'	4.24483e-08		1	'Inflammation'	0.0159768		1	'Malignant'	0.99923		1	'Inflammation'	0.439349		1	'Malignant'	0.987065		1	'Malignant'	0.999278
1	'Malignant'	1		1	'Inflammation'	1.00585e-14		1	'Malignant'	0.960858		1	'Inflammation'	1.51962e-06		1	'Inflammation'	0.0652779		1	'Malignant'	1		1	'Malignant'	0.977583		1	'Inflammation'	5.54509e-08
1	'Inflammation'	0.959468		1	'Inflammation'	0.0270217		1	'Malignant'	0.986539		1	'Malignant'	1		1	'Malignant'	0.999893		1	'Malignant'	0.999995		1	'Malignant'	0.9999		1	'Inflammation'	0.000196632
1	'Malignant'	1		1	'Inflammation'	0.00388714		1	'Malignant'	0.999818		1	'Malignant'	0.999997		1	'Inflammation'	1.24217e-10		1	'Malignant'	0.999927		1	'Inflammation'	6.46529e-05		1	'Malignant'	0.993714
1	'Malignant'	0.999981		1	'Inflammation'	1.06982e-14		1	'Inflammation'	5.79322e-12		1	'Inflammation'	5.38249e-12		1	'Inflammation'	0.000205544		1	'Malignant'	0.999703		1	'Malignant'	0.992094		1	'Malignant'	0.0709457
1	'Malignant'	1		1	'Inflammation'	5.9846e-06		1	'Malignant'	0.999987		1	'Malignant'	1		1	'Malignant'	0.999963		1	'Inflammation'	7.10915e-06		1	'Malignant'	0.00226199		1	'Malignant'	0.0328973
1	'Inflammation'	1.05658e-08		1	'Malignant'	1		1	'Inflammation'	9.47943e-07		1	'Inflammation'	1.68823e-11		1	'Inflammation'	4.04012e-05		1	'Malignant'	0.999995		1	'Inflammation'	0.499132		1	'Malignant'	0.105246
1	'Malignant'	1		1	'Malignant'	1		1	'Malignant'	0.998756		1	'Inflammation'	5.41298e-09		1	'Malignant'	0.999992		1	'Inflammation'	0.0652631		1	'Malignant'	0.999489		1	'Inflammation'	1.19482e-06
1	'Inflammation'	6.9263e-06		1	'Inflammation'	2.24678e-12		1	'Malignant'	0.999981		1	'Malignant'	0.00375389		1	'Malignant'	0.999768		1	'Inflammation'	1.18854e-08		1	'Malignant'	0.789521		1	'Malignant'	0.999999
1	'Inflammation'	4.11837e-10		1	'Inflammation'	3.1459e-13		1	'Inflammation'	2.96952e-08		1	'Inflammation'	1.07374e-11		1	'Malignant'	0.713499		1	'Inflammation'	2.66212e-06		1	'Inflammation'	0.000179173		1	'Inflammation'	0.00527678
1	'Malignant'	1		1	'Malignant'	1		1	'Inflammation'	0.220985		1	'Inflammation'	4.92046e-09		1	'Inflammation'	1.80267e-08		1	'Malignant'	1		1	'Inflammation'	7.33533e-05		1	'Malignant'	0.773269
1	'Inflammation'	7.7873e-08		1	'Inflammation'	1.16347e-12		1	'Inflammation'	0.0111205		1	'Malignant'	0.999959		1	'Malignant'	0.766296		1	'Malignant'	0.999517		1	'Malignant'	0.999993		1	'Malignant'	0.999994
1	'Inflammation'	1.79596e-11		1	'Malignant'	0.999968		1	'Inflammation'	7.93165e-07		1	'Malignant'	0.908739		1	'Inflammation'	4.33295e-06		1	'Malignant'	1		1	'Malignant'	0.64081		1	'Inflammation'	1.84595e-06
1	'Inflammation'	7.73925e-08		1	'Malignant'	1		1	'Inflammation'	1.36375e-07		1	'Malignant'	0.404432		1	'Malignant'	0.99976		1	'Malignant'	0.951727		1	'Malignant'	0.975044		1	'Malignant'	0.99995
1	'Inflammation'	1.54803e-06		1	'Inflammation'	2.59239e-09		1	'Inflammation'	5.7432e-11		1	'Inflammation'	4.82841e-10		1	'Inflammation'	2.94221e-05		1	'Malignant'	0.903006		1	'Inflammation'	0.000454336		1	'Inflammation'	0.000285495
1	'Inflammation'	6.44587e-05		1	'Inflammation'	2.4758e-09		1	'Malignant'	0.99719		1	'Inflammation'	2.60185e-08		1	'Malignant'	0.998898		1	'Malignant'	0.999962		1	'Malignant'	0.877831		1	'Inflammation'	1.28943e-08
1	'Malignant'	1		1	'Malignant'	1		1	'Malignant'	0.999957		1	'Inflammation'	3.20212e-08		1	'Malignant'	0.998682		1	'Inflammation'	0.00459239		1	'Inflammation'	0.0127287		1	'Malignant'	0.983891
1	'Malignant'	1		1	'Inflammation'	4.53311e-16		1	'Malignant'	1		1	'Malignant'	1		1	'Inflammation'	5.7914e-09		1	'Inflammation'	2.26238e-05		1	'Inflammation'	1.59802e-06		1	'Inflammation'	0.00144972
1	'Malignant'	1		1	'Inflammation'	1.29103e-17		1	'Inflammation'	0.00449458		1	'Malignant'	1		1	'Inflammation'	0.676607		1	'Malignant'	0.99524		1	'Inflammation'	3.39482e-06		1	'Inflammation'	0.00708981
1	'Inflammation'	1.60906e-12		1	'Inflammation'	5.14417e-12		1	'Malignant'	0.999878		1	'Malignant'	1		1	'Malignant'	0.708939		1	'Malignant'	0.999514		1	'Malignant'	0.477411		1	'Inflammation'	4.35486e-05
1	'Inflammation'	1.41017e-13		1	'Inflammation'	1.76898e-22		1	'Malignant'	0.999994		1	'Malignant'	0.999646		1	'Inflammation'	0.769622		1	'Inflammation'	0.0162588		1	'Inflammation'	0.00041052		1	'Inflammation'	5.08806e-06
1	'Inflammation'	0.00036116		1	'Malignant'	0.999604		1	'Malignant'	0.999997		1	'Inflammation'	5.01213e-08		1	'Inflammation'	6.69449e-06		1	'Inflammation'	2.31031e-06		1	'Inflammation'	0.000849541		1	'Malignant'	0.936829
1	'Inflammation'	0.643235		1	'Inflammation'	4.44247e-16		1	'Malignant'	0.999954		1	'Inflammation'	5.6305e-13		1	'Malignant'	0.153821		1	'Malignant'	0.999999		1	'Malignant'	0.9604		1	'Inflammation'	1.9923e-05
1	'Malignant'	0.999902		1	'Inflammation'	3.39465e-06		1	'Malignant'	0.952041		1	'Inflammation'	3.04271e-10		1	'Inflammation'	0.000340144		1	'Inflammation'	0.419034		1	'Malignant'	0.967064		1	'Malignant'	0.999974
1	'Inflammation'	0.00217886		1	'Inflammation'	1.1977e-08		1	'Inflammation'	5.15109e-09		1	'Malignant'	1		1	'Inflammation'	4.15432e-06		1	'Inflammation'	1.42357e-07		1	'Malignant'	0.979364		1	'Malignant'	0.304303
1	'Inflammation'	2.30557e-09		1	'Inflammation'	6.67326e-16		1	'Malignant'	0.999979		1	'Malignant'	1		1	'Inflammation'	0.918112		1	'Inflammation'	0.0834158		1	'Inflammation'	0.00420086		1	'Inflammation'	9.98442e-05
1	'Malignant'	1		1	'Inflammation'	3.08923e-14		1	'Inflammation'	0.000261473		1	'Inflammation'	3.80369e-08		1	'Malignant'	0.999778		1	'Malignant'	0.999991		1	'Inflammation'	0.840459		1	'Inflammation'	0.00704149
1	'Malignant'	0.997238		1	'Malignant'	1		1	'Inflammation'	0.00933274		1	'Malignant'	0.193014		1	'Inflammation'	0.000561414		1	'Inflammation'	8.03893e-09		1	'Inflammation'	0.00156378		1	'Malignant'	0.429962
1	'Inflammation'	8.13152e-09		1	'Inflammation'	1.42734e-05		1	'Malignant'	0.999995		1	'Malignant'	0.999999		1	'Malignant'	0.998301		1	'Malignant'	0.703664		1	'Inflammation'	3.56059e-05		1	'Malignant'	0.72438
1	'Inflammation'	2.75729e-11		1	'Inflammation'	2.44985e-11		1	'Malignant'	1		1	'Malignant'	1		1	'Malignant'	0.155081		1	'Malignant'	0.999985		1	'Inflammation'	0.101067		1	'Inflammation'	0.00441763
1	'Malignant'	1		1	'Malignant'	1		1	'Inflammation'	0.396404		1	'Malignant'	1		1	'Malignant'	0.9848		1	'Inflammation'	4.11529e-09		1	'Inflammation'	0.000128929		1	'Malignant'	0.0764401
1	'Malignant'	0.999526		1	'Inflammation'	2.46353e-13		1	'Malignant'	0.981546		1	'Malignant'	1		1	'Malignant'	0.796755		1	'Malignant'	0.400559		1	'Inflammation'	0.204523		1	'Inflammation'	0.000615981
1	'Malignant'	1		1	'Inflammation'	1.80212e-11		1	'Malignant'	0.999877		1	'Inflammation'	4.04357e-09		1	'Inflammation'	9.3876e-07		1	'Malignant'	0.0295772		1	'Malignant'	0.990957		1	'Malignant'	0.999987
1	'Inflammation'	0.00340794		1	'Inflammation'	9.83693e-24		1	'Malignant'	0.692884		1	'Inflammation'	2.22762e-09		1	'Malignant'	0.999984		1	'Inflammation'	0.249244		1	'Inflammation'	0.27215		1	'Malignant'	0.992267
1	'Malignant'	1		1	'Inflammation'	3.58327e-12		1	'Malignant'	0.975004		1	'Inflammation'	0.00997805		1	'Inflammation'	0.00699123		1	'Malignant'	0.999321		1	'Malignant'	0.966943		1	'Inflammation'	0.230721
1	'Inflammation'	1.26839e-08		1	'Inflammation'	9.64374e-12		1	'Malignant'	0.973259		1	'Malignant'	0.999968		1	'Inflammation'	3.72428e-07		1	'Inflammation'	6.31472e-09		1	'Inflammation'	0.000933981		1	'Malignant'	0.0817775
1	'Inflammation'	7.98002e-18		1	'Inflammation'	2.15787e-07		1	'Inflammation'	0.0207209		1	'Inflammation'	1.7614e-06		1	'Inflammation'	0.00231622		1	'Malignant'	0.999782		1	'Inflammation'	3.75747e-08		1	'Inflammation'	1.03568e-05
1	'Malignant'	1		1	'Inflammation'	1.43674e-19		1	'Inflammation'	0.219111		1	'Malignant'	0.999999		1	'Malignant'	0.160565		1	'Malignant'	0.999645		1	'Inflammation'	0.145212		1	'Inflammation'	2.3062e-05
1	'Malignant'	1		1	'Malignant'	1		1	'Malignant'	0.999989		1	'Malignant'	1		1	'Malignant'	0.99998		1	'Malignant'	0.985357		1	'Inflammation'	0.0010934		1	'Inflammation'	3.40633e-07
1	'Malignant'	1		1	'Malignant'	1		1	'Malignant'	1		1	'Inflammation'	5.93025e-09		1	'Inflammation'	0.0504858		1	'Malignant'	0.999997		1	'Malignant'	0.707063		1	'Inflammation'	0.442125
1	'Malignant'	1		1	'Inflammation'	1.16528e-15		1	'Malignant'	1		1	'Inflammation'	3.15378e-09		1	'Inflammation'	7.59192e-05		1	'Inflammation'	0.000214417		1	'Inflammation'	0.000320175		1	'Malignant'	0.99997
1	'Inflammation'	9.42323e-05		1	'Inflammation'	1.27773e-13		1	'Malignant'	0.982877		1	'Inflammation'	0.000260699		1	'Malignant'	0.999954		1	'Malignant'	0.989707		1	'Inflammation'	0.854213		1	'Inflammation'	0.00583457
1	'Inflammation'	4.95695e-06		1	'Malignant'	1		1	'Malignant'	0.999124		1	'Malignant'	1		1	'Inflammation'	0.502025		1	'Inflammation'	0.178593		1	'Malignant'	0.956559		1	'Inflammation'	0.0157704
1	'Malignant'	1		1	'Inflammation'	0.00214033		1	'Inflammation'	1.96961e-07		1	'Inflammation'	4.95054e-08		1	'Malignant'	0.993036		1	'Inflammation'	0.000151132		1	'Malignant'	0.993375		1	'Inflammation'	1.7771e-06
1	'Malignant'	0.999884		1	'Inflammation'	1.35052e-23		1	'Malignant'	0.999945		1	'Malignant'	1		1	'Malignant'	0.999246		1	'Malignant'	0.999961		1	'Inflammation'	0.000273585		1	'Malignant'	0.621324
1	'Malignant'	1		1	'Malignant'	1		1	'Inflammation'	0.000674804		1	'Malignant'	0.999529		1	'Malignant'	0.998534		1	'Malignant'	0.99627		1	'Inflammation'	0.120216		1	'Malignant'	0.0579318
1	'Inflammation'	3.19946e-09		1	'Inflammation'	2.81234e-14		1	'Malignant'	1		1	'Malignant'	1		1	'Inflammation'	0.417164		1	'Malignant'	0.944696		1	'Malignant'	0.999961		1	'Malignant'	0.918806
1	'Inflammation'	6.33081e-16		1	'Malignant'	0.0276089		1	'Malignant'	0.541458		1	'Malignant'	0.999984		1	'Malignant'	0.998796		1	'Malignant'	0.827584		1	'Malignant'	0.997652		1	'Inflammation'	5.13019e-05
1	'Malignant'	0.999823		1	'Malignant'	1		1	'Malignant'	0.999954		1	'Inflammation'	6.1748e-16		1	'Malignant'	0.999999		1	'Inflammation'	0.0260711		1	'Inflammation'	0.000615681		1	'Inflammation'	2.31527e-05
1	'Malignant'	1		1	'Inflammation'	5.35339e-22		1	'Inflammation'	3.25468e-05		1	'Inflammation'	0.144347		1	'Malignant'	0.983746		1	'Inflammation'	2.66827e-07		1	'Malignant'	0.99214		1	'Malignant'	0.999865
1	'Malignant'	1		1	'Inflammation'	2.461e-07		1	'Inflammation'	0.000127929		1	'Inflammation'	1.16258e-09		1	'Malignant'	0.99798		1	'Inflammation'	0.00125778		1	'Inflammation'	0.241798		1	'Inflammation'	9.89606e-12
1	'Inflammation'	1.16066e-09		1	'Inflammation'	1.10265e-07		1	'Inflammation'	0.266359		1	'Malignant'	0.99996		1	'Inflammation'	0.00247552		1	'Inflammation'	2.40063e-08		1	'Malignant'	1		1	'Malignant'	0.999425
1	'Inflammation'	4.73238e-13		1	'Malignant'	1		1	'Inflammation'	8.28228e-12		1	'Inflammation'	3.5369e-05		1	'Malignant'	0.929321		1	'Inflammation'	8.87221e-06		1	'Inflammation'	1.13982e-05		1	'Inflammation'	6.53838e-05
1	'Inflammation'	1.57545e-10		1	'Inflammation'	1.24961e-09		1	'Malignant'	0.999998		1	'Malignant'	0.999151		1	'Malignant'	0.990655		1	'Malignant'	0.998408		1	'Inflammation'	1.36247e-07		1	'Inflammation'	0.000190455
1	'Malignant'	1		1	'Inflammation'	0.000348814		1	'Inflammation'	0.338235		1	'Inflammation'	8.54703e-08		1	'Inflammation'	0.000155825		1	'Malignant'	0.999885		1	'Inflammation'	6.45864e-05		1	'Malignant'	0.497583
1	'Inflammation'	0.108853		1	'Inflammation'	1.79706e-10		1	'Inflammation'	8.40605e-08		1	'Inflammation'	0.00632829		1	'Inflammation'	0.0752534		1	'Inflammation'	3.61651e-05		1	'Inflammation'	0.0400754		1	'Malignant'	0.0999542
1	'Malignant'	1		1	'Malignant'	1		1	'Inflammation'	1.65681e-08		1	'Malignant'	1		1	'Malignant'	0.999516		1	'Inflammation'	0.833052		1	'Inflammation'	0.0247569		1	'Inflammation'	3.79189e-05
1	'Malignant'	1		1	'Malignant'	1		1	'Malignant'	0.433102		1	'Malignant'	0.999061		1	'Inflammation'	0.00286316		1	'Inflammation'	1.46629e-07		1	'Inflammation'	0.000160625		1	'Malignant'	0.991107
1	'Malignant'	0.999998		1	'Malignant'	1		1	'Malignant'	0.999425		1	'Malignant'	1		1	'Malignant'	0.6267		1	'Inflammation'	0.00560276		1	'Inflammation'	0.0105131		1	'Malignant'	0.999999
1	'Inflammation'	7.10639e-09		1	'Inflammation'	2.92339e-22		1	'Inflammation'	4.30369e-06		1	'Malignant'	1		1	'Inflammation'	5.93846e-07		1	'Inflammation'	0.00420159		1	'Malignant'	0.996414		1	'Inflammation'	7.19014e-06
1	'Malignant'	1		1	'Inflammation'	0.000640072		1	'Malignant'	0.926225		1	'Inflammation'	4.6432e-05		1	'Malignant'	0.999951		1	'Inflammation'	7.54367e-09		1	'Inflammation'	2.97556e-06		1	'Inflammation'	7.22375e-07
1	'Malignant'	1		1	'Malignant'	1		1	'Inflammation'	4.30082e-15		1	'Inflammation'	3.90471e-08		1	'Malignant'	0.994864		1	'Malignant'	0.999978		1	'Malignant'	0.995591		1	'Inflammation'	0.00135032
1	'Inflammation'	3.78313e-07		1	'Malignant'	1		1	'Inflammation'	1.66296e-07		1	'Inflammation'	1.1761e-07		1	'Malignant'	0.999998		1	'Malignant'	0.99994		1	'Inflammation'	0.0146725		1	'Inflammation'	3.45422e-10
1	'Inflammation'	1.13625e-15		1	'Inflammation'	1.18824e-12		1	'Inflammation'	5.25712e-07		1	'Inflammation'	0.000590368		1	'Inflammation'	1.4346e-07		1	'Malignant'	0.99977		1	'Malignant'	0.670837		1	'Inflammation'	0.000274499
1	'Malignant'	0.999411		1	'Malignant'	1		1	'Inflammation'	8.24828e-07		1	'Inflammation'	2.07691e-11		1	'Inflammation'	3.10611e-08		1	'Inflammation'	3.09338e-09		1	'Malignant'	0.995614		1	'Inflammation'	3.58926e-08
1	'Malignant'	0.999907		1	'Inflammation'	0.000197128		1	'Malignant'	0.999295		1	'Inflammation'	0.000612788		1	'Inflammation'	0.00031741		1	'Malignant'	0.999955		1	'Inflammation'	3.16447e-05		1	'Inflammation'	0.000325695
1	'Inflammation'	2.97513e-05		1	'Malignant'	1		1	'Malignant'	0.998383		1	'Malignant'	1		1	'Inflammation'	9.72445e-05		1	'Malignant'	0.970286		1	'Inflammation'	0.00735019		1	'Inflammation'	6.13834e-05
1	'Malignant'	0.997607		1	'Inflammation'	1.93618e-19		1	'Inflammation'	0.000517063		1	'Inflammation'	2.2827e-12		1	'Inflammation'	0.000529306		1	'Inflammation'	1.95991e-07		1	'Inflammation'	0.00128668		1	'Malignant'	0.00531103
1	'Inflammation'	5.59844e-23		1	'Malignant'	1		1	'Malignant'	0.999188		1	'Malignant'	0.754554		1	'Inflammation'	0.350364		1	'Inflammation'	0.933777		1	'Malignant'	0.997272		1	'Inflammation'	0.000617544
1	'Inflammation'	2.1214e-06		1	'Malignant'	1		1	'Malignant'	0.997654		1	'Malignant'	0.928706		1	'Malignant'	0.998921		1	'Malignant'	0.796572		1	'Malignant'	0.919812		1	'Inflammation'	1.64109e-05
1	'Malignant'	0.999997		1	'Inflammation'	4.87871e-09		1	'Malignant'	0.999976		1	'Malignant'	1		1	'Inflammation'	1.71545e-07		1	'Malignant'	0.999997		1	'Inflammation'	0.00805896		1	'Inflammation'	3.82763e-06
1	'Inflammation'	2.3972e-16		1	'Malignant'	1		1	'Malignant'	0.960795		1	'Malignant'	1		1	'Malignant'	0.99299		1	'Inflammation'	5.66703e-07		1	'Malignant'	0.924358		1	'Malignant'	1
1	'Malignant'	0.999995		1	'Malignant'	1		1	'Inflammation'	0.000822697		1	'Inflammation'	1.18697e-08		1	'Inflammation'	0.0358982		1	'Malignant'	0.992521		1	'Inflammation'	0.000103166		1	'Inflammation'	1.18546e-05
1	'Inflammation'	3.82303e-10		1	'Malignant'	1		1	'Inflammation'	2.06572e-11		1	'Malignant'	0.999984		1	'Malignant'	0.0989083		1	'Inflammation'	1.18719e-05		1	'Malignant'	0.77117		1	'Malignant'	0.999968
1	'Inflammation'	3.02473e-07		1	'Malignant'	1		1	'Malignant'	0.853817		1	'Inflammation'	9.07816e-08		1	'Inflammation'	0.00101229		1	'Inflammation'	0.986745		1	'Malignant'	0.871684		1	'Inflammation'	3.45781e-07
1	'Malignant'	0.999655		1	'Inflammation'	1.13056e-06		1	'Malignant'	0.999921		1	'Inflammation'	5.60298e-12		1	'Malignant'	0.997405		1	'Malignant'	0.999998		1	'Inflammation'	0.128964		1	'Malignant'	0.956743
1	'Malignant'	0.999987		1	'Inflammation'	1.83987e-19		1	'Inflammation'	2.39856e-06		1	'Inflammation'	0.998023		1	'Malignant'	0.976758		1	'Inflammation'	0.00448015		1	'Malignant'	0.997266		1	'Malignant'	0.723318
1	'Malignant'	0.999998		1	'Malignant'	1		1	'Malignant'	0.998829		1	'Inflammation'	5.13017e-09		1	'Inflammation'	2.41588e-07		1	'Malignant'	0.999979		1	'Inflammation'	3.70955e-05		1	'Malignant'	0.997808
1	'Inflammation'	0.0149895		1	'Inflammation'	0.000200673		1	'Malignant'	1		1	'Inflammation'	0.000309731		1	'Inflammation'	4.35164e-06		1	'Inflammation'	1.08739e-06		1	'Inflammation'	0.00011628		1	'Inflammation'	3.7236e-05
1	'Inflammation'	2.79739e-14		1	'Inflammation'	3.70051e-12		1	'Inflammation'	0.282772		1	'Malignant'	1		1	'Malignant'	0.995654		1	'Malignant'	0.997593		1	'Malignant'	0.954914		1	'Malignant'	0.900666
1	'Malignant'	1		1	'Inflammation'	9.69634e-14		1	'Malignant'	1		1	'Inflammation'	9.93854e-09		1	'Malignant'	0.999894		1	'Malignant'	0.999761		1	'Malignant'	0.998906		1	'Inflammation'	0.000525948
1	'Inflammation'	2.73631e-13		1	'Malignant'	1		1	'Malignant'	0.99994		1	'Inflammation'	1.48519e-07		1	'Malignant'	0.994767		1	'Inflammation'	4.46391e-05		1	'Malignant'	0.990874		1	'Malignant'	0.998072
1	'Malignant'	1		1	'Inflammation'	1.82957e-13		1	'Inflammation'	1.68442e-06		1	'Inflammation'	1.36308e-10		1	'Inflammation'	0.607988		1	'Malignant'	0.998859		1	'Inflammation'	0.22756		1	'Malignant'	0.649769
1	'Inflammation'	2.38045e-17		1	'Inflammation'	0.00093764		1	'Malignant'	0.999983		1	'Malignant'	0.0580501		1	'Inflammation'	0.000611933		1	'Malignant'	0.619187		1	'Inflammation'	0.0069917		1	'Inflammation'	0.31772
1	'Inflammation'	5.27045e-07		1	'Malignant'	1		1	'Malignant'	0.99997		1	'Inflammation'	0.000519055		1	'Malignant'	0.978513		1	'Malignant'	0.999998		1	'Malignant'	0.97884		1	'Inflammation'	9.90536e-06
1	'Inflammation'	4.95206e-08		1	'Malignant'	1		1	'Malignant'	1		1	'Malignant'	0.999986		1	'Malignant'	0.999246		1	'Inflammation'	4.13667e-06		1	'Malignant'	0.940074		1	'Malignant'	0.999509
1	'Inflammation'	5.49664e-20		1	'Inflammation'	8.38213e-16		1	'Inflammation'	0.00173831		1	'Inflammation'	1.49928e-07		1	'Inflammation'	9.80448e-05		1	'Malignant'	0.904041		1	'Malignant'	0.99535		1	'Malignant'	0.999964
1	'Malignant'	1		1	'Inflammation'	4.93764e-10		1	'Malignant'	0.999451		1	'Inflammation'	4.67482e-07		1	'Malignant'	0.85807		1	'Inflammation'	0.392296		1	'Malignant'	0.506708		1	'Malignant'	0.999942
1	'Malignant'	1		1	'Malignant'	1		1	'Inflammation'	0.879255		1	'Inflammation'	4.72488e-06		1	'Malignant'	0.999861		1	'Malignant'	0.999481		1	'Malignant'	0.986165		1	'Inflammation'	0.000214902
1	'Malignant'	1		1	'Malignant'	1		1	'Inflammation'	0.39854		1	'Malignant'	1		1	'Malignant'	0.99989		1	'Inflammation'	5.87521e-05		1	'Malignant'	0.983517		1	'Inflammation'	0.00172987
1	'Malignant'	1		1	'Malignant'	1		1	'Malignant'	0.99938		1	'Malignant'	1		1	'Malignant'	0.998961		1	'Inflammation'	2.38039e-05		1	'Inflammation'	0.000129914		1	'Inflammation'	2.5023e-08
1	'Inflammation'	1.17559e-07		1	'Inflammation'	6.53416e-16		1	'Malignant'	0.999972		1	'Malignant'	1		1	'Malignant'	0.999723		1	'Malignant'	0.0182988		1	'Inflammation'	0.0212797		1	'Malignant'	0.99878
1	'Inflammation'	1.71612e-07		1	'Malignant'	1		1	'Malignant'	0.976276		1	'Malignant'	1		1	'Inflammation'	4.22977e-06		1	'Inflammation'	0.0371003		1	'Malignant'	0.997084		1	'Inflammation'	6.65576e-06
1	'Inflammation'	2.13787e-06		1	'Inflammation'	1.36023e-17		1	'Inflammation'	1.8329e-09		1	'Inflammation'	0.0519		1	'Malignant'	0.998414		1	'Malignant'	0.644396		1	'Inflammation'	0.13276		1	'Inflammation'	0.0330578
1	'Malignant'	1		1	'Inflammation'	3.21892e-10		1	'Inflammation'	1.42272e-06		1	'Inflammation'	7.2524e-06		1	'Inflammation'	1.19936e-06		1	'Malignant'	0.999995		1	'Inflammation'	0.571739		1	'Malignant'	0.999999
1	'Malignant'	1		1	'Malignant'	1		1	'Malignant'	0.846247		1	'Inflammation'	0.0074541		1	'Malignant'	0.996632		1	'Malignant'	0.396509		1	'Inflammation'	3.55306e-07		1	'Malignant'	0.971465
1	'Malignant'	1		1	'Malignant'	0.000713895		1	'Malignant'	0.966974		1	'Malignant'	0.999967		1	'Inflammation'	1.47778e-05		1	'Malignant'	0.989136		1	'Malignant'	0.998251		1	'Inflammation'	1.54158e-06
1	'Malignant'	1		1	'Inflammation'	1.88255e-15		1	'Malignant'	0.999928		1	'Inflammation'	2.87343e-08		1	'Inflammation'	3.22709e-10		1	'Inflammation'	0.000132231		1	'Inflammation'	0.00544336		1	'Malignant'	0.0863854
1	'Malignant'	0.996342		1	'Malignant'	0.0524779		1	'Malignant'	0.99998		1	'Inflammation'	1.09733e-09		1	'Malignant'	0.999742		1	'Malignant'	0.986087		1	'Malignant'	0.998536		1	'Malignant'	0.752837
1	'Inflammation'	4.63779e-06		1	'Malignant'	0.999487		1	'Malignant'	0.999996		1	'Inflammation'	4.22088e-11		1	'Malignant'	0.809306		1	'Inflammation'	3.25648e-06		1	'Inflammation'	0.00741059		1	'Inflammation'	0.000132378
1	'Inflammation'	1.84962e-11		1	'Malignant'	1		1	'Malignant'	0.897649		1	'Malignant'	0.999389		1	'Malignant'	0.990302		1	'Malignant'	1		1	'Malignant'	0.991602		1	'Malignant'	0.999905
1	'Malignant'	1		1	'Inflammation'	1.65415e-22		1	'Inflammation'	4.90997e-09		1	'Inflammation'	0.00326346		1	'Malignant'	0.0043091		1	'Malignant'	0.99826		1	'Inflammation'	0.159867		1	'Malignant'	0.987282
1	'Inflammation'	7.0874e-12		1	'Inflammation'	6.26268e-17		1	'Inflammation'	1.83976e-06		1	'Inflammation'	1.39804e-09		1	'Inflammation'	6.52873e-05		1	'Malignant'	0.960806		1	'Malignant'	0.977155		1	'Inflammation'	0.024665
1	'Inflammation'	2.06056e-09		1	'Malignant'	1		1	'Inflammation'	0.000148206		1	'Inflammation'	1.00607e-10		1	'Inflammation'	0.000720878		1	'Malignant'	0.997081		1	'Malignant'	0.999992		1	'Malignant'	0.27486
1	'Inflammation'	6.87815e-14		1	'Inflammation'	7.99113e-12		1	'Malignant'	1		1	'Inflammation'	5.72644e-09		1	'Malignant'	0.999998		1	'Malignant'	0.994477		1	'Inflammation'	0.106572		1	'Malignant'	0.163992
1	'Inflammation'	4.46711e-15		1	'Inflammation'	2.509e-07		1	'Malignant'	0.999988		1	'Inflammation'	1.62602e-08		1	'Inflammation'	0.000166978		1	'Inflammation'	1.20333e-08		1	'Inflammation'	0.000211108		1	'Inflammation'	0.590216
1	'Inflammation'	1.09996e-11		1	'Inflammation'	3.88782e-11		1	'Malignant'	0.998704		1	'Inflammation'	4.22498e-13		1	'Inflammation'	0.00190977		1	'Inflammation'	0.000307074		1	'Malignant'	0.998627		1	'Malignant'	0.405557
1	'Inflammation'	4.1429e-18		1	'Malignant'	0.999996		1	'Malignant'	0.767417		1	'Inflammation'	1.85595e-07		1	'Inflammation'	0.00233857		1	'Inflammation'	1.57235e-09		1	'Inflammation'	0.577186		1	'Inflammation'	0.00036476
1	'Inflammation'	0.513531		1	'Malignant'	1		1	'Malignant'	0.960924		1	'Malignant'	1		1	'Malignant'	0.963242		1	'Inflammation'	9.60291e-10		1	'Inflammation'	0.00180404		1	'Malignant'	0.999977
1	'Malignant'	0.958009		1	'Malignant'	1		1	'Inflammation'	5.83677e-09		1	'Inflammation'	4.89398e-08		1	'Malignant'	0.999403		1	'Malignant'	0.988396		1	'Malignant'	0.985552		1	'Inflammation'	4.31599e-05
1	'Inflammation'	0.000328867		1	'Inflammation'	1.27723e-21		1	'Inflammation'	0.00073366		1	'Malignant'	1		1	'Malignant'	0.999837		1	'Inflammation'	0.000129883		1	'Inflammation'	2.4073e-08		1	'Malignant'	0.999914
1	'Malignant'	1		1	'Inflammation'	3.93196e-05		1	'Malignant'	0.999557		1	'Inflammation'	2.36999e-09		1	'Malignant'	0.958737		1	'Malignant'	0.988376		1	'Inflammation'	8.96902e-05		1	'Inflammation'	2.09961e-06
1	'Inflammation'	9.62414e-08		1	'Inflammation'	3.41285e-08		1	'Malignant'	0.998717		1	'Inflammation'	1.15989e-08		1	'Malignant'	0.00700946		1	'Malignant'	0.989207		1	'Inflammation'	6.44187e-08		1	'Malignant'	0.999825
1	'Malignant'	0.999999		1	'Malignant'	1		1	'Inflammation'	6.89558e-06		1	'Malignant'	0.999128		1	'Inflammation'	2.54955e-06		1	'Inflammation'	4.82886e-05		1	'Malignant'	0.994065		1	'Malignant'	0.999938
1	'Inflammation'	4.52785e-12		1	'Inflammation'	1.44257e-11		1	'Malignant'	0.999992		1	'Inflammation'	2.50145e-06		1	'Inflammation'	0.00514459		1	'Inflammation'	1.91081e-10		1	'Malignant'	0.993059		1	'Inflammation'	1.86799e-07
1	'Inflammation'	1.79624e-11		1	'Inflammation'	0.00734251		1	'Inflammation'	0.0424101		1	'Inflammation'	3.38011e-07		1	'Malignant'	0.999443		1	'Malignant'	0.995991		1	'Inflammation'	0.00680681		1	'Malignant'	1
1	'Inflammation'	0.00172863		1	'Malignant'	1		1	'Inflammation'	1.13004e-10		1	'Malignant'	1		1	'Malignant'	0.694763		1	'Malignant'	0.999905		1	'Malignant'	0.991366		1	'Inflammation'	2.29138e-06
1	'Inflammation'	0.999953		1	'Inflammation'	5.2258e-14		1	'Inflammation'	0.00534154		1	'Malignant'	0.999696		1	'Malignant'	0.999764		1	'Inflammation'	0.000250367		1	'Malignant'	0.76651		1	'Inflammation'	8.99731e-05
1	'Inflammation'	7.90507e-08		1	'Malignant'	1		1	'Malignant'	0.999929		1	'Malignant'	1		1	'Inflammation'	0.346363		1	'Inflammation'	3.12985e-05		1	'Malignant'	0.986958		1	'Malignant'	0.999999
1	'Inflammation'	0.000507869		1	'Malignant'	1		1	'Inflammation'	8.94218e-18		1	'Malignant'	1		1	'Malignant'	0.998372		1	'Malignant'	1		1	'Inflammation'	0.000634524		1	'Inflammation'	0.0513632
1	'Malignant'	1		1	'Malignant'	1		1	'Inflammation'	8.44304e-06		1	'Inflammation'	1.5117e-08		1	'Malignant'	0.00873457		1	'Malignant'	0.999999		1	'Malignant'	0.973792		1	'Malignant'	0.999998
1	'Malignant'	1		1	'Malignant'	0.999999		1	'Malignant'	0.999934		1	'Inflammation'	2.88228e-09		1	'Malignant'	0.402981		1	'Malignant'	0.99997		1	'Inflammation'	0.0885472		1	'Inflammation'	1.82003e-06
1	'Inflammation'	1.77172e-09		1	'Inflammation'	0.199286		1	'Malignant'	0.999992		1	'Malignant'	1		1	'Malignant'	0.999351		1	'Inflammation'	6.47883e-06		1	'Malignant'	0.86199		1	'Inflammation'	4.86296e-07
1	'Inflammation'	0.00431822		1	'Inflammation'	7.37604e-24		1	'Malignant'	1		1	'Inflammation'	1.16627e-06		1	'Malignant'	0.999959		1	'Inflammation'	0.000153027		1	'Inflammation'	0.0185321		1	'Malignant'	0.97333
1	'Malignant'	1		1	'Inflammation'	6.16019e-11		1	'Inflammation'	5.23114e-06		1	'Inflammation'	2.73962e-10		1	'Malignant'	0.887708		1	'Inflammation'	1.15967e-07		1	'Malignant'	0.756137		1	'Inflammation'	8.86204e-10
1	'Inflammation'	2.44695e-11		1	'Inflammation'	1.43056e-06		1	'Inflammation'	0.665197		1	'Inflammation'	2.0943e-09		1	'Malignant'	0.999939		1	'Inflammation'	3.11548e-05		1	'Malignant'	0.887288		1	'Malignant'	0.999986
1	'Malignant'	0.99981		1	'Inflammation'	3.26177e-23		1	'Malignant'	0.999997		1	'Malignant'	0.984266		1	'Malignant'	0.998898		1	'Inflammation'	0.000307128		1	'Malignant'	0.908051		1	'Malignant'	0.999997
1	'Malignant'	0.999988		1	'Malignant'	0.530113		1	'Inflammation'	1.52246e-06		1	'Inflammation'	0.0541404		1	'Inflammation'	3.93623e-06		1	'Inflammation'	4.88478e-07		1	'Malignant'	0.99789		1	'Malignant'	0.995423
1	'Malignant'	0.999944		1	'Malignant'	0.182244		1	'Malignant'	0.999618		1	'Malignant'	1		1	'Inflammation'	1.50129e-06		1	'Malignant'	0.999756		1	'Malignant'	0.971268		1	'Inflammation'	0.857414
1	'Inflammation'	1.65833e-08		1	'Malignant'	1		1	'Inflammation'	0.000284411		1	'Inflammation'	9.08276e-08		1	'Malignant'	0.999966		1	'Inflammation'	0.000815919		1	'Inflammation'	5.84322e-05		1	'Inflammation'	7.69666e-07
1	'Malignant'	0.999989		1	'Inflammation'	0.216398		1	'Inflammation'	7.38156e-07		1	'Inflammation'	7.118e-09		1	'Malignant'	0.960024		1	'Inflammation'	8.73764e-08		1	'Malignant'	0.996293		1	'Inflammation'	0.00412162
1	'Malignant'	0.99996		1	'Inflammation'	3.97383e-23		1	'Inflammation'	3.61266e-08		1	'Inflammation'	7.11614e-13		1	'Inflammation'	7.60342e-05		1	'Malignant'	0.586431		1	'Malignant'	0.998051		1	'Inflammation'	4.51146e-06
1	'Inflammation'	7.47104e-11		1	'Malignant'	1		1	'Inflammation'	1.30272e-06		1	'Malignant'	0.999797		1	'Inflammation'	0.000116839		1	'Inflammation'	1.92334e-06		1	'Malignant'	0.755318		1	'Inflammation'	0.0391299
1	'Malignant'	0.999437		1	'Malignant'	1		1	'Malignant'	0.999991		1	'Inflammation'	0.697667		1	'Malignant'	0.999467		1	'Malignant'	0.0101626		1	'Malignant'	0.997525		1	'Malignant'	0.999995
1	'Inflammation'	1.92875e-07		1	'Inflammation'	2.42483e-06		1	'Inflammation'	6.16272e-10		1	'Inflammation'	5.49594e-08		1	'Inflammation'	3.79979e-05		1	'Malignant'	0.999884		1	'Malignant'	0.992069		1	'Malignant'	0.999861
1	'Inflammation'	1.99775e-16		1	'Inflammation'	0.000130687		1	'Inflammation'	0.000179655		1	'Malignant'	0.999948		1	'Inflammation'	8.27781e-13		1	'Inflammation'	0.768892		1	'Malignant'	0.978874		1	'Inflammation'	2.6797e-06
1	'Inflammation'	0.00367583		1	'Malignant'	1		1	'Inflammation'	0.00490574		1	'Malignant'	1		1	'Inflammation'	0.308951		1	'Malignant'	0.995559		1	'Malignant'	0.986037		1	'Malignant'	0.992068
1	'Inflammation'	5.19336e-09		1	'Inflammation'	4.89145e-19		1	'Malignant'	0.757719		1	'Inflammation'	1.60593e-07		1	'Inflammation'	3.60483e-06		1	'Inflammation'	0.000336025		1	'Inflammation'	0.0204171		1	'Malignant'	0.548028
1	'Malignant'	1		1	'Inflammation'	3.04622e-25		1	'Malignant'	0.999987		1	'Malignant'	1		1	'Inflammation'	0.146992		1	'Inflammation'	0.00148976		1	'Malignant'	0.985365		1	'Malignant'	0.999699
1	'Inflammation'	9.53649e-10		1	'Inflammation'	1.79045e-07		1	'Malignant'	0.999921		1	'Malignant'	0.330034		1	'Inflammation'	0.989671		1	'Inflammation'	0.000399893		1	'Inflammation'	0.862151		1	'Malignant'	0.183734
1	'Malignant'	0.999977		1	'Malignant'	1		1	'Malignant'	0.999724		1	'Inflammation'	2.62708e-09		1	'Malignant'	0.90849		1	'Inflammation'	0.00616272		1	'Malignant'	0.887108		1	'Inflammation'	0.000891086
1	'Malignant'	1		1	'Malignant'	1		1	'Inflammation'	6.2867e-07		1	'Malignant'	1		1	'Inflammation'	0.606602		1	'Inflammation'	1.98776e-08		1	'Malignant'	0.990354		1	'Inflammation'	4.73705e-06
1	'Malignant'	1		1	'Malignant'	1		1	'Malignant'	0.999905		1	'Malignant'	1		1	'Inflammation'	0.000146994		1	'Malignant'	0.973469		1	'Inflammation'	7.64041e-06		1	'Malignant'	0.955499
1	'Malignant'	0.999968		1	'Malignant'	1		1	'Malignant'	0.928805		1	'Inflammation'	5.69479e-05		1	'Malignant'	0.996726		1	'Malignant'	0.999998		1	'Malignant'	0.963911		1	'Inflammation'	0.000951559
1	'Inflammation'	0.00161181		1	'Malignant'	1		1	'Inflammation'	0.910937		1	'Malignant'	0.999098		1	'Malignant'	0.0215853		1	'Inflammation'	8.63497e-07		1	'Malignant'	0.995114		1	'Malignant'	0.999706
1	'Malignant'	1		1	'Malignant'	1		1	'Inflammation'	7.21057e-06		1	'Malignant'	1		1	'Inflammation'	0.000315816		1	'Inflammation'	0.000102589		1	'Malignant'	0.966151		1	'Inflammation'	4.99377e-07
1	'Inflammation'	3.11739e-10		1	'Malignant'	1		1	'Inflammation'	0.984449		1	'Inflammation'	3.71693e-12		1	'Inflammation'	0.000166858		1	'Inflammation'	4.30793e-07		1	'Malignant'	0.998654		1	'Malignant'	1
1	'Malignant'	1		1	'Malignant'	1		1	'Inflammation'	8.90063e-07		1	'Inflammation'	4.90567e-06		1	'Inflammation'	0.000170946		1	'Malignant'	0.811815		1	'Malignant'	0.999997		1	'Inflammation'	1.32222e-07
1	'Malignant'	0.998856		1	'Inflammation'	3.88916e-05		1	'Malignant'	0.999992		1	'Inflammation'	0.844161		1	'Malignant'	0.956021		1	'Inflammation'	8.86135e-07		1	'Inflammation'	0.000302961		1	'Malignant'	0.000171057
1	'Inflammation'	2.34781e-19		1	'Inflammation'	4.68854e-14		1	'Malignant'	0.996592		1	'Inflammation'	2.5539e-09		1	'Inflammation'	0.000958917		1	'Malignant'	0.628324		1	'Malignant'	0.959991		1	'Inflammation'	6.52853e-05
1	'Malignant'	1		1	'Inflammation'	3.06186e-17		1	'Inflammation'	2.3434e-06		1	'Malignant'	1		1	'Malignant'	0.999781		1	'Inflammation'	2.00412e-07		1	'Inflammation'	5.78649e-10		1	'Malignant'	0.999961
1	'Inflammation'	0.00012763		1	'Malignant'	1		1	'Inflammation'	0.951059		1	'Malignant'	1		1	'Inflammation'	6.7738e-07		1	'Inflammation'	0.134316		1	'Inflammation'	0.00916268		1	'Malignant'	1
1	'Malignant'	1		1	'Malignant'	1		1	'Malignant'	0.998761		1	'Inflammation'	0.998688		1	'Inflammation'	1.58794e-10		1	'Malignant'	0.906781		1	'Malignant'	0.999163		1	'Inflammation'	6.71477e-06
1	'Inflammation'	2.0137e-21		1	'Inflammation'	2.16326e-15		1	'Malignant'	0.99995		1	'Inflammation'	9.07795e-08		1	'Malignant'	0.552471		1	'Malignant'	0.97586		1	'Inflammation'	0.00632348		1	'Inflammation'	1.12331e-05
1	'Malignant'	1		1	'Malignant'	1		1	'Malignant'	0.999931		1	'Malignant'	1		1	'Malignant'	0.996961		1	'Malignant'	0.997766		1	'Inflammation'	0.000470275		1	'Inflammation'	0.000133905
1	'Malignant'	0.999999		1	'Inflammation'	3.19941e-26		1	'Inflammation'	0.00546165		1	'Malignant'	0.999997		1	'Malignant'	0.999926		1	'Inflammation'	0.000931723		1	'Inflammation'	0.0112708		1	'Inflammation'	2.24568e-05
1	'Inflammation'	7.65687e-05		1	'Malignant'	1		1	'Inflammation'	6.21107e-10		1	'Malignant'	1		1	'Inflammation'	1.84163e-05		1	'Malignant'	0.999216		1	'Inflammation'	0.000642586		1	'Inflammation'	5.80127e-05
1	'Malignant'	0.999588		1	'Inflammation'	7.02399e-19		1	'Inflammation'	2.49594e-06		1	'Malignant'	1		1	'Malignant'	0.999935		1	'Inflammation'	0.0253285		1	'Inflammation'	0.000541996		1	'Malignant'	0.999952
1	'Malignant'	1		1	'Malignant'	1		1	'Inflammation'	3.028e-11		1	'Malignant'	1		1	'Inflammation'	9.69133e-07		1	'Malignant'	0.999989		1	'Malignant'	0.999551		1	'Malignant'	0.0949046
1	'Inflammation'	4.26449e-05		1	'Inflammation'	0.0577205		1	'Malignant'	1		1	'Malignant'	0.999959		1	'Inflammation'	0.0133964		1	'Malignant'	0.998613		1	'Inflammation'	1.18625e-05		1	'Inflammation'	4.47297e-05
1	'Malignant'	1		1	'Inflammation'	1.49485e-07		1	'Malignant'	0.999974		1	'Inflammation'	3.68266e-07		1	'Inflammation'	0.00516894		1	'Inflammation'	0.000140534		1	'Malignant'	0.916462		1	'Malignant'	0.999745
1	'Inflammation'	1.58537e-11		1	'Malignant'	1		1	'Inflammation'	1.65907e-12		1	'Malignant'	1		1	'Inflammation'	1.92531e-06		1	'Malignant'	0.999891		1	'Inflammation'	6.97926e-06		1	'Malignant'	0.999999
1	'Inflammation'	2.66126e-14		1	'Inflammation'	1.44771e-24		1	'Inflammation'	2.30152e-11		1	'Inflammation'	1.86212e-12		1	'Malignant'	0.999894		1	'Malignant'	0.999999		1	'Malignant'	0.51673		1	'Inflammation'	0.00514615
1	'Malignant'	0.999992		1	'Malignant'	0.999998		1	'Inflammation'	0.518894		1	'Inflammation'	0.000326022		1	'Malignant'	0.99993		1	'Malignant'	0.999879		1	'Malignant'	0.995356		1	'Inflammation'	0.0210078
1	'Malignant'	0.999126		1	'Inflammation'	4.09278e-18		1	'Inflammation'	7.16297e-08		1	'Inflammation'	8.46515e-11		1	'Malignant'	0.998568		1	'Inflammation'	0.000216264		1	'Malignant'	0.994269		1	'Inflammation'	5.0073e-06
1	'Malignant'	1		1	'Inflammation'	1.89957e-23		1	'Malignant'	0.894348		1	'Malignant'	0.993016		1	'Inflammation'	0.0172033		1	'Inflammation'	4.02427e-05		1	'Malignant'	0.999996		1	'Malignant'	0.998094
1	'Malignant'	0.999747		1	'Inflammation'	6.69426e-05		1	'Inflammation'	7.64628e-05		1	'Malignant'	0.999993		1	'Inflammation'	0.00448458		1	'Malignant'	0.999647		1	'Inflammation'	0.595895		1	'Malignant'	0.000578201
1	'Inflammation'	0.573205		1	'Inflammation'	0.237428		1	'Malignant'	0.786875		1	'Inflammation'	7.67684e-07		1	'Malignant'	0.999814		1	'Inflammation'	0.00191146		1	'Inflammation'	0.0123116		1	'Malignant'	0.999895
1	'Malignant'	0.99988		1	'Malignant'	1		1	'Inflammation'	0.0209403		1	'Malignant'	0.999951		1	'Malignant'	0.418474		1	'Inflammation'	9.63077e-05		1	'Malignant'	0.999375		1	'Malignant'	0.999999
1	'Malignant'	1		1	'Malignant'	1		1	'Malignant'	0.994107		1	'Inflammation'	1.7976e-07		1	'Malignant'	0.999817		1	'Inflammation'	0.00966817		1	'Inflammation'	3.59604e-05		1	'Malignant'	4.54122e-05
1	'Malignant'	0.999999		1	'Inflammation'	3.64481e-18		1	'Malignant'	1		1	'Inflammation'	0.000705695		1	'Inflammation'	4.05471e-05		1	'Inflammation'	0.0768205		1	'Malignant'	0.962106		1	'Malignant'	0.999879
1	'Inflammation'	7.17858e-06		1	'Inflammation'	3.7779e-12		1	'Malignant'	0.942329		1	'Inflammation'	1.10574e-05		1	'Inflammation'	8.89257e-05		1	'Malignant'	0.997568		1	'Inflammation'	0.0581351		1	'Inflammation'	0.000600882
1	'Inflammation'	4.69763e-09		1	'Inflammation'	2.44384e-05		1	'Inflammation'	0.00072327		1	'Malignant'	1		1	'Inflammation'	3.62496e-10		1	'Malignant'	0.999996		1	'Malignant'	0.817136		1	'Malignant'	0.410786
1	'Inflammation'	6.59674e-05		1	'Inflammation'	2.44464e-06		1	'Malignant'	0.99987		1	'Malignant'	0.999946		1	'Malignant'	0.999946		1	'Inflammation'	0.000126375		1	'Malignant'	0.999708		1	'Malignant'	0.00802716
1	'Malignant'	1		1	'Inflammation'	5.86351e-24		1	'Malignant'	0.999988		1	'Inflammation'	1.07594e-06		1	'Inflammation'	0.59145		1	'Malignant'	0.986803		1	'Malignant'	0.997882		1	'Malignant'	0.999998
1	'Malignant'	1		1	'Inflammation'	4.12724e-27		1	'Malignant'	0.998643		1	'Inflammation'	5.50694e-06		1	'Malignant'	0.991235		1	'Inflammation'	5.64628e-11		1	'Inflammation'	6.08437e-10		1	'Malignant'	0.423271
1	'Inflammation'	1.49486e-13		1	'Malignant'	1		1	'Malignant'	1		1	'Malignant'	1		1	'Inflammation'	2.48534e-05		1	'Inflammation'	0.277216		1	'Malignant'	0.878216		1	'Malignant'	0.999675
1	'Inflammation'	2.74383e-07		1	'Inflammation'	3.78832e-18		1	'Malignant'	1		1	'Inflammation'	7.6893e-06		1	'Inflammation'	3.93251e-05		1	'Inflammation'	5.34973e-07		1	'Malignant'	0.575507		1	'Malignant'	0.999988
1	'Inflammation'	4.19055e-05		1	'Inflammation'	0.985916		1	'Inflammation'	3.47453e-07		1	'Malignant'	1		1	'Malignant'	0.999969		1	'Inflammation'	0.990969		1	'Inflammation'	0.0264184		1	'Malignant'	0.99999
1	'Malignant'	1		1	'Malignant'	1		1	'Inflammation'	0.013853		1	'Inflammation'	8.64915e-12		1	'Inflammation'	7.33706e-10		1	'Malignant'	0.999691		1	'Inflammation'	0.285904		1	'Inflammation'	3.62371e-06
1	'Malignant'	0.999999		1	'Inflammation'	3.77266e-19		1	'Inflammation'	0.189462		1	'Inflammation'	0.000169752		1	'Malignant'	0.999952		1	'Malignant'	1		1	'Inflammation'	3.12041e-05		1	'Inflammation'	0.00229419
1	'Inflammation'	1.74681e-06		1	'Malignant'	1		1	'Malignant'	0.982574		1	'Inflammation'	3.02091e-12		1	'Inflammation'	0.0907973		1	'Inflammation'	5.9211e-07		1	'Malignant'	0.9906		1	'Malignant'	0.996707
1	'Malignant'	1		1	'Malignant'	1		1	'Inflammation'	1.80394e-09		1	'Inflammation'	1.7535e-09		1	'Malignant'	0.963446		1	'Inflammation'	1.26587e-06		1	'Inflammation'	6.19574e-07		1	'Malignant'	0.00194128
1	'Malignant'	0.999959		1	'Inflammation'	2.10092e-22		1	'Malignant'	0.999985		1	'Malignant'	0.154809		1	'Malignant'	0.997829		1	'Inflammation'	8.83328e-05		1	'Inflammation'	1.84112e-05		1	'Malignant'	0.9999
1	'Inflammation'	2.86679e-06		1	'Malignant'	1		1	'Malignant'	0.999711		1	'Malignant'	0.999999		1	'Malignant'	0.99999		1	'Inflammation'	0.220927		1	'Malignant'	0.99185		1	'Malignant'	1
1	'Inflammation'	5.64009e-14		1	'Inflammation'	7.66103e-25		1	'Malignant'	0.988554		1	'Inflammation'	5.357e-09		1	'Inflammation'	1.13754e-07		1	'Inflammation'	1.14503e-05		1	'Inflammation'	3.74154e-06		1	'Inflammation'	0.0011881
1	'Inflammation'	0.0965678		1	'Inflammation'	1.75334e-06		1	'Inflammation'	0.00248755		1	'Inflammation'	1.81462e-09		1	'Malignant'	0.698274		1	'Inflammation'	0.90114		1	'Malignant'	0.422436		1	'Inflammation'	5.03591e-10
1	'Malignant'	1		1	'Inflammation'	8.01432e-15		1	'Inflammation'	3.92311e-08		1	'Malignant'	0.939711		1	'Malignant'	0.999979		1	'Malignant'	0.999805		1	'Malignant'	0.999999		1	'Malignant'	0.999994
1	'Malignant'	0.999999		1	'Malignant'	1		1	'Inflammation'	0.288944		1	'Inflammation'	1.09949e-18		1	'Malignant'	0.999857		1	'Malignant'	0.938883		1	'Inflammation'	0.00679635		1	'Malignant'	0.999951
1	'Malignant'	1		1	'Malignant'	1		1	'Inflammation'	1.27609e-05		1	'Inflammation'	8.59999e-12		1	'Inflammation'	0.000762607		1	'Malignant'	0.584983		1	'Malignant'	0.997051		1	'Malignant'	1
1	'Malignant'	0.999999		1	'Inflammation'	2.90478e-05		1	'Malignant'	0.976273		1	'Malignant'	0.970706		1	'Malignant'	0.999916		1	'Malignant'	0.999933		1	'Inflammation'	0.0171182		1	'Inflammation'	2.02729e-06
1	'Inflammation'	2.57221e-07		1	'Malignant'	1		1	'Malignant'	0.995785		1	'Inflammation'	2.70992e-08		1	'Malignant'	0.992177		1	'Inflammation'	0.000276274		1	'Inflammation'	0.00168156		1	'Malignant'	0.999701
1	'Malignant'	0.999826		1	'Malignant'	1		1	'Malignant'	0.998402		1	'Malignant'	0.525756		1	'Inflammation'	7.45535e-07		1	'Malignant'	0.997516		1	'Inflammation'	0.825843		1	'Inflammation'	4.01016e-09
1	'Malignant'	1		1	'Inflammation'	0.000637655		1	'Inflammation'	8.20807e-11		1	'Inflammation'	0.000883792		1	'Malignant'	0.99999		1	'Malignant'	0.998493		1	'Malignant'	0.999701		1	'Inflammation'	2.45343e-05
1	'Malignant'	0.99999		1	'Malignant'	1		1	'Malignant'	0.999661		1	'Malignant'	1		1	'Malignant'	0.998902		1	'Malignant'	0.998501		1	'Malignant'	0.938305		1	'Inflammation'	0.0169748
1	'Inflammation'	3.21492e-14		1	'Malignant'	1		1	'Malignant'	0.999707		1	'Malignant'	1		1	'Malignant'	0.984356		1	'Malignant'	0.315941		1	'Inflammation'	0.0019249		1	'Malignant'	0.999978
1	'Malignant'	1		1	'Malignant'	1		1	'Inflammation'	0.988806		1	'Inflammation'	4.25662e-09		1	'Inflammation'	5.47099e-05		1	'Malignant'	0.999996		1	'Malignant'	1		1	'Malignant'	1
1	'Malignant'	0.997691		1	'Inflammation'	2.10754e-11		1	'Inflammation'	0.00125488		1	'Malignant'	1		1	'Inflammation'	0.0469195		1	'Malignant'	0.990786		1	'Inflammation'	5.8847e-05		1	'Inflammation'	0.00123287
1	'Malignant'	0.990572		1	'Malignant'	0.999985		1	'Malignant'	0.955777		1	'Inflammation'	0.000486811		1	'Inflammation'	0.000265294		1	'Inflammation'	0.778767		1	'Inflammation'	5.74575e-06		1	'Malignant'	0.999992
1	'Malignant'	0.998701		1	'Malignant'	1		1	'Inflammation'	8.74347e-06		1	'Malignant'	0.999999		1	'Malignant'	0.996683		1	'Malignant'	0.999987		1	'Inflammation'	3.67356e-05		1	'Malignant'	0.422813
1	'Malignant'	1		1	'Malignant'	1		1	'Malignant'	0.99995		1	'Malignant'	1		1	'Malignant'	0.999979		1	'Malignant'	0.548984		1	'Inflammation'	8.17433e-05		1	'Inflammation'	5.4382e-06
1	'Inflammation'	2.17568e-08		1	'Inflammation'	4.98208e-22		1	'Malignant'	0.992384		1	'Inflammation'	0.0176543		1	'Malignant'	0.999485		1	'Inflammation'	0.00734159		1	'Malignant'	0.999416		1	'Inflammation'	0.00161138
1	'Inflammation'	3.32061e-09		1	'Inflammation'	5.65073e-24		1	'Inflammation'	2.26697e-11		1	'Inflammation'	2.0307e-08		1	'Malignant'	0.938199		1	'Malignant'	0.999507		1	'Malignant'	0.988897		1	'Malignant'	0.999171
1	'Malignant'	1		1	'Inflammation'	9.8103e-21		1	'Malignant'	0.985458		1	'Inflammation'	0.910542		1	'Inflammation'	5.27844e-06		1	'Malignant'	0.999993		1	'Malignant'	0.770966		1	'Inflammation'	6.74042e-08
1	'Malignant'	1		1	'Malignant'	1		1	'Malignant'	0.998052		1	'Inflammation'	4.97977e-10		1	'Inflammation'	4.63978e-05		1	'Malignant'	0.999558		1	'Inflammation'	5.75989e-07		1	'Malignant'	0.99944
1	'Inflammation'	0.142924		1	'Inflammation'	3.7502e-05		1	'Malignant'	0.715985		1	'Inflammation'	2.53339e-08		1	'Inflammation'	1.93308e-09		1	'Inflammation'	1.47568e-06		1	'Inflammation'	0.00121739		1	'Malignant'	0.218571
1	'Malignant'	1		1	'Inflammation'	5.82441e-07		1	'Inflammation'	3.58702e-08		1	'Malignant'	0.999853		1	'Inflammation'	1.37356e-06		1	'Malignant'	0.810047		1	'Inflammation'	0.00768114		1	'Inflammation'	0.00345943
1	'Inflammation'	1.1127e-12		1	'Inflammation'	3.51147e-09		1	'Inflammation'	0.172172		1	'Inflammation'	7.96773e-10		1	'Inflammation'	0.0507512		1	'Inflammation'	0.0453271		1	'Inflammation'	0.000353563		1	'Inflammation'	5.78696e-08
1	'Malignant'	0.999898		1	'Malignant'	1		1	'Inflammation'	6.45587e-07		1	'Malignant'	0.999999		1	'Inflammation'	0.00175232		1	'Malignant'	1		1	'Inflammation'	0.00455772		1	'Inflammation'	2.5627e-07
1	'Inflammation'	5.50802e-10		1	'Malignant'	0.989346		1	'Malignant'	1		1	'Inflammation'	4.47044e-11		1	'Malignant'	0.999525		1	'Malignant'	0.999248		1	'Malignant'	0.995757		1	'Malignant'	0.999926
1	'Malignant'	1		1	'Inflammation'	1.52335e-21		1	'Inflammation'	0.00289267		1	'Inflammation'	5.16883e-09		1	'Malignant'	0.999685		1	'Inflammation'	0.105184		1	'Malignant'	0.973612		1	'Malignant'	0.999999
1	'Inflammation'	2.62737e-13		1	'Malignant'	1		1	'Inflammation'	5.57953e-08		1	'Inflammation'	1.92229e-13		1	'Inflammation'	2.36417e-08		1	'Inflammation'	0.00150115		1	'Malignant'	0.999999		1	'Malignant'	0.0781308
1	'Malignant'	1		1	'Inflammation'	1.28875e-16		1	'Inflammation'	0.0797619		1	'Inflammation'	3.50902e-11		1	'Malignant'	0.999961		1	'Inflammation'	0.0352762		1	'Malignant'	0.999978		1	'Malignant'	0.995247
1	'Inflammation'	2.08826e-05		1	'Malignant'	1		1	'Malignant'	1		1	'Inflammation'	7.007e-13		1	'Malignant'	0.99402		1	'Inflammation'	1.29114e-06		1	'Malignant'	0.999967		1	'Malignant'	0.99999
1	'Malignant'	1		1	'Malignant'	1		1	'Inflammation'	9.87374e-08		1	'Malignant'	0.754362		1	'Inflammation'	5.51061e-08		1	'Malignant'	0.999385		1	'Malignant'	0.986211		1	'Inflammation'	9.23399e-10
1	'Malignant'	0.999203		1	'Inflammation'	2.01421e-18		1	'Inflammation'	9.6362e-12		1	'Inflammation'	7.75249e-11		1	'Inflammation'	0.025179		1	'Malignant'	0.988383		1	'Inflammation'	1.45492e-05		1	'Malignant'	0.999999
1	'Malignant'	0.99999		1	'Malignant'	1		1	'Inflammation'	0.0311106		1	'Malignant'	0.987908		1	'Malignant'	0.87306		1	'Inflammation'	0.000180356		1	'Inflammation'	8.79808e-06		1	'Inflammation'	0.999868
1	'Malignant'	0.999977		1	'Inflammation'	4.39845e-20		1	'Inflammation'	0.504177		1	'Inflammation'	2.13316e-07		1	'Malignant'	0.940022		1	'Inflammation'	0.000575022		1	'Inflammation'	1.05145e-05		1	'Malignant'	0.995859
1	'Inflammation'	9.92386e-10		1	'Malignant'	1		1	'Inflammation'	1.03719e-09		1	'Inflammation'	2.58094e-11		1	'Malignant'	0.999798		1	'Inflammation'	0.0020982		1	'Malignant'	0.997456		1	'Malignant'	0.611129
1	'Inflammation'	0.608525		1	'Inflammation'	2.42178e-19		1	'Inflammation'	2.14034e-11		1	'Inflammation'	1.53399e-11		1	'Inflammation'	5.5224e-06		1	'Inflammation'	0.000615139		1	'Malignant'	0.997376		1	'Inflammation'	7.80895e-09
1	'Inflammation'	0.0957918		1	'Malignant'	1		1	'Malignant'	0.943644		1	'Malignant'	1		1	'Inflammation'	0.00685018		1	'Malignant'	1		1	'Inflammation'	0.270373		1	'Inflammation'	1.32673e-05
1	'Malignant'	0.999781		1	'Inflammation'	3.53541e-19		1	'Malignant'	0.996826		1	'Malignant'	1		1	'Malignant'	0.999934		1	'Malignant'	0.995206		1	'Malignant'	0.991254		1	'Inflammation'	5.98992e-07
1	'Malignant'	1		1	'Malignant'	0.995372		1	'Inflammation'	0.00676154		1	'Inflammation'	1.30514e-05		1	'Inflammation'	8.64868e-05		1	'Malignant'	0.0894946		1	'Inflammation'	0.281172		1	'Malignant'	0.263279
1	'Malignant'	1		1	'Malignant'	1		1	'Malignant'	0.730527		1	'Malignant'	0.999998		1	'Malignant'	0.985855		1	'Inflammation'	0.000190729		1	'Inflammation'	0.0302944		1	'Malignant'	0.999995
1	'Inflammation'	3.28238e-16		1	'Inflammation'	2.75888e-25		1	'Inflammation'	0.186209		1	'Malignant'	0.997598		1	'Malignant'	0.993079		1	'Malignant'	0.999495		1	'Malignant'	0.999987		1	'Malignant'	0.999578
1	'Malignant'	1		1	'Malignant'	1		1	'Inflammation'	0.0031509		1	'Inflammation'	0.0813668		1	'Malignant'	0.999964		1	'Malignant'	0.935017		1	'Malignant'	0.999626		1	'Inflammation'	9.85317e-09
1	'Inflammation'	4.01504e-09		1	'Malignant'	1		1	'Inflammation'	5.32284e-07		1	'Malignant'	1		1	'Inflammation'	5.4806e-07		1	'Inflammation'	2.7491e-07		1	'Malignant'	0.999302		1	'Malignant'	0.673355
1	'Inflammation'	3.30807e-11		1	'Malignant'	1		1	'Malignant'	0.971699		1	'Malignant'	1		1	'Malignant'	0.872435		1	'Inflammation'	3.21436e-07		1	'Inflammation'	0.00598821		1	'Inflammation'	3.85491e-05
1	'Inflammation'	8.18208e-11		1	'Inflammation'	1.49797e-11		1	'Inflammation'	2.83165e-09		1	'Inflammation'	5.66854e-14		1	'Malignant'	0.739181		1	'Malignant'	0.998891		1	'Inflammation'	3.82025e-05		1	'Malignant'	0.999999
1	'Inflammation'	8.71701e-07		1	'Inflammation'	1.57863e-16		1	'Inflammation'	8.07714e-07		1	'Inflammation'	3.42757e-13		1	'Inflammation'	0.77821		1	'Inflammation'	6.64755e-05		1	'Malignant'	0.996628		1	'Malignant'	0.99935
1	'Inflammation'	1.06529e-24		1	'Inflammation'	8.61965e-06		1	'Malignant'	0.998608		1	'Malignant'	1		1	'Inflammation'	0.00898443		1	'Inflammation'	0.392683		1	'Malignant'	0.818221		1	'Malignant'	0.999996
1	'Malignant'	0.999962		1	'Inflammation'	1.89533e-22		1	'Malignant'	0.00307289		1	'Malignant'	1		1	'Inflammation'	3.26725e-06		1	'Inflammation'	4.32334e-06		1	'Malignant'	0.997576		1	'Inflammation'	0.000207548
1	'Inflammation'	1.54863e-05		1	'Malignant'	1		1	'Malignant'	0.993715		1	'Malignant'	1		1	'Malignant'	0.316432		1	'Malignant'	0.999854		1	'Inflammation'	0.0882688		1	'Malignant'	0.999967
1	'Malignant'	1		1	'Malignant'	1		1	'Malignant'	0.986274		1	'Inflammation'	3.88756e-06		1	'Inflammation'	0.0395786		1	'Malignant'	1		1	'Malignant'	0.976678		1	'Inflammation'	0.0284122
1	'Inflammation'	3.64952e-07		1	'Inflammation'	1.55431e-09		1	'Inflammation'	0.137797		1	'Inflammation'	1.81098e-07		1	'Malignant'	0.998006		1	'Malignant'	0.754665		1	'Malignant'	0.993772		1	'Malignant'	0.606069
1	'Inflammation'	1.75581e-11		1	'Inflammation'	3.4324e-05		1	'Inflammation'	0.000169766		1	'Malignant'	1		1	'Inflammation'	1.70341e-11		1	'Inflammation'	2.20319e-07		1	'Inflammation'	5.87876e-05		1	'Inflammation'	1.03696e-06
1	'Malignant'	0.999998		1	'Inflammation'	1.13982e-13		1	'Inflammation'	4.85386e-11		1	'Inflammation'	2.1405e-08		1	'Malignant'	0.999922		1	'Inflammation'	0.000768776		1	'Malignant'	0.943115		1	'Malignant'	0.824662
1	'Malignant'	1		1	'Inflammation'	4.89048e-24		1	'Inflammation'	3.92911e-05		1	'Malignant'	1		1	'Malignant'	0.999928		1	'Inflammation'	0.000124435		1	'Inflammation'	1.69875e-06		1	'Inflammation'	7.79959e-08
1	'Malignant'	1		1	'Inflammation'	0.000158172		1	'Malignant'	0.999846		1	'Inflammation'	2.31774e-09		1	'Malignant'	0.999976		1	'Inflammation'	4.4803e-07		1	'Inflammation'	4.92714e-07		1	'Inflammation'	0.0923089
1	'Malignant'	1		1	'Malignant'	1		1	'Malignant'	0.993698		1	'Inflammation'	0.000270773		1	'Inflammation'	0.00582762		1	'Malignant'	0.479985		1	'Malignant'	0.467432		1	'Inflammation'	0.74163
1	'Inflammation'	2.22986e-07		1	'Inflammation'	1.81024e-07		1	'Malignant'	0.99998		1	'Malignant'	1		1	'Malignant'	0.999707		1	'Inflammation'	7.56435e-08		1	'Inflammation'	9.19613e-07		1	'Inflammation'	4.20436e-05
1	'Inflammation'	1.0379e-06		1	'Inflammation'	9.63347e-15		1	'Malignant'	0.999315		1	'Inflammation'	0.000610963		1	'Malignant'	0.999031		1	'Inflammation'	0.00017031		1	'Malignant'	0.976472		1	'Inflammation'	0.51129
1	'Malignant'	1		1	'Inflammation'	6.24361e-13		1	'Malignant'	0.928924		1	'Malignant'	1		1	'Malignant'	0.999942		1	'Inflammation'	1.08822e-05		1	'Inflammation'	0.00601846		1	'Malignant'	0.997145
1	'Inflammation'	9.37391e-08		1	'Malignant'	1		1	'Malignant'	0.790542		1	'Malignant'	1		1	'Inflammation'	0.0158926		1	'Inflammation'	1.39688e-09		1	'Malignant'	0.829185		1	'Inflammation'	0.000232173
1	'Inflammation'	7.59402e-10		1	'Inflammation'	1.74877e-23		1	'Malignant'	0.973906		1	'Inflammation'	1.54425e-07		1	'Inflammation'	0.00213465		1	'Inflammation'	0.0187702		1	'Malignant'	0.897937		1	'Inflammation'	0.00663151
1	'Malignant'	0.999995		1	'Malignant'	1		1	'Inflammation'	4.92642e-05		1	'Inflammation'	1.55544e-08		1	'Malignant'	0.994327		1	'Malignant'	0.999337		1	'Malignant'	0.936563		1	'Malignant'	0.999822
1	'Malignant'	0.999999		1	'Inflammation'	2.09968e-07		1	'Inflammation'	0.000117998		1	'Malignant'	1		1	'Inflammation'	0.0224769		1	'Inflammation'	0.00134494		1	'Inflammation'	0.432388		1	'Inflammation'	0.976061
1	'Malignant'	1		1	'Malignant'	0.999269		1	'Inflammation'	0.0158581		1	'Malignant'	0.999999		1	'Inflammation'	7.02638e-05		1	'Inflammation'	0.033442		1	'Inflammation'	0.132594		1	'Malignant'	0.0887108
1	'Malignant'	0.999996		1	'Malignant'	1		1	'Inflammation'	1.80194e-05		1	'Inflammation'	0.00046651		1	'Malignant'	0.9962		1	'Malignant'	0.999944		1	'Malignant'	0.98842		1	'Malignant'	0.999999
1	'Malignant'	1		1	'Malignant'	1		1	'Inflammation'	3.32759e-15		1	'Inflammation'	5.69849e-10		1	'Malignant'	0.999991		1	'Malignant'	0.895747		1	'Inflammation'	5.26833e-06		1	'Inflammation'	0.00200069
1	'Inflammation'	2.48246e-16		1	'Inflammation'	2.26506e-09		1	'Malignant'	0.999998		1	'Inflammation'	1.09612e-09		1	'Malignant'	0.927703		1	'Inflammation'	7.1651e-08		1	'Inflammation'	0.0106798		1	'Inflammation'	7.58805e-06
1	'Inflammation'	8.645e-25		1	'Inflammation'	5.77165e-27		1	'Malignant'	0.995848		1	'Malignant'	0.999989		1	'Malignant'	0.998922		1	'Inflammation'	0.987751		1	'Malignant'	0.723818		1	'Malignant'	0.998867
1	'Inflammation'	0.000361402		1	'Malignant'	0.984585		1	'Inflammation'	1.43241e-05		1	'Malignant'	1		1	'Inflammation'	1.8548e-08		1	'Malignant'	0.999858		1	'Malignant'	0.833229		1	'Malignant'	1
1	'Malignant'	1		1	'Inflammation'	2.2158e-09		1	'Inflammation'	0.000427699		1	'Inflammation'	1.0432e-10		1	'Inflammation'	1.03777e-06		1	'Inflammation'	3.47719e-07		1	'Malignant'	0.982359		1	'Inflammation'	1.69525e-08
1	'Malignant'	0.99049		1	'Malignant'	1		1	'Inflammation'	4.6405e-13		1	'Inflammation'	5.21487e-14		1	'Malignant'	0.999996		1	'Malignant'	0.387798		1	'Malignant'	0.334806		1	'Inflammation'	0.00994617
1	'Inflammation'	5.53981e-06		1	'Malignant'	1		1	'Inflammation'	0.000136123		1	'Inflammation'	1.25591e-07		1	'Inflammation'	0.747281		1	'Malignant'	0.999643		1	'Inflammation'	1.49227e-07		1	'Malignant'	0.998401
1	'Malignant'	0.999953		1	'Malignant'	1		1	'Inflammation'	1.14776e-10		1	'Inflammation'	1.37453e-06		1	'Inflammation'	0.968843		1	'Inflammation'	1.35346e-06		1	'Inflammation'	4.84288e-05		1	'Inflammation'	0.00800432
1	'Malignant'	1		1	'Inflammation'	4.63323e-05		1	'Malignant'	0.960802		1	'Malignant'	0.999998		1	'Malignant'	0.989208		1	'Inflammation'	0.598399		1	'Malignant'	0.9953		1	'Inflammation'	7.31014e-05
1	'Inflammation'	7.65677e-18		1	'Malignant'	1		1	'Inflammation'	2.20104e-05		1	'Inflammation'	0.906391		1	'Malignant'	0.953473		1	'Malignant'	0.999998		1	'Inflammation'	2.18103e-05		1	'Malignant'	0.99998
1	'Malignant'	1		1	'Malignant'	1		1	'Inflammation'	2.79955e-05		1	'Malignant'	0.999925		1	'Inflammation'	0.0868265		1	'Malignant'	0.999962		1	'Inflammation'	0.00190864		1	'Inflammation'	2.21647e-05
1	'Malignant'	1		1	'Malignant'	1		1	'Malignant'	0.991754		1	'Inflammation'	1.39132e-05		1	'Malignant'	0.995434		1	'Inflammation'	0.0385195		1	'Inflammation'	0.0421005		1	'Malignant'	0.916934
1	'Inflammation'	1.42705e-13		1	'Malignant'	1		1	'Malignant'	1		1	'Malignant'	1		1	'Inflammation'	5.04117e-09		1	'Malignant'	0.99954		1	'Malignant'	0.46806		1	'Inflammation'	0.00011704
1	'Inflammation'	6.83157e-06		1	'Inflammation'	1.35122e-21		1	'Inflammation'	0.186458		1	'Malignant'	0.999999		1	'Inflammation'	2.15918e-05		1	'Inflammation'	9.60638e-08		1	'Inflammation'	0.000293996		1	'Malignant'	0.943185
1	'Inflammation'	7.71386e-22		1	'Inflammation'	5.94563e-05		1	'Inflammation'	2.17841e-07		1	'Malignant'	0.0258241		1	'Malignant'	0.0285489		1	'Inflammation'	0.919146		1	'Malignant'	0.936282		1	'Malignant'	0.998332
1	'Malignant'	1		1	'Malignant'	0.927305		1	'Malignant'	0.999995		1	'Inflammation'	1.49879e-08		1	'Inflammation'	6.19305e-07		1	'Inflammation'	0.00989327		1	'Malignant'	0.995883		1	'Inflammation'	1.27208e-06
1	'Malignant'	1		1	'Malignant'	1		1	'Inflammation'	0.0364072		1	'Inflammation'	7.22502e-09		1	'Malignant'	0.999983		1	'Malignant'	0.999999		1	'Inflammation'	0.702305		1	'Inflammation'	4.97923e-06
1	'Inflammation'	1.0184e-14		1	'Inflammation'	1.99535e-12		1	'Inflammation'	0.0445089		1	'Malignant'	1		1	'Malignant'	0.999289		1	'Malignant'	0.999926		1	'Inflammation'	0.00207891		1	'Inflammation'	6.37246e-07
1	'Malignant'	1		1	'Inflammation'	7.00279e-21		1	'Inflammation'	1.54093e-09		1	'Inflammation'	1.81281e-09		1	'Malignant'	0.999978		1	'Inflammation'	0.0219428		1	'Malignant'	0.998544		1	'Malignant'	1
1	'Inflammation'	6.35599e-26		1	'Malignant'	1		1	'Malignant'	0.996416		1	'Malignant'	1		1	'Inflammation'	2.54343e-05		1	'Malignant'	0.96555		1	'Malignant'	0.998278		1	'Malignant'	0.999997
1	'Malignant'	1		1	'Malignant'	1		1	'Malignant'	0.990194		1	'Inflammation'	1.66857e-10		1	'Malignant'	0.986801		1	'Inflammation'	2.28258e-07		1	'Malignant'	0.999799		1	'Inflammation'	0.866486
1	'Inflammation'	1.99428e-21		1	'Inflammation'	4.05011e-10		1	'Inflammation'	0.00220074		1	'Inflammation'	0.00108945		1	'Malignant'	0.998606		1	'Inflammation'	8.05404e-06		1	'Malignant'	0.98771		1	'Malignant'	0.963795
1	'Malignant'	0.999916		1	'Inflammation'	5.29208e-13		1	'Malignant'	0.999935		1	'Inflammation'	4.1686e-07		1	'Malignant'	0.999997		1	'Inflammation'	1.78214e-08		1	'Inflammation'	0.0316527		1	'Inflammation'	2.60367e-07
1	'Inflammation'	0.706525		1	'Malignant'	1		1	'Inflammation'	4.54333e-05		1	'Malignant'	1		1	'Inflammation'	2.22536e-05		1	'Malignant'	0.976788		1	'Malignant'	0.940791		1	'Malignant'	0.999469
1	'Inflammation'	8.5103e-06		1	'Inflammation'	1.82776e-14		1	'Malignant'	0.95747		1	'Inflammation'	1.88756e-06		1	'Malignant'	0.999986		1	'Inflammation'	3.21848e-06		1	'Malignant'	0.935916		1	'Inflammation'	0.0186554
1	'Inflammation'	1.02953e-07		1	'Inflammation'	2.13849e-24		1	'Inflammation'	1.34533e-07		1	'Inflammation'	3.42239e-05		1	'Malignant'	0.574201		1	'Inflammation'	1.78336e-10		1	'Malignant'	0.999998		1	'Inflammation'	0.0213288
1	'Inflammation'	0.0198741		1	'Malignant'	1		1	'Inflammation'	7.52362e-15		1	'Malignant'	1		1	'Inflammation'	0.00590876		1	'Malignant'	0.943493		1	'Inflammation'	0.000620233		1	'Inflammation'	0.000681659
1	'Malignant'	0.999614		1	'Inflammation'	2.08098e-21		1	'Malignant'	0.999957		1	'Malignant'	1		1	'Inflammation'	0.00093301		1	'Malignant'	0.493556		1	'Malignant'	0.999999		1	'Inflammation'	6.78024e-05
1	'Inflammation'	1.00191e-05		1	'Inflammation'	2.85519e-23		1	'Inflammation'	0.77688		1	'Inflammation'	2.47625e-09		1	'Inflammation'	0.00602695		1	'Inflammation'	1.61699e-05		1	'Malignant'	0.979955		1	'Inflammation'	0.0192442
1	'Malignant'	1		1	'Malignant'	1		1	'Malignant'	0.999999		1	'Malignant'	1		1	'Inflammation'	0.000952106		1	'Malignant'	0.999964		1	'Inflammation'	0.0847208		1	'Inflammation'	3.37952e-07
1	'Malignant'	1		1	'Inflammation'	5.65239e-21		1	'Inflammation'	0.324394		1	'Malignant'	1		1	'Malignant'	0.893597		1	'Inflammation'	0.00707018		1	'Malignant'	0.998202		1	'Malignant'	0.989717
1	'Malignant'	1		1	'Inflammation'	1.3008e-24		1	'Malignant'	0.999841		1	'Inflammation'	0.866399		1	'Malignant'	0.999965		1	'Inflammation'	9.04796e-08		1	'Malignant'	0.995296		1	'Malignant'	0.966846
1	'Malignant'	0.999994		1	'Inflammation'	9.54853e-20		1	'Malignant'	0.999181		1	'Malignant'	0.999991		1	'Malignant'	0.999994		1	'Malignant'	0.863076		1	'Malignant'	0.992417		1	'Malignant'	0.696462
1	'Malignant'	1		1	'Inflammation'	5.23188e-21		1	'Malignant'	0.90703		1	'Inflammation'	1.23809e-07		1	'Inflammation'	0.000175326		1	'Inflammation'	0.0174512		1	'Inflammation'	0.67389		1	'Inflammation'	0.030001
1	'Malignant'	0.999985		1	'Malignant'	1		1	'Malignant'	0.999734		1	'Inflammation'	8.53356e-11		1	'Malignant'	0.999974		1	'Inflammation'	0.00584929		1	'Malignant'	0.983939		1	'Inflammation'	1.84953e-07
1	'Inflammation'	2.68213e-26		1	'Malignant'	0.859075		1	'Malignant'	0.999997		1	'Inflammation'	6.6659e-07		1	'Malignant'	0.999798		1	'Malignant'	0.991933		1	'Malignant'	0.999616		1	'Malignant'	0.99996
1	'Inflammation'	1.35465e-20		1	'Malignant'	1		1	'Malignant'	0.337103		1	'Malignant'	1		1	'Malignant'	0.896584		1	'Malignant'	0.986155		1	'Malignant'	0.999816		1	'Malignant'	0.96855
1	'Malignant'	0.999999		1	'Malignant'	1		1	'Inflammation'	4.22092e-07		1	'Malignant'	0.990443		1	'Malignant'	0.999261		1	'Malignant'	0.999993		1	'Malignant'	0.999986		1	'Inflammation'	0.105646
1	'Malignant'	0.999999		1	'Inflammation'	8.41454e-12		1	'Inflammation'	0.619617		1	'Inflammation'	6.01092e-11		1	'Malignant'	0.999999		1	'Malignant'	0.999907		1	'Inflammation'	0.000179942		1	'Malignant'	0.990722
1	'Malignant'	1		1	'Inflammation'	2.77329e-08		1	'Inflammation'	2.46701e-08		1	'Malignant'	1		1	'Inflammation'	2.89476e-11		1	'Malignant'	0.927976		1	'Malignant'	0.975937		1	'Malignant'	0.99754
1	'Malignant'	0.999928		1	'Malignant'	1		1	'Malignant'	0.999998		1	'Malignant'	0.999997		1	'Inflammation'	1.35312e-08		1	'Inflammation'	3.14942e-06		1	'Malignant'	0.994378		1	'Inflammation'	5.92186e-09
1	'Malignant'	1		1	'Inflammation'	4.52554e-19		1	'Inflammation'	0.470358		1	'Inflammation'	1.18291e-09		1	'Inflammation'	0.000221876		1	'Inflammation'	2.62795e-08		1	'Inflammation'	4.24782e-09		1	'Malignant'	0.999964
1	'Inflammation'	9.3812e-08		1	'Malignant'	0.99972		1	'Inflammation'	4.285e-09		1	'Inflammation'	1.96198e-06		1	'Malignant'	0.999974		1	'Inflammation'	6.02766e-11		1	'Malignant'	0.996817		1	'Inflammation'	0.335344
1	'Malignant'	1		1	'Inflammation'	7.35029e-23		1	'Inflammation'	7.48725e-10		1	'Inflammation'	8.44136e-06		1	'Inflammation'	9.55963e-07		1	'Malignant'	1		1	'Malignant'	0.995375		1	'Inflammation'	3.69499e-06
1	'Malignant'	0.999724		1	'Malignant'	1		1	'Inflammation'	0.00016195		1	'Malignant'	1		1	'Malignant'	0.999922		1	'Malignant'	0.992634		1	'Inflammation'	0.471452		1	'Inflammation'	0.179705
1	'Malignant'	1		1	'Inflammation'	8.92639e-13		1	'Inflammation'	0.128638		1	'Inflammation'	4.80677e-06		1	'Inflammation'	0.242347		1	'Malignant'	0.991895		1	'Malignant'	0.999999		1	'Malignant'	1
1	'Malignant'	1		1	'Malignant'	0.99988		1	'Inflammation'	0.0342722		1	'Malignant'	1		1	'Inflammation'	0.128492		1	'Inflammation'	2.84989e-05		1	'Malignant'	0.994414		1	'Malignant'	1
1	'Malignant'	1		1	'Inflammation'	6.11409e-15		1	'Malignant'	0.99843		1	'Inflammation'	4.43729e-09		1	'Inflammation'	0.00273458		1	'Malignant'	0.998675		1	'Malignant'	1		1	'Malignant'	0.996224
1	'Inflammation'	0.0218762		1	'Inflammation'	5.71997e-11		1	'Malignant'	0.533381		1	'Inflammation'	7.41048e-14		1	'Inflammation'	0.00233899		1	'Inflammation'	6.98718e-11		1	'Malignant'	0.999999		1	'Inflammation'	2.77736e-08
1	'Malignant'	1		1	'Malignant'	1		1	'Inflammation'	0.276614		1	'Malignant'	1		1	'Malignant'	0.999948		1	'Inflammation'	3.48757e-05		1	'Malignant'	0.999811		1	'Inflammation'	3.56607e-05
1	'Malignant'	1		1	'Malignant'	1		1	'Inflammation'	0.00307236		1	'Malignant'	0.992493		1	'Malignant'	0.999788		1	'Inflammation'	0.000409132		1	'Malignant'	0.997775		1	'Inflammation'	0.000188777
1	'Malignant'	1		1	'Malignant'	1		1	'Inflammation'	0.0160797		1	'Inflammation'	1.17128e-06		1	'Inflammation'	0.00413511		1	'Inflammation'	0.204689		1	'Malignant'	0.999605		1	'Malignant'	0.999396
1	'Malignant'	1		1	'Inflammation'	1.03289e-17		1	'Inflammation'	2.58759e-15		1	'Inflammation'	7.13693e-07		1	'Malignant'	0.999118		1	'Malignant'	0.99475		1	'Malignant'	0.991855		1	'Inflammation'	0.0195545
1	'Inflammation'	4.73478e-15		1	'Inflammation'	1.11584e-16		1	'Inflammation'	7.10374e-10		1	'Malignant'	0.999942		1	'Malignant'	0.88528		1	'Inflammation'	1.49147e-05		1	'Inflammation'	0.450574		1	'Malignant'	0.999989
1	'Inflammation'	3.41811e-06		1	'Malignant'	1		1	'Malignant'	1		1	'Inflammation'	6.16649e-14		1	'Inflammation'	0.13318		1	'Malignant'	0.999924		1	'Malignant'	0.99979		1	'Inflammation'	0.000295336
1	'Malignant'	1		1	'Inflammation'	4.68311e-10		1	'Inflammation'	2.5303e-08		1	'Inflammation'	7.11485e-09		1	'Malignant'	0.52464		1	'Inflammation'	0.824906		1	'Malignant'	0.75025		1	'Malignant'	0.999998
1	'Inflammation'	0.000416393		1	'Malignant'	1		1	'Inflammation'	0.0338803		1	'Malignant'	1		1	'Malignant'	0.999937		1	'Inflammation'	8.54089e-07		1	'Malignant'	0.991679		1	'Malignant'	0.999852
1	'Inflammation'	3.07672e-22		1	'Inflammation'	0.000502956		1	'Malignant'	0.999988		1	'Inflammation'	0.686812		1	'Inflammation'	0.000798205		1	'Inflammation'	9.73359e-13		1	'Malignant'	0.988534		1	'Malignant'	0.999996
1	'Malignant'	0.998792		1	'Malignant'	1		1	'Inflammation'	0.000245562		1	'Inflammation'	6.19922e-13		1	'Inflammation'	6.71258e-06		1	'Inflammation'	0.0303551		1	'Malignant'	0.933362		1	'Malignant'	0.92938
1	'Inflammation'	1.42775e-05		1	'Inflammation'	2.31608e-21		1	'Inflammation'	0.0812034		1	'Malignant'	0.997703		1	'Malignant'	0.848896		1	'Inflammation'	0.0579724		1	'Malignant'	0.993201		1	'Inflammation'	0.00852837
1	'Inflammation'	1.0855e-12		1	'Malignant'	1		1	'Inflammation'	6.50772e-09		1	'Malignant'	1		1	'Malignant'	0.999488		1	'Malignant'	0.857901		1	'Malignant'	0.992412		1	'Malignant'	0.842962
1	'Malignant'	1		1	'Inflammation'	1.02386e-13		1	'Malignant'	1		1	'Inflammation'	7.36997e-10		1	'Malignant'	0.994202		1	'Inflammation'	4.68084e-11		1	'Inflammation'	0.630364		1	'Inflammation'	0.00723529
1	'Inflammation'	1.29933e-10		1	'Inflammation'	1.03897e-07		1	'Inflammation'	1.97845e-11		1	'Malignant'	0.999813		1	'Malignant'	0.999375		1	'Malignant'	0.999965		1	'Inflammation'	0.000503551		1	'Inflammation'	0.141213
1	'Malignant'	1		1	'Malignant'	1		1	'Malignant'	0.999997		1	'Malignant'	0.999966		1	'Inflammation'	5.65102e-08		1	'Inflammation'	0.00339963		1	'Malignant'	0.0788126		1	'Inflammation'	0.000204977
1	'Malignant'	1		1	'Malignant'	1		1	'Inflammation'	0.000638289		1	'Malignant'	1		1	'Inflammation'	0.000155459		1	'Inflammation'	1.18325e-08		1	'Malignant'	0.992243		1	'Inflammation'	1.40093e-08
1	'Inflammation'	1.61477e-11		1	'Malignant'	1		1	'Malignant'	0.999531		1	'Inflammation'	4.34675e-09		1	'Malignant'	0.995286		1	'Malignant'	0.999999		1	'Malignant'	0.780122		1	'Malignant'	0.397142
1	'Malignant'	0.989151		1	'Inflammation'	2.05131e-11		1	'Inflammation'	0.00182633		1	'Inflammation'	3.90369e-05		1	'Inflammation'	2.27663e-10		1	'Inflammation'	0.0191097		1	'Inflammation'	0.110759		1	'Malignant'	0.999998
1	'Inflammation'	4.22896e-05		1	'Inflammation'	2.34934e-20		1	'Inflammation'	0.00284317		1	'Inflammation'	1.08085e-12		1	'Malignant'	0.931777		1	'Inflammation'	1.24129e-07		1	'Malignant'	0.999971		1	'Malignant'	0.992031
1	'Inflammation'	1.28629e-15		1	'Malignant'	1		1	'Inflammation'	0.0127865		1	'Inflammation'	1.32725e-08		1	'Malignant'	0.998355		1	'Malignant'	0.79299		1	'Inflammation'	1.84185e-05		1	'Inflammation'	0.911097
1	'Inflammation'	8.64021e-19		1	'Malignant'	1		1	'Inflammation'	0.985997		1	'Malignant'	1		1	'Malignant'	0.999992		1	'Inflammation'	1.00442e-08		1	'Malignant'	0.935089		1	'Inflammation'	1.65073e-05
1	'Malignant'	0.998457		1	'Malignant'	0.019356		1	'Malignant'	1		1	'Inflammation'	1.17826e-05		1	'Malignant'	0.999977		1	'Malignant'	0.999506		1	'Malignant'	0.981607		1	'Malignant'	0.579136
1	'Malignant'	1		1	'Malignant'	1		1	'Malignant'	0.996967		1	'Malignant'	1		1	'Inflammation'	5.02091e-10		1	'Malignant'	1		1	'Malignant'	0.997315		1	'Inflammation'	0.3704
1	'Malignant'	0.999995		1	'Inflammation'	1.57617e-12		1	'Inflammation'	7.80433e-09		1	'Inflammation'	5.06302e-05		1	'Malignant'	1		1	'Malignant'	0.999246		1	'Inflammation'	0.000142564		1	'Inflammation'	7.58639e-07
1	'Inflammation'	1.03912e-11		1	'Inflammation'	7.38752e-19		1	'Inflammation'	0.236179		1	'Inflammation'	1.08853e-10		1	'Inflammation'	0.00900268		1	'Inflammation'	5.60647e-09		1	'Inflammation'	0.828186		1	'Inflammation'	0.0803837
1	'Malignant'	1		1	'Inflammation'	1.53433e-15		1	'Inflammation'	1.4237e-05		1	'Inflammation'	9.70645e-12		1	'Inflammation'	0.0600155		1	'Inflammation'	0.223295		1	'Inflammation'	3.54084e-06		1	'Inflammation'	0.000170377
1	'Inflammation'	6.53227e-07		1	'Malignant'	0.0020804		1	'Malignant'	0.999734		1	'Inflammation'	4.33053e-09		1	'Malignant'	0.231234		1	'Malignant'	0.999717		1	'Malignant'	0.999914		1	'Malignant'	0.898013
1	'Inflammation'	4.07061e-08		1	'Malignant'	1		1	'Inflammation'	0.0864208		1	'Inflammation'	4.60296e-12		1	'Inflammation'	0.139915		1	'Malignant'	0.999976		1	'Inflammation'	0.00853393		1	'Inflammation'	5.09108e-08
1	'Inflammation'	2.86551e-06		1	'Malignant'	1		1	'Inflammation'	1e-07		1	'Inflammation'	4.28333e-05		1	'Inflammation'	1.28091e-05		1	'Inflammation'	0.000733388		1	'Malignant'	0.88259		1	'Malignant'	0.999986
1	'Malignant'	1		1	'Inflammation'	2.36593e-13		1	'Inflammation'	3.68009e-12		1	'Inflammation'	1.08e-07		1	'Malignant'	0.999968		1	'Inflammation'	0.00408111		1	'Inflammation'	0.00333514		1	'Malignant'	0.232032
1	'Malignant'	1		1	'Malignant'	1		1	'Inflammation'	0.50305		1	'Malignant'	1		1	'Inflammation'	1.59998e-07		1	'Inflammation'	9.01136e-05		1	'Inflammation'	0.959311		1	'Inflammation'	8.41062e-06
1	'Malignant'	0.99994		1	'Malignant'	1		1	'Inflammation'	0.71954		1	'Malignant'	1		1	'Inflammation'	0.000112123		1	'Malignant'	0.99999		1	'Inflammation'	0.0214335		1	'Malignant'	1.37565e-05
1	'Inflammation'	9.59035e-23		1	'Malignant'	1		1	'Inflammation'	0.0993988		1	'Malignant'	1		1	'Inflammation'	0.635583		1	'Inflammation'	3.91248e-06		1	'Inflammation'	2.61012e-06		1	'Inflammation'	1.88575e-06
1	'Inflammation'	1.14447e-11		1	'Malignant'	1		1	'Inflammation'	0.726602		1	'Inflammation'	1.68174e-06		1	'Inflammation'	0.00072251		1	'Malignant'	0.99098		1	'Inflammation'	0.000677112		1	'Malignant'	0.999596
1	'Inflammation'	6.52019e-08		1	'Inflammation'	8.9314e-27		1	'Inflammation'	1.54732e-06		1	'Malignant'	0.998747		1	'Malignant'	1		1	'Inflammation'	0.188178		1	'Inflammation'	0.541337		1	'Malignant'	0.999998
1	'Malignant'	0.999972		1	'Inflammation'	2.49389e-11		1	'Malignant'	0.999993		1	'Inflammation'	0.000893516		1	'Malignant'	0.444978		1	'Inflammation'	4.00235e-11		1	'Inflammation'	3.33091e-05		1	'Inflammation'	3.0636e-07
1	'Inflammation'	0.000166025		1	'Inflammation'	1.02362e-10		1	'Malignant'	0.998848		1	'Inflammation'	6.91575e-12		1	'Malignant'	0.932148		1	'Inflammation'	5.6779e-07		1	'Malignant'	0.997475		1	'Inflammation'	0.0183503
1	'Inflammation'	1.85206e-18		1	'Malignant'	1		1	'Malignant'	0.999787		1	'Malignant'	1		1	'Malignant'	0.999306		1	'Malignant'	0.999998		1	'Malignant'	0.970625		1	'Inflammation'	0.00034971
1	'Malignant'	0.329803		1	'Malignant'	0.999947		1	'Inflammation'	0.00281615		1	'Inflammation'	1.9515e-11		1	'Inflammation'	0.0782565		1	'Malignant'	1		1	'Inflammation'	0.000374759		1	'Inflammation'	1.25258e-07
1	'Malignant'	0.999997		1	'Inflammation'	8.126e-14		1	'Malignant'	0.919366		1	'Malignant'	0.999954		1	'Inflammation'	4.83678e-05		1	'Malignant'	0.999988		1	'Malignant'	0.98639		1	'Inflammation'	8.68626e-07
1	'Inflammation'	3.85796e-08		1	'Malignant'	1		1	'Malignant'	0.995202		1	'Inflammation'	7.96149e-07		1	'Inflammation'	4.44418e-08		1	'Inflammation'	3.55362e-05		1	'Inflammation'	4.00599e-05		1	'Inflammation'	0.0269711
1	'Inflammation'	5.52869e-08		1	'Inflammation'	1.22448e-09		1	'Malignant'	0.999898		1	'Malignant'	1		1	'Inflammation'	0.132758		1	'Inflammation'	4.71801e-06		1	'Malignant'	0.99068		1	'Inflammation'	0.474408
1	'Malignant'	0.99996		1	'Inflammation'	4.52647e-28		1	'Inflammation'	1.17765e-09		1	'Malignant'	1		1	'Malignant'	0.996922		1	'Malignant'	0.999722		1	'Inflammation'	0.000467191		1	'Malignant'	0.999961
1	'Malignant'	1		1	'Malignant'	1		1	'Inflammation'	0.00417498		1	'Malignant'	0.999999		1	'Malignant'	0.999761		1	'Malignant'	0.999959		1	'Malignant'	0.999178		1	'Malignant'	0.920855
1	'Inflammation'	1.69325e-08		1	'Inflammation'	6.05508e-07		1	'Inflammation'	3.37511e-10		1	'Inflammation'	2.07665e-05		1	'Malignant'	0.995649		1	'Malignant'	0.999994		1	'Malignant'	0.783253		1	'Inflammation'	0.445878
1	'Malignant'	0.999994		1	'Inflammation'	0.00348559		1	'Inflammation'	1.06341e-06		1	'Inflammation'	0.990321		1	'Inflammation'	4.55509e-05		1	'Malignant'	0.999998		1	'Inflammation'	0.0223473		1	'Inflammation'	7.37828e-05
1	'Malignant'	1		1	'Inflammation'	1.47069e-19		1	'Inflammation'	7.95714e-05		1	'Malignant'	1		1	'Malignant'	0.999999		1	'Inflammation'	5.31083e-10		1	'Inflammation'	5.0956e-07		1	'Inflammation'	0.970346
1	'Malignant'	1		1	'Inflammation'	0.0456948		1	'Malignant'	0.999985		1	'Inflammation'	5.01406e-11		1	'Malignant'	0.980584		1	'Inflammation'	0.789252		1	'Malignant'	0.999672		1	'Malignant'	0.999918
1	'Inflammation'	4.40607e-06		1	'Malignant'	1		1	'Malignant'	0.999765		1	'Inflammation'	2.7753e-13		1	'Inflammation'	6.24029e-09		1	'Malignant'	0.999881		1	'Malignant'	0.991364		1	'Malignant'	0.999995
1	'Malignant'	1		1	'Malignant'	1		1	'Inflammation'	0.000440037		1	'Malignant'	0.946982		1	'Inflammation'	0.00994387		1	'Malignant'	0.999992		1	'Malignant'	0.996559		1	'Malignant'	0.998991
1	'Malignant'	0.999882		1	'Inflammation'	8.38306e-14		1	'Malignant'	1		1	'Malignant'	1		1	'Malignant'	0.970999		1	'Inflammation'	2.34157e-05		1	'Inflammation'	0.0136324		1	'Inflammation'	8.63136e-09
1	'Inflammation'	6.82325e-10		1	'Inflammation'	2.36966e-20		1	'Inflammation'	2.80185e-07		1	'Inflammation'	7.87178e-05		1	'Malignant'	0.989433		1	'Malignant'	0.773318		1	'Inflammation'	0.493281		1	'Inflammation'	2.89932e-07
1	'Inflammation'	2.68218e-12		1	'Inflammation'	5.44088e-21		1	'Inflammation'	0.000261574		1	'Inflammation'	0.227836		1	'Inflammation'	5.8653e-07		1	'Inflammation'	1.31349e-07		1	'Inflammation'	0.000225458		1	'Inflammation'	8.75059e-10
1	'Inflammation'	3.90999e-10		1	'Malignant'	1		1	'Malignant'	0.999423		1	'Malignant'	0.999959		1	'Inflammation'	0.888716		1	'Malignant'	0.999862		1	'Inflammation'	0.00153786		1	'Malignant'	0.986656
1	'Inflammation'	5.38187e-08		1	'Malignant'	1		1	'Inflammation'	9.97946e-07		1	'Inflammation'	0.00473547		1	'Inflammation'	7.50814e-06		1	'Malignant'	0.148181		1	'Inflammation'	0.000451584		1	'Inflammation'	5.47753e-05
1	'Malignant'	0.985295		1	'Inflammation'	0.000148244		1	'Inflammation'	0.00174232		1	'Malignant'	1		1	'Malignant'	0.999997		1	'Malignant'	1		1	'Malignant'	0.983331		1	'Malignant'	0.999998
1	'Malignant'	1		1	'Inflammation'	4.15715e-19		1	'Inflammation'	2.55871e-14		1	'Malignant'	1		1	'Malignant'	0.998951		1	'Inflammation'	2.22576e-05		1	'Inflammation'	0.00103649		1	'Inflammation'	1.29911e-05
1	'Inflammation'	3.00271e-12		1	'Inflammation'	9.99997e-10		1	'Malignant'	0.993447		1	'Inflammation'	0.757484		1	'Malignant'	0.194693		1	'Malignant'	0.89836		1	'Inflammation'	7.37463e-05		1	'Malignant'	0.999995
1	'Malignant'	1		1	'Inflammation'	2.90591e-18		1	'Malignant'	1		1	'Inflammation'	9.07189e-09		1	'Inflammation'	1.76021e-05		1	'Inflammation'	3.82946e-09		1	'Malignant'	0.963575		1	'Malignant'	0.999761
1	'Inflammation'	1.2625e-08		1	'Malignant'	1		1	'Inflammation'	1.42354e-05		1	'Inflammation'	0.000211301		1	'Inflammation'	0.000257528		1	'Malignant'	1		1	'Inflammation'	9.9946e-07		1	'Inflammation'	3.79136e-05
1	'Inflammation'	1.94456e-05		1	'Malignant'	1		1	'Inflammation'	9.73617e-12		1	'Inflammation'	1.72541e-09		1	'Inflammation'	0.0117603		1	'Malignant'	0.962459		1	'Inflammation'	0.000571822		1	'Inflammation'	1.38015e-08
1	'Inflammation'	4.50521e-07		1	'Malignant'	1		1	'Inflammation'	2.06274e-08		1	'Inflammation'	2.32282e-10		1	'Malignant'	0.999998		1	'Malignant'	0.999855		1	'Inflammation'	6.09958e-06		1	'Inflammation'	0.0284177
1	'Malignant'	1		1	'Inflammation'	1.51069e-19		1	'Malignant'	0.999909		1	'Inflammation'	1.12322e-08		1	'Malignant'	0.239456		1	'Inflammation'	1.56824e-06		1	'Malignant'	0.950443		1	'Inflammation'	0.00964736
1	'Malignant'	0.942709		1	'Malignant'	1		1	'Malignant'	0.999944		1	'Inflammation'	5.16158e-09		1	'Malignant'	0.992725		1	'Inflammation'	4.67131e-05		1	'Malignant'	0.952608		1	'Malignant'	0.999979
1	'Inflammation'	2.01857e-11		1	'Inflammation'	2.52285e-29		1	'Malignant'	0.999996		1	'Malignant'	1		1	'Inflammation'	0.00145025		1	'Malignant'	0.999817		1	'Inflammation'	0.71415		1	'Inflammation'	5.0172e-10
1	'Inflammation'	4.24304e-13		1	'Malignant'	1		1	'Malignant'	0.977035		1	'Inflammation'	3.18535e-08		1	'Malignant'	0.985422		1	'Malignant'	0.999292		1	'Inflammation'	1.42305e-08		1	'Malignant'	0.999922
1	'Inflammation'	6.45777e-08		1	'Inflammation'	8.12988e-17		1	'Malignant'	0.929316		1	'Malignant'	1		1	'Malignant'	0.958361		1	'Malignant'	0.932492		1	'Inflammation'	0.000108163		1	'Inflammation'	0.00425489
1	'Inflammation'	1.20355e-06		1	'Malignant'	1		1	'Inflammation'	1.33464e-09		1	'Malignant'	1		1	'Inflammation'	0.961587		1	'Malignant'	1		1	'Inflammation'	0.00124525		1	'Inflammation'	0.02191
1	'Inflammation'	1.94199e-13		1	'Malignant'	1		1	'Malignant'	0.538057		1	'Inflammation'	1.34691e-06		1	'Inflammation'	1.29168e-06		1	'Malignant'	0.219596		1	'Malignant'	0.924026		1	'Inflammation'	0.0218472
1	'Malignant'	0.999996		1	'Inflammation'	2.01278e-24		1	'Inflammation'	7.39882e-09		1	'Malignant'	0.999999		1	'Malignant'	0.986238		1	'Inflammation'	0.00017317		1	'Inflammation'	2.26079e-05		1	'Malignant'	0.824159
1	'Malignant'	1		1	'Malignant'	0.999954		1	'Malignant'	0.485749		1	'Malignant'	1		1	'Malignant'	0.983703		1	'Inflammation'	0.0074352		1	'Inflammation'	0.472372		1	'Inflammation'	0.00233246
1	'Inflammation'	3.71918e-07		1	'Malignant'	1		1	'Malignant'	0.999999		1	'Malignant'	1		1	'Malignant'	0.991718		1	'Inflammation'	0.205412		1	'Inflammation'	6.42087e-05		1	'Inflammation'	9.18779e-07
1	'Inflammation'	0.036631		1	'Inflammation'	1.87549e-18		1	'Inflammation'	6.10349e-06		1	'Inflammation'	1.29518e-10		1	'Inflammation'	1.98571e-15		1	'Malignant'	0.161661		1	'Malignant'	0.972595		1	'Malignant'	1
1	'Malignant'	1		1	'Inflammation'	9.38772e-07		1	'Inflammation'	8.32462e-05		1	'Inflammation'	0.00036279		1	'Inflammation'	0.000187191		1	'Inflammation'	7.95683e-05		1	'Malignant'	0.999969		1	'Malignant'	0.999896
1	'Inflammation'	0.000884255		1	'Malignant'	1		1	'Malignant'	0.999991		1	'Malignant'	1		1	'Malignant'	0.994776		1	'Malignant'	0.999999		1	'Malignant'	0.992499		1	'Malignant'	0.999922
1	'Malignant'	1		1	'Malignant'	0.968601		1	'Malignant'	0.99967		1	'Inflammation'	0.000921515		1	'Malignant'	0.995396		1	'Malignant'	0.988823		1	'Malignant'	0.651029		1	'Inflammation'	0.000681856
1	'Inflammation'	3.81857e-20		1	'Malignant'	1		1	'Malignant'	0.978217		1	'Malignant'	0.159688		1	'Inflammation'	0.00186651		1	'Malignant'	0.114108		1	'Malignant'	0.999346		1	'Malignant'	0.624095
1	'Malignant'	0.999969		1	'Malignant'	1		1	'Inflammation'	0.87836		1	'Inflammation'	2.69131e-09		1	'Inflammation'	0.0443528		1	'Malignant'	0.98729		1	'Inflammation'	0.00011573		1	'Malignant'	1
1	'Inflammation'	4.92815e-13		1	'Malignant'	1		1	'Inflammation'	0.115064		1	'Malignant'	0.993514		1	'Inflammation'	0.00016863		1	'Inflammation'	4.58806e-08		1	'Inflammation'	9.47827e-05		1	'Inflammation'	1.93727e-05
1	'Malignant'	0.999873		1	'Malignant'	1		1	'Inflammation'	0.899279		1	'Malignant'	1		1	'Malignant'	0.99978		1	'Inflammation'	1.26571e-06		1	'Malignant'	0.856971		1	'Inflammation'	0.000166464
1	'Inflammation'	7.00195e-17		1	'Malignant'	1		1	'Malignant'	0.998445		1	'Inflammation'	1.69137e-09		1	'Malignant'	0.999997		1	'Malignant'	0.999607		1	'Malignant'	0.978967		1	'Inflammation'	9.72222e-08
1	'Malignant'	1		1	'Malignant'	1		1	'Inflammation'	3.40368e-07		1	'Inflammation'	3.2445e-12		1	'Malignant'	0.999717		1	'Malignant'	0.997612		1	'Malignant'	0.999999		1	'Malignant'	0.993435
1	'Malignant'	0.505973		1	'Inflammation'	7.14122e-10		1	'Malignant'	0.985574		1	'Malignant'	1		1	'Inflammation'	3.41483e-08		1	'Malignant'	0.99775		1	'Malignant'	0.677148		1	'Inflammation'	6.2412e-06
1	'Inflammation'	6.18726e-07		1	'Inflammation'	3.53861e-08		1	'Inflammation'	7.45192e-10		1	'Malignant'	1		1	'Inflammation'	0.0094648		1	'Inflammation'	0.0150365		1	'Malignant'	0.990782		1	'Malignant'	0.999997
1	'Inflammation'	5.63184e-22		1	'Inflammation'	6.27554e-22		1	'Inflammation'	9.62236e-05		1	'Malignant'	1		1	'Malignant'	0.953276		1	'Malignant'	0.885639		1	'Inflammation'	0.631024		1	'Inflammation'	0.042443
1	'Malignant'	0.999998		1	'Malignant'	1		1	'Inflammation'	5.99971e-06		1	'Malignant'	1		1	'Malignant'	0.897293		1	'Malignant'	0.999991		1	'Malignant'	0.849449		1	'Inflammation'	0.0825383
1	'Malignant'	1		1	'Malignant'	1		1	'Malignant'	0.999442		1	'Malignant'	1		1	'Inflammation'	0.347326		1	'Malignant'	0.99962		1	'Inflammation'	0.288258		1	'Inflammation'	0.0281172
1	'Inflammation'	5.84024e-19		1	'Inflammation'	8.77541e-19		1	'Malignant'	0.998858		1	'Malignant'	1		1	'Malignant'	0.999998		1	'Inflammation'	4.84101e-09		1	'Malignant'	0.882782		1	'Inflammation'	0.0210897
1	'Inflammation'	1.95591e-24		1	'Malignant'	1		1	'Inflammation'	2.31431e-11		1	'Inflammation'	2.09198e-09		1	'Inflammation'	1.42503e-06		1	'Malignant'	1		1	'Malignant'	0.9962		1	'Malignant'	0.998697
1	'Malignant'	1		1	'Malignant'	1		1	'Inflammation'	0.00428718		1	'Malignant'	1		1	'Inflammation'	3.31761e-05		1	'Inflammation'	4.0196e-06		1	'Malignant'	0.949117		1	'Inflammation'	3.60903e-07
1	'Inflammation'	3.47232e-11		1	'Inflammation'	3.19299e-17		1	'Malignant'	0.73134		1	'Inflammation'	5.64924e-09		1	'Malignant'	0.99277		1	'Malignant'	0.999962		1	'Malignant'	0.441378		1	'Inflammation'	0.100071
1	'Malignant'	1		1	'Malignant'	1		1	'Inflammation'	8.74585e-06		1	'Malignant'	1		1	'Inflammation'	5.97111e-05		1	'Malignant'	0.999979		1	'Malignant'	0.986713		1	'Inflammation'	3.33901e-06
1	'Malignant'	0.999998		1	'Inflammation'	5.96243e-09		1	'Inflammation'	1.87212e-07		1	'Inflammation'	1.0678e-06		1	'Malignant'	0.993441		1	'Inflammation'	0.0913275		1	'Malignant'	0.997093		1	'Inflammation'	5.06939e-05
1	'Malignant'	0.999978		1	'Inflammation'	8.4795e-19		1	'Malignant'	1		1	'Malignant'	0.999695		1	'Malignant'	0.999604		1	'Malignant'	0.94688		1	'Malignant'	0.98463		1	'Malignant'	0.98966
1	'Inflammation'	1.46821e-15		1	'Inflammation'	5.10236e-14		1	'Malignant'	0.651345		1	'Inflammation'	8.87775e-06		1	'Malignant'	0.0777736		1	'Malignant'	0.903928		1	'Inflammation'	1.05178e-06		1	'Malignant'	0.999143
1	'Inflammation'	3.86204e-18		1	'Inflammation'	8.37128e-20		1	'Malignant'	1		1	'Inflammation'	1.1213e-08		1	'Inflammation'	5.39648e-07		1	'Malignant'	0.253744		1	'Malignant'	0.869106		1	'Inflammation'	5.26367e-07
1	'Inflammation'	1.02966e-11		1	'Inflammation'	1.26596e-29		1	'Inflammation'	0.00915205		1	'Malignant'	0.999472		1	'Inflammation'	0.140027		1	'Malignant'	0.475785		1	'Inflammation'	0.00661148		1	'Inflammation'	0.00124017
1	'Malignant'	0.999879		1	'Malignant'	1		1	'Malignant'	0.710661		1	'Malignant'	0.928043		1	'Inflammation'	3.06635e-07		1	'Malignant'	0.488029		1	'Malignant'	0.856832		1	'Inflammation'	1.64712e-07
1	'Malignant'	1		1	'Malignant'	0.997801		1	'Malignant'	0.912319		1	'Inflammation'	0.950713		1	'Inflammation'	0.0727588		1	'Malignant'	0.997752		1	'Malignant'	0.99997		1	'Inflammation'	1.92485e-08
1	'Inflammation'	7.78624e-12		1	'Inflammation'	1.81901e-17		1	'Malignant'	0.999947		1	'Inflammation'	2.46483e-09		1	'Malignant'	0.987867		1	'Inflammation'	0.983534		1	'Inflammation'	0.300918		1	'Malignant'	0.999715
1	'Malignant'	1		1	'Inflammation'	4.67272e-06		1	'Inflammation'	3.48962e-06		1	'Malignant'	0.999998		1	'Malignant'	0.999996		1	'Inflammation'	0.229069		1	'Inflammation'	0.400264		1	'Malignant'	0.996426
1	'Malignant'	1		1	'Malignant'	1		1	'Inflammation'	0.245293		1	'Malignant'	1		1	'Malignant'	0.999816		1	'Inflammation'	0.000986014		1	'Malignant'	0.999978		1	'Inflammation'	9.47806e-11
1	'Malignant'	0.999992		1	'Inflammation'	5.31502e-21		1	'Malignant'	0.999758		1	'Inflammation'	0.00914323		1	'Inflammation'	0.0166826		1	'Inflammation'	0.00582547		1	'Inflammation'	0.0028657		1	'Malignant'	0.942679
1	'Malignant'	1		1	'Inflammation'	7.29182e-11		1	'Malignant'	1		1	'Inflammation'	5.29083e-07		1	'Malignant'	0.999215		1	'Inflammation'	0.906227		1	'Inflammation'	0.00327385		1	'Malignant'	0.296273
1	'Inflammation'	6.98338e-12		1	'Inflammation'	9.28425e-14		1	'Inflammation'	1.66853e-12		1	'Malignant'	0.999991		1	'Malignant'	0.9999		1	'Inflammation'	0.00298297		1	'Inflammation'	0.0469552		1	'Malignant'	0.960099
1	'Inflammation'	9.105e-05		1	'Malignant'	0.997066		1	'Malignant'	0.999964		1	'Inflammation'	6.33981e-12		1	'Inflammation'	0.00789653		1	'Inflammation'	0.5125		1	'Inflammation'	0.000664379		1	'Malignant'	0.840532
1	'Malignant'	0.999993		1	'Inflammation'	2.65017e-11		1	'Inflammation'	7.83053e-06		1	'Malignant'	1		1	'Inflammation'	0.0102194		1	'Malignant'	0.999985		1	'Inflammation'	0.103845		1	'Inflammation'	2.95723e-07
1	'Malignant'	1		1	'Malignant'	1		1	'Inflammation'	1.72696e-05		1	'Inflammation'	5.54117e-06		1	'Malignant'	0.891747		1	'Malignant'	0.999905		1	'Malignant'	0.996997		1	'Inflammation'	7.45448e-06
1	'Malignant'	1		1	'Malignant'	1		1	'Inflammation'	5.82901e-05		1	'Inflammation'	7.36682e-05		1	'Malignant'	0.999802		1	'Inflammation'	7.11349e-05		1	'Inflammation'	0.551502		1	'Inflammation'	0.00017769
1	'Inflammation'	1.54773e-11		1	'Inflammation'	9.20048e-18		1	'Malignant'	0.996817		1	'Inflammation'	1.25376e-10		1	'Inflammation'	0.00120471		1	'Malignant'	0.999786		1	'Inflammation'	0.136157		1	'Inflammation'	0.921945
1	'Inflammation'	6.16834e-11		1	'Inflammation'	3.19237e-28		1	'Malignant'	0.999545		1	'Malignant'	1		1	'Malignant'	0.991685		1	'Malignant'	1		1	'Inflammation'	1.95815e-06		1	'Inflammation'	8.35233e-12
1	'Inflammation'	6.11181e-13		1	'Malignant'	1		1	'Malignant'	0.999992		1	'Inflammation'	2.47412e-07		1	'Malignant'	0.973491		1	'Inflammation'	8.16651e-07		1	'Inflammation'	0.148292		1	'Inflammation'	0.00164397
1	'Malignant'	1		1	'Inflammation'	5.45623e-15		1	'Malignant'	0.106307		1	'Inflammation'	0.00101988		1	'Inflammation'	9.78041e-05		1	'Inflammation'	6.22846e-05		1	'Inflammation'	4.83988e-10		1	'Malignant'	0.999996
1	'Malignant'	1		1	'Malignant'	1		1	'Inflammation'	0.0155563		1	'Malignant'	1		1	'Malignant'	0.992217		1	'Inflammation'	0.00954901		1	'Malignant'	0.999998		1	'Inflammation'	0.00109536
1	'Inflammation'	5.44248e-20		1	'Malignant'	1		1	'Malignant'	0.999773		1	'Malignant'	1		1	'Malignant'	0.999999		1	'Inflammation'	0.0180621		1	'Inflammation'	0.00040068		1	'Inflammation'	0.472815
1	'Malignant'	1		1	'Inflammation'	3.18502e-06		1	'Inflammation'	0.917343		1	'Inflammation'	2.50559e-07		1	'Malignant'	0.999631		1	'Malignant'	0.989027		1	'Malignant'	0.999942		1	'Inflammation'	0.0195929
1	'Malignant'	1		1	'Inflammation'	3.77149e-22		1	'Malignant'	1		1	'Inflammation'	8.04732e-07		1	'Malignant'	0.999999		1	'Inflammation'	9.74108e-05		1	'Malignant'	0.317004		1	'Inflammation'	9.49294e-05
1	'Malignant'	1		1	'Inflammation'	9.68167e-19		1	'Inflammation'	0.148037		1	'Inflammation'	5.41684e-09		1	'Inflammation'	0.00774392		1	'Malignant'	0.938358		1	'Malignant'	0.0530976		1	'Malignant'	0.999922
1	'Malignant'	1		1	'Malignant'	1		1	'Inflammation'	0.00716449		1	'Inflammation'	1.00323e-06		1	'Inflammation'	0.0167698		1	'Inflammation'	2.4577e-06		1	'Malignant'	0.992103		1	'Malignant'	0.362565
1	'Inflammation'	0.000849214		1	'Malignant'	1		1	'Inflammation'	0.84133		1	'Malignant'	1		1	'Inflammation'	0.000342087		1	'Malignant'	1		1	'Malignant'	0.977422		1	'Malignant'	0.00800284
1	'Inflammation'	2.33062e-05		1	'Inflammation'	7.18296e-26		1	'Inflammation'	2.60116e-06		1	'Malignant'	1		1	'Malignant'	0.999997		1	'Inflammation'	0.0160267		1	'Inflammation'	0.844358		1	'Malignant'	0.99843
1	'Inflammation'	6.63923e-11		1	'Malignant'	1		1	'Malignant'	0.999999		1	'Inflammation'	5.1323e-10		1	'Inflammation'	4.508e-06		1	'Malignant'	0.270765		1	'Inflammation'	0.999257		1	'Inflammation'	7.55806e-06
1	'Inflammation'	9.24577e-09		1	'Inflammation'	1.83203e-26		1	'Inflammation'	5.78846e-09		1	'Inflammation'	1.82156e-09		1	'Malignant'	0.999952		1	'Inflammation'	0.0321448		1	'Inflammation'	2.68989e-06		1	'Inflammation'	1.42718e-06
1	'Malignant'	0.999999		1	'Inflammation'	3.60141e-08		1	'Inflammation'	0.0631053		1	'Inflammation'	1.41806e-05		1	'Inflammation'	0.00727331		1	'Malignant'	0.999999		1	'Inflammation'	0.000375136		1	'Inflammation'	4.01767e-08
1	'Inflammation'	2.08619e-25		1	'Malignant'	1		1	'Inflammation'	3.52366e-14		1	'Malignant'	1		1	'Inflammation'	0.000449973		1	'Malignant'	0.99975		1	'Malignant'	0.999937		1	'Malignant'	0.957009
1	'Inflammation'	4.18322e-05		1	'Inflammation'	1.21644e-05		1	'Inflammation'	0.0151941		1	'Malignant'	1		1	'Malignant'	0.998818		1	'Malignant'	0.831412		1	'Inflammation'	0.0230343		1	'Malignant'	0.999992
1	'Malignant'	1		1	'Malignant'	1		1	'Inflammation'	5.23862e-06		1	'Inflammation'	4.09445e-06		1	'Malignant'	0.984962		1	'Malignant'	0.999991		1	'Inflammation'	0.000258178		1	'Inflammation'	2.50737e-05
1	'Inflammation'	1.38978e-18		1	'Inflammation'	5.57632e-06		1	'Malignant'	0.99874		1	'Malignant'	1		1	'Inflammation'	5.56304e-07		1	'Malignant'	1		1	'Inflammation'	0.100872		1	'Malignant'	0.99998
1	'Inflammation'	5.99231e-06		1	'Inflammation'	3.22937e-17		1	'Inflammation'	0.00835263		1	'Inflammation'	2.55569e-06		1	'Malignant'	0.884582		1	'Inflammation'	0.246149		1	'Inflammation'	0.0520757		1	'Malignant'	0.999918
1	'Inflammation'	1.90436e-14		1	'Inflammation'	7.88569e-28		1	'Inflammation'	0.000514748		1	'Malignant'	0.939552		1	'Malignant'	0.999937		1	'Inflammation'	0.000117886		1	'Malignant'	0.966134		1	'Inflammation'	0.000382776
1	'Inflammation'	1.34364e-09		1	'Inflammation'	8.51122e-13		1	'Inflammation'	0.00131674		1	'Malignant'	1		1	'Inflammation'	1.9139e-12		1	'Inflammation'	0.00190181		1	'Inflammation'	0.232018		1	'Inflammation'	9.79495e-10
1	'Malignant'	1		1	'Malignant'	1		1	'Malignant'	0.99991		1	'Inflammation'	7.72898e-09		1	'Malignant'	0.994428		1	'Inflammation'	0.00633518		1	'Inflammation'	0.886575		1	'Inflammation'	6.39764e-07
1	'Inflammation'	2.91824e-27		1	'Malignant'	1		1	'Inflammation'	5.44239e-06		1	'Malignant'	1		1	'Inflammation'	7.96522e-05		1	'Malignant'	0.999986		1	'Malignant'	0.989376		1	'Inflammation'	2.08463e-06
1	'Inflammation'	7.98004e-13		1	'Malignant'	1		1	'Malignant'	1		1	'Inflammation'	0.000639513		1	'Malignant'	0.995971		1	'Malignant'	0.998979		1	'Malignant'	0.997901		1	'Malignant'	0.000301068
1	'Inflammation'	1.0365e-10		1	'Malignant'	1		1	'Inflammation'	3.94794e-06		1	'Malignant'	1		1	'Malignant'	0.37872		1	'Malignant'	0.999982		1	'Malignant'	0.999543		1	'Inflammation'	1.57069e-06
1	'Malignant'	0.171289		1	'Malignant'	0.914587		1	'Inflammation'	0.379422		1	'Inflammation'	3.22796e-10		1	'Inflammation'	0.00145358		1	'Malignant'	0.999986		1	'Inflammation'	0.0111266		1	'Malignant'	0.999953
1	'Inflammation'	1.80563e-07		1	'Inflammation'	1.7326e-09		1	'Inflammation'	9.83383e-09		1	'Malignant'	1		1	'Inflammation'	0.00767122		1	'Malignant'	0.999771		1	'Malignant'	0.902936		1	'Inflammation'	7.70054e-08
1	'Inflammation'	3.81209e-08		1	'Inflammation'	4.49046e-25		1	'Malignant'	0.997642		1	'Malignant'	0.99065		1	'Malignant'	0.998901		1	'Inflammation'	1.70918e-11		1	'Malignant'	0.984017		1	'Inflammation'	2.39863e-07
1	'Inflammation'	1.67522e-23		1	'Malignant'	1		1	'Inflammation'	1.75398e-10		1	'Inflammation'	2.50348e-07		1	'Malignant'	0.998781		1	'Malignant'	0.999995		1	'Inflammation'	0.00834178		1	'Inflammation'	0.105428
1	'Inflammation'	5.81842e-15		1	'Inflammation'	2.53856e-06		1	'Malignant'	0.999999		1	'Malignant'	1		1	'Inflammation'	1.46596e-08		1	'Inflammation'	0.0202696		1	'Inflammation'	0.00546589		1	'Malignant'	0.998744
1	'Malignant'	1		1	'Malignant'	1		1	'Inflammation'	2.9359e-07		1	'Inflammation'	5.56607e-07		1	'Malignant'	0.999993		1	'Inflammation'	0.000730277		1	'Inflammation'	0.00137348		1	'Malignant'	1
1	'Malignant'	1		1	'Malignant'	0.99999		1	'Malignant'	0.999989		1	'Malignant'	1		1	'Malignant'	0.396058		1	'Inflammation'	0.00044544		1	'Inflammation'	0.305344		1	'Malignant'	0.0045753
1	'Inflammation'	6.9267e-11		1	'Inflammation'	5.24896e-07		1	'Malignant'	0.999995		1	'Malignant'	1		1	'Inflammation'	0.0222932		1	'Malignant'	1		1	'Malignant'	0.339725		1	'Malignant'	0.989447
1	'Malignant'	1		1	'Malignant'	0.999997		1	'Inflammation'	1.7653e-10		1	'Inflammation'	1.29788e-10		1	'Inflammation'	4.96717e-06		1	'Inflammation'	0.138672		1	'Inflammation'	4.02544e-10		1	'Inflammation'	0.000294747
1	'Malignant'	0.99305		1	'Malignant'	1		1	'Malignant'	0.992477		1	'Inflammation'	0.000118472		1	'Malignant'	0.996088		1	'Malignant'	0.999928		1	'Inflammation'	9.41543e-07		1	'Inflammation'	0.00086676
1	'Inflammation'	4.03849e-10		1	'Inflammation'	1.02512e-26		1	'Malignant'	0.000539994		1	'Malignant'	1		1	'Inflammation'	0.30623		1	'Inflammation'	4.90524e-05		1	'Inflammation'	0.0453363		1	'Malignant'	0.999768
1	'Inflammation'	1.72886e-06		1	'Malignant'	1		1	'Malignant'	0.999995		1	'Inflammation'	2.27869e-05		1	'Inflammation'	0.0168789		1	'Malignant'	0.999904		1	'Inflammation'	8.95921e-05		1	'Inflammation'	0.000216898
1	'Inflammation'	4.90877e-07		1	'Inflammation'	2.99891e-10		1	'Malignant'	0.999339		1	'Inflammation'	1.52445e-07		1	'Inflammation'	8.15524e-13		1	'Inflammation'	0.985649		1	'Inflammation'	0.00281974		1	'Malignant'	0.99544
1	'Inflammation'	1.77395e-06		1	'Malignant'	0.999996		1	'Malignant'	0.999965		1	'Malignant'	1		1	'Malignant'	0.999828		1	'Inflammation'	2.2758e-13		1	'Malignant'	0.999999		1	'Inflammation'	0.00400917
1	'Malignant'	0.999987		1	'Inflammation'	1.38579e-10		1	'Malignant'	0.999775		1	'Malignant'	1		1	'Malignant'	0.110716		1	'Malignant'	0.998889		1	'Inflammation'	0.00019119		1	'Malignant'	0.999444
1	'Malignant'	1		1	'Malignant'	0.999999		1	'Inflammation'	0.0308149		1	'Malignant'	1		1	'Inflammation'	3.15011e-05		1	'Malignant'	1		1	'Malignant'	0.937766		1	'Malignant'	0.416987
1	'Inflammation'	1.129e-23		1	'Malignant'	1		1	'Malignant'	0.999977		1	'Inflammation'	3.76163e-09		1	'Malignant'	0.999467		1	'Inflammation'	0.00428778		1	'Malignant'	0.988882		1	'Inflammation'	0.0640191
1	'Inflammation'	0.95091		1	'Inflammation'	3.80875e-12		1	'Inflammation'	1.33908e-05		1	'Inflammation'	2.93398e-06		1	'Inflammation'	3.61263e-05		1	'Inflammation'	0.00010093		1	'Malignant'	0.999863		1	'Malignant'	0.999495
1	'Malignant'	1		1	'Inflammation'	6.26751e-10		1	'Inflammation'	0.000973806		1	'Malignant'	1		1	'Malignant'	0.99939		1	'Inflammation'	0.000127781		1	'Inflammation'	0.0555229		1	'Malignant'	0.999888
1	'Malignant'	1		1	'Inflammation'	9.77237e-05		1	'Malignant'	0.999997		1	'Inflammation'	9.25282e-06		1	'Inflammation'	3.06394e-07		1	'Malignant'	0.999872		1	'Malignant'	0.98254		1	'Inflammation'	8.02715e-05
1	'Malignant'	1		1	'Malignant'	1		1	'Inflammation'	0.370226		1	'Inflammation'	1.71866e-08		1	'Inflammation'	0.56186		1	'Inflammation'	6.12032e-05		1	'Inflammation'	0.0029295		1	'Inflammation'	1.13421e-09
1	'Inflammation'	5.91906e-11		1	'Inflammation'	1.25108e-22		1	'Malignant'	0.9996		1	'Malignant'	1		1	'Inflammation'	0.000325828		1	'Malignant'	0.628096		1	'Malignant'	0.658623		1	'Inflammation'	0.0539381
1	'Inflammation'	1.89988e-12		1	'Malignant'	1		1	'Inflammation'	1.44614e-10		1	'Inflammation'	1.95466e-11		1	'Inflammation'	1.08706e-05		1	'Inflammation'	0.0815085		1	'Malignant'	0.710915		1	'Inflammation'	1.53852e-06
1	'Malignant'	1		1	'Malignant'	1		1	'Malignant'	0.999943		1	'Malignant'	0.999998		1	'Inflammation'	1.46024e-11		1	'Inflammation'	1.31709e-10		1	'Inflammation'	0.0201315		1	'Malignant'	0.441627
1	'Malignant'	0.999999		1	'Inflammation'	1.43862e-05		1	'Malignant'	0.99961		1	'Malignant'	1		1	'Malignant'	0.837874		1	'Inflammation'	0.412668		1	'Malignant'	0.9822		1	'Inflammation'	1.15227e-06
1	'Inflammation'	0.638618		1	'Malignant'	0.999932		1	'Malignant'	0.979828		1	'Inflammation'	6.82604e-05		1	'Inflammation'	2.47879e-05		1	'Malignant'	0.999899		1	'Inflammation'	0.189149		1	'Malignant'	0.993284
1	'Inflammation'	0.999533		1	'Malignant'	1		1	'Malignant'	0.966986		1	'Inflammation'	3.97453e-12		1	'Inflammation'	4.48655e-07		1	'Inflammation'	0.000163993		1	'Malignant'	0.999997		1	'Malignant'	0.999997
1	'Malignant'	0.999931		1	'Malignant'	1		1	'Inflammation'	2.13628e-06		1	'Inflammation'	5.21259e-08		1	'Malignant'	0.998657		1	'Inflammation'	8.9095e-05		1	'Malignant'	0.792603		1	'Inflammation'	2.15462e-05
1	'Malignant'	1		1	'Inflammation'	3.59472e-09		1	'Inflammation'	5.38252e-09		1	'Inflammation'	8.37598e-05		1	'Inflammation'	9.3112e-05		1	'Malignant'	0.992855		1	'Inflammation'	6.02081e-06		1	'Malignant'	0.999008
1	'Inflammation'	1.51157e-07		1	'Malignant'	1		1	'Malignant'	0.995041		1	'Inflammation'	3.38233e-12		1	'Inflammation'	2.99156e-07		1	'Inflammation'	2.26417e-10		1	'Inflammation'	0.000963978		1	'Malignant'	0.167022
1	'Inflammation'	0		1	'Inflammation'	1.32478e-23		1	'Inflammation'	6.19218e-08		1	'Inflammation'	5.68184e-06		1	'Malignant'	0.979517		1	'Inflammation'	4.34683e-09		1	'Malignant'	0.999856		1	'Inflammation'	0.00111504
1	'Malignant'	1		1	'Malignant'	1		1	'Malignant'	0.984488		1	'Malignant'	1		1	'Inflammation'	2.53332e-07		1	'Inflammation'	0.00392367		1	'Inflammation'	3.13861e-06		1	'Inflammation'	0.157248
1	'Inflammation'	6.56157e-23		1	'Malignant'	1		1	'Malignant'	0.997723		1	'Inflammation'	3.45716e-07		1	'Inflammation'	2.44781e-05		1	'Inflammation'	1.32049e-07		1	'Malignant'	0.470623		1	'Malignant'	0.999977
1	'Malignant'	1		1	'Malignant'	1		1	'Malignant'	0.998416		1	'Inflammation'	1.93378e-07		1	'Inflammation'	2.46549e-06		1	'Malignant'	0.00444644		1	'Malignant'	0.997624		1	'Inflammation'	0.000111725
1	'Malignant'	0.999673		1	'Inflammation'	6.13937e-06		1	'Inflammation'	4.288e-09		1	'Malignant'	1		1	'Inflammation'	0.00388934		1	'Inflammation'	3.07706e-05		1	'Malignant'	0.999362		1	'Malignant'	0.999914
1	'Malignant'	1		1	'Malignant'	1		1	'Inflammation'	1.15717e-08		1	'Malignant'	1		1	'Malignant'	0.999861		1	'Inflammation'	0.000369683		1	'Malignant'	0.938748		1	'Malignant'	0.852507
1	'Inflammation'	0.000257994		1	'Malignant'	1		1	'Inflammation'	0.0141589		1	'Malignant'	1		1	'Malignant'	0.998788		1	'Malignant'	0.999998		1	'Inflammation'	0.000488981		1	'Inflammation'	0.000164506
1	'Inflammation'	1.37996e-06		1	'Inflammation'	3.23428e-14		1	'Malignant'	0.999999		1	'Malignant'	0.999999		1	'Malignant'	0.999979		1	'Inflammation'	0.013085		1	'Malignant'	0.929868		1	'Inflammation'	2.31198e-05
1	'Inflammation'	0.000739823		1	'Inflammation'	4.94754e-09		1	'Inflammation'	2.83399e-09		1	'Inflammation'	4.02718e-09		1	'Malignant'	0.998752		1	'Malignant'	0.999269		1	'Inflammation'	6.6036e-05		1	'Malignant'	1
1	'Inflammation'	1.17212e-11		1	'Malignant'	1		1	'Inflammation'	2.60814e-06		1	'Malignant'	1		1	'Malignant'	0.999488		1	'Malignant'	0.983289		1	'Inflammation'	0.0595391		1	'Inflammation'	0.000743824
1	'Inflammation'	3.02431e-10		1	'Malignant'	1		1	'Inflammation'	0.00502654		1	'Inflammation'	1.31291e-05		1	'Malignant'	0.612275		1	'Malignant'	1		1	'Inflammation'	0.000618345		1	'Inflammation'	3.73091e-06
1	'Inflammation'	1.09669e-14		1	'Malignant'	1		1	'Inflammation'	0.454084		1	'Malignant'	1		1	'Malignant'	0.928244		1	'Malignant'	0.99985		1	'Inflammation'	2.04801e-06		1	'Inflammation'	0.000306199
1	'Inflammation'	4.90457e-05		1	'Malignant'	0.999992		1	'Malignant'	0.0195474		1	'Inflammation'	0.000136167		1	'Inflammation'	0.000290926		1	'Malignant'	0.967763		1	'Malignant'	0.968023		1	'Malignant'	0.999995
1	'Malignant'	1		1	'Inflammation'	1.05105e-09		1	'Inflammation'	4.27676e-07		1	'Malignant'	1		1	'Malignant'	0.933272		1	'Inflammation'	0.461669		1	'Malignant'	0.993422		1	'Inflammation'	0.000888617
1	'Inflammation'	1.37765e-22		1	'Inflammation'	4.7245e-08		1	'Inflammation'	0.0212779		1	'Malignant'	1		1	'Malignant'	0.99984		1	'Malignant'	0.999876		1	'Inflammation'	0.00927449		1	'Inflammation'	0.0150061
1	'Malignant'	0.999976		1	'Inflammation'	3.1305e-13		1	'Malignant'	0.998068		1	'Inflammation'	8.52287e-06		1	'Inflammation'	0.000156908		1	'Malignant'	0.998079		1	'Inflammation'	0.803335		1	'Malignant'	0.999601
1	'Malignant'	1		1	'Malignant'	1		1	'Inflammation'	0.000398848		1	'Inflammation'	4.74214e-10		1	'Inflammation'	4.75891e-05		1	'Inflammation'	6.02708e-08		1	'Malignant'	0.0680174		1	'Malignant'	0.999289
1	'Inflammation'	3.56383e-16		1	'Inflammation'	1.0339e-27		1	'Malignant'	0.99904		1	'Inflammation'	1.07991e-07		1	'Inflammation'	1.79126e-06		1	'Inflammation'	0.000190551		1	'Malignant'	0.999599		1	'Inflammation'	1.633e-05
1	'Malignant'	1		1	'Inflammation'	1.29955e-08		1	'Inflammation'	0.000111862		1	'Malignant'	1		1	'Inflammation'	3.62866e-05		1	'Inflammation'	0.0173733		1	'Malignant'	0.452262		1	'Inflammation'	0.00015122
1	'Malignant'	0.999788		1	'Inflammation'	2.1661e-14		1	'Malignant'	0.99999		1	'Inflammation'	0.000567937		1	'Inflammation'	9.31376e-05		1	'Malignant'	0.99998		1	'Inflammation'	0.0245552		1	'Malignant'	0.99991
1	'Malignant'	1		1	'Inflammation'	5.82734e-26		1	'Malignant'	0.8969		1	'Malignant'	1		1	'Inflammation'	0.000131815		1	'Inflammation'	0.977022		1	'Inflammation'	0.000202113		1	'Inflammation'	0.609857
1	'Inflammation'	3.1339e-15		1	'Inflammation'	9.83732e-28		1	'Inflammation'	7.39456e-11		1	'Inflammation'	1.67628e-08		1	'Malignant'	0.996377		1	'Malignant'	0.99972		1	'Malignant'	0.999907		1	'Inflammation'	2.8429e-05
1	'Malignant'	0.999883		1	'Inflammation'	2.93093e-13		1	'Inflammation'	5.50074e-09		1	'Malignant'	1		1	'Malignant'	0.999507		1	'Inflammation'	1.45083e-09		1	'Inflammation'	0.746873		1	'Inflammation'	2.63466e-08
1	'Inflammation'	1.04616e-14		1	'Malignant'	1		1	'Inflammation'	2.50441e-08		1	'Malignant'	1		1	'Malignant'	0.558555		1	'Inflammation'	0.155414		1	'Inflammation'	0.615456		1	'Malignant'	0.999278
1	'Malignant'	0.999981		1	'Malignant'	2.17093e-05		1	'Inflammation'	1.28352e-07		1	'Malignant'	0.99986		1	'Inflammation'	2.53116e-09		1	'Inflammation'	0.666778		1	'Malignant'	0.999067		1	'Malignant'	0.143047
1	'Inflammation'	6.28678e-12		1	'Inflammation'	2.32854e-27		1	'Malignant'	0.995829		1	'Inflammation'	8.40211e-08		1	'Malignant'	0.999999		1	'Malignant'	1		1	'Malignant'	0.994879		1	'Inflammation'	0.127399
1	'Inflammation'	0.979959		1	'Inflammation'	5.07247e-09		1	'Inflammation'	0.00232782		1	'Malignant'	1		1	'Inflammation'	7.26607e-06		1	'Malignant'	0.999742		1	'Malignant'	0.952496		1	'Inflammation'	4.54722e-06
1	'Malignant'	1		1	'Inflammation'	6.55783e-18		1	'Inflammation'	2.95998e-11		1	'Malignant'	1		1	'Inflammation'	3.15273e-09		1	'Inflammation'	0.000335256		1	'Malignant'	0.95138		1	'Malignant'	0.999728
1	'Malignant'	0.999815		1	'Inflammation'	1.88221e-17		1	'Malignant'	1		1	'Inflammation'	1.00444e-12		1	'Inflammation'	2.55856e-06		1	'Inflammation'	0.000216063		1	'Inflammation'	2.00239e-06		1	'Malignant'	0.999569
1	'Inflammation'	6.95705e-09		1	'Inflammation'	8.89507e-14		1	'Malignant'	0.99491		1	'Inflammation'	1.37844e-14		1	'Malignant'	0.998353		1	'Inflammation'	0.00042104		1	'Inflammation'	0.000592257		1	'Inflammation'	6.47927e-06
1	'Malignant'	0.999999		1	'Inflammation'	5.73099e-21		1	'Inflammation'	0.783397		1	'Inflammation'	2.78891e-06		1	'Inflammation'	1.75475e-07		1	'Malignant'	0.995042		1	'Malignant'	0.99873		1	'Inflammation'	8.2423e-06
1	'Inflammation'	6.01895e-06		1	'Malignant'	1		1	'Inflammation'	0.0413663		1	'Malignant'	0.99929		1	'Inflammation'	0.107223		1	'Malignant'	1		1	'Malignant'	0.821806		1	'Malignant'	0.0323703
1	'Inflammation'	3.44667e-11		1	'Malignant'	1		1	'Inflammation'	3.50519e-10		1	'Inflammation'	5.15044e-05		1	'Malignant'	0.999352		1	'Inflammation'	3.7028e-05		1	'Inflammation'	0.00396871		1	'Malignant'	0.999702
1	'Malignant'	0.999618		1	'Inflammation'	1.78621e-17		1	'Inflammation'	1.31731e-11		1	'Malignant'	1		1	'Malignant'	0.997147		1	'Malignant'	1		1	'Inflammation'	1.29633e-05		1	'Inflammation'	0.948372
1	'Inflammation'	2.97572e-18		1	'Inflammation'	2.25805e-15		1	'Inflammation'	3.07777e-10		1	'Malignant'	1		1	'Inflammation'	3.85519e-06		1	'Inflammation'	1.74663e-08		1	'Malignant'	0.994187		1	'Inflammation'	0.347841
1	'Malignant'	1		1	'Malignant'	1		1	'Malignant'	0.234269		1	'Malignant'	1		1	'Malignant'	0.999988		1	'Malignant'	0.997594		1	'Malignant'	0.999989		1	'Inflammation'	0.00074347
1	'Malignant'	1		1	'Inflammation'	1.05809e-10		1	'Inflammation'	7.54784e-10		1	'Malignant'	1		1	'Inflammation'	0.750721		1	'Malignant'	0.999762		1	'Malignant'	0.197128		1	'Malignant'	0.999957
1	'Inflammation'	0.00466529		1	'Malignant'	1		1	'Inflammation'	0.00733322		1	'Inflammation'	4.39326e-07		1	'Inflammation'	0.588507		1	'Malignant'	0.999675		1	'Inflammation'	2.19467e-06		1	'Malignant'	0.999991
1	'Inflammation'	1.10662e-11		1	'Malignant'	1		1	'Inflammation'	0.0123819		1	'Inflammation'	1.84057e-07		1	'Malignant'	0.997429		1	'Malignant'	0.9998		1	'Malignant'	0.952869		1	'Inflammation'	3.20421e-05
1	'Inflammation'	5.58427e-10		1	'Inflammation'	1.75991e-09		1	'Malignant'	0.998438		1	'Malignant'	1		1	'Inflammation'	0.00560795		1	'Malignant'	0.999993		1	'Inflammation'	0.882704		1	'Malignant'	0.684284
1	'Malignant'	1		1	'Inflammation'	5.42241e-23		1	'Inflammation'	0.013963		1	'Inflammation'	4.0576e-08		1	'Inflammation'	1.01592e-06		1	'Malignant'	0.971727		1	'Malignant'	0.999882		1	'Malignant'	0.999945
1	'Inflammation'	5.20776e-07		1	'Inflammation'	0.056995		1	'Inflammation'	0.0133538		1	'Inflammation'	6.63038e-09		1	'Malignant'	0.898871		1	'Inflammation'	0.0423421		1	'Malignant'	0.985255		1	'Inflammation'	0.00802796
1	'Malignant'	0.999957		1	'Malignant'	0.999997		1	'Inflammation'	9.67528e-13		1	'Inflammation'	1.83042e-13		1	'Malignant'	0.998834		1	'Malignant'	0.991408		1	'Malignant'	0.986407		1	'Inflammation'	0.00198441
1	'Malignant'	0.997536		1	'Malignant'	0.999982		1	'Malignant'	0.999455		1	'Inflammation'	5.36492e-08		1	'Malignant'	0.674685		1	'Malignant'	0.689657		1	'Inflammation'	0.488256		1	'Inflammation'	0.00176267
1	'Inflammation'	2.04247e-21		1	'Inflammation'	3.17156e-07		1	'Inflammation'	0.00200352		1	'Malignant'	0.999986		1	'Inflammation'	0.118902		1	'Malignant'	0.433463		1	'Inflammation'	0.0173436		1	'Inflammation'	0.000384057
1	'Inflammation'	0.937828		1	'Malignant'	0.000614749		1	'Malignant'	1		1	'Malignant'	1		1	'Inflammation'	0.0701106		1	'Malignant'	0.99853		1	'Inflammation'	0.00104323		1	'Inflammation'	4.00986e-05
1	'Malignant'	1		1	'Inflammation'	2.6016e-06		1	'Inflammation'	7.25935e-10		1	'Inflammation'	1.1068e-10		1	'Malignant'	0.999493		1	'Malignant'	0.999999		1	'Malignant'	0.998434		1	'Inflammation'	1.87192e-06
1	'Inflammation'	2.19755e-08		1	'Inflammation'	1.4341e-10		1	'Malignant'	0.999976		1	'Inflammation'	2.8163e-07		1	'Malignant'	0.999795		1	'Inflammation'	0.00353347		1	'Malignant'	0.991037		1	'Malignant'	0.999999
1	'Malignant'	1		1	'Inflammation'	6.90561e-17		1	'Malignant'	0.962235		1	'Malignant'	1		1	'Malignant'	0.99331		1	'Malignant'	0.999995		1	'Malignant'	0.987914		1	'Malignant'	0.999824
1	'Malignant'	1		1	'Malignant'	1		1	'Inflammation'	0.988015		1	'Inflammation'	3.802e-08		1	'Malignant'	0.997761		1	'Inflammation'	0.96235		1	'Inflammation'	1.91771e-08		1	'Inflammation'	0.0835321
1	'Inflammation'	2.30234e-06		1	'Malignant'	0.999877		1	'Inflammation'	0.00279785		1	'Inflammation'	0.00760936		1	'Malignant'	0.184735		1	'Inflammation'	4.57134e-08		1	'Inflammation'	0.734208		1	'Malignant'	0.999953
1	'Malignant'	0.999897		1	'Malignant'	1		1	'Malignant'	0.998455		1	'Inflammation'	5.65437e-08		1	'Inflammation'	1.61169e-05		1	'Inflammation'	1.5117e-05		1	'Inflammation'	0.000198923		1	'Malignant'	0.999972
1	'Malignant'	1		1	'Malignant'	1		1	'Malignant'	0.999933		1	'Inflammation'	6.0638e-08		1	'Malignant'	0.999584		1	'Inflammation'	9.07875e-08		1	'Inflammation'	0.0307608		1	'Malignant'	1
1	'Malignant'	0.993205		1	'Inflammation'	0.319128		1	'Malignant'	0.996924		1	'Inflammation'	3.27827e-09		1	'Inflammation'	0.00507536		1	'Malignant'	0.982211		1	'Malignant'	0.996065		1	'Malignant'	1
1	'Malignant'	1		1	'Malignant'	1		1	'Malignant'	0.365682		1	'Inflammation'	9.39309e-07		1	'Malignant'	0.998005		1	'Malignant'	0.999771		1	'Inflammation'	0.226242		1	'Inflammation'	0.267993
1	'Malignant'	0.999998		1	'Inflammation'	5.19994e-22		1	'Malignant'	0.929166		1	'Malignant'	1		1	'Malignant'	0.826279		1	'Malignant'	0.906885		1	'Inflammation'	0.943608		1	'Inflammation'	0.918063
1	'Malignant'	1		1	'Inflammation'	2.01559e-07		1	'Inflammation'	1.1136e-12		1	'Inflammation'	1.20104e-08		1	'Inflammation'	0.00624247		1	'Inflammation'	1.16228e-06		1	'Malignant'	0.999559		1	'Malignant'	0.669342
1	'Inflammation'	1.25876e-07		1	'Malignant'	1		1	'Malignant'	0.994789		1	'Inflammation'	0.00204983		1	'Malignant'	0.638006		1	'Inflammation'	0.000200581		1	'Inflammation'	8.1465e-06		1	'Malignant'	0.995093
1	'Malignant'	1		1	'Inflammation'	5.89812e-12		1	'Malignant'	1		1	'Malignant'	1		1	'Inflammation'	5.34886e-05		1	'Inflammation'	5.57688e-05		1	'Malignant'	0.800386		1	'Malignant'	0.999999
1	'Malignant'	0.446352		1	'Inflammation'	2.81765e-08		1	'Inflammation'	0.744322		1	'Malignant'	0.99862		1	'Inflammation'	5.25354e-05		1	'Malignant'	1		1	'Inflammation'	0.000597414		1	'Inflammation'	3.80969e-08
1	'Malignant'	1		1	'Malignant'	1		1	'Inflammation'	2.86622e-11		1	'Malignant'	0.999999		1	'Inflammation'	0.764817		1	'Malignant'	0.924505		1	'Inflammation'	0.000192975		1	'Malignant'	0.999902
1	'Malignant'	1		1	'Malignant'	1		1	'Inflammation'	0.0257162		1	'Inflammation'	9.79667e-05		1	'Malignant'	0.72023		1	'Inflammation'	8.55404e-07		1	'Inflammation'	0.0818927		1	'Malignant'	0.0340334
1	'Malignant'	0.99878		1	'Inflammation'	2.03984e-12		1	'Malignant'	1		1	'Malignant'	1		1	'Inflammation'	0.491902		1	'Malignant'	0.689698		1	'Malignant'	1		1	'Inflammation'	2.02264e-06
1	'Inflammation'	2.69998e-15		1	'Malignant'	1		1	'Inflammation'	1.13614e-11		1	'Malignant'	0.999999		1	'Malignant'	0.999101		1	'Inflammation'	3.29169e-05		1	'Inflammation'	0.00419781		1	'Inflammation'	0.00110262
1	'Malignant'	1		1	'Inflammation'	0.0156063		1	'Malignant'	1		1	'Malignant'	1		1	'Malignant'	0.999767		1	'Inflammation'	1.17641e-09		1	'Malignant'	0.791279		1	'Inflammation'	2.97443e-05
1	'Malignant'	1		1	'Malignant'	0.999909		1	'Inflammation'	0.980598		1	'Inflammation'	1.69845e-08		1	'Inflammation'	1.44084e-07		1	'Inflammation'	4.00209e-09		1	'Malignant'	0.999997		1	'Malignant'	0.99933
1	'Malignant'	1		1	'Inflammation'	1.48168e-28		1	'Malignant'	0.995694		1	'Inflammation'	5.22228e-14		1	'Malignant'	0.997749		1	'Malignant'	1		1	'Inflammation'	0.000120795		1	'Malignant'	0.989595
1	'Inflammation'	1.68819e-11		1	'Malignant'	1		1	'Inflammation'	0.254345		1	'Inflammation'	0.000368355		1	'Inflammation'	9.49003e-09		1	'Malignant'	0.999762		1	'Inflammation'	0.0658066		1	'Malignant'	0.964361
1	'Inflammation'	5.95692e-14		1	'Inflammation'	1.07374e-23		1	'Inflammation'	2.29059e-11		1	'Malignant'	0.999998		1	'Malignant'	0.999996		1	'Malignant'	0.999996		1	'Inflammation'	0.621558		1	'Inflammation'	0.0627079
1	'Inflammation'	0.000932098		1	'Inflammation'	2.83867e-14		1	'Malignant'	0.997903		1	'Malignant'	1		1	'Malignant'	0.999995		1	'Malignant'	0.867541		1	'Malignant'	0.996349		1	'Malignant'	0.999995
1	'Malignant'	1		1	'Malignant'	1		1	'Inflammation'	6.00097e-05		1	'Inflammation'	6.60729e-11		1	'Inflammation'	0.331119		1	'Malignant'	0.999684		1	'Malignant'	0.971037		1	'Inflammation'	2.38187e-08
1	'Malignant'	1		1	'Inflammation'	1.96753e-10		1	'Malignant'	0.999994		1	'Inflammation'	6.55531e-05		1	'Malignant'	0.997078		1	'Malignant'	1		1	'Inflammation'	1.56514e-05		1	'Inflammation'	2.78775e-06
1	'Malignant'	0.999915		1	'Malignant'	0.999769		1	'Inflammation'	8.96158e-05		1	'Malignant'	1		1	'Malignant'	0.999931		1	'Inflammation'	8.89908e-06		1	'Malignant'	0.999996		1	'Malignant'	0.999892
1	'Malignant'	0.999987		1	'Inflammation'	0.920788		1	'Malignant'	0.999981		1	'Inflammation'	1.11398e-05		1	'Malignant'	0.999966		1	'Malignant'	0.999735		1	'Malignant'	1		1	'Malignant'	0.999808
1	'Malignant'	1		1	'Inflammation'	1.01072e-06		1	'Inflammation'	4.25555e-06		1	'Inflammation'	1.0655e-11		1	'Inflammation'	0.000545278		1	'Inflammation'	1.0324e-05		1	'Malignant'	0.863081		1	'Malignant'	0.993431
1	'Inflammation'	3.72014e-11		1	'Inflammation'	1.81491e-16		1	'Malignant'	0.999999		1	'Inflammation'	5.28192e-06		1	'Malignant'	0.999431		1	'Malignant'	0.999983		1	'Inflammation'	0.835735		1	'Malignant'	0.999317
1	'Inflammation'	3.13773e-07		1	'Malignant'	1		1	'Malignant'	0.999898		1	'Inflammation'	4.07008e-08		1	'Malignant'	0.994336		1	'Inflammation'	1.50611e-10		1	'Inflammation'	0.767079		1	'Malignant'	1
1	'Inflammation'	1.90477e-11		1	'Inflammation'	1.36273e-27		1	'Malignant'	1		1	'Inflammation'	0.000630663		1	'Inflammation'	0.000156037		1	'Inflammation'	6.49007e-06		1	'Inflammation'	0.000244645		1	'Inflammation'	0.689867
1	'Inflammation'	9.43903e-06		1	'Malignant'	0.999694		1	'Malignant'	0.999964		1	'Malignant'	1		1	'Malignant'	0.999982		1	'Malignant'	0.995596		1	'Inflammation'	0.000537493		1	'Malignant'	1
1	'Malignant'	0.999986		1	'Inflammation'	5.77758e-25		1	'Inflammation'	8.86285e-05		1	'Inflammation'	1.64098e-05		1	'Malignant'	0.642804		1	'Inflammation'	0.000145791		1	'Malignant'	0.999983		1	'Inflammation'	1.88601e-12
1	'Malignant'	0.629121		1	'Malignant'	1		1	'Malignant'	0.99992		1	'Malignant'	1		1	'Inflammation'	0.000807529		1	'Malignant'	0.999999		1	'Inflammation'	3.60391e-06		1	'Malignant'	0.997519
1	'Malignant'	1		1	'Malignant'	1		1	'Malignant'	1		1	'Inflammation'	1.77629e-10		1	'Malignant'	0.988417		1	'Inflammation'	3.44158e-06		1	'Malignant'	0.999792		1	'Malignant'	0.999999
1	'Inflammation'	4.20665e-18		1	'Inflammation'	2.95762e-14		1	'Malignant'	0.999742		1	'Inflammation'	6.29014e-06		1	'Inflammation'	1.54852e-08		1	'Malignant'	0.916421		1	'Malignant'	0.99678		1	'Inflammation'	7.26108e-08
1	'Malignant'	1		1	'Inflammation'	2.58502e-07		1	'Inflammation'	0.893281		1	'Inflammation'	0.00633531		1	'Inflammation'	0.00984522		1	'Malignant'	0.00483963		1	'Inflammation'	0.00113002		1	'Malignant'	0.00433137
1	'Inflammation'	9.89785e-27		1	'Malignant'	1		1	'Malignant'	0.998808		1	'Malignant'	1		1	'Malignant'	0.985416		1	'Inflammation'	3.4226e-05		1	'Malignant'	0.998954		1	'Malignant'	0.697446
1	'Malignant'	1		1	'Inflammation'	1.23341e-13		1	'Inflammation'	0.000128294		1	'Inflammation'	2.73221e-11		1	'Malignant'	0.0712839		1	'Malignant'	0.999969		1	'Inflammation'	0.0189061		1	'Malignant'	0.963584
1	'Malignant'	1		1	'Inflammation'	0.00235202		1	'Inflammation'	3.48242e-07		1	'Inflammation'	0.982954		1	'Malignant'	0.895091		1	'Inflammation'	7.37219e-09		1	'Malignant'	0.984721		1	'Malignant'	0.999936
1	'Inflammation'	7.96438e-09		1	'Inflammation'	5.52239e-13		1	'Inflammation'	6.00288e-10		1	'Inflammation'	1.81688e-11		1	'Inflammation'	3.31216e-07		1	'Inflammation'	0.397017		1	'Inflammation'	3.56982e-07		1	'Inflammation'	0.00125064
1	'Malignant'	0.994793		1	'Malignant'	0.999996		1	'Malignant'	0.999997		1	'Malignant'	1		1	'Malignant'	0.99998		1	'Inflammation'	1.17038e-07		1	'Malignant'	0.841681		1	'Malignant'	0.999997
1	'Inflammation'	3.95844e-09		1	'Malignant'	1		1	'Inflammation'	0.0817484		1	'Malignant'	1		1	'Malignant'	0.901161		1	'Malignant'	0.999418		1	'Malignant'	0.999116		1	'Malignant'	0.99953
1	'Inflammation'	6.36072e-10		1	'Inflammation'	1.73841e-10		1	'Inflammation'	3.09366e-07		1	'Inflammation'	0.0198605		1	'Inflammation'	0.00384236		1	'Inflammation'	7.73281e-09		1	'Malignant'	0.995535		1	'Malignant'	0.443108
1	'Malignant'	0.999991		1	'Inflammation'	1.07024e-14		1	'Inflammation'	0.0256621		1	'Inflammation'	6.63089e-05		1	'Malignant'	0.999327		1	'Malignant'	1		1	'Inflammation'	9.1537e-06		1	'Inflammation'	1.03705e-07
1	'Inflammation'	1.96301e-06		1	'Inflammation'	0.807256		1	'Malignant'	0.746931		1	'Malignant'	0.999999		1	'Malignant'	0.995477		1	'Malignant'	1		1	'Inflammation'	0.00044321		1	'Malignant'	0.0981566
1	'Inflammation'	1.85988e-06		1	'Inflammation'	1.05237e-23		1	'Inflammation'	0.0240336		1	'Inflammation'	8.40313e-09		1	'Inflammation'	0.000558222		1	'Malignant'	0.999726		1	'Inflammation'	0.0211954		1	'Inflammation'	0.00376799
1	'Malignant'	1		1	'Malignant'	1		1	'Inflammation'	4.30957e-05		1	'Inflammation'	5.36309e-06		1	'Inflammation'	0.000738531		1	'Malignant'	0.999998		1	'Inflammation'	0.437196		1	'Inflammation'	0.0281602
1	'Malignant'	0.258082		1	'Malignant'	1		1	'Inflammation'	1.03126e-05		1	'Inflammation'	4.63923e-08		1	'Inflammation'	3.56354e-05		1	'Inflammation'	0.66997		1	'Inflammation'	0.358956		1	'Inflammation'	1.45062e-08
1	'Inflammation'	7.56847e-36		1	'Malignant'	1		1	'Malignant'	0.999907		1	'Malignant'	1		1	'Inflammation'	1.74547e-07		1	'Malignant'	0.998789		1	'Inflammation'	1.32424e-07		1	'Malignant'	0.795627
1	'Inflammation'	9.57989e-09		1	'Inflammation'	4.31312e-22		1	'Malignant'	0.999995		1	'Inflammation'	0.000110233		1	'Inflammation'	6.44409e-05		1	'Inflammation'	0.090701		1	'Inflammation'	0.000140886		1	'Inflammation'	2.21811e-05
1	'Inflammation'	2.09563e-16		1	'Malignant'	1		1	'Inflammation'	0.0428945		1	'Inflammation'	0.0277155		1	'Inflammation'	1.28102e-05		1	'Inflammation'	5.84683e-08		1	'Malignant'	0.999984		1	'Malignant'	0.998367
1	'Malignant'	1		1	'Malignant'	1		1	'Inflammation'	0.124819		1	'Inflammation'	4.48375e-10		1	'Malignant'	0.999992		1	'Malignant'	0.999989		1	'Inflammation'	0.770163		1	'Inflammation'	0.000756795
1	'Inflammation'	6.10966e-07		1	'Inflammation'	1.99559e-30		1	'Inflammation'	5.07431e-09		1	'Inflammation'	1.11506e-10		1	'Inflammation'	0.000196591		1	'Malignant'	0.999768		1	'Inflammation'	3.78879e-05		1	'Malignant'	0.904887
1	'Inflammation'	3.63797e-09		1	'Malignant'	0.431665		1	'Malignant'	0.999997		1	'Malignant'	1		1	'Inflammation'	0.010052		1	'Inflammation'	0.000205164		1	'Inflammation'	0.0473331		1	'Inflammation'	8.80567e-07
1	'Inflammation'	0.0103358		1	'Inflammation'	4.23562e-19		1	'Inflammation'	0.0330796		1	'Malignant'	1		1	'Inflammation'	0.00317691		1	'Inflammation'	2.22695e-05		1	'Malignant'	0.998747		1	'Inflammation'	0.000126378
1	'Inflammation'	1.10336e-06		1	'Inflammation'	6.69444e-28		1	'Malignant'	0.999806		1	'Malignant'	0.102966		1	'Inflammation'	0.0186924		1	'Inflammation'	0.00115114		1	'Malignant'	0.999392		1	'Inflammation'	0.173176
1	'Malignant'	1		1	'Malignant'	1		1	'Inflammation'	0.0058762		1	'Malignant'	1		1	'Malignant'	0.999991		1	'Malignant'	0.0903697		1	'Inflammation'	4.25328e-05		1	'Inflammation'	1.21899e-07
1	'Malignant'	1		1	'Malignant'	1		1	'Malignant'	0.999902		1	'Malignant'	1		1	'Malignant'	0.990446		1	'Inflammation'	3.26565e-07		1	'Inflammation'	0.000149732		1	'Malignant'	0.999769
1	'Inflammation'	1.47272e-13		1	'Inflammation'	2.87493e-25		1	'Malignant'	0.979814		1	'Inflammation'	0.0162832		1	'Malignant'	0.999907		1	'Malignant'	0.999941		1	'Malignant'	0.828782		1	'Inflammation'	7.95192e-05
1	'Malignant'	1		1	'Malignant'	1		1	'Malignant'	0.999998		1	'Malignant'	0.999997		1	'Malignant'	0.998246		1	'Inflammation'	1.96891e-10		1	'Malignant'	0.9383		1	'Inflammation'	1.38713e-06
1	'Malignant'	1		1	'Inflammation'	8.6365e-07		1	'Malignant'	0.999329		1	'Inflammation'	2.64518e-07		1	'Malignant'	0.999908		1	'Inflammation'	1.68081e-06		1	'Malignant'	0.998323		1	'Inflammation'	0.00236687
1	'Inflammation'	1.68687e-09		1	'Inflammation'	5.09894e-05		1	'Malignant'	0.999992		1	'Malignant'	0.230233		1	'Malignant'	0.302879		1	'Inflammation'	2.424e-11		1	'Inflammation'	0.00762538		1	'Malignant'	0.92559
1	'Malignant'	1		1	'Inflammation'	1.87737e-07		1	'Inflammation'	0.00551745		1	'Malignant'	1		1	'Malignant'	0.987606		1	'Inflammation'	0.00879912		1	'Malignant'	0.990526		1	'Malignant'	0.457229
1	'Inflammation'	1.1144e-05		1	'Inflammation'	1.72285e-07		1	'Inflammation'	0.0219791		1	'Inflammation'	9.6663e-06		1	'Inflammation'	4.16716e-09		1	'Malignant'	0.702233		1	'Inflammation'	1.97171e-05		1	'Malignant'	0.999943
1	'Inflammation'	2.41957e-05		1	'Inflammation'	5.67852e-16		1	'Malignant'	0.999962		1	'Inflammation'	1.13399e-07		1	'Malignant'	0.999863		1	'Malignant'	0.853592		1	'Malignant'	0.997415		1	'Malignant'	0.999974
1	'Malignant'	1		1	'Inflammation'	4.71296e-22		1	'Inflammation'	0.031482		1	'Malignant'	1		1	'Malignant'	0.243495		1	'Inflammation'	3.31236e-08		1	'Malignant'	0.888248		1	'Inflammation'	1.27716e-10
1	'Malignant'	1		1	'Inflammation'	0.403905		1	'Inflammation'	8.74378e-11		1	'Inflammation'	1.5074e-06		1	'Inflammation'	7.23964e-07		1	'Malignant'	0.993265		1	'Malignant'	0.997872		1	'Inflammation'	5.50419e-05
1	'Malignant'	1		1	'Inflammation'	5.92923e-09		1	'Malignant'	1		1	'Malignant'	0.999658		1	'Inflammation'	1.7271e-05		1	'Malignant'	0.999832		1	'Inflammation'	0.000253877		1	'Malignant'	1
1	'Inflammation'	2.88304e-09		1	'Malignant'	1		1	'Inflammation'	0.000950455		1	'Malignant'	1		1	'Malignant'	0.999209		1	'Inflammation'	0.000257804		1	'Malignant'	0.997033		1	'Malignant'	0.998159
1	'Inflammation'	9.19849e-08		1	'Malignant'	1		1	'Inflammation'	6.24498e-11		1	'Malignant'	1		1	'Malignant'	0.999958		1	'Inflammation'	1.14848e-06		1	'Malignant'	0.972221		1	'Inflammation'	0.000161055
1	'Inflammation'	4.25386e-07		1	'Inflammation'	2.3968e-10		1	'Inflammation'	5.46434e-05		1	'Inflammation'	3.47858e-12		1	'Malignant'	0.95444		1	'Inflammation'	0.000464011		1	'Malignant'	1		1	'Malignant'	0.214686
1	'Inflammation'	1.53537e-06		1	'Inflammation'	1.59689e-15		1	'Malignant'	0.719981		1	'Malignant'	1		1	'Malignant'	0.996778		1	'Inflammation'	0.0011641		1	'Inflammation'	1.09195e-06		1	'Inflammation'	4.90486e-05
1	'Malignant'	1		1	'Inflammation'	1.83338e-05		1	'Malignant'	0.969687		1	'Malignant'	0.999997		1	'Malignant'	0.99998		1	'Malignant'	0.51946		1	'Inflammation'	2.78075e-05		1	'Malignant'	0.999995
1	'Malignant'	1		1	'Inflammation'	8.93152e-14		1	'Inflammation'	8.8732e-11		1	'Inflammation'	0.000114644		1	'Malignant'	0.717191		1	'Malignant'	0.999898		1	'Malignant'	0.99359		1	'Inflammation'	0.977627
1	'Malignant'	1		1	'Malignant'	1		1	'Inflammation'	0.00112412		1	'Malignant'	0.999983		1	'Malignant'	0.999831		1	'Inflammation'	0.108959		1	'Inflammation'	0.0055559		1	'Malignant'	1
1	'Malignant'	1		1	'Inflammation'	3.17547e-14		1	'Inflammation'	3.18309e-16		1	'Inflammation'	9.80452e-09		1	'Inflammation'	0.703225		1	'Inflammation'	1.26204e-07		1	'Malignant'	0.999934		1	'Inflammation'	2.07392e-05
1	'Malignant'	1		1	'Inflammation'	0.00608832		1	'Inflammation'	0.43571		1	'Malignant'	0.9998		1	'Inflammation'	0.978714		1	'Inflammation'	9.57873e-06		1	'Inflammation'	0.0023517		1	'Inflammation'	5.61171e-07
1	'Inflammation'	0.00131204		1	'Malignant'	1		1	'Malignant'	0.898854		1	'Malignant'	1		1	'Malignant'	0.998693		1	'Inflammation'	3.3333e-07		1	'Inflammation'	1.00568e-05		1	'Malignant'	0.991023
1	'Inflammation'	2.60224e-09		1	'Malignant'	1		1	'Inflammation'	0.163667		1	'Malignant'	1		1	'Malignant'	0.0506115		1	'Inflammation'	3.63747e-07		1	'Malignant'	0.972309		1	'Malignant'	0.999998
1	'Inflammation'	0.999965		1	'Malignant'	1		1	'Malignant'	0.999985		1	'Malignant'	1		1	'Malignant'	0.883554		1	'Malignant'	1		1	'Inflammation'	0.0335388		1	'Inflammation'	0.0024785
1	'Inflammation'	2.64432e-11		1	'Malignant'	1		1	'Inflammation'	6.07615e-08		1	'Malignant'	0.0456811		1	'Malignant'	0.998998		1	'Inflammation'	1.67048e-09		1	'Malignant'	0.998259		1	'Malignant'	0.568238
1	'Inflammation'	1.21336e-07		1	'Malignant'	1		1	'Malignant'	0.99995		1	'Malignant'	1		1	'Inflammation'	2.47064e-05		1	'Inflammation'	4.89516e-06		1	'Malignant'	0.997818		1	'Inflammation'	1.31617e-08
1	'Inflammation'	4.17622e-19		1	'Inflammation'	7.98178e-26		1	'Inflammation'	0.0140688		1	'Inflammation'	1.13891e-06		1	'Inflammation'	4.32561e-07		1	'Inflammation'	7.96063e-09		1	'Malignant'	0.999134		1	'Inflammation'	9.03481e-05
1	'Inflammation'	2.3751e-15		1	'Inflammation'	1.16818e-11		1	'Malignant'	0.999995		1	'Inflammation'	0.000106615		1	'Malignant'	0.991992		1	'Inflammation'	2.19424e-10		1	'Malignant'	1		1	'Malignant'	0.930812
1	'Malignant'	1		1	'Inflammation'	5.36328e-23		1	'Inflammation'	0.00101954		1	'Inflammation'	7.30317e-11		1	'Inflammation'	6.18246e-06		1	'Inflammation'	0.000177984		1	'Inflammation'	0.13114		1	'Malignant'	0.999999
1	'Malignant'	1		1	'Malignant'	1		1	'Malignant'	0.99882		1	'Malignant'	0.195529		1	'Malignant'	0.99999		1	'Malignant'	0.955569		1	'Malignant'	0.771751		1	'Inflammation'	3.8876e-06
1	'Inflammation'	1.95375e-11		1	'Malignant'	1		1	'Inflammation'	1.32459e-13		1	'Malignant'	0.999997		1	'Inflammation'	3.26319e-06		1	'Inflammation'	2.15493e-06		1	'Inflammation'	3.00862e-06		1	'Inflammation'	0.863359
1	'Inflammation'	0.0682567		1	'Malignant'	1		1	'Malignant'	0.999387		1	'Malignant'	1		1	'Inflammation'	1.67221e-05		1	'Inflammation'	2.86772e-06		1	'Malignant'	0.995872		1	'Inflammation'	0.000477969
1	'Malignant'	1		1	'Malignant'	1		1	'Malignant'	0.999995		1	'Malignant'	1		1	'Malignant'	0.99996		1	'Malignant'	0.999651		1	'Malignant'	1		1	'Inflammation'	0.00013071
1	'Inflammation'	7.29918e-16		1	'Inflammation'	0.000520352		1	'Inflammation'	1.07144e-05		1	'Inflammation'	1.15558e-11		1	'Inflammation'	0.152608		1	'Malignant'	0.999999		1	'Malignant'	0.664199		1	'Inflammation'	4.81216e-05
1	'Inflammation'	2.29156e-05		1	'Malignant'	1		1	'Inflammation'	0.00402123		1	'Inflammation'	2.58765e-08		1	'Malignant'	0.999991		1	'Inflammation'	0.0290558		1	'Malignant'	0.923969		1	'Inflammation'	0.00234624
1	'Malignant'	1		1	'Inflammation'	1.04868e-10		1	'Inflammation'	0.00195293		1	'Malignant'	1		1	'Inflammation'	0.00660089		1	'Malignant'	0.999756		1	'Malignant'	0.990203		1	'Malignant'	0.998199
1	'Inflammation'	7.51627e-07		1	'Malignant'	0.999981		1	'Malignant'	0.999661		1	'Malignant'	0.999987		1	'Malignant'	0.927905		1	'Malignant'	0.999869		1	'Malignant'	0.932656		1	'Inflammation'	0.00529557
1	'Malignant'	1		1	'Inflammation'	9.10777e-25		1	'Inflammation'	0.141226		1	'Malignant'	1		1	'Inflammation'	0.337397		1	'Inflammation'	0.000394308		1	'Malignant'	0.993542		1	'Malignant'	0.999884
1	'Malignant'	0.999998		1	'Inflammation'	1.44621e-11		1	'Inflammation'	4.85507e-09		1	'Inflammation'	2.67935e-07		1	'Malignant'	0.989831		1	'Inflammation'	0.0744888		1	'Malignant'	0.991118		1	'Inflammation'	9.70171e-05
1	'Inflammation'	1.64035e-07		1	'Inflammation'	4.38752e-12		1	'Malignant'	0.971296		1	'Malignant'	0.999936		1	'Malignant'	0.999921		1	'Inflammation'	8.62586e-11		1	'Inflammation'	1.1305e-06		1	'Malignant'	0.999304
1	'Inflammation'	6.43621e-13		1	'Malignant'	1		1	'Malignant'	1		1	'Inflammation'	0.250853		1	'Inflammation'	0.00542407		1	'Malignant'	0.999996		1	'Malignant'	0.971738		1	'Malignant'	1
1	'Malignant'	1		1	'Inflammation'	3.03373e-20		1	'Malignant'	0.999672		1	'Inflammation'	1.43042e-14		1	'Malignant'	0.939076		1	'Inflammation'	0.758411		1	'Malignant'	0.999808		1	'Inflammation'	3.61345e-05
1	'Inflammation'	2.51643e-06		1	'Inflammation'	6.59423e-08		1	'Inflammation'	2.16304e-05		1	'Inflammation'	1.47456e-06		1	'Malignant'	0.860616		1	'Malignant'	0.999462		1	'Inflammation'	3.22926e-07		1	'Malignant'	0.998778
1	'Inflammation'	4.28635e-05		1	'Inflammation'	1.3943e-09		1	'Inflammation'	7.95761e-12		1	'Malignant'	0.999996		1	'Inflammation'	0.271634		1	'Inflammation'	4.91602e-06		1	'Inflammation'	0.000993525		1	'Inflammation'	3.7153e-06
1	'Malignant'	1		1	'Malignant'	1		1	'Malignant'	0.999997		1	'Malignant'	1		1	'Malignant'	0.999645		1	'Inflammation'	4.17355e-08		1	'Malignant'	0.999027		1	'Inflammation'	0.706006
1	'Inflammation'	0.000256001		1	'Inflammation'	3.12729e-17		1	'Malignant'	0.999918		1	'Inflammation'	8.98625e-12		1	'Inflammation'	0.000127381		1	'Inflammation'	5.56397e-05		1	'Inflammation'	0.000646535		1	'Malignant'	1
1	'Malignant'	0.55972		1	'Malignant'	1		1	'Malignant'	0.999937		1	'Malignant'	1		1	'Malignant'	0.999219		1	'Inflammation'	0.644365		1	'Inflammation'	0.123731		1	'Inflammation'	4.3672e-07
1	'Malignant'	1		1	'Malignant'	1		1	'Inflammation'	1.55259e-05		1	'Inflammation'	3.30991e-08		1	'Inflammation'	3.81227e-10		1	'Inflammation'	2.37985e-06		1	'Inflammation'	0.0526735		1	'Malignant'	0.0012834
1	'Malignant'	1		1	'Malignant'	1		1	'Malignant'	0.999531		1	'Inflammation'	2.16765e-06		1	'Malignant'	0.903873		1	'Malignant'	1		1	'Inflammation'	0.368611		1	'Inflammation'	9.88744e-07
1	'Inflammation'	9.24729e-08		1	'Inflammation'	2.41254e-08		1	'Inflammation'	2.08951e-08		1	'Inflammation'	5.0779e-08		1	'Inflammation'	0.0232843		1	'Malignant'	1		1	'Malignant'	0.785849		1	'Malignant'	0.99979
1	'Malignant'	1		1	'Malignant'	1		1	'Malignant'	0.708527		1	'Inflammation'	1.39725e-06		1	'Malignant'	0.0477863		1	'Inflammation'	1.23985e-08		1	'Inflammation'	1.68733e-06		1	'Inflammation'	1.05137e-06
1	'Inflammation'	1.53536e-17		1	'Inflammation'	4.97975e-09		1	'Inflammation'	7.35511e-06		1	'Inflammation'	2.87738e-12		1	'Inflammation'	0.0364987		1	'Malignant'	0.931462		1	'Inflammation'	0.148149		1	'Malignant'	1
1	'Malignant'	0.999995		1	'Inflammation'	2.36362e-26		1	'Inflammation'	7.26635e-05		1	'Inflammation'	4.62039e-09		1	'Malignant'	0.997441		1	'Inflammation'	0.580213		1	'Malignant'	0.997323		1	'Inflammation'	1.33456e-05
1	'Inflammation'	2.48852e-08		1	'Malignant'	1		1	'Malignant'	0.99992		1	'Inflammation'	1.80037e-05		1	'Inflammation'	0.686811		1	'Inflammation'	1.67423e-07		1	'Inflammation'	5.24016e-05		1	'Inflammation'	0.00245544
1	'Inflammation'	1.39927e-06		1	'Malignant'	1		1	'Inflammation'	7.51888e-16		1	'Malignant'	1		1	'Malignant'	0.999599		1	'Malignant'	0.999999		1	'Malignant'	0.923392		1	'Inflammation'	3.22774e-06
1	'Malignant'	0.996325		1	'Inflammation'	0.999985		1	'Inflammation'	1.79486e-11		1	'Inflammation'	7.87361e-05		1	'Malignant'	0.997026		1	'Malignant'	1		1	'Inflammation'	0.186791		1	'Malignant'	0.999843
1	'Malignant'	1		1	'Malignant'	0.999999		1	'Malignant'	0.999972		1	'Inflammation'	1.77482e-05		1	'Inflammation'	1.55017e-06		1	'Inflammation'	2.09039e-09		1	'Inflammation'	6.10367e-09		1	'Inflammation'	0.00061032
1	'Malignant'	1		1	'Malignant'	1		1	'Inflammation'	8.00021e-07		1	'Inflammation'	6.13204e-05		1	'Inflammation'	8.56417e-07		1	'Malignant'	0.998725		1	'Inflammation'	0.0739212		1	'Inflammation'	7.88907e-06
1	'Inflammation'	0.00265738		1	'Inflammation'	4.74004e-16		1	'Inflammation'	1.61636e-05		1	'Malignant'	0.971349		1	'Inflammation'	5.05845e-06		1	'Inflammation'	0.0455775		1	'Inflammation'	0.00532376		1	'Malignant'	0.999999
1	'Malignant'	0.999999		1	'Inflammation'	3.29833e-12		1	'Malignant'	0.999853		1	'Malignant'	1		1	'Malignant'	0.99996		1	'Inflammation'	2.98202e-10		1	'Malignant'	0.999936		1	'Malignant'	0.941513
1	'Malignant'	1		1	'Inflammation'	8.21599e-17		1	'Malignant'	0.88696		1	'Inflammation'	5.61462e-06		1	'Inflammation'	0.0119208		1	'Inflammation'	1.29371e-06		1	'Malignant'	0.999623		1	'Malignant'	0.999632
1	'Inflammation'	5.02588e-08		1	'Malignant'	0.00280301		1	'Inflammation'	0.205757		1	'Inflammation'	1.48938e-06		1	'Inflammation'	0.963077		1	'Malignant'	0.999998		1	'Inflammation'	1.08817e-05		1	'Inflammation'	4.32609e-07
1	'Malignant'	0.999856		1	'Malignant'	1		1	'Inflammation'	0.00439855		1	'Malignant'	1		1	'Inflammation'	1.73209e-07		1	'Malignant'	0.999737		1	'Inflammation'	0.00237372		1	'Inflammation'	0.00237075
1	'Malignant'	1		1	'Malignant'	0.996552		1	'Inflammation'	0.0978718		1	'Inflammation'	7.74254e-16		1	'Inflammation'	0.00624134		1	'Malignant'	0.997692		1	'Inflammation'	0.00671802		1	'Malignant'	0.998627
1	'Malignant'	1		1	'Inflammation'	5.5488e-20		1	'Inflammation'	1.49385e-05		1	'Inflammation'	0.000112014		1	'Inflammation'	0.0028401		1	'Inflammation'	0.000685884		1	'Inflammation'	0.00430156		1	'Malignant'	0.999996
1	'Inflammation'	3.38985e-11		1	'Malignant'	1		1	'Malignant'	0.629875		1	'Malignant'	1		1	'Inflammation'	0.855548		1	'Malignant'	0.999993		1	'Malignant'	0.999968		1	'Inflammation'	2.973e-06
1	'Inflammation'	1.5928e-23		1	'Inflammation'	2.5813e-20		1	'Inflammation'	0.0303931		1	'Malignant'	0.999959		1	'Inflammation'	7.89589e-05		1	'Inflammation'	0.00926876		1	'Malignant'	0.986086		1	'Inflammation'	4.67234e-08
1	'Inflammation'	2.50022e-16		1	'Inflammation'	2.2815e-05		1	'Inflammation'	0.000126524		1	'Inflammation'	8.58457e-09		1	'Inflammation'	0.435069		1	'Malignant'	0.99997		1	'Inflammation'	0.00551899		1	'Inflammation'	0.302491
1	'Inflammation'	1.89784e-09		1	'Malignant'	0.999849		1	'Inflammation'	3.77259e-06		1	'Malignant'	1		1	'Inflammation'	0.00117941		1	'Malignant'	0.999665		1	'Malignant'	0.99001		1	'Inflammation'	0.00585253
1	'Inflammation'	0.00475008		1	'Malignant'	1		1	'Malignant'	0.999945		1	'Inflammation'	0.000244106		1	'Inflammation'	0.324999		1	'Inflammation'	1.60982e-06		1	'Inflammation'	0.0109892		1	'Malignant'	0.944854
1	'Inflammation'	3.19172e-07		1	'Inflammation'	2.57766e-06		1	'Inflammation'	0.016846		1	'Inflammation'	0.000137498		1	'Malignant'	0.999929		1	'Malignant'	0.0745353		1	'Inflammation'	0.190492		1	'Malignant'	0.948799
1	'Inflammation'	3.42993e-08		1	'Malignant'	1		1	'Inflammation'	0.0313222		1	'Malignant'	1		1	'Inflammation'	2.03817e-05		1	'Inflammation'	0.00845037		1	'Malignant'	0.70488		1	'Malignant'	0.999993
1	'Malignant'	1		1	'Inflammation'	3.09227e-22		1	'Malignant'	0.490958		1	'Malignant'	1		1	'Inflammation'	0.000585924		1	'Malignant'	0.804654		1	'Inflammation'	0.0013875		1	'Malignant'	0.999988
1	'Inflammation'	0.000155412		1	'Malignant'	1		1	'Malignant'	0.999187		1	'Inflammation'	6.82316e-06		1	'Inflammation'	0.000397322		1	'Inflammation'	0.000524011		1	'Inflammation'	3.89185e-05		1	'Malignant'	0.999987
1	'Inflammation'	0.908864		1	'Malignant'	0.999795		1	'Inflammation'	0.0834762		1	'Malignant'	0.999995		1	'Malignant'	0.99999		1	'Malignant'	0.999853		1	'Inflammation'	7.44728e-06		1	'Inflammation'	0.0213292
1	'Inflammation'	2.11563e-09		1	'Malignant'	1		1	'Malignant'	0.999996		1	'Malignant'	0.872124		1	'Malignant'	0.569123		1	'Inflammation'	1.7055e-07		1	'Inflammation'	2.4474e-05		1	'Malignant'	0.279998
1	'Malignant'	1		1	'Inflammation'	1.58412e-25		1	'Malignant'	0.915971		1	'Inflammation'	6.04841e-05		1	'Malignant'	0.926686		1	'Malignant'	0.999904		1	'Inflammation'	0.0179206		1	'Inflammation'	0.0175616
1	'Inflammation'	8.76673e-10		1	'Malignant'	1		1	'Malignant'	0.681006		1	'Inflammation'	1.0162e-05		1	'Malignant'	0.591068		1	'Inflammation'	3.83249e-06		1	'Inflammation'	1.01848e-06		1	'Malignant'	0.999736
1	'Inflammation'	4.36066e-13		1	'Malignant'	1		1	'Malignant'	0.987184		1	'Inflammation'	0.449714		1	'Inflammation'	0.987159		1	'Malignant'	0.999984		1	'Inflammation'	2.03589e-07		1	'Malignant'	1
1	'Malignant'	0.999947		1	'Inflammation'	9.69393e-10		1	'Inflammation'	9.30925e-08		1	'Malignant'	0.999999		1	'Inflammation'	0.76567		1	'Malignant'	1		1	'Inflammation'	0.000124735		1	'Inflammation'	3.62076e-07
1	'Inflammation'	6.33759e-14		1	'Inflammation'	3.83558e-23		1	'Inflammation'	0.0015263		1	'Inflammation'	0.00196927		1	'Malignant'	0.999946		1	'Inflammation'	0.438104		1	'Inflammation'	3.61175e-06		1	'Malignant'	0.999886
1	'Inflammation'	9.79254e-05		1	'Malignant'	1		1	'Malignant'	0.984287		1	'Malignant'	0.999999		1	'Malignant'	0.198888		1	'Inflammation'	5.54985e-05		1	'Malignant'	0.998124		1	'Inflammation'	2.56246e-06
1	'Inflammation'	0.00316491		1	'Inflammation'	2.72901e-07		1	'Malignant'	0.959148		1	'Malignant'	1		1	'Malignant'	0.486776		1	'Malignant'	0.998815		1	'Malignant'	0.950116		1	'Malignant'	0.809085
1	'Malignant'	0.999998		1	'Inflammation'	0.000786219		1	'Inflammation'	0.00505656		1	'Inflammation'	0.00793484		1	'Malignant'	0.820821		1	'Inflammation'	5.24292e-07		1	'Malignant'	0.996748		1	'Inflammation'	5.38249e-09
1	'Malignant'	1		1	'Malignant'	1		1	'Malignant'	0.999694		1	'Malignant'	1		1	'Malignant'	0.86268		1	'Malignant'	0.99998		1	'Malignant'	0.260832		1	'Inflammation'	0.000730458
1	'Malignant'	1		1	'Malignant'	0.988541		1	'Inflammation'	3.48908e-07		1	'Malignant'	1		1	'Malignant'	0.990752		1	'Inflammation'	4.01308e-07		1	'Inflammation'	0.0291476		1	'Inflammation'	6.18924e-06
1	'Malignant'	0.999996		1	'Malignant'	0.553203		1	'Malignant'	0.999978		1	'Malignant'	1		1	'Malignant'	0.999977		1	'Malignant'	0.999987		1	'Inflammation'	1.30708e-06		1	'Inflammation'	1.46801e-07
1	'Inflammation'	2.91252e-08		1	'Malignant'	1		1	'Malignant'	0.999518		1	'Malignant'	1		1	'Malignant'	0.999789		1	'Inflammation'	0.433444		1	'Malignant'	0.997346		1	'Malignant'	0.975367
1	'Malignant'	0.999978		1	'Inflammation'	1.49767e-19		1	'Malignant'	1		1	'Malignant'	1		1	'Inflammation'	0.0538824		1	'Malignant'	0.999824		1	'Malignant'	0.999999		1	'Malignant'	0.672817
1	'Malignant'	0.999377		1	'Inflammation'	5.64319e-14		1	'Inflammation'	1.35343e-08		1	'Malignant'	0.995478		1	'Malignant'	0.999283		1	'Inflammation'	0.668021		1	'Malignant'	0.925511		1	'Inflammation'	3.70515e-08
1	'Malignant'	1		1	'Malignant'	1		1	'Inflammation'	0.000108241		1	'Malignant'	1		1	'Malignant'	0.43302		1	'Malignant'	0.996662		1	'Inflammation'	0.00177293		1	'Inflammation'	1.53902e-06
1	'Inflammation'	9.74271e-24		1	'Inflammation'	0.000211565		1	'Inflammation'	4.33078e-15		1	'Inflammation'	9.17073e-07		1	'Malignant'	0.998779		1	'Malignant'	1		1	'Inflammation'	0.31331		1	'Inflammation'	8.40807e-06
1	'Inflammation'	0.965246		1	'Inflammation'	2.44524e-09		1	'Malignant'	0.999464		1	'Malignant'	1		1	'Inflammation'	0.212134		1	'Malignant'	1		1	'Malignant'	0.993429		1	'Malignant'	0.999989
1	'Inflammation'	2.61544e-06		1	'Inflammation'	0.956218		1	'Inflammation'	0.993318		1	'Inflammation'	2.44885e-10		1	'Malignant'	0.994015		1	'Inflammation'	7.71317e-07		1	'Malignant'	0.998421		1	'Inflammation'	1.13158e-06
1	'Inflammation'	2.58775e-08		1	'Malignant'	1		1	'Inflammation'	0.00106026		1	'Inflammation'	5.05744e-08		1	'Malignant'	0.999911		1	'Inflammation'	0.265957		1	'Malignant'	0.997623		1	'Malignant'	1
1	'Inflammation'	1.0706e-07		1	'Inflammation'	1.15329e-27		1	'Inflammation'	2.16104e-08		1	'Malignant'	1		1	'Malignant'	0.999243		1	'Malignant'	0.943741		1	'Inflammation'	0.254483		1	'Malignant'	0.999999
1	'Malignant'	1		1	'Malignant'	1		1	'Inflammation'	0.00608548		1	'Malignant'	0.999697		1	'Inflammation'	0.000510118		1	'Malignant'	0.898147		1	'Malignant'	0.994414		1	'Malignant'	0.999963
1	'Malignant'	1		1	'Malignant'	1		1	'Inflammation'	0.00224721		1	'Inflammation'	0.15299		1	'Malignant'	0.999856		1	'Inflammation'	8.3777e-10		1	'Inflammation'	0.555644		1	'Malignant'	1
1	'Inflammation'	0.000690285		1	'Inflammation'	8.635e-14		1	'Malignant'	0.945111		1	'Inflammation'	1.46139e-07		1	'Inflammation'	0.0135305		1	'Inflammation'	0.000500944		1	'Inflammation'	8.2557e-08		1	'Inflammation'	3.09955e-08
1	'Malignant'	0.999985		1	'Malignant'	1		1	'Inflammation'	4.9307e-11		1	'Inflammation'	3.68442e-06		1	'Inflammation'	0.000152343		1	'Malignant'	0.99291		1	'Malignant'	0.785897		1	'Inflammation'	1.03291e-08
1	'Malignant'	1		1	'Inflammation'	9.8007e-25		1	'Malignant'	0.999985		1	'Malignant'	0.443215		1	'Malignant'	0.93496		1	'Inflammation'	0.00417907		1	'Inflammation'	0.00217612		1	'Malignant'	0.996541
1	'Inflammation'	1.64232e-09		1	'Inflammation'	1.5255e-09		1	'Inflammation'	1.59967e-10		1	'Inflammation'	2.38934e-10		1	'Inflammation'	2.34466e-05		1	'Inflammation'	7.70287e-06		1	'Inflammation'	0.0688044		1	'Malignant'	0.999941
1	'Inflammation'	0.000304156		1	'Inflammation'	6.74974e-15		1	'Malignant'	0.996867		1	'Malignant'	0.999993		1	'Malignant'	0.999998		1	'Malignant'	1		1	'Malignant'	0.925179		1	'Inflammation'	1.58733e-05
1	'Inflammation'	3.77016e-21		1	'Inflammation'	4.69017e-13		1	'Inflammation'	1.47099e-08		1	'Inflammation'	7.42501e-11		1	'Malignant'	0.999989		1	'Malignant'	0.999981		1	'Malignant'	0.999529		1	'Inflammation'	0.093165
1	'Malignant'	0.999996		1	'Inflammation'	1.58532e-08		1	'Malignant'	0.986846		1	'Malignant'	1		1	'Inflammation'	9.28692e-05		1	'Inflammation'	2.74869e-09		1	'Inflammation'	0.931592		1	'Malignant'	0.607129
1	'Malignant'	1		1	'Malignant'	1		1	'Inflammation'	0.00137665		1	'Inflammation'	8.41957e-05		1	'Inflammation'	0.000104155		1	'Malignant'	0.999955		1	'Inflammation'	0.0399378		1	'Inflammation'	7.43595e-08
1	'Inflammation'	2.31705e-15		1	'Malignant'	0.999928		1	'Malignant'	0.99872		1	'Inflammation'	3.73403e-10		1	'Malignant'	0.999998		1	'Malignant'	0.890811		1	'Inflammation'	0.441622		1	'Inflammation'	0.000170973
1	'Inflammation'	4.74821e-11		1	'Inflammation'	1.28661e-19		1	'Inflammation'	0.0552732		1	'Inflammation'	2.75611e-07		1	'Inflammation'	0.120382		1	'Malignant'	0.983833		1	'Malignant'	0.999991		1	'Malignant'	0.992979
1	'Inflammation'	2.43698e-06		1	'Inflammation'	5.02563e-08		1	'Inflammation'	0.00244716		1	'Inflammation'	7.30907e-10		1	'Inflammation'	0.00062619		1	'Inflammation'	4.12159e-09		1	'Inflammation'	1.311e-05		1	'Malignant'	0.999989
1	'Inflammation'	1.69245e-16		1	'Malignant'	1		1	'Inflammation'	8.0987e-06		1	'Malignant'	1		1	'Inflammation'	8.80465e-07		1	'Inflammation'	0.967983		1	'Malignant'	0.999999		1	'Inflammation'	0.00364774
1	'Malignant'	1		1	'Malignant'	1		1	'Inflammation'	8.94419e-11		1	'Malignant'	0.00356109		1	'Inflammation'	6.0091e-08		1	'Malignant'	0.996862		1	'Inflammation'	0.231095		1	'Malignant'	1
1	'Malignant'	0.99949		1	'Malignant'	1		1	'Inflammation'	7.01263e-08		1	'Malignant'	0.999997		1	'Inflammation'	0.0110553		1	'Inflammation'	0.0351386		1	'Inflammation'	0.249774		1	'Malignant'	0.997842
1	'Malignant'	1		1	'Inflammation'	1.20308e-18		1	'Malignant'	0.998683		1	'Malignant'	1		1	'Inflammation'	6.06701e-07		1	'Inflammation'	3.5144e-06		1	'Malignant'	0.987941		1	'Inflammation'	0.000126749
1	'Malignant'	1		1	'Malignant'	1		1	'Inflammation'	0.0311584		1	'Inflammation'	1.5921e-07		1	'Inflammation'	7.4218e-06		1	'Malignant'	0.997536		1	'Inflammation'	0.000203374		1	'Malignant'	0.999735
1	'Inflammation'	1.02747e-06		1	'Malignant'	0.999954		1	'Inflammation'	0.955536		1	'Inflammation'	0.0032563		1	'Inflammation'	0.11969		1	'Inflammation'	3.13657e-05		1	'Inflammation'	8.18549e-06		1	'Malignant'	0.999985
1	'Inflammation'	4.11531e-09		1	'Inflammation'	2.14324e-12		1	'Inflammation'	0.00247688		1	'Inflammation'	6.69346e-08		1	'Inflammation'	3.43182e-05		1	'Malignant'	0.99998		1	'Inflammation'	0.0185613		1	'Inflammation'	0.158406
1	'Inflammation'	4.87475e-08		1	'Malignant'	1		1	'Inflammation'	0.300217		1	'Malignant'	1		1	'Inflammation'	0.000181751		1	'Malignant'	0.998445		1	'Inflammation'	0.0582637		1	'Inflammation'	0.00656593
1	'Malignant'	1		1	'Malignant'	1		1	'Inflammation'	0.273969		1	'Malignant'	1		1	'Malignant'	0.00625526		1	'Malignant'	0.999989		1	'Malignant'	0.968789		1	'Inflammation'	3.67728e-06
1	'Malignant'	1		1	'Malignant'	1		1	'Malignant'	1		1	'Inflammation'	3.29075e-05		1	'Inflammation'	0.00110356		1	'Inflammation'	1.3808e-06		1	'Malignant'	1		1	'Inflammation'	0.255072
1	'Malignant'	0.999902		1	'Malignant'	1		1	'Inflammation'	4.17798e-06		1	'Malignant'	1		1	'Inflammation'	0.00112757		1	'Inflammation'	0.000111695		1	'Malignant'	0.897645		1	'Inflammation'	1.22301e-05
1	'Inflammation'	2.83593e-06		1	'Inflammation'	4.70173e-09		1	'Malignant'	0.999636		1	'Malignant'	0.999999		1	'Malignant'	0.995486		1	'Inflammation'	0.000436585		1	'Inflammation'	0.155284		1	'Inflammation'	6.4964e-08
1	'Inflammation'	6.8883e-17		1	'Inflammation'	1.43033e-08		1	'Inflammation'	0.114922		1	'Malignant'	1		1	'Inflammation'	0.177139		1	'Inflammation'	4.68513e-10		1	'Malignant'	0.999924		1	'Malignant'	0.887724
1	'Inflammation'	1.98137e-12		1	'Malignant'	1		1	'Inflammation'	0.475449		1	'Malignant'	0.999977		1	'Inflammation'	0.0778809		1	'Inflammation'	0.00155461		1	'Malignant'	0.997766		1	'Malignant'	0.259026
1	'Inflammation'	3.34643e-08		1	'Malignant'	1		1	'Malignant'	0.999988		1	'Malignant'	1		1	'Malignant'	0.994084		1	'Malignant'	0.00838823		1	'Inflammation'	1.88085e-06		1	'Inflammation'	1.9896e-06
1	'Malignant'	0.953964		1	'Inflammation'	1.8599e-26		1	'Inflammation'	0.00180164		1	'Malignant'	1		1	'Malignant'	0.772295		1	'Inflammation'	0.0018364		1	'Malignant'	0.97878		1	'Malignant'	1
1	'Malignant'	0.706829		1	'Malignant'	1		1	'Malignant'	0.999997		1	'Inflammation'	5.61361e-09		1	'Malignant'	0.987841		1	'Inflammation'	2.87966e-10		1	'Malignant'	0.846397		1	'Malignant'	0.962474
1	'Malignant'	0.913586		1	'Malignant'	1		1	'Inflammation'	0.0801749		1	'Malignant'	1		1	'Inflammation'	0.878504		1	'Malignant'	0.99966		1	'Inflammation'	0.0258768		1	'Malignant'	0.998196
1	'Malignant'	1		1	'Inflammation'	0.1093		1	'Inflammation'	5.87989e-07		1	'Inflammation'	2.56057e-12		1	'Inflammation'	7.69633e-05		1	'Malignant'	0.999964		1	'Inflammation'	0.65412		1	'Malignant'	0.375609
1	'Inflammation'	6.45188e-16		1	'Malignant'	0.723779		1	'Malignant'	1		1	'Inflammation'	4.03893e-08		1	'Malignant'	0.999986		1	'Inflammation'	1.17398e-05		1	'Malignant'	0.975485		1	'Inflammation'	1.71373e-06
1	'Inflammation'	1.79582e-05		1	'Inflammation'	1.04317e-25		1	'Malignant'	0.998207		1	'Inflammation'	0.000124139		1	'Malignant'	0.999962		1	'Inflammation'	1.16143e-08		1	'Malignant'	0.999618		1	'Inflammation'	1.02797e-07
1	'Malignant'	1		1	'Malignant'	1		1	'Malignant'	0.759659		1	'Inflammation'	0.00287766		1	'Malignant'	0.99952		1	'Inflammation'	0.00118083		1	'Inflammation'	0.0181383		1	'Malignant'	0.961507
1	'Inflammation'	0.00232206		1	'Inflammation'	0.689841		1	'Inflammation'	1.43956e-05		1	'Malignant'	1		1	'Inflammation'	0.000204043		1	'Malignant'	0.99999		1	'Malignant'	0.933457		1	'Inflammation'	1.95638e-08
1	'Inflammation'	3.72544e-06		1	'Inflammation'	3.40973e-18		1	'Inflammation'	2.37265e-11		1	'Inflammation'	1.44852e-07		1	'Malignant'	0.998095		1	'Malignant'	0.999999		1	'Malignant'	0.981627		1	'Malignant'	0.999913
1	'Inflammation'	0.000215544		1	'Malignant'	1		1	'Inflammation'	3.77958e-07		1	'Malignant'	1		1	'Malignant'	0.991102		1	'Malignant'	0.909078		1	'Malignant'	0.999752		1	'Malignant'	1
1	'Inflammation'	1.83262e-21		1	'Inflammation'	1.06319e-30		1	'Inflammation'	1.21864e-11		1	'Malignant'	0.00609931		1	'Malignant'	0.982718		1	'Malignant'	0.999555		1	'Inflammation'	0.0292974		1	'Inflammation'	1.63974e-05
1	'Inflammation'	0.000551609		1	'Inflammation'	3.12859e-25		1	'Malignant'	0.999999		1	'Malignant'	1		1	'Malignant'	0.997121		1	'Malignant'	0.999555		1	'Inflammation'	4.07587e-05		1	'Malignant'	0.890233
1	'Inflammation'	1.16354e-09		1	'Inflammation'	5.06924e-10		1	'Inflammation'	5.99642e-11		1	'Inflammation'	1.61039e-06		1	'Inflammation'	2.58366e-05		1	'Inflammation'	3.62431e-07		1	'Inflammation'	1.06741e-07		1	'Malignant'	0.999873
1	'Malignant'	1		1	'Malignant'	0.455169		1	'Malignant'	1		1	'Malignant'	0.971086		1	'Inflammation'	6.76234e-08		1	'Inflammation'	1.30633e-06		1	'Malignant'	0.843072		1	'Malignant'	1
1	'Inflammation'	3.747e-05		1	'Malignant'	0.0149146		1	'Inflammation'	7.39985e-07		1	'Malignant'	1		1	'Inflammation'	0.00026642		1	'Malignant'	0.0290457		1	'Inflammation'	0.00178273		1	'Inflammation'	0.000100029
1	'Inflammation'	1.7272e-27		1	'Inflammation'	3.55572e-06		1	'Malignant'	0.998983		1	'Malignant'	0.999996		1	'Malignant'	0.167842		1	'Inflammation'	0.000108706		1	'Inflammation'	0.00069903		1	'Malignant'	0.999994
1	'Malignant'	0.99989		1	'Inflammation'	8.76914e-29		1	'Inflammation'	0.0123283		1	'Malignant'	1		1	'Inflammation'	1.69234e-05		1	'Malignant'	0.999751		1	'Inflammation'	4.49073e-06		1	'Inflammation'	2.48008e-07
1	'Inflammation'	0.913491		1	'Inflammation'	3.46294e-10		1	'Inflammation'	0.0159677		1	'Malignant'	1		1	'Malignant'	0.988286		1	'Malignant'	0.99969		1	'Malignant'	0.904142		1	'Malignant'	0.999969
1	'Inflammation'	5.68144e-09		1	'Malignant'	1		1	'Malignant'	0.972533		1	'Malignant'	0.9999		1	'Inflammation'	2.67531e-06		1	'Malignant'	1		1	'Malignant'	1		1	'Malignant'	0.927993
1	'Malignant'	1		1	'Inflammation'	1.31369e-17		1	'Inflammation'	1.02668e-09		1	'Inflammation'	0.000878305		1	'Malignant'	0.948536		1	'Malignant'	0.999968		1	'Inflammation'	0.00204391		1	'Inflammation'	0.0739036
1	'Malignant'	1		1	'Inflammation'	8.45387e-29		1	'Malignant'	1		1	'Malignant'	0.999989		1	'Malignant'	0.992472		1	'Inflammation'	0.00862158		1	'Malignant'	0.120497		1	'Inflammation'	0.000108354
1	'Inflammation'	1.39015e-09		1	'Inflammation'	6.43937e-22		1	'Malignant'	0.989494		1	'Malignant'	1		1	'Inflammation'	2.69289e-07		1	'Inflammation'	0.85635		1	'Malignant'	0.99631		1	'Malignant'	0.131264
1	'Malignant'	0.996663		1	'Inflammation'	2.50074e-08		1	'Malignant'	0.99112		1	'Malignant'	0.999668		1	'Inflammation'	0.035254		1	'Malignant'	0.99999		1	'Malignant'	0.983683		1	'Inflammation'	0.0619941
1	'Malignant'	0.907775		1	'Inflammation'	2.86215e-11		1	'Malignant'	1		1	'Inflammation'	1.49116e-07		1	'Malignant'	0.881996		1	'Malignant'	0.999982		1	'Inflammation'	0.00216956		1	'Inflammation'	7.80391e-06
1	'Inflammation'	0.541701		1	'Malignant'	1		1	'Malignant'	0.999919		1	'Inflammation'	7.72601e-09		1	'Malignant'	0.999894		1	'Malignant'	0.999988		1	'Inflammation'	2.18699e-05		1	'Inflammation'	0.000672876
1	'Inflammation'	5.63854e-09		1	'Malignant'	1		1	'Malignant'	0.99978		1	'Inflammation'	0.0244458		1	'Malignant'	0.999516		1	'Inflammation'	8.7028e-05		1	'Inflammation'	2.23288e-05		1	'Inflammation'	4.04904e-07
1	'Inflammation'	7.98989e-13		1	'Inflammation'	8.31299e-10		1	'Inflammation'	0.99598		1	'Malignant'	0.999649		1	'Malignant'	0.957406		1	'Malignant'	0.999542		1	'Malignant'	0.999888		1	'Malignant'	0.980279
1	'Malignant'	0.0113881		1	'Inflammation'	8.76887e-07		1	'Malignant'	0.999995		1	'Inflammation'	4.76708e-07		1	'Inflammation'	3.59331e-05		1	'Inflammation'	5.95484e-08		1	'Inflammation'	0.0156385		1	'Inflammation'	5.35637e-08
1	'Inflammation'	0.00311134		1	'Malignant'	1		1	'Inflammation'	0.00707846		1	'Malignant'	1		1	'Inflammation'	1.63078e-09		1	'Inflammation'	0.0021398		1	'Inflammation'	0.381136		1	'Inflammation'	1.14204e-07
1	'Inflammation'	2.8095e-17		1	'Inflammation'	7.62024e-21		1	'Inflammation'	0.000116458		1	'Inflammation'	2.3645e-06		1	'Inflammation'	1.43231e-06		1	'Inflammation'	3.66339e-07		1	'Inflammation'	9.61499e-06		1	'Malignant'	0.481144
1	'Inflammation'	1.25951e-05		1	'Inflammation'	2.44092e-22		1	'Malignant'	0.999935		1	'Inflammation'	6.60795e-10		1	'Inflammation'	0.0244808		1	'Malignant'	1		1	'Malignant'	0.999861		1	'Inflammation'	0.000354261
1	'Inflammation'	7.20182e-09		1	'Malignant'	1		1	'Inflammation'	3.84728e-05		1	'Inflammation'	0.662398		1	'Malignant'	0.968756		1	'Malignant'	0.045039		1	'Malignant'	0.99995		1	'Malignant'	0.989206
1	'Inflammation'	3.27416e-07		1	'Inflammation'	6.14203e-12		1	'Inflammation'	0.261369		1	'Malignant'	1		1	'Malignant'	0.999844		1	'Inflammation'	2.74972e-06		1	'Inflammation'	0.813987		1	'Malignant'	0.60129
1	'Inflammation'	1.24305e-10		1	'Inflammation'	3.56316e-15		1	'Malignant'	1		1	'Malignant'	1		1	'Inflammation'	0.352913		1	'Inflammation'	3.15395e-06		1	'Malignant'	0.72304		1	'Malignant'	0.994064
1	'Malignant'	0.999997		1	'Malignant'	1		1	'Malignant'	0.999996		1	'Inflammation'	4.66253e-06		1	'Malignant'	0.978968		1	'Inflammation'	0.0129128		1	'Malignant'	0.591403		1	'Malignant'	0.99999
1	'Malignant'	0.999995		1	'Inflammation'	3.64218e-09		1	'Malignant'	0.998472		1	'Inflammation'	5.74626e-10		1	'Malignant'	0.997776		1	'Malignant'	1		1	'Inflammation'	0.0235133		1	'Inflammation'	0.001459
1	'Malignant'	1		1	'Inflammation'	0.990758		1	'Malignant'	1		1	'Malignant'	0.275594		1	'Inflammation'	8.3684e-05		1	'Inflammation'	0.0518794		1	'Malignant'	0.994886		1	'Inflammation'	0.00032253
1	'Malignant'	0.99738		1	'Inflammation'	5.30482e-09		1	'Malignant'	0.999806		1	'Inflammation'	0.245521		1	'Malignant'	0.24949		1	'Malignant'	0.999999		1	'Malignant'	0.997904		1	'Inflammation'	0.00157301
1	'Inflammation'	2.70862e-06		1	'Malignant'	1		1	'Malignant'	1		1	'Inflammation'	0.0024032		1	'Malignant'	0.999999		1	'Malignant'	0.916051		1	'Malignant'	0.998774		1	'Malignant'	1
1	'Inflammation'	1.73229e-16		1	'Malignant'	1		1	'Inflammation'	0.000390648		1	'Inflammation'	3.87342e-07		1	'Malignant'	0.999622		1	'Malignant'	0.680128		1	'Malignant'	0.993883		1	'Malignant'	0.998998
1	'Inflammation'	7.04337e-16		1	'Inflammation'	7.3642e-17		1	'Inflammation'	1.51888e-16		1	'Inflammation'	3.30342e-11		1	'Inflammation'	0.000260912		1	'Inflammation'	1.10647e-06		1	'Malignant'	0.985463		1	'Malignant'	1
1	'Inflammation'	6.95869e-08		1	'Malignant'	1		1	'Inflammation'	3.0621e-06		1	'Malignant'	1		1	'Malignant'	0.99929		1	'Inflammation'	0.0988019		1	'Malignant'	0.978681		1	'Malignant'	1
1	'Malignant'	0.999936		1	'Malignant'	1		1	'Inflammation'	0.000766231		1	'Malignant'	0.0289033		1	'Inflammation'	0.55541		1	'Inflammation'	0.000317422		1	'Malignant'	0.99983		1	'Malignant'	0.999752
1	'Inflammation'	2.871e-10		1	'Inflammation'	1.14289e-13		1	'Inflammation'	1.11073e-10		1	'Malignant'	1		1	'Malignant'	0.997099		1	'Inflammation'	0.00557568		1	'Inflammation'	0.361306		1	'Inflammation'	1.5198e-06
1	'Malignant'	1		1	'Malignant'	1		1	'Malignant'	0.973982		1	'Malignant'	1		1	'Inflammation'	1.76203e-05		1	'Inflammation'	0.000486853		1	'Malignant'	0.8487		1	'Inflammation'	6.25173e-05
1	'Malignant'	1		1	'Malignant'	1		1	'Inflammation'	1.8479e-08		1	'Malignant'	1		1	'Inflammation'	5.41794e-05		1	'Inflammation'	1.10251e-08		1	'Malignant'	0.981287		1	'Inflammation'	1.80823e-11
1	'Malignant'	1		1	'Malignant'	1		1	'Malignant'	0.999205		1	'Malignant'	1		1	'Inflammation'	2.35971e-10		1	'Inflammation'	3.21486e-10		1	'Malignant'	0.997388		1	'Inflammation'	0.130492
1	'Malignant'	1		1	'Malignant'	1		1	'Inflammation'	0.132742		1	'Malignant'	1		1	'Malignant'	0.0290833		1	'Malignant'	0.911935		1	'Inflammation'	0.111738		1	'Malignant'	0.999998
1	'Malignant'	1		1	'Inflammation'	5.38426e-27		1	'Malignant'	0.999993		1	'Malignant'	0.306033		1	'Malignant'	0.972993		1	'Inflammation'	0.0112626		1	'Inflammation'	0.989928		1	'Malignant'	0.999642
1	'Malignant'	0.993438		1	'Malignant'	1		1	'Malignant'	0.999447		1	'Inflammation'	0.0015116		1	'Malignant'	0.297328		1	'Inflammation'	2.79272e-05		1	'Malignant'	0.988244		1	'Inflammation'	5.19348e-05
1	'Inflammation'	2.38221e-44		1	'Inflammation'	7.56167e-27		1	'Malignant'	0.999998		1	'Inflammation'	7.80402e-06		1	'Inflammation'	0.000457372		1	'Inflammation'	0.0056039		1	'Inflammation'	1.75683e-06		1	'Malignant'	0.973743
1	'Inflammation'	1.62559e-08		1	'Inflammation'	5.22393e-18		1	'Inflammation'	1.24691e-09		1	'Inflammation'	0.996212		1	'Inflammation'	0.000123921		1	'Inflammation'	6.38828e-07		1	'Inflammation'	0.0521025		1	'Inflammation'	3.22015e-06
1	'Malignant'	1		1	'Malignant'	1		1	'Malignant'	0.999994		1	'Inflammation'	0.052218		1	'Inflammation'	7.95945e-08		1	'Inflammation'	0.000244069		1	'Malignant'	0.99805		1	'Malignant'	0.999886
1	'Malignant'	1		1	'Malignant'	0.0138416		1	'Inflammation'	0.00141733		1	'Inflammation'	1.76256e-06		1	'Inflammation'	1.8861e-05		1	'Inflammation'	1.14105e-06		1	'Inflammation'	0.00794884		1	'Malignant'	0.981909
1	'Malignant'	1		1	'Inflammation'	4.88415e-06		1	'Inflammation'	0.0327422		1	'Inflammation'	1.52077e-09		1	'Inflammation'	0.143897		1	'Malignant'	0.997707		1	'Malignant'	0.99991		1	'Malignant'	0.999803
1	'Inflammation'	5.61717e-26		1	'Inflammation'	9.22864e-25		1	'Malignant'	0.986994		1	'Malignant'	0.999924		1	'Malignant'	0.159087		1	'Inflammation'	2.10204e-08		1	'Malignant'	0.98883		1	'Inflammation'	0.271946
1	'Malignant'	1		1	'Malignant'	1		1	'Inflammation'	1.13449e-12		1	'Inflammation'	4.06719e-11		1	'Inflammation'	0.000265165		1	'Malignant'	0.923603		1	'Inflammation'	0.751147		1	'Malignant'	0.999285
1	'Inflammation'	3.72841e-05		1	'Malignant'	1		1	'Inflammation'	1.6795e-09		1	'Malignant'	0.999882		1	'Inflammation'	2.34625e-09		1	'Inflammation'	6.26384e-07		1	'Inflammation'	0.88078		1	'Malignant'	0.999999
1	'Inflammation'	2.04319e-05		1	'Inflammation'	0.677843		1	'Malignant'	0.883769		1	'Inflammation'	3.00884e-14		1	'Malignant'	0.999993		1	'Malignant'	0.928317		1	'Inflammation'	0.968177		1	'Inflammation'	1.42284e-06
1	'Inflammation'	0.850322		1	'Malignant'	1		1	'Malignant'	0.647664		1	'Inflammation'	0.071618		1	'Inflammation'	2.20804e-05		1	'Inflammation'	0.419795		1	'Malignant'	0.997743		1	'Inflammation'	0.00022886
1	'Inflammation'	2.91463e-09		1	'Inflammation'	1.79535e-24		1	'Inflammation'	1.14087e-06		1	'Malignant'	0.992878		1	'Malignant'	0.953359		1	'Malignant'	1		1	'Malignant'	0.997785		1	'Malignant'	0.70666
1	'Inflammation'	6.94291e-09		1	'Malignant'	1		1	'Inflammation'	4.69091e-06		1	'Malignant'	1		1	'Malignant'	0.0330861		1	'Inflammation'	0.000881228		1	'Malignant'	0.998982		1	'Inflammation'	0.437963
1	'Malignant'	1		1	'Malignant'	1		1	'Inflammation'	9.41278e-07		1	'Malignant'	1		1	'Malignant'	0.999894		1	'Malignant'	0.810003		1	'Inflammation'	0.000175913		1	'Malignant'	0.999999
1	'Inflammation'	1.92368e-23		1	'Inflammation'	1.76095e-11		1	'Inflammation'	0.424616		1	'Malignant'	1		1	'Malignant'	1		1	'Inflammation'	8.50712e-07		1	'Malignant'	0.999544		1	'Inflammation'	1.62738e-06
1	'Malignant'	1		1	'Malignant'	0.999768		1	'Malignant'	0.996782		1	'Inflammation'	3.58519e-08		1	'Inflammation'	4.76157e-05		1	'Inflammation'	2.60784e-05		1	'Inflammation'	1.43517e-07		1	'Malignant'	0.999967
1	'Malignant'	1		1	'Inflammation'	0.00641325		1	'Malignant'	0.970323		1	'Inflammation'	6.21398e-08		1	'Malignant'	0.999886		1	'Inflammation'	0.763852		1	'Malignant'	0.998533		1	'Malignant'	1
1	'Malignant'	1		1	'Inflammation'	2.6214e-17		1	'Malignant'	0.21598		1	'Inflammation'	5.7538e-07		1	'Inflammation'	0.00114177		1	'Inflammation'	0.0227971		1	'Malignant'	0.993355		1	'Malignant'	0.866841
1	'Malignant'	1		1	'Malignant'	0.996231		1	'Inflammation'	0.00738774		1	'Inflammation'	1.82938e-08		1	'Inflammation'	1.39848e-06		1	'Inflammation'	3.48037e-08		1	'Malignant'	0.999914		1	'Inflammation'	0.899354
1	'Inflammation'	3.93355e-10		1	'Malignant'	1		1	'Malignant'	0.997185		1	'Inflammation'	8.75674e-10		1	'Inflammation'	1.2601e-06		1	'Inflammation'	3.19351e-09		1	'Inflammation'	0.0903778		1	'Inflammation'	0.00498892
1	'Inflammation'	5.8866e-06		1	'Inflammation'	5.61752e-18		1	'Inflammation'	0.261983		1	'Malignant'	0.999899		1	'Malignant'	0.998368		1	'Malignant'	0.999999		1	'Inflammation'	0.174963		1	'Inflammation'	0.000762106
1	'Inflammation'	0.236537		1	'Malignant'	1		1	'Malignant'	0.999582		1	'Inflammation'	1.065e-10		1	'Malignant'	0.990994		1	'Malignant'	0.991941		1	'Malignant'	0.991403		1	'Malignant'	0.860415
1	'Malignant'	0.99999		1	'Malignant'	1		1	'Inflammation'	3.79588e-09		1	'Inflammation'	2.57529e-06		1	'Inflammation'	8.01638e-05		1	'Malignant'	0.999984		1	'Malignant'	0.978432		1	'Inflammation'	0.000303484
1	'Malignant'	0.999661		1	'Inflammation'	0.999943		1	'Malignant'	0.990278		1	'Inflammation'	7.67448e-08		1	'Inflammation'	0.00138263		1	'Inflammation'	0.0107632		1	'Inflammation'	0.0172934		1	'Malignant'	0.999994
1	'Malignant'	0.999989		1	'Inflammation'	2.6735e-16		1	'Inflammation'	5.18857e-05		1	'Malignant'	1		1	'Malignant'	0.960631		1	'Inflammation'	8.1176e-05		1	'Inflammation'	0.895853		1	'Inflammation'	3.01519e-09
1	'Malignant'	1		1	'Inflammation'	1.36003e-25		1	'Malignant'	0.999999		1	'Malignant'	1		1	'Malignant'	0.955214		1	'Malignant'	0.999715		1	'Malignant'	0.998064		1	'Inflammation'	0.0188505
1	'Inflammation'	5.76155e-09		1	'Inflammation'	3.25427e-28		1	'Inflammation'	0.443263		1	'Inflammation'	1.68528e-05		1	'Inflammation'	0.00413392		1	'Inflammation'	1.39013e-05		1	'Inflammation'	0.000909098		1	'Inflammation'	5.24152e-07
1	'Inflammation'	3.40305e-07		1	'Inflammation'	1.80313e-23		1	'Inflammation'	7.90441e-11		1	'Malignant'	1		1	'Inflammation'	0.10502		1	'Inflammation'	0.000595119		1	'Inflammation'	0.985387		1	'Malignant'	0.999729
1	'Malignant'	1		1	'Inflammation'	5.45435e-10		1	'Malignant'	1		1	'Inflammation'	2.82683e-06		1	'Malignant'	0.999996		1	'Malignant'	0.999787		1	'Malignant'	0.973316		1	'Inflammation'	3.88036e-05
1	'Inflammation'	2.06472e-08		1	'Inflammation'	5.07208e-17		1	'Inflammation'	5.13267e-07		1	'Inflammation'	5.84043e-09		1	'Inflammation'	0.00296171		1	'Inflammation'	0.014712		1	'Malignant'	0.999998		1	'Malignant'	0.999977
1	'Malignant'	1		1	'Malignant'	0.999998		1	'Inflammation'	2.45052e-13		1	'Inflammation'	1.84279e-08		1	'Inflammation'	0.000136489		1	'Malignant'	1		1	'Malignant'	0.99578		1	'Inflammation'	1.99728e-06
1	'Malignant'	1		1	'Malignant'	0.999995		1	'Inflammation'	6.99993e-08		1	'Inflammation'	3.51652e-09		1	'Inflammation'	0.000246099		1	'Inflammation'	1.07605e-07		1	'Inflammation'	0.00846254		1	'Malignant'	0.995688
1	'Malignant'	1		1	'Malignant'	1		1	'Malignant'	1		1	'Malignant'	1		1	'Malignant'	0.912835		1	'Malignant'	0.974613		1	'Malignant'	0.998085		1	'Inflammation'	4.8012e-05
1	'Inflammation'	1.29643e-13		1	'Inflammation'	0.943206		1	'Malignant'	0.999892		1	'Malignant'	1		1	'Malignant'	0.983488		1	'Inflammation'	5.33072e-09		1	'Inflammation'	0.0187259		1	'Inflammation'	0.997419
1	'Inflammation'	0.670575		1	'Inflammation'	1.12259e-16		1	'Inflammation'	1.02206e-06		1	'Malignant'	1		1	'Malignant'	0.999891		1	'Inflammation'	6.07204e-07		1	'Inflammation'	0.00404918		1	'Inflammation'	0.000224856
1	'Inflammation'	5.70039e-07		1	'Malignant'	1		1	'Inflammation'	3.58775e-07		1	'Inflammation'	3.92183e-12		1	'Malignant'	0.999727		1	'Inflammation'	0.893357		1	'Malignant'	0.999413		1	'Malignant'	0.999928
1	'Inflammation'	1.90778e-17		1	'Inflammation'	9.48537e-10		1	'Malignant'	0.999903		1	'Malignant'	1		1	'Inflammation'	0.0088828		1	'Malignant'	0.999987		1	'Malignant'	0.989923		1	'Inflammation'	1.6786e-07
1	'Inflammation'	6.58844e-19		1	'Inflammation'	0.00177268		1	'Malignant'	0.999652		1	'Inflammation'	5.10622e-09		1	'Malignant'	0.998991		1	'Malignant'	0.000815938		1	'Inflammation'	0.000283214		1	'Malignant'	1
1	'Inflammation'	0.000184423		1	'Inflammation'	2.26318e-20		1	'Malignant'	0.993197		1	'Malignant'	1		1	'Inflammation'	0.000906668		1	'Inflammation'	0.625145		1	'Inflammation'	0.09009		1	'Inflammation'	0.0027061
1	'Malignant'	0.999999		1	'Malignant'	1		1	'Inflammation'	8.40858e-10		1	'Malignant'	1		1	'Malignant'	0.977844		1	'Inflammation'	0.623036		1	'Inflammation'	3.16978e-05		1	'Malignant'	0.359029
1	'Malignant'	0.999992		1	'Inflammation'	3.29571e-31		1	'Inflammation'	1.53875e-16		1	'Inflammation'	0.00722721		1	'Malignant'	0.999685		1	'Inflammation'	0.000689537		1	'Malignant'	0.9977		1	'Inflammation'	0.627664
1	'Inflammation'	2.92303e-20		1	'Inflammation'	2.06197e-15		1	'Malignant'	0.957662		1	'Inflammation'	1.39699e-07		1	'Inflammation'	2.45823e-11		1	'Malignant'	0.999506		1	'Inflammation'	2.53731e-08		1	'Malignant'	0.99999
1	'Inflammation'	8.53095e-13		1	'Inflammation'	0.000184103		1	'Malignant'	0.999953		1	'Malignant'	1		1	'Malignant'	0.998457		1	'Malignant'	0.999427		1	'Inflammation'	0.0300023		1	'Inflammation'	0.12001
1	'Malignant'	1		1	'Malignant'	1		1	'Malignant'	0.996827		1	'Inflammation'	2.5712e-08		1	'Malignant'	0.998127		1	'Malignant'	0.999999		1	'Malignant'	0.997681		1	'Malignant'	0.0362024
1	'Malignant'	1		1	'Inflammation'	0.168539		1	'Inflammation'	0.646976		1	'Inflammation'	5.3559e-08		1	'Malignant'	0.175445		1	'Inflammation'	3.47905e-08		1	'Inflammation'	0.000199846		1	'Malignant'	0.999926
1	'Inflammation'	1.67558e-19		1	'Malignant'	1		1	'Inflammation'	0.232509		1	'Inflammation'	3.97367e-12		1	'Malignant'	0.727174		1	'Malignant'	0.999899		1	'Inflammation'	5.38437e-05		1	'Malignant'	0.96535
1	'Inflammation'	0.0076214		1	'Malignant'	1		1	'Inflammation'	1.31516e-05		1	'Malignant'	0.999996		1	'Inflammation'	0.0124555		1	'Malignant'	0.172271		1	'Malignant'	1		1	'Inflammation'	5.28645e-05
1	'Inflammation'	1.88089e-10		1	'Malignant'	1		1	'Inflammation'	0.0364721		1	'Malignant'	1		1	'Malignant'	0.996519		1	'Inflammation'	0.00518749		1	'Malignant'	0.685445		1	'Malignant'	0.999249
1	'Inflammation'	2.54957e-07		1	'Malignant'	1		1	'Inflammation'	0.0818286		1	'Inflammation'	1.60669e-09		1	'Inflammation'	0.749387		1	'Malignant'	1		1	'Inflammation'	1.06702e-06		1	'Inflammation'	1.11944e-08
1	'Malignant'	1		1	'Inflammation'	9.16329e-17		1	'Malignant'	1		1	'Inflammation'	2.65748e-08		1	'Inflammation'	0.380434		1	'Inflammation'	0.350513		1	'Malignant'	0.999892		1	'Inflammation'	5.21391e-06
1	'Malignant'	0.999987		1	'Inflammation'	0.19745		1	'Inflammation'	1.35745e-09		1	'Inflammation'	1.768e-07		1	'Malignant'	0.999948		1	'Malignant'	0.999891		1	'Malignant'	1		1	'Malignant'	0.999999
1	'Malignant'	1		1	'Malignant'	1		1	'Inflammation'	9.15277e-10		1	'Malignant'	0.999999		1	'Inflammation'	0.117817		1	'Malignant'	0.999523		1	'Inflammation'	5.57634e-08		1	'Inflammation'	0.0241291
1	'Inflammation'	2.16314e-09		1	'Inflammation'	1.66903e-24		1	'Malignant'	0.954147		1	'Malignant'	1		1	'Inflammation'	4.29787e-06		1	'Malignant'	0.951237		1	'Inflammation'	0.022276		1	'Inflammation'	1.46991e-08
1	'Inflammation'	9.70989e-05		1	'Malignant'	0.934371		1	'Inflammation'	0.0111131		1	'Malignant'	1		1	'Inflammation'	0.000239537		1	'Inflammation'	0.000439525		1	'Malignant'	0.676989		1	'Malignant'	1
1	'Malignant'	0.999996		1	'Malignant'	1		1	'Inflammation'	0.966652		1	'Malignant'	1		1	'Malignant'	0.992923		1	'Malignant'	0.992607		1	'Inflammation'	3.36497e-05		1	'Inflammation'	6.10836e-07
1	'Inflammation'	4.74184e-19		1	'Inflammation'	0.0897333		1	'Inflammation'	5.18069e-06		1	'Inflammation'	1.60429e-08		1	'Malignant'	0.99536		1	'Malignant'	0.993516		1	'Inflammation'	2.52577e-05		1	'Malignant'	0.999987
1	'Inflammation'	0.00255338		1	'Malignant'	0.786333		1	'Inflammation'	3.62081e-09		1	'Inflammation'	2.25595e-09		1	'Malignant'	0.0245194		1	'Malignant'	0.999983		1	'Inflammation'	0.00104004		1	'Inflammation'	0.000878831
1	'Malignant'	0.950781		1	'Malignant'	1		1	'Malignant'	0.999446		1	'Malignant'	1		1	'Inflammation'	0.940986		1	'Inflammation'	4.5595e-06		1	'Inflammation'	0.247122		1	'Malignant'	0.999941
1	'Malignant'	0.99999		1	'Malignant'	1		1	'Inflammation'	6.66057e-08		1	'Inflammation'	2.16127e-13		1	'Inflammation'	0.000122392		1	'Malignant'	0.991553		1	'Inflammation'	0.0181289		1	'Inflammation'	2.86331e-07
1	'Malignant'	0.999997		1	'Inflammation'	6.14936e-14		1	'Inflammation'	0.0055108		1	'Malignant'	0.999628		1	'Malignant'	0.490235		1	'Inflammation'	4.52841e-07		1	'Inflammation'	2.0299e-05		1	'Malignant'	1
1	'Inflammation'	4.31478e-16		1	'Malignant'	1		1	'Inflammation'	3.01081e-05		1	'Malignant'	0.999775		1	'Inflammation'	6.01442e-09		1	'Malignant'	0.974378		1	'Inflammation'	5.37122e-06		1	'Inflammation'	7.3367e-08
1	'Inflammation'	0.000179808		1	'Malignant'	1		1	'Malignant'	0.999948		1	'Malignant'	1		1	'Inflammation'	0.00463732		1	'Malignant'	0.727098		1	'Malignant'	0.999409		1	'Inflammation'	0.07565
1	'Malignant'	1		1	'Malignant'	1		1	'Inflammation'	0.00928872		1	'Malignant'	0.62467		1	'Malignant'	0.99971		1	'Inflammation'	0.000839298		1	'Malignant'	0.999995		1	'Malignant'	0.935296
1	'Malignant'	1		1	'Inflammation'	6.67617e-23		1	'Malignant'	0.999857		1	'Malignant'	1		1	'Malignant'	0.995975		1	'Inflammation'	0.921144		1	'Malignant'	0.916126		1	'Malignant'	0.994904
1	'Inflammation'	1.19387e-12		1	'Inflammation'	1.59916e-05		1	'Malignant'	1		1	'Malignant'	0.999648		1	'Malignant'	0.999999		1	'Inflammation'	0.00253414		1	'Inflammation'	1.11867e-06		1	'Malignant'	0.999979
1	'Inflammation'	1.33803e-07		1	'Malignant'	1		1	'Malignant'	0.473961		1	'Inflammation'	1.21599e-06		1	'Malignant'	0.999991		1	'Malignant'	0.999955		1	'Inflammation'	0.950785		1	'Malignant'	1
1	'Inflammation'	0.000640999		1	'Malignant'	1		1	'Malignant'	0.999736		1	'Inflammation'	5.6805e-12		1	'Malignant'	0.999894		1	'Malignant'	0.350288		1	'Inflammation'	0.664396		1	'Inflammation'	9.48323e-06
1	'Malignant'	1		1	'Malignant'	1		1	'Inflammation'	0.777755		1	'Malignant'	1		1	'Inflammation'	0.00172095		1	'Inflammation'	2.03622e-08		1	'Inflammation'	0.000504548		1	'Malignant'	0.994769
1	'Malignant'	1		1	'Malignant'	0.999886		1	'Malignant'	1		1	'Malignant'	1		1	'Inflammation'	0.00011136		1	'Inflammation'	0.277518		1	'Inflammation'	0.00492344		1	'Malignant'	0.999967
1	'Malignant'	1		1	'Malignant'	0.999961		1	'Malignant'	1		1	'Inflammation'	1.34257e-06		1	'Malignant'	0.757904		1	'Inflammation'	9.5361e-05		1	'Inflammation'	0.00141507		1	'Malignant'	1
1	'Malignant'	0.999988		1	'Inflammation'	7.12245e-10		1	'Malignant'	0.832931		1	'Inflammation'	2.186e-08		1	'Malignant'	0.963718		1	'Malignant'	0.999616		1	'Malignant'	0.883208		1	'Inflammation'	0.884681
1	'Malignant'	1		1	'Malignant'	1		1	'Malignant'	0.99991		1	'Malignant'	1		1	'Inflammation'	0.487574		1	'Malignant'	0.999962		1	'Inflammation'	5.49476e-07		1	'Inflammation'	0.000122217
1	'Malignant'	1		1	'Malignant'	1		1	'Malignant'	0.999204		1	'Inflammation'	0.000241491		1	'Inflammation'	1.81832e-06		1	'Malignant'	0.995741		1	'Inflammation'	0.00519945		1	'Malignant'	0.997415
1	'Inflammation'	4.90504e-05		1	'Malignant'	1		1	'Malignant'	0.99951		1	'Malignant'	1		1	'Inflammation'	0.000123365		1	'Malignant'	0.950399		1	'Malignant'	0.766753		1	'Malignant'	0.920261
1	'Malignant'	1		1	'Malignant'	1		1	'Malignant'	0.98067		1	'Inflammation'	2.35257e-10		1	'Inflammation'	0.102097		1	'Malignant'	0.99988		1	'Malignant'	0.978792		1	'Malignant'	0.999366
1	'Malignant'	0.999912		1	'Inflammation'	2.0099e-19		1	'Malignant'	1		1	'Inflammation'	5.23575e-11		1	'Malignant'	0.999943		1	'Malignant'	0.996085		1	'Inflammation'	0.000137005		1	'Malignant'	0.999899
1	'Malignant'	1		1	'Malignant'	1		1	'Malignant'	0.994947		1	'Inflammation'	6.51056e-12		1	'Inflammation'	0.30927		1	'Malignant'	0.426492		1	'Inflammation'	0.00156598		1	'Inflammation'	0.000459164
1	'Malignant'	0.0793591		1	'Inflammation'	8.81339e-18		1	'Inflammation'	0.254398		1	'Malignant'	0.999971		1	'Inflammation'	3.94477e-08		1	'Inflammation'	0.0256371		1	'Malignant'	0.866523		1	'Inflammation'	1.16157e-08
1	'Malignant'	0.98592		1	'Malignant'	1		1	'Inflammation'	2.90566e-05		1	'Malignant'	1		1	'Inflammation'	0.00609259		1	'Inflammation'	3.16872e-07		1	'Inflammation'	7.63242e-06		1	'Malignant'	1
1	'Malignant'	1		1	'Malignant'	1		1	'Malignant'	0.999999		1	'Malignant'	0.999997		1	'Malignant'	0.999927		1	'Inflammation'	0.0375546		1	'Malignant'	0.999279		1	'Malignant'	0.954718
1	'Inflammation'	3.83669e-06		1	'Inflammation'	1.06768e-14		1	'Inflammation'	4.73059e-05		1	'Inflammation'	4.53637e-05		1	'Inflammation'	2.4895e-09		1	'Malignant'	0.858649		1	'Inflammation'	0.0807277		1	'Inflammation'	7.2433e-06
1	'Malignant'	1		1	'Inflammation'	0.00239122		1	'Inflammation'	0.120365		1	'Malignant'	0.999953		1	'Inflammation'	7.92473e-07		1	'Inflammation'	1.56956e-06		1	'Inflammation'	3.16671e-05		1	'Malignant'	0.999749
1	'Inflammation'	0.000135328		1	'Inflammation'	4.5012e-26		1	'Malignant'	1		1	'Inflammation'	1.70273e-05		1	'Inflammation'	2.87694e-07		1	'Inflammation'	0.117015		1	'Inflammation'	4.57889e-05		1	'Inflammation'	7.81608e-06
1	'Inflammation'	0.97574		1	'Inflammation'	8.74962e-15		1	'Inflammation'	2.22762e-07		1	'Inflammation'	0.0095037		1	'Inflammation'	2.806e-07		1	'Inflammation'	0.0728699		1	'Malignant'	0.999683		1	'Malignant'	0.000175336
1	'Inflammation'	7.50155e-17		1	'Malignant'	1		1	'Inflammation'	2.49358e-08		1	'Malignant'	1		1	'Malignant'	0.999997		1	'Inflammation'	0.0333478		1	'Malignant'	0.950022		1	'Malignant'	0.999204
1	'Inflammation'	1.78122e-09		1	'Inflammation'	8.12326e-12		1	'Malignant'	0.999999		1	'Malignant'	0.999895		1	'Malignant'	0.997902		1	'Malignant'	1		1	'Malignant'	0.986712		1	'Malignant'	0.999994
1	'Inflammation'	5.30765e-12		1	'Inflammation'	2.44961e-16		1	'Inflammation'	0.727283		1	'Inflammation'	5.06991e-11		1	'Inflammation'	3.4934e-08		1	'Malignant'	0.991821		1	'Inflammation'	0.000110619		1	'Inflammation'	1.28194e-05
1	'Inflammation'	2.35012e-18		1	'Inflammation'	8.53558e-19		1	'Malignant'	0.604039		1	'Inflammation'	0.352732		1	'Inflammation'	4.89694e-08		1	'Malignant'	0.993114		1	'Malignant'	0.983096		1	'Malignant'	0.999913
1	'Inflammation'	4.8312e-10		1	'Inflammation'	1.32378e-11		1	'Inflammation'	0.00095069		1	'Malignant'	1		1	'Malignant'	0.999996		1	'Malignant'	0.953901		1	'Inflammation'	2.3338e-07		1	'Inflammation'	0.000493571
1	'Inflammation'	2.66514e-07		1	'Inflammation'	6.97961e-09		1	'Malignant'	0.999999		1	'Malignant'	0.999939		1	'Inflammation'	0.00836935		1	'Malignant'	0.999912		1	'Inflammation'	0.0151889		1	'Malignant'	0.999813
1	'Malignant'	1		1	'Malignant'	1		1	'Malignant'	0.999605		1	'Malignant'	1		1	'Inflammation'	0.689788		1	'Malignant'	0.999943		1	'Malignant'	0.99999		1	'Malignant'	0.999851
1	'Malignant'	1		1	'Malignant'	1		1	'Malignant'	0.999599		1	'Inflammation'	3.46255e-13		1	'Malignant'	0.971173		1	'Inflammation'	0.0193874		1	'Inflammation'	2.33917e-07		1	'Malignant'	0.105706
1	'Malignant'	1		1	'Malignant'	0.999999		1	'Inflammation'	0.0117759		1	'Malignant'	1		1	'Malignant'	0.997275		1	'Inflammation'	1.87852e-06		1	'Malignant'	0.999778		1	'Inflammation'	1.19072e-09
1	'Malignant'	0.777758		1	'Malignant'	1		1	'Inflammation'	3.39557e-05		1	'Malignant'	0.999936		1	'Malignant'	0.994283		1	'Malignant'	0.98494		1	'Inflammation'	0.00260372		1	'Malignant'	1
1	'Malignant'	1		1	'Malignant'	0.885773		1	'Inflammation'	2.00008e-05		1	'Inflammation'	3.71662e-06		1	'Malignant'	0.999964		1	'Inflammation'	0.995078		1	'Malignant'	0.973583		1	'Inflammation'	2.24264e-11
1	'Inflammation'	2.91854e-13		1	'Inflammation'	6.24694e-07		1	'Inflammation'	7.3985e-05		1	'Inflammation'	0.0277816		1	'Inflammation'	0.0868536		1	'Inflammation'	0.00095306		1	'Malignant'	0.111237		1	'Inflammation'	2.93697e-06
1	'Malignant'	0.999996		1	'Inflammation'	1.39894e-08		1	'Malignant'	0.987663		1	'Inflammation'	7.11442e-06		1	'Malignant'	0.999802		1	'Inflammation'	1.1853e-05		1	'Malignant'	0.929043		1	'Inflammation'	1.56647e-06
1	'Inflammation'	9.08922e-10		1	'Inflammation'	1.21536e-16		1	'Inflammation'	0.00038869		1	'Malignant'	0.999999		1	'Malignant'	0.233405		1	'Inflammation'	0.00110566		1	'Inflammation'	1.00344e-06		1	'Malignant'	1
1	'Malignant'	1		1	'Malignant'	1		1	'Inflammation'	1.58391e-16		1	'Malignant'	0.999775		1	'Malignant'	0.991646		1	'Inflammation'	7.92108e-06		1	'Malignant'	0.945042		1	'Inflammation'	0.0119552
1	'Inflammation'	3.92265e-14		1	'Malignant'	1		1	'Malignant'	0.99997		1	'Inflammation'	7.32097e-05		1	'Malignant'	0.998518		1	'Malignant'	0.999999		1	'Malignant'	0.146863		1	'Malignant'	1
1	'Malignant'	0.999938		1	'Malignant'	1		1	'Inflammation'	2.32896e-06		1	'Malignant'	1		1	'Malignant'	0.99978		1	'Inflammation'	1.26931e-07		1	'Inflammation'	0.732329		1	'Malignant'	0.681719
1	'Malignant'	1		1	'Malignant'	1		1	'Inflammation'	0.00697097		1	'Inflammation'	3.66426e-09		1	'Malignant'	0.971822		1	'Inflammation'	5.69158e-07		1	'Inflammation'	0.00491538		1	'Inflammation'	7.51268e-06
1	'Inflammation'	1.85016e-21		1	'Malignant'	1		1	'Inflammation'	0.573064		1	'Inflammation'	4.51549e-06		1	'Inflammation'	3.61049e-10		1	'Inflammation'	7.6954e-06		1	'Malignant'	0.988958		1	'Malignant'	0.998115
1	'Malignant'	0.999862		1	'Malignant'	0.998874		1	'Malignant'	1		1	'Malignant'	1		1	'Inflammation'	0.00450548		1	'Inflammation'	0.000271657		1	'Malignant'	0.998761		1	'Inflammation'	5.46224e-06
1	'Malignant'	1		1	'Inflammation'	3.10863e-25		1	'Inflammation'	2.54708e-10		1	'Malignant'	0.999982		1	'Malignant'	0.999754		1	'Malignant'	0.988447		1	'Inflammation'	0.00147917		1	'Inflammation'	9.18428e-11
1	'Inflammation'	0.0500581		1	'Malignant'	1		1	'Inflammation'	0.0946543		1	'Malignant'	1		1	'Inflammation'	0.00919433		1	'Inflammation'	3.18067e-05		1	'Malignant'	0.996749		1	'Malignant'	0.965605
1	'Inflammation'	2.51011e-13		1	'Inflammation'	8.33707e-09		1	'Inflammation'	1.96173e-09		1	'Malignant'	0.999769		1	'Malignant'	0.998272		1	'Inflammation'	5.37473e-09		1	'Inflammation'	0.00780704		1	'Malignant'	1
1	'Inflammation'	5.721e-13		1	'Malignant'	1		1	'Inflammation'	2.00519e-05		1	'Malignant'	1		1	'Inflammation'	0.33011		1	'Inflammation'	0.481395		1	'Malignant'	0.997737		1	'Malignant'	0.999998
1	'Malignant'	1		1	'Inflammation'	5.86316e-20		1	'Inflammation'	0.995391		1	'Inflammation'	0.000250131		1	'Inflammation'	1.48581e-07		1	'Malignant'	0.999897		1	'Malignant'	0.826162		1	'Malignant'	0.999999
1	'Malignant'	1		1	'Malignant'	0.997762		1	'Malignant'	0.991667		1	'Malignant'	0.99952		1	'Inflammation'	0.0349595		1	'Inflammation'	3.27357e-06		1	'Malignant'	0.99735		1	'Malignant'	0.994643
1	'Malignant'	1		1	'Inflammation'	7.37989e-25		1	'Inflammation'	2.69056e-05		1	'Inflammation'	8.85274e-06		1	'Inflammation'	6.70696e-12		1	'Inflammation'	2.89348e-08		1	'Malignant'	0.999906		1	'Malignant'	0.97658
1	'Inflammation'	1.57274e-10		1	'Malignant'	1		1	'Inflammation'	0.678494		1	'Malignant'	0.996201		1	'Inflammation'	2.36097e-07		1	'Inflammation'	0.0490376		1	'Malignant'	0.993204		1	'Inflammation'	1.00032e-09
1	'Malignant'	1		1	'Inflammation'	0.000117498		1	'Inflammation'	0.000407308		1	'Malignant'	0.999989		1	'Inflammation'	1.85995e-06		1	'Malignant'	0.555082		1	'Inflammation'	0.53129		1	'Malignant'	0.994578
1	'Malignant'	1		1	'Inflammation'	4.11964e-08		1	'Inflammation'	6.31394e-11		1	'Inflammation'	0.00013051		1	'Inflammation'	0.00158523		1	'Malignant'	0.711116		1	'Malignant'	0.993198		1	'Inflammation'	0.0035408
1	'Malignant'	0.999737		1	'Inflammation'	9.86151e-14		1	'Malignant'	0.999998		1	'Inflammation'	2.32306e-10		1	'Malignant'	0.999955		1	'Malignant'	0.999997		1	'Malignant'	0.999915		1	'Inflammation'	2.15218e-05
1	'Malignant'	1		1	'Malignant'	1		1	'Inflammation'	4.27901e-14		1	'Malignant'	1		1	'Inflammation'	0.00267299		1	'Malignant'	0.999926		1	'Malignant'	0.999026		1	'Inflammation'	0.103077
1	'Inflammation'	4.18908e-06		1	'Inflammation'	1.03225e-10		1	'Malignant'	0.999883		1	'Malignant'	0.999959		1	'Inflammation'	0.00019161		1	'Malignant'	1		1	'Inflammation'	0.00825139		1	'Inflammation'	0.00953515
1	'Malignant'	1		1	'Inflammation'	0.00116249		1	'Inflammation'	3.21738e-09		1	'Malignant'	0.112984		1	'Inflammation'	7.12835e-08		1	'Malignant'	0.99629		1	'Inflammation'	3.3041e-07		1	'Inflammation'	7.0806e-07
1	'Malignant'	0.994541		1	'Malignant'	1		1	'Malignant'	0.979341		1	'Inflammation'	0.869006		1	'Inflammation'	5.76121e-08		1	'Malignant'	0.992792		1	'Malignant'	0.975404		1	'Inflammation'	0.0699895
1	'Malignant'	1		1	'Malignant'	1		1	'Inflammation'	0.208079		1	'Inflammation'	2.33401e-10		1	'Malignant'	0.99948		1	'Malignant'	0.999892		1	'Inflammation'	0.00289389		1	'Inflammation'	0.000228791
1	'Malignant'	1		1	'Malignant'	1		1	'Inflammation'	0.00112629		1	'Malignant'	1		1	'Malignant'	0.996483		1	'Malignant'	0.999985		1	'Malignant'	0.994753		1	'Malignant'	0.999889
1	'Malignant'	1		1	'Inflammation'	8.20861e-14		1	'Malignant'	0.999524		1	'Inflammation'	4.24484e-09		1	'Malignant'	0.994282		1	'Malignant'	0.999298		1	'Inflammation'	2.75844e-07		1	'Inflammation'	0.000625453
1	'Malignant'	0.999987		1	'Malignant'	1		1	'Inflammation'	4.4785e-07		1	'Malignant'	1		1	'Malignant'	0.999965		1	'Inflammation'	0.011339		1	'Inflammation'	0.0312206		1	'Malignant'	0.999998
1	'Inflammation'	0.00141504		1	'Malignant'	0.999464		1	'Inflammation'	0.00179695		1	'Malignant'	0.999999		1	'Malignant'	0.999805		1	'Malignant'	0.99961		1	'Inflammation'	1.44463e-07		1	'Inflammation'	8.78625e-05
1	'Inflammation'	5.71653e-08		1	'Inflammation'	2.5347e-11		1	'Inflammation'	4.48891e-16		1	'Malignant'	1		1	'Malignant'	0.997612		1	'Inflammation'	4.49948e-05		1	'Inflammation'	6.65847e-07		1	'Inflammation'	0.0051359
1	'Malignant'	1		1	'Malignant'	1		1	'Malignant'	0.999973		1	'Malignant'	0.991137		1	'Inflammation'	2.49296e-05		1	'Malignant'	0.991148		1	'Inflammation'	0.927469		1	'Malignant'	1
1	'Inflammation'	9.87316e-11		1	'Inflammation'	9.45997e-25		1	'Malignant'	1		1	'Inflammation'	9.52645e-08		1	'Malignant'	0.999768		1	'Inflammation'	1.43831e-08		1	'Inflammation'	0.00485926		1	'Malignant'	0.669898
1	'Inflammation'	0.00643273		1	'Malignant'	1		1	'Malignant'	0.992149		1	'Inflammation'	2.38247e-05		1	'Malignant'	0.999999		1	'Inflammation'	1.02066e-06		1	'Malignant'	0.89605		1	'Inflammation'	1.85996e-06
1	'Inflammation'	0.0134871		1	'Inflammation'	0.284063		1	'Malignant'	0.997975		1	'Malignant'	1		1	'Inflammation'	0.000370744		1	'Inflammation'	8.19364e-06		1	'Malignant'	0.991205		1	'Inflammation'	1.22487e-07
1	'Malignant'	0.999959		1	'Inflammation'	0.00012227		1	'Inflammation'	1.99379e-09		1	'Malignant'	1		1	'Malignant'	0.999252		1	'Malignant'	0.878377		1	'Inflammation'	2.50368e-08		1	'Malignant'	0.999335
1	'Malignant'	1		1	'Malignant'	1		1	'Malignant'	0.997853		1	'Inflammation'	3.42626e-10		1	'Inflammation'	0.0568567		1	'Malignant'	0.997052		1	'Malignant'	0.981436		1	'Inflammation'	0.000424117
1	'Malignant'	0.999972		1	'Inflammation'	4.96731e-09		1	'Inflammation'	7.6513e-08		1	'Malignant'	1		1	'Inflammation'	8.39349e-07		1	'Inflammation'	0.0041571		1	'Inflammation'	1.17263e-06		1	'Inflammation'	2.62784e-10
1	'Malignant'	1		1	'Malignant'	1		1	'Inflammation'	0.00180709		1	'Malignant'	1		1	'Malignant'	0.977972		1	'Malignant'	0.977992		1	'Malignant'	0.834657		1	'Inflammation'	0.0100117
1	'Malignant'	1		1	'Inflammation'	6.34746e-26		1	'Inflammation'	2.76693e-09		1	'Inflammation'	6.04761e-06		1	'Inflammation'	0.00833256		1	'Malignant'	1		1	'Malignant'	0.887751		1	'Malignant'	0.584432
1	'Malignant'	0.999153		1	'Malignant'	1		1	'Malignant'	0.998161		1	'Malignant'	0.999995		1	'Malignant'	0.95395		1	'Inflammation'	2.10077e-08		1	'Malignant'	0.905119		1	'Malignant'	0.999978
1	'Malignant'	1		1	'Malignant'	1		1	'Malignant'	0.975479		1	'Inflammation'	1.34325e-15		1	'Inflammation'	0.014603		1	'Malignant'	0.795067		1	'Malignant'	0.993416		1	'Inflammation'	6.86267e-05
1	'Malignant'	1		1	'Inflammation'	8.13955e-11		1	'Inflammation'	2.95011e-09		1	'Malignant'	0.999999		1	'Inflammation'	3.83787e-05		1	'Inflammation'	0.000291123		1	'Malignant'	0.698261		1	'Malignant'	9.23945e-05
1	'Malignant'	1		1	'Inflammation'	0.00234913		1	'Malignant'	1		1	'Malignant'	0.999976		1	'Inflammation'	0.00141177		1	'Inflammation'	4.96267e-07		1	'Malignant'	1		1	'Malignant'	0.999806
1	'Inflammation'	6.74461e-11		1	'Malignant'	0.999996		1	'Malignant'	0.939082		1	'Malignant'	1		1	'Inflammation'	0.00028193		1	'Inflammation'	3.64969e-06		1	'Inflammation'	1.65248e-06		1	'Malignant'	0.023175
1	'Malignant'	0.999999		1	'Malignant'	1		1	'Malignant'	0.999736		1	'Inflammation'	2.14149e-06		1	'Inflammation'	2.50472e-09		1	'Inflammation'	2.7492e-06		1	'Malignant'	0.998907		1	'Inflammation'	0.186289
1	'Malignant'	1		1	'Inflammation'	5.20788e-10		1	'Inflammation'	0.000145292		1	'Malignant'	0.999987		1	'Malignant'	0.578663		1	'Inflammation'	1.16009e-05		1	'Inflammation'	0.000152281		1	'Malignant'	0.86756
1	'Inflammation'	2.99972e-07		1	'Inflammation'	4.00356e-16		1	'Malignant'	0.988575		1	'Inflammation'	2.83797e-05		1	'Inflammation'	2.97502e-06		1	'Inflammation'	4.50032e-06		1	'Inflammation'	0.000733538		1	'Malignant'	0.999409
1	'Inflammation'	1.13538e-07		1	'Malignant'	0.999739		1	'Inflammation'	1.89206e-06		1	'Malignant'	1		1	'Malignant'	0.999997		1	'Inflammation'	0.00988751		1	'Inflammation'	0.000323225		1	'Malignant'	1
1	'Inflammation'	1.35245e-06		1	'Malignant'	0.999986		1	'Malignant'	0.999948		1	'Inflammation'	0.00021747		1	'Inflammation'	0.00127727		1	'Inflammation'	1.34675e-05		1	'Inflammation'	0.0077318		1	'Malignant'	0.583749
1	'Inflammation'	4.18916e-28		1	'Malignant'	1		1	'Inflammation'	2.0996e-05		1	'Inflammation'	0.0383141		1	'Inflammation'	0.00446522		1	'Inflammation'	2.93448e-09		1	'Inflammation'	0.00267683		1	'Malignant'	0.991688
1	'Inflammation'	1.32578e-20		1	'Inflammation'	1.77972e-06		1	'Malignant'	0.999949		1	'Malignant'	1		1	'Malignant'	0.999834		1	'Malignant'	0.937192		1	'Inflammation'	5.71402e-05		1	'Inflammation'	4.40679e-08
1	'Malignant'	1		1	'Inflammation'	3.81497e-27		1	'Inflammation'	0.0442802		1	'Malignant'	1		1	'Inflammation'	3.8326e-05		1	'Inflammation'	0.0319096		1	'Inflammation'	0.0671071		1	'Malignant'	0.780826
1	'Inflammation'	0.879872		1	'Malignant'	1		1	'Malignant'	0.99989		1	'Malignant'	1		1	'Inflammation'	4.618e-09		1	'Inflammation'	1.97922e-08		1	'Inflammation'	0.702453		1	'Malignant'	0.861712
1	'Inflammation'	0.999988		1	'Inflammation'	1.21924e-18		1	'Malignant'	0.977651		1	'Malignant'	0.999999		1	'Inflammation'	0.0102536		1	'Inflammation'	0.00512226		1	'Inflammation'	0.245594		1	'Inflammation'	4.11239e-07
1	'Inflammation'	8.70291e-08		1	'Inflammation'	2.36696e-17		1	'Inflammation'	6.92581e-07		1	'Inflammation'	3.87079e-09		1	'Inflammation'	0.00285077		1	'Malignant'	0.770063		1	'Malignant'	0.651898		1	'Malignant'	0.999999
1	'Inflammation'	3.77164e-08		1	'Inflammation'	9.47813e-12		1	'Inflammation'	0.58182		1	'Malignant'	1		1	'Malignant'	0.987293		1	'Malignant'	0.901201		1	'Inflammation'	0.647177		1	'Malignant'	0.946687
1	'Malignant'	0.999886		1	'Malignant'	0.999942		1	'Malignant'	0.999999		1	'Inflammation'	3.76667e-15		1	'Malignant'	0.996624		1	'Inflammation'	9.71213e-06		1	'Inflammation'	0.018137		1	'Malignant'	0.997698
1	'Inflammation'	0.000998613		1	'Inflammation'	1.19519e-22		1	'Inflammation'	1.04957e-08		1	'Malignant'	1		1	'Inflammation'	0.000320238		1	'Malignant'	0.999999		1	'Malignant'	0.999481		1	'Malignant'	0.999995
1	'Malignant'	0.998896		1	'Inflammation'	4.4798e-20		1	'Malignant'	0.994147		1	'Inflammation'	0.0049321		1	'Inflammation'	0.573235		1	'Malignant'	0.975993		1	'Inflammation'	0.020428		1	'Inflammation'	2.71621e-06
1	'Malignant'	1		1	'Malignant'	0.999992		1	'Malignant'	0.918674		1	'Inflammation'	2.35923e-06		1	'Malignant'	0.571061		1	'Malignant'	0.999645		1	'Malignant'	0.327639		1	'Inflammation'	0.0658754
1	'Inflammation'	4.56555e-16		1	'Inflammation'	1.16528e-13		1	'Inflammation'	2.87446e-05		1	'Malignant'	0.999999		1	'Malignant'	0.99951		1	'Inflammation'	5.74611e-06		1	'Inflammation'	0.000448441		1	'Inflammation'	5.79261e-10
1	'Inflammation'	0.000384218		1	'Inflammation'	2.87607e-07		1	'Inflammation'	0.0469837		1	'Malignant'	0.999945		1	'Inflammation'	3.85166e-07		1	'Inflammation'	3.98771e-08		1	'Malignant'	0.629818		1	'Inflammation'	0.00463148
1	'Inflammation'	2.94361e-09		1	'Malignant'	1		1	'Inflammation'	7.65585e-05		1	'Inflammation'	0.011651		1	'Malignant'	0.987165		1	'Malignant'	0.998659		1	'Inflammation'	0.00272538		1	'Inflammation'	0.0114411
1	'Malignant'	0.999091		1	'Inflammation'	1.43732e-11		1	'Inflammation'	3.64366e-06		1	'Malignant'	1		1	'Malignant'	0.999505		1	'Inflammation'	1.24923e-07		1	'Inflammation'	0.0101772		1	'Malignant'	0.994267
1	'Inflammation'	1.52017e-07		1	'Inflammation'	9.75654e-16		1	'Malignant'	0.993064		1	'Inflammation'	1.16424e-08		1	'Inflammation'	0.870531		1	'Malignant'	0.99812		1	'Malignant'	0.999158		1	'Inflammation'	2.47111e-08
1	'Malignant'	0.999987		1	'Malignant'	1		1	'Inflammation'	0.000786149		1	'Malignant'	1		1	'Inflammation'	3.61108e-05		1	'Inflammation'	0.0177333		1	'Inflammation'	0.0042705		1	'Malignant'	0.999997
1	'Inflammation'	6.77241e-14		1	'Inflammation'	5.23676e-10		1	'Malignant'	1		1	'Malignant'	1		1	'Inflammation'	2.24423e-10		1	'Inflammation'	0.00061984		1	'Malignant'	0.999423		1	'Inflammation'	3.42683e-05
1	'Malignant'	1		1	'Inflammation'	9.62229e-25		1	'Inflammation'	7.04972e-05		1	'Malignant'	0.0596022		1	'Inflammation'	0.000210674		1	'Inflammation'	0.000297098		1	'Inflammation'	0.000135589		1	'Malignant'	0.999955
1	'Inflammation'	7.45599e-22		1	'Malignant'	0.999961		1	'Malignant'	0.524865		1	'Inflammation'	0.0412793		1	'Malignant'	0.999991		1	'Malignant'	0.999817		1	'Inflammation'	0.980495		1	'Inflammation'	0.0454151
1	'Inflammation'	2.40147e-31		1	'Inflammation'	1.15348e-19		1	'Inflammation'	0.256517		1	'Inflammation'	1.62907e-07		1	'Inflammation'	7.5296e-06		1	'Malignant'	0.997606		1	'Malignant'	0.89285		1	'Inflammation'	0.00033237
1	'Inflammation'	4.82568e-09		1	'Malignant'	1		1	'Inflammation'	1.79824e-07		1	'Malignant'	0.999996		1	'Inflammation'	2.47264e-05		1	'Malignant'	0.999877		1	'Inflammation'	8.31464e-09		1	'Inflammation'	7.52275e-10
1	'Malignant'	1		1	'Malignant'	0.998734		1	'Inflammation'	0.00071657		1	'Inflammation'	3.68132e-11		1	'Malignant'	0.00422628		1	'Malignant'	0.997473		1	'Malignant'	0.999883		1	'Inflammation'	0.790903
1	'Malignant'	1		1	'Malignant'	1		1	'Malignant'	0.966723		1	'Inflammation'	9.01066e-11		1	'Malignant'	0.960134		1	'Inflammation'	0.00781167		1	'Inflammation'	3.96306e-05		1	'Malignant'	0.998337
1	'Malignant'	1		1	'Malignant'	1		1	'Inflammation'	0.00467406		1	'Inflammation'	0.00235736		1	'Inflammation'	0.00189325		1	'Malignant'	0.999993		1	'Malignant'	0.998246		1	'Inflammation'	0.000891746
1	'Malignant'	0.999996		1	'Malignant'	0.999781		1	'Malignant'	0.99927		1	'Malignant'	1		1	'Inflammation'	0.943607		1	'Inflammation'	0.04114		1	'Inflammation'	0.0250004		1	'Malignant'	0.75233
1	'Malignant'	1		1	'Inflammation'	1.7264e-09		1	'Malignant'	0.992407		1	'Malignant'	1		1	'Malignant'	0.997338		1	'Inflammation'	0.00255611		1	'Inflammation'	0.00324215		1	'Inflammation'	2.01538e-09
1	'Inflammation'	6.4415e-09		1	'Inflammation'	3.84489e-15		1	'Inflammation'	0.00375848		1	'Malignant'	1		1	'Malignant'	0.999889		1	'Malignant'	1		1	'Inflammation'	0.0172304		1	'Inflammation'	0.000739575
1	'Inflammation'	0.000536952		1	'Malignant'	0.999929		1	'Inflammation'	3.57465e-08		1	'Malignant'	1		1	'Inflammation'	1.05574e-06		1	'Inflammation'	0.301845		1	'Inflammation'	0.116177		1	'Malignant'	0.908001
1	'Inflammation'	6.24992e-06		1	'Inflammation'	1.44625e-14		1	'Inflammation'	3.64586e-12		1	'Malignant'	1		1	'Inflammation'	4.59448e-05		1	'Malignant'	0.999999		1	'Inflammation'	2.89227e-05		1	'Inflammation'	0.0273285
1	'Malignant'	0.999995		1	'Inflammation'	1.09657e-26		1	'Inflammation'	0.00211862		1	'Inflammation'	3.47144e-05		1	'Malignant'	0.693612		1	'Malignant'	0.999999		1	'Malignant'	0.620186		1	'Inflammation'	8.0267e-06
1	'Malignant'	0.999999		1	'Inflammation'	2.65795e-11		1	'Inflammation'	0.050841		1	'Malignant'	0.999999		1	'Inflammation'	0.00623354		1	'Inflammation'	1.99154e-10		1	'Inflammation'	0.344236		1	'Inflammation'	3.20334e-05
1	'Malignant'	1		1	'Malignant'	1		1	'Inflammation'	0.000208971		1	'Inflammation'	1.03355e-11		1	'Inflammation'	2.60263e-05		1	'Malignant'	0.000205858		1	'Malignant'	0.946431		1	'Inflammation'	7.41988e-05
1	'Inflammation'	7.79315e-09		1	'Inflammation'	2.90488e-14		1	'Inflammation'	0.16529		1	'Malignant'	0.999497		1	'Malignant'	0.999652		1	'Malignant'	0.999616		1	'Inflammation'	4.7943e-05		1	'Inflammation'	0.00233919
1	'Inflammation'	3.13154e-05		1	'Inflammation'	1.40197e-06		1	'Malignant'	0.992963		1	'Inflammation'	0.00902284		1	'Inflammation'	9.18903e-05		1	'Inflammation'	0.00332764		1	'Inflammation'	6.40526e-07		1	'Malignant'	0.999421
1	'Inflammation'	2.23158e-11		1	'Inflammation'	2.07368e-11		1	'Malignant'	0.912268		1	'Inflammation'	5.8761e-07		1	'Inflammation'	0.00285822		1	'Inflammation'	0.000397105		1	'Malignant'	0.992426		1	'Malignant'	0.998394
1	'Inflammation'	7.26261e-09		1	'Malignant'	1		1	'Malignant'	0.999978		1	'Inflammation'	1.88682e-06		1	'Malignant'	0.999991		1	'Malignant'	0.426351		1	'Malignant'	0.999382		1	'Inflammation'	0.0141035
1	'Malignant'	1		1	'Inflammation'	0.178865		1	'Inflammation'	0.00424122		1	'Malignant'	1		1	'Malignant'	0.999999		1	'Inflammation'	0.000654021		1	'Inflammation'	0.177126		1	'Inflammation'	5.77104e-05
1	'Malignant'	0.997925		1	'Inflammation'	2.0976e-13		1	'Inflammation'	1.72031e-05		1	'Inflammation'	4.65101e-17		1	'Inflammation'	0.000658026		1	'Inflammation'	3.22401e-05		1	'Inflammation'	0.000459065		1	'Malignant'	0.982984
1	'Malignant'	1		1	'Inflammation'	0.134055		1	'Inflammation'	0.000313027		1	'Inflammation'	6.74894e-08		1	'Inflammation'	9.7698e-08		1	'Inflammation'	0.00670866		1	'Inflammation'	0.00134936		1	'Inflammation'	0.0241419
1	'Malignant'	1		1	'Malignant'	1		1	'Inflammation'	3.93189e-05		1	'Malignant'	1		1	'Malignant'	0.99894		1	'Malignant'	0.999585		1	'Inflammation'	0.00180945		1	'Inflammation'	3.71661e-07
1	'Inflammation'	0.00151818		1	'Malignant'	1		1	'Malignant'	0.572739		1	'Malignant'	0.995004		1	'Malignant'	0.999982		1	'Inflammation'	4.81589e-07		1	'Malignant'	0.105181		1	'Inflammation'	0.000110414
1	'Malignant'	1		1	'Inflammation'	0.00282763		1	'Inflammation'	4.13627e-06		1	'Inflammation'	1.03135e-07		1	'Inflammation'	1.20166e-06		1	'Malignant'	0.999999		1	'Inflammation'	0.0259916		1	'Inflammation'	2.38036e-05
1	'Inflammation'	7.25398e-07		1	'Malignant'	1		1	'Inflammation'	0.0594342		1	'Inflammation'	0.998067		1	'Malignant'	0.999081		1	'Inflammation'	0.00532246		1	'Malignant'	0.9997		1	'Inflammation'	0.154666
1	'Inflammation'	1.11909e-13		1	'Malignant'	1		1	'Inflammation'	1.62727e-06		1	'Inflammation'	5.50816e-13		1	'Malignant'	0.99971		1	'Malignant'	1		1	'Inflammation'	4.84592e-06		1	'Malignant'	0.996478
1	'Malignant'	1		1	'Inflammation'	7.18138e-09		1	'Inflammation'	0.00084015		1	'Inflammation'	6.22677e-11		1	'Malignant'	0.996455		1	'Inflammation'	1.14273e-05		1	'Malignant'	0.994473		1	'Inflammation'	1.11035e-08
1	'Malignant'	0.99999		1	'Malignant'	1		1	'Malignant'	0.981001		1	'Malignant'	1		1	'Inflammation'	9.90445e-11		1	'Inflammation'	0.000412535		1	'Inflammation'	0.000376307		1	'Inflammation'	0.00047192
1	'Inflammation'	0.0245472		1	'Malignant'	1		1	'Inflammation'	0.0589143		1	'Malignant'	1		1	'Malignant'	0.9987		1	'Inflammation'	0.000371106		1	'Inflammation'	2.14501e-07		1	'Malignant'	0.991108
1	'Inflammation'	2.70864e-10		1	'Inflammation'	0.255033		1	'Inflammation'	8.7483e-11		1	'Malignant'	0.99924		1	'Malignant'	0.745412		1	'Malignant'	0.999944		1	'Malignant'	0.99938		1	'Malignant'	0.961872
1	'Malignant'	0.999946		1	'Inflammation'	2.4308e-06		1	'Malignant'	0.434172		1	'Inflammation'	3.51065e-08		1	'Malignant'	0.785152		1	'Malignant'	0.99995		1	'Inflammation'	0.000101594		1	'Inflammation'	0.00388739
1	'Malignant'	1		1	'Inflammation'	4.18259e-21		1	'Inflammation'	0.445939		1	'Inflammation'	3.33767e-06		1	'Malignant'	0.995591		1	'Malignant'	0.654178		1	'Inflammation'	0.00701558		1	'Malignant'	0.999894
1	'Inflammation'	1.33284e-09		1	'Inflammation'	6.30547e-14		1	'Inflammation'	1.50843e-05		1	'Malignant'	0.000695089		1	'Malignant'	0.934144		1	'Inflammation'	6.43091e-11		1	'Malignant'	0.416503		1	'Inflammation'	0.579216
1	'Inflammation'	0.00915883		1	'Malignant'	0.114971		1	'Inflammation'	1.13751e-15		1	'Inflammation'	0.00206647		1	'Malignant'	0.686018		1	'Inflammation'	0.0189949		1	'Inflammation'	0.000252165		1	'Inflammation'	0.00108198
1	'Inflammation'	4.18169e-05		1	'Inflammation'	9.28714e-28		1	'Malignant'	0.764864		1	'Inflammation'	5.47509e-12		1	'Malignant'	0.962706		1	'Malignant'	0.961725		1	'Malignant'	0.981129		1	'Malignant'	0.894869
1	'Malignant'	0.0245059		1	'Malignant'	1		1	'Malignant'	0.98912		1	'Malignant'	1		1	'Inflammation'	0.003948		1	'Malignant'	0.996923		1	'Malignant'	0.99091		1	'Inflammation'	1.17197e-08
1	'Malignant'	1		1	'Inflammation'	0.991955		1	'Inflammation'	1.16422e-08		1	'Inflammation'	1.23033e-11		1	'Malignant'	0.999999		1	'Malignant'	0.999999		1	'Inflammation'	0.0195474		1	'Malignant'	0.998525
1	'Malignant'	1		1	'Inflammation'	3.17414e-16		1	'Inflammation'	5.14742e-06		1	'Malignant'	0.999833		1	'Malignant'	0.998859		1	'Inflammation'	7.20168e-09		1	'Inflammation'	0.000681028		1	'Inflammation'	3.53595e-05
1	'Malignant'	0.999995		1	'Malignant'	1		1	'Malignant'	0.999946		1	'Malignant'	1		1	'Malignant'	0.430973		1	'Inflammation'	2.85706e-08		1	'Malignant'	0.999151		1	'Inflammation'	0.00694592
1	'Malignant'	0.999998		1	'Malignant'	1		1	'Inflammation'	2.39537e-13		1	'Malignant'	1		1	'Inflammation'	0.00255793		1	'Malignant'	0.994289		1	'Malignant'	0.988511		1	'Inflammation'	0.00234319
1	'Inflammation'	1.71951e-06		1	'Malignant'	1		1	'Malignant'	0.999716		1	'Inflammation'	6.87084e-08		1	'Malignant'	0.99999		1	'Inflammation'	8.53428e-07		1	'Inflammation'	0.00474124		1	'Inflammation'	1.94077e-10
1	'Malignant'	1		1	'Malignant'	1		1	'Malignant'	0.966912		1	'Inflammation'	7.54627e-08		1	'Malignant'	0.999599		1	'Inflammation'	0.00012856		1	'Malignant'	0.997588		1	'Inflammation'	0.0639561
1	'Malignant'	0.999996		1	'Malignant'	1		1	'Inflammation'	1.52649e-05		1	'Inflammation'	4.0004e-09		1	'Malignant'	0.999998		1	'Inflammation'	0.00627391		1	'Malignant'	0.624719		1	'Inflammation'	1.71705e-07
1	'Inflammation'	7.35911e-27		1	'Malignant'	1		1	'Inflammation'	0.0259042		1	'Malignant'	1		1	'Inflammation'	9.31746e-07		1	'Inflammation'	1.08776e-12		1	'Malignant'	0.999999		1	'Inflammation'	5.45332e-08
1	'Malignant'	1		1	'Inflammation'	0.002543		1	'Malignant'	0.997225		1	'Inflammation'	8.82196e-06		1	'Inflammation'	0.184132		1	'Malignant'	0.4057		1	'Inflammation'	4.21238e-07		1	'Inflammation'	0.197114
1	'Malignant'	1		1	'Malignant'	1		1	'Malignant'	0.651831		1	'Malignant'	1		1	'Malignant'	0.999961		1	'Malignant'	0.999703		1	'Malignant'	0.999999		1	'Malignant'	0.999087
1	'Inflammation'	2.26624e-13		1	'Malignant'	1		1	'Inflammation'	0.000608142		1	'Inflammation'	1.19044e-11		1	'Inflammation'	0.523896		1	'Inflammation'	6.29113e-05		1	'Inflammation'	3.13179e-06		1	'Malignant'	0.999997
1	'Malignant'	0.999971		1	'Malignant'	0.999999		1	'Inflammation'	4.37012e-08		1	'Inflammation'	1.16648e-06		1	'Inflammation'	0.105226		1	'Inflammation'	0.0387945		1	'Malignant'	0.998928		1	'Inflammation'	0.605885
1	'Inflammation'	1.3423e-24		1	'Malignant'	1		1	'Malignant'	1		1	'Inflammation'	0.0104754		1	'Inflammation'	3.75326e-10		1	'Inflammation'	0.154584		1	'Malignant'	0.719889		1	'Inflammation'	3.40862e-07
1	'Inflammation'	0.112896		1	'Inflammation'	0.999924		1	'Inflammation'	1.61955e-10		1	'Malignant'	1		1	'Inflammation'	1.50032e-05		1	'Inflammation'	4.15884e-07		1	'Inflammation'	0.000284003		1	'Malignant'	0.999938
1	'Inflammation'	0.000150264		1	'Inflammation'	2.16062e-23		1	'Malignant'	0.990109		1	'Malignant'	0.999868		1	'Inflammation'	0.000764619		1	'Malignant'	0.921995		1	'Inflammation'	0.0507263		1	'Inflammation'	0.000477085
1	'Inflammation'	3.81588e-06		1	'Inflammation'	3.45281e-14		1	'Inflammation'	0.0369872		1	'Inflammation'	1.58091e-18		1	'Malignant'	0.99999		1	'Malignant'	0.967292		1	'Inflammation'	0.0514995		1	'Inflammation'	1.36097e-06
1	'Malignant'	1		1	'Inflammation'	4.08353e-09		1	'Inflammation'	3.12697e-09		1	'Inflammation'	5.63937e-07		1	'Inflammation'	0.719689		1	'Malignant'	1		1	'Inflammation'	0.0189896		1	'Malignant'	0.845623
1	'Malignant'	1		1	'Inflammation'	5.5904e-14		1	'Malignant'	0.999994		1	'Malignant'	1		1	'Malignant'	0.997056		1	'Malignant'	0.999343		1	'Malignant'	0.977492		1	'Inflammation'	0.00180864
1	'Inflammation'	5.05328e-20		1	'Malignant'	0.984964		1	'Inflammation'	0.456134		1	'Inflammation'	1.25265e-14		1	'Inflammation'	0.011724		1	'Malignant'	1		1	'Inflammation'	0.00255623		1	'Malignant'	0.996016
1	'Inflammation'	0.00927271		1	'Inflammation'	3.37941e-17		1	'Inflammation'	8.36442e-11		1	'Malignant'	0.999999		1	'Malignant'	0.998889		1	'Malignant'	0.999992		1	'Malignant'	0.976056		1	'Inflammation'	0.0213987
1	'Malignant'	0.814721		1	'Malignant'	1		1	'Malignant'	0.958552		1	'Inflammation'	4.65221e-07		1	'Inflammation'	2.07747e-12		1	'Inflammation'	6.70878e-06		1	'Inflammation'	0.0418642		1	'Inflammation'	0.00027349
1	'Inflammation'	4.59079e-08		1	'Malignant'	1		1	'Inflammation'	2.42757e-11		1	'Malignant'	1		1	'Inflammation'	9.70479e-05		1	'Malignant'	0.999992		1	'Malignant'	0.325129		1	'Inflammation'	8.86079e-07
1	'Inflammation'	0.0146126		1	'Inflammation'	3.94567e-25		1	'Malignant'	0.999996		1	'Malignant'	1		1	'Inflammation'	1.66371e-08		1	'Inflammation'	7.98069e-05		1	'Malignant'	0.992668		1	'Inflammation'	3.17929e-06
1	'Malignant'	1		1	'Malignant'	1		1	'Malignant'	0.999914		1	'Inflammation'	5.78785e-09		1	'Inflammation'	1.91712e-05		1	'Malignant'	0.943124		1	'Inflammation'	0.000374172		1	'Malignant'	0.999988
1	'Inflammation'	0.00634595		1	'Inflammation'	2.72832e-20		1	'Malignant'	0.999985		1	'Inflammation'	1.75699e-06		1	'Inflammation'	1.96507e-05		1	'Inflammation'	0.000507002		1	'Inflammation'	7.79702e-05		1	'Malignant'	0.999998
1	'Inflammation'	0.0467426		1	'Inflammation'	8.05151e-05		1	'Malignant'	0.663232		1	'Malignant'	1		1	'Inflammation'	5.72004e-07		1	'Inflammation'	1.64421e-05		1	'Inflammation'	0.0117097		1	'Inflammation'	0.00195857
1	'Inflammation'	1.83776e-11		1	'Malignant'	1		1	'Inflammation'	0.921671		1	'Inflammation'	1.18339e-07		1	'Malignant'	0.997462		1	'Inflammation'	1.82674e-08		1	'Inflammation'	1.05658e-06		1	'Malignant'	0.999994
1	'Malignant'	1		1	'Malignant'	1		1	'Malignant'	1		1	'Malignant'	0.999999		1	'Inflammation'	0.159805		1	'Malignant'	0.0780291		1	'Malignant'	0.930159		1	'Inflammation'	1.30969e-06
1	'Inflammation'	0.000115592		1	'Malignant'	1		1	'Malignant'	0.999637		1	'Inflammation'	6.07474e-13		1	'Inflammation'	0.00103497		1	'Inflammation'	0.0328834		1	'Inflammation'	3.1414e-06		1	'Inflammation'	2.17437e-06
1	'Malignant'	1		1	'Inflammation'	3.80134e-13		1	'Inflammation'	2.71789e-07		1	'Malignant'	1		1	'Inflammation'	0.000341898		1	'Malignant'	0.992848		1	'Malignant'	0.771803		1	'Inflammation'	0.000291205
1	'Inflammation'	0.0104785		1	'Inflammation'	1.89432e-24		1	'Malignant'	0.996458		1	'Malignant'	1		1	'Inflammation'	0.143067		1	'Malignant'	0.99997		1	'Malignant'	0.861977		1	'Malignant'	0.997893
1	'Malignant'	0.999999		1	'Inflammation'	5.91348e-14		1	'Inflammation'	2.56698e-13		1	'Malignant'	0.999994		1	'Malignant'	0.99734		1	'Malignant'	0.513385		1	'Malignant'	0.984629		1	'Inflammation'	0.00161384
1	'Malignant'	0.999998		1	'Inflammation'	0.0153661		1	'Inflammation'	4.86269e-05		1	'Inflammation'	3.25628e-12		1	'Malignant'	0.999752		1	'Inflammation'	6.50856e-11		1	'Malignant'	0.959867		1	'Malignant'	0.998798
1	'Malignant'	0.999996		1	'Malignant'	0.999999		1	'Inflammation'	3.06119e-07		1	'Inflammation'	1.88585e-09		1	'Malignant'	0.999492		1	'Malignant'	0.571506		1	'Inflammation'	0.608613		1	'Inflammation'	3.30763e-05
1	'Inflammation'	0.50298		1	'Inflammation'	1.45293e-26		1	'Inflammation'	4.61594e-12		1	'Inflammation'	1.66936e-09		1	'Malignant'	0.999891		1	'Malignant'	0.988252		1	'Malignant'	0.856549		1	'Inflammation'	0.00180243
1	'Malignant'	0.99205		1	'Malignant'	1		1	'Inflammation'	0.859671		1	'Malignant'	0.999915		1	'Inflammation'	6.42452e-05		1	'Malignant'	1		1	'Inflammation'	4.18967e-09		1	'Malignant'	0.999575
1	'Inflammation'	8.07305e-15		1	'Malignant'	1		1	'Malignant'	1		1	'Inflammation'	0.432201		1	'Inflammation'	0.0865597		1	'Malignant'	0.99903		1	'Malignant'	1		1	'Inflammation'	0.000468356
1	'Malignant'	0.999998		1	'Inflammation'	1.61437e-24		1	'Inflammation'	0.00282636		1	'Inflammation'	3.22908e-05		1	'Malignant'	0.999991		1	'Malignant'	0.999902		1	'Malignant'	0.973273		1	'Malignant'	0.999997
1	'Malignant'	1		1	'Malignant'	0.999999		1	'Inflammation'	0.00601891		1	'Inflammation'	1.34407e-06		1	'Malignant'	0.988836		1	'Malignant'	0.998104		1	'Malignant'	0.933652		1	'Inflammation'	9.80204e-08
1	'Malignant'	1		1	'Malignant'	1		1	'Malignant'	0.999995		1	'Inflammation'	2.07097e-05		1	'Inflammation'	0.102904		1	'Malignant'	0.0948277		1	'Malignant'	0.999969		1	'Inflammation'	0.0118269
1	'Inflammation'	1.42264e-08		1	'Inflammation'	0.104366		1	'Inflammation'	1.26477e-08		1	'Inflammation'	2.86716e-08		1	'Inflammation'	2.72884e-08		1	'Inflammation'	0.0001083		1	'Inflammation'	0.417445		1	'Inflammation'	5.79347e-09
1	'Inflammation'	1.93977e-08		1	'Inflammation'	4.86521e-19		1	'Inflammation'	1.71841e-05		1	'Inflammation'	8.53524e-11		1	'Inflammation'	1.61643e-08		1	'Malignant'	0.999914		1	'Malignant'	0.995982		1	'Inflammation'	2.69217e-05
1	'Malignant'	1		1	'Inflammation'	2.88639e-26		1	'Inflammation'	0.101827		1	'Inflammation'	3.57971e-11		1	'Inflammation'	6.59155e-05		1	'Malignant'	0.973999		1	'Malignant'	0.993765		1	'Malignant'	0.999961
1	'Malignant'	1		1	'Malignant'	1		1	'Malignant'	1		1	'Malignant'	1		1	'Inflammation'	0.0422103		1	'Inflammation'	2.43069e-05		1	'Inflammation'	0.00017786		1	'Inflammation'	3.17748e-05
1	'Inflammation'	3.21604e-08		1	'Malignant'	0.99867		1	'Malignant'	1		1	'Inflammation'	3.16584e-07		1	'Inflammation'	0.00143836		1	'Malignant'	0.999672		1	'Inflammation'	0.000865856		1	'Inflammation'	0.0418917
1	'Malignant'	0.999512		1	'Inflammation'	1.03968e-10		1	'Inflammation'	1.07644e-14		1	'Malignant'	1		1	'Malignant'	0.777532		1	'Inflammation'	0.58058		1	'Malignant'	0.933501		1	'Inflammation'	0.00366569
1	'Malignant'	0.999991		1	'Malignant'	0.983892		1	'Inflammation'	5.5862e-05		1	'Inflammation'	7.56131e-07		1	'Malignant'	0.0476554		1	'Malignant'	0.999974		1	'Malignant'	0.989277		1	'Malignant'	0.68355
1	'Malignant'	0.999999		1	'Malignant'	1		1	'Malignant'	0.833676		1	'Inflammation'	1.86142e-05		1	'Malignant'	0.982353		1	'Malignant'	0.999995		1	'Malignant'	0.999988		1	'Inflammation'	3.30413e-05
1	'Malignant'	1		1	'Malignant'	1		1	'Inflammation'	0.00452363		1	'Inflammation'	2.37026e-07		1	'Inflammation'	0.105576		1	'Malignant'	0.999999		1	'Malignant'	0.993163		1	'Inflammation'	8.80819e-08
1	'Malignant'	0.999979		1	'Malignant'	1		1	'Malignant'	0.999818		1	'Inflammation'	2.78707e-07		1	'Inflammation'	2.62781e-06		1	'Malignant'	0.999714		1	'Inflammation'	0.00640782		1	'Malignant'	0.731309
1	'Inflammation'	1.77374e-09		1	'Malignant'	1		1	'Inflammation'	3.02042e-05		1	'Inflammation'	5.84323e-11		1	'Malignant'	0.987854		1	'Inflammation'	0.00185281		1	'Inflammation'	0.682665		1	'Malignant'	1
1	'Inflammation'	2.76715e-05		1	'Inflammation'	3.42041e-14		1	'Malignant'	0.139163		1	'Malignant'	0.999996		1	'Inflammation'	6.93501e-05		1	'Malignant'	0.999995		1	'Malignant'	0.668341		1	'Inflammation'	4.51699e-05
1	'Malignant'	1		1	'Malignant'	1		1	'Inflammation'	0.0622626		1	'Inflammation'	2.85941e-06		1	'Inflammation'	1.06474e-06		1	'Inflammation'	0.997802		1	'Inflammation'	0.328192		1	'Inflammation'	0.000196453
1	'Malignant'	0.999821		1	'Inflammation'	1.92049e-09		1	'Inflammation'	6.66456e-09		1	'Malignant'	1		1	'Inflammation'	0.105071		1	'Inflammation'	5.2452e-05		1	'Malignant'	0.989547		1	'Malignant'	1
1	'Malignant'	1		1	'Malignant'	1		1	'Malignant'	1		1	'Inflammation'	4.91014e-07		1	'Inflammation'	0.000950843		1	'Malignant'	0.98184		1	'Inflammation'	0.185254		1	'Inflammation'	7.54835e-06
1	'Malignant'	1		1	'Malignant'	0.999997		1	'Malignant'	0.559624		1	'Malignant'	0.999987		1	'Inflammation'	1.35382e-07		1	'Malignant'	0.786085		1	'Inflammation'	0.0417116		1	'Malignant'	1
1	'Inflammation'	1.47166e-16		1	'Malignant'	1		1	'Inflammation'	0.00776585		1	'Inflammation'	8.28535e-11		1	'Inflammation'	0.174714		1	'Inflammation'	0.00165421		1	'Malignant'	0.999994		1	'Inflammation'	0.000699159
1	'Inflammation'	1.20657e-13		1	'Inflammation'	1.00192e-16		1	'Malignant'	0.940196		1	'Malignant'	0.99999		1	'Inflammation'	5.3106e-09		1	'Malignant'	0.98226		1	'Inflammation'	0.000132182		1	'Inflammation'	0.438118
1	'Inflammation'	0.00303552		1	'Inflammation'	6.41404e-16		1	'Malignant'	0.998842		1	'Inflammation'	3.37859e-09		1	'Inflammation'	0.0229922		1	'Malignant'	0.999998		1	'Malignant'	0.997872		1	'Malignant'	0.993711
1	'Malignant'	1		1	'Inflammation'	9.14602e-13		1	'Malignant'	0.969887		1	'Malignant'	1		1	'Inflammation'	8.00891e-08		1	'Inflammation'	0.00224411		1	'Malignant'	0.999989		1	'Inflammation'	7.77781e-05
1	'Inflammation'	1.59047e-13		1	'Inflammation'	0.192136		1	'Inflammation'	9.19399e-11		1	'Inflammation'	0.999905		1	'Malignant'	0.999993		1	'Malignant'	0.999762		1	'Malignant'	0.992023		1	'Inflammation'	0.00935271
1	'Malignant'	1		1	'Malignant'	0.992717		1	'Inflammation'	7.18889e-05		1	'Malignant'	1		1	'Malignant'	0.448367		1	'Malignant'	0.999995		1	'Inflammation'	0.000228105		1	'Inflammation'	6.23568e-05
1	'Inflammation'	4.67077e-07		1	'Inflammation'	2.3138e-26		1	'Malignant'	0.76809		1	'Malignant'	1		1	'Malignant'	0.999673		1	'Inflammation'	0.000196096		1	'Inflammation'	0.00461305		1	'Inflammation'	1.37906e-06
1	'Inflammation'	2.23551e-13		1	'Inflammation'	7.44892e-20		1	'Malignant'	0.976428		1	'Malignant'	0.776929		1	'Inflammation'	0.0199502		1	'Malignant'	0.969671		1	'Inflammation'	0.439335		1	'Malignant'	0.999985
1	'Inflammation'	6.028e-20		1	'Malignant'	0.999996		1	'Inflammation'	0.00736947		1	'Malignant'	1		1	'Inflammation'	0.000955027		1	'Inflammation'	2.3767e-08		1	'Malignant'	0.997186		1	'Inflammation'	0.0366167
1	'Inflammation'	9.41672e-11		1	'Malignant'	1		1	'Inflammation'	7.17428e-09		1	'Inflammation'	1.7602e-09		1	'Malignant'	0.990213		1	'Inflammation'	0.000641227		1	'Malignant'	0.984912		1	'Malignant'	1
1	'Malignant'	1		1	'Inflammation'	7.51046e-14		1	'Malignant'	0.999956		1	'Inflammation'	2.71936e-11		1	'Malignant'	0.404381		1	'Inflammation'	1.01268e-08		1	'Inflammation'	0.000465611		1	'Malignant'	0.999734
1	'Malignant'	1		1	'Malignant'	0.634474		1	'Malignant'	1		1	'Malignant'	1		1	'Malignant'	0.990113		1	'Malignant'	0.998978		1	'Inflammation'	4.66103e-05		1	'Malignant'	0.999983
1	'Malignant'	1		1	'Malignant'	0.999999		1	'Inflammation'	0.602117		1	'Inflammation'	1.93629e-08		1	'Inflammation'	0.00224739		1	'Inflammation'	0.00166967		1	'Malignant'	0.672196		1	'Malignant'	0.99646
1	'Malignant'	0.999999		1	'Malignant'	0.911857		1	'Inflammation'	0.000768131		1	'Inflammation'	3.16863e-10		1	'Malignant'	0.999694		1	'Inflammation'	0.00563602		1	'Inflammation'	4.62382e-05		1	'Inflammation'	3.19852e-05
1	'Inflammation'	4.00904e-33		1	'Inflammation'	4.27358e-13		1	'Malignant'	0.162532		1	'Malignant'	0.99811		1	'Inflammation'	2.25598e-05		1	'Inflammation'	1.72102e-06		1	'Inflammation'	0.0091373		1	'Malignant'	0.999939
1	'Malignant'	1		1	'Inflammation'	0.000283324		1	'Inflammation'	3.46592e-05		1	'Malignant'	1		1	'Inflammation'	0.0213204		1	'Inflammation'	7.41894e-06		1	'Inflammation'	0.281496		1	'Inflammation'	0.00144311
1	'Malignant'	0.997802		1	'Inflammation'	0.999686		1	'Malignant'	1		1	'Malignant'	1		1	'Inflammation'	8.64707e-06		1	'Inflammation'	0.99815		1	'Malignant'	0.430031		1	'Inflammation'	1.6857e-05
1	'Malignant'	1		1	'Malignant'	1		1	'Malignant'	0.939977		1	'Inflammation'	4.9444e-09		1	'Inflammation'	0.0915229		1	'Inflammation'	8.64949e-08		1	'Malignant'	0.997902		1	'Inflammation'	0.0202735
1	'Inflammation'	4.13027e-22		1	'Malignant'	1		1	'Inflammation'	2.43476e-06		1	'Malignant'	1		1	'Inflammation'	9.31154e-05		1	'Inflammation'	0.000480568		1	'Malignant'	0.992503		1	'Malignant'	1
1	'Malignant'	0.496133		1	'Inflammation'	2.26951e-23		1	'Inflammation'	4.15981e-06		1	'Malignant'	0.12114		1	'Malignant'	0.994075		1	'Inflammation'	6.74269e-08		1	'Malignant'	0.997957		1	'Inflammation'	1.68831e-09
1	'Malignant'	1		1	'Inflammation'	5.23976e-31		1	'Inflammation'	7.20248e-07		1	'Inflammation'	1.48126e-08		1	'Inflammation'	0.000210309		1	'Malignant'	0.999999		1	'Malignant'	0.996339		1	'Malignant'	0.999998
1	'Malignant'	0.999901		1	'Inflammation'	7.02431e-19		1	'Malignant'	1		1	'Malignant'	0.999363		1	'Inflammation'	1.25918e-05		1	'Malignant'	0.999998		1	'Inflammation'	7.18488e-08		1	'Malignant'	1
1	'Malignant'	1		1	'Inflammation'	3.754e-18		1	'Inflammation'	7.33296e-09		1	'Inflammation'	0.00176538		1	'Malignant'	0.994338		1	'Inflammation'	0.000157719		1	'Malignant'	0.999983		1	'Malignant'	1
1	'Inflammation'	7.34977e-18		1	'Inflammation'	1.64408e-06		1	'Malignant'	0.645144		1	'Malignant'	1		1	'Malignant'	0.988644		1	'Malignant'	0.999814		1	'Inflammation'	4.17603e-07		1	'Inflammation'	9.73545e-08
1	'Inflammation'	1.2555e-13		1	'Malignant'	0.999999		1	'Inflammation'	0.000975476		1	'Inflammation'	2.8517e-10		1	'Malignant'	0.907938		1	'Inflammation'	8.75734e-07		1	'Inflammation'	0.000276089		1	'Malignant'	0.00106091
1	'Malignant'	1		1	'Inflammation'	4.11918e-15		1	'Malignant'	0.99676		1	'Inflammation'	6.29407e-06		1	'Malignant'	0.994135		1	'Inflammation'	8.21474e-06		1	'Malignant'	1		1	'Inflammation'	2.73787e-08
1	'Inflammation'	6.83946e-10		1	'Malignant'	1		1	'Inflammation'	0.11564		1	'Inflammation'	3.96708e-06		1	'Inflammation'	0.00151391		1	'Malignant'	1		1	'Inflammation'	0.928425		1	'Malignant'	1
1	'Inflammation'	2.07843e-11		1	'Inflammation'	0.284809		1	'Inflammation'	0.000908714		1	'Malignant'	1		1	'Malignant'	0.999859		1	'Inflammation'	1.5059e-06		1	'Inflammation'	0.0121906		1	'Malignant'	0.98983
1	'Inflammation'	1.30242e-08		1	'Inflammation'	7.65654e-07		1	'Inflammation'	0.175246		1	'Malignant'	1		1	'Inflammation'	0.0152725		1	'Inflammation'	0.0003462		1	'Malignant'	0.999998		1	'Malignant'	1
1	'Malignant'	1		1	'Inflammation'	0.000242276		1	'Malignant'	0.999926		1	'Malignant'	1		1	'Inflammation'	4.68033e-07		1	'Inflammation'	4.7848e-07		1	'Malignant'	0.998694		1	'Inflammation'	0.00121055
1	'Inflammation'	8.75963e-09		1	'Malignant'	1		1	'Inflammation'	1.38315e-06		1	'Malignant'	0.999999		1	'Malignant'	0.999375		1	'Malignant'	0.332659		1	'Inflammation'	0.000578127		1	'Inflammation'	0.964885
1	'Malignant'	1		1	'Inflammation'	6.37626e-08		1	'Malignant'	0.994558		1	'Malignant'	0.999984		1	'Inflammation'	4.90445e-05		1	'Malignant'	0.999941		1	'Malignant'	0.995046		1	'Inflammation'	1.68704e-06
1	'Malignant'	1		1	'Malignant'	0.999959		1	'Malignant'	0.99828		1	'Inflammation'	9.2288e-10		1	'Malignant'	0.999969		1	'Malignant'	0.99999		1	'Malignant'	0.991566		1	'Inflammation'	0.00770767
1	'Inflammation'	1.41033e-28		1	'Malignant'	1		1	'Inflammation'	3.33784e-11		1	'Malignant'	1		1	'Inflammation'	0.0822051		1	'Malignant'	0.994054		1	'Inflammation'	1.00399e-06		1	'Malignant'	1
1	'Malignant'	1		1	'Inflammation'	2.27573e-22		1	'Inflammation'	7.84274e-05		1	'Malignant'	1		1	'Inflammation'	0.000731714		1	'Inflammation'	1.28445e-11		1	'Inflammation'	3.11599e-09		1	'Inflammation'	0.000114851
1	'Inflammation'	1.42317e-16		1	'Inflammation'	6.98981e-16		1	'Inflammation'	0.000590588		1	'Malignant'	1		1	'Malignant'	0.964303		1	'Malignant'	0.16975		1	'Malignant'	0.987231		1	'Inflammation'	0.0252167
1	'Malignant'	0.999987		1	'Malignant'	1		1	'Malignant'	0.997912		1	'Inflammation'	4.05326e-07		1	'Malignant'	0.579729		1	'Inflammation'	5.4436e-06		1	'Malignant'	0.974217		1	'Malignant'	0.986288
1	'Malignant'	0.964278		1	'Malignant'	1		1	'Malignant'	0.999631		1	'Malignant'	1		1	'Inflammation'	1.65817e-06		1	'Inflammation'	0.350026		1	'Malignant'	0.998698		1	'Malignant'	0.99647
1	'Inflammation'	9.19038e-05		1	'Inflammation'	9.29485e-13		1	'Malignant'	0.998004		1	'Malignant'	1		1	'Malignant'	0.0849773		1	'Malignant'	0.472138		1	'Malignant'	0.987304		1	'Malignant'	1
1	'Malignant'	0.999998		1	'Malignant'	1		1	'Malignant'	0.980418		1	'Malignant'	0.999929		1	'Inflammation'	1.34968e-07		1	'Inflammation'	6.30065e-07		1	'Malignant'	0.99355		1	'Inflammation'	1.54616e-08
1	'Inflammation'	1.63369e-07		1	'Malignant'	1		1	'Malignant'	0.998483		1	'Inflammation'	4.13381e-09		1	'Malignant'	0.994333		1	'Malignant'	0.990514		1	'Malignant'	0.999966		1	'Malignant'	0.999767
1	'Malignant'	0.999998		1	'Malignant'	1		1	'Inflammation'	5.28509e-08		1	'Inflammation'	9.19988e-06		1	'Inflammation'	4.41018e-13		1	'Malignant'	0.999998		1	'Malignant'	0.996889		1	'Inflammation'	3.91976e-08
1	'Inflammation'	2.1174e-06		1	'Malignant'	0.999818		1	'Inflammation'	1.5695e-05		1	'Inflammation'	1.47305e-08		1	'Malignant'	0.972273		1	'Inflammation'	0.00377038		1	'Malignant'	1		1	'Inflammation'	2.02345e-05
1	'Malignant'	1		1	'Malignant'	1		1	'Inflammation'	0.00397565		1	'Inflammation'	0.559627		1	'Inflammation'	1.96506e-05		1	'Inflammation'	0.0764417		1	'Inflammation'	0.100647		1	'Malignant'	0.999926
1	'Malignant'	0.999999		1	'Malignant'	1		1	'Inflammation'	0.00259461		1	'Inflammation'	0.000156471		1	'Inflammation'	0.0970046		1	'Malignant'	0.999207		1	'Inflammation'	5.56056e-05		1	'Malignant'	0.999997
1	'Inflammation'	1.51393e-24		1	'Malignant'	1		1	'Malignant'	0.999883		1	'Inflammation'	4.33538e-05		1	'Inflammation'	1.47952e-06		1	'Inflammation'	5.15478e-05		1	'Inflammation'	0.000828742		1	'Inflammation'	2.40354e-05
1	'Malignant'	0.999997		1	'Malignant'	0.994815		1	'Inflammation'	0.0233479		1	'Malignant'	0.0127338		1	'Malignant'	0.999995		1	'Malignant'	0.863598		1	'Inflammation'	9.64174e-05		1	'Inflammation'	0.0132324
1	'Inflammation'	0.0657669		1	'Malignant'	1		1	'Inflammation'	1.56326e-11		1	'Malignant'	1		1	'Malignant'	0.999785		1	'Malignant'	0.996922		1	'Inflammation'	0.00287447		1	'Inflammation'	0.00381996
1	'Malignant'	1		1	'Inflammation'	1.01945e-18		1	'Malignant'	0.999672		1	'Malignant'	0.999059		1	'Inflammation'	0.00349327		1	'Malignant'	0.985024		1	'Inflammation'	1.23066e-05		1	'Malignant'	0.999995
1	'Inflammation'	5.28378e-08		1	'Inflammation'	2.11999e-05		1	'Inflammation'	8.44669e-07		1	'Malignant'	0.999987		1	'Inflammation'	0.0176907		1	'Inflammation'	5.36916e-09		1	'Malignant'	0.985766		1	'Inflammation'	8.45438e-08
1	'Malignant'	0.999964		1	'Malignant'	1		1	'Malignant'	0.99997		1	'Inflammation'	0.0441355		1	'Inflammation'	1.09273e-05		1	'Inflammation'	0.0840656		1	'Inflammation'	0.100741		1	'Inflammation'	1.29645e-05
1	'Malignant'	1		1	'Malignant'	1		1	'Malignant'	1		1	'Inflammation'	1.78365e-13		1	'Malignant'	0.901118		1	'Inflammation'	0.995212		1	'Inflammation'	0.383405		1	'Malignant'	0.976067
1	'Malignant'	0.999999		1	'Inflammation'	9.132e-15		1	'Malignant'	0.999947		1	'Malignant'	1		1	'Malignant'	0.992211		1	'Malignant'	0.0440862		1	'Malignant'	0.71817		1	'Inflammation'	1.21729e-05
1	'Inflammation'	3.85146e-19		1	'Inflammation'	1.24374e-21		1	'Inflammation'	0.835399		1	'Malignant'	0.999882		1	'Inflammation'	7.13777e-08		1	'Malignant'	0.999335		1	'Malignant'	0.997581		1	'Inflammation'	2.4833e-05
1	'Malignant'	1		1	'Malignant'	1		1	'Malignant'	1		1	'Malignant'	0.999725		1	'Malignant'	0.999958		1	'Malignant'	0.99996		1	'Malignant'	0.983501		1	'Malignant'	0.999997
1	'Inflammation'	2.24311e-07		1	'Malignant'	1		1	'Malignant'	0.993442		1	'Inflammation'	2.1381e-07		1	'Malignant'	0.974835		1	'Inflammation'	3.6084e-05		1	'Inflammation'	1.36964e-06		1	'Malignant'	0.832209
1	'Malignant'	1		1	'Inflammation'	6.25426e-23		1	'Inflammation'	1.84923e-10		1	'Malignant'	1		1	'Inflammation'	1.21813e-05		1	'Malignant'	0.995303		1	'Malignant'	0.999963		1	'Inflammation'	0.000220576
1	'Inflammation'	2.22984e-11		1	'Malignant'	1		1	'Malignant'	0.991812		1	'Malignant'	0.999819		1	'Malignant'	0.999748		1	'Malignant'	0.999983		1	'Malignant'	0.989774		1	'Malignant'	0.927919
1	'Malignant'	0.99987		1	'Inflammation'	4.85507e-24		1	'Inflammation'	0.0162039		1	'Malignant'	0.999999		1	'Malignant'	0.999997		1	'Malignant'	0.985602		1	'Inflammation'	0.00631087		1	'Inflammation'	1.09501e-05
1	'Inflammation'	3.38362e-14		1	'Inflammation'	1.07485e-07		1	'Inflammation'	0.000506408		1	'Inflammation'	0.00305999		1	'Malignant'	0.998446		1	'Malignant'	0.994253		1	'Malignant'	0.999999		1	'Malignant'	0.999493
1	'Malignant'	0.971995		1	'Malignant'	1		1	'Malignant'	0.999952		1	'Malignant'	1		1	'Inflammation'	1.246e-08		1	'Malignant'	0.113758		1	'Malignant'	0.996099		1	'Inflammation'	1.1838e-08
1	'Malignant'	1		1	'Inflammation'	4.07368e-18		1	'Inflammation'	0.0607446		1	'Malignant'	1		1	'Malignant'	0.999472		1	'Malignant'	0.950066		1	'Inflammation'	0.0062171		1	'Inflammation'	0.00193055
1	'Inflammation'	1.44316e-14		1	'Inflammation'	1.48367e-19		1	'Malignant'	0.999091		1	'Malignant'	1		1	'Inflammation'	1.72703e-07		1	'Malignant'	0.998645		1	'Malignant'	1		1	'Inflammation'	8.42617e-06
1	'Inflammation'	0.000243382		1	'Inflammation'	2.15203e-16		1	'Malignant'	0.654659		1	'Malignant'	1		1	'Inflammation'	3.77627e-05		1	'Inflammation'	8.47327e-09		1	'Inflammation'	0.0327159		1	'Inflammation'	8.53683e-07
1	'Malignant'	1		1	'Inflammation'	9.33666e-28		1	'Malignant'	0.852748		1	'Malignant'	0.992106		1	'Inflammation'	0.000828474		1	'Malignant'	0.992403		1	'Inflammation'	0.00113315		1	'Inflammation'	2.48451e-07
1	'Malignant'	1		1	'Malignant'	1		1	'Inflammation'	3.20616e-06		1	'Malignant'	1		1	'Malignant'	0.994021		1	'Inflammation'	0.041653		1	'Inflammation'	0.000106747		1	'Malignant'	0.999988
1	'Malignant'	0.999907		1	'Inflammation'	1.5563e-16		1	'Malignant'	0.974113		1	'Malignant'	0.999998		1	'Malignant'	0.999999		1	'Malignant'	0.999668		1	'Malignant'	0.999966		1	'Malignant'	1
1	'Malignant'	1		1	'Inflammation'	9.15215e-16		1	'Malignant'	0.99099		1	'Malignant'	1		1	'Malignant'	0.999922		1	'Inflammation'	5.77395e-08		1	'Malignant'	0.493486		1	'Malignant'	0.00599394
1	'Malignant'	0.999998		1	'Malignant'	1		1	'Malignant'	0.999971		1	'Inflammation'	1.59144e-07		1	'Malignant'	0.513026		1	'Malignant'	0.999961		1	'Inflammation'	0.00170332		1	'Inflammation'	0.905883
1	'Inflammation'	1.58571e-18		1	'Inflammation'	2.30545e-22		1	'Malignant'	0.998114		1	'Inflammation'	4.04515e-10		1	'Inflammation'	0.464477		1	'Malignant'	0.993595		1	'Inflammation'	5.27534e-06		1	'Inflammation'	4.63295e-05
1	'Malignant'	0.999097		1	'Inflammation'	1.2943e-13		1	'Malignant'	0.999883		1	'Inflammation'	1.85518e-09		1	'Malignant'	0.982899		1	'Inflammation'	8.41407e-08		1	'Inflammation'	0.000234751		1	'Malignant'	1
1	'Malignant'	1.6959e-05		1	'Malignant'	1		1	'Inflammation'	5.773e-09		1	'Inflammation'	0.00747793		1	'Inflammation'	4.9842e-11		1	'Inflammation'	0.00065397		1	'Inflammation'	0.991229		1	'Malignant'	0.349697
1	'Malignant'	1		1	'Inflammation'	7.35687e-11		1	'Inflammation'	6.34813e-13		1	'Inflammation'	7.59052e-09		1	'Malignant'	0.994473		1	'Malignant'	0.58185		1	'Inflammation'	0.00294634		1	'Malignant'	0.999955
1	'Inflammation'	3.03536e-30		1	'Malignant'	1		1	'Inflammation'	0.0591325		1	'Malignant'	1		1	'Malignant'	0.997176		1	'Malignant'	0.379693		1	'Inflammation'	1.5299e-07		1	'Inflammation'	1.91055e-06
1	'Malignant'	0.993918		1	'Inflammation'	6.2231e-07		1	'Inflammation'	0.0702721		1	'Inflammation'	7.46122e-10		1	'Malignant'	0.99965		1	'Malignant'	0.633879		1	'Malignant'	0.999983		1	'Inflammation'	6.18707e-11
1	'Inflammation'	2.2357e-12		1	'Inflammation'	5.53623e-07		1	'Inflammation'	3.49094e-06		1	'Malignant'	0.999988		1	'Inflammation'	1.41074e-05		1	'Malignant'	0.991391		1	'Malignant'	0.999971		1	'Inflammation'	9.21879e-06
1	'Inflammation'	0.991378		1	'Inflammation'	1.3515e-21		1	'Malignant'	0.999521		1	'Malignant'	0.999871		1	'Inflammation'	0.0539649		1	'Inflammation'	0.0827936		1	'Malignant'	0.989441		1	'Malignant'	0.998975
1	'Inflammation'	2.08493e-06		1	'Inflammation'	6.31981e-23		1	'Inflammation'	2.23615e-05		1	'Inflammation'	0.000986528		1	'Inflammation'	0.00637718		1	'Malignant'	0.999999		1	'Inflammation'	0.123453		1	'Inflammation'	0.00522437
1	'Malignant'	1		1	'Inflammation'	5.94715e-10		1	'Inflammation'	0.366377		1	'Malignant'	0.995414		1	'Inflammation'	0.00370565		1	'Malignant'	0.999969		1	'Inflammation'	2.06815e-06		1	'Malignant'	0.987009
1	'Inflammation'	5.72821e-17		1	'Inflammation'	6.68518e-11		1	'Inflammation'	0.000706993		1	'Inflammation'	7.28621e-17		1	'Malignant'	0.999995		1	'Malignant'	0.999926		1	'Inflammation'	0.0205537		1	'Malignant'	1
1	'Inflammation'	5.04692e-15		1	'Malignant'	1		1	'Inflammation'	0.0133752		1	'Inflammation'	3.59083e-13		1	'Malignant'	0.999055		1	'Inflammation'	0.00357079		1	'Malignant'	0.495527		1	'Inflammation'	1.30236e-08
1	'Inflammation'	5.06262e-10		1	'Inflammation'	3.23844e-05		1	'Inflammation'	4.01892e-09		1	'Malignant'	1		1	'Malignant'	0.998194		1	'Malignant'	0.999999		1	'Malignant'	0.998829		1	'Malignant'	0.992912
1	'Inflammation'	0.00129192		1	'Malignant'	1		1	'Malignant'	0.999356		1	'Inflammation'	1.26718e-12		1	'Inflammation'	0.022917		1	'Malignant'	0.547097		1	'Inflammation'	2.41866e-05		1	'Inflammation'	0.129115
1	'Malignant'	1		1	'Malignant'	1		1	'Malignant'	0.99177		1	'Inflammation'	8.80177e-08		1	'Inflammation'	3.70217e-06		1	'Inflammation'	0.000133754		1	'Malignant'	0.977341		1	'Malignant'	0.967504
1	'Malignant'	1		1	'Inflammation'	0.409164		1	'Malignant'	0.999538		1	'Inflammation'	1.84658e-07		1	'Inflammation'	0.0295857		1	'Malignant'	0.450512		1	'Malignant'	1		1	'Inflammation'	1.71984e-07
1	'Malignant'	0.999163		1	'Inflammation'	5.62957e-25		1	'Inflammation'	1.60108e-07		1	'Inflammation'	2.85558e-15		1	'Malignant'	0.999598		1	'Inflammation'	1.06877e-05		1	'Malignant'	0.99936		1	'Inflammation'	3.8281e-05
1	'Malignant'	1		1	'Malignant'	1		1	'Malignant'	0.999928		1	'Malignant'	1		1	'Inflammation'	3.28342e-07		1	'Malignant'	0.999554		1	'Inflammation'	1.22241e-07		1	'Inflammation'	9.82249e-06
1	'Malignant'	1		1	'Malignant'	1		1	'Malignant'	0.815471		1	'Inflammation'	0.000119394		1	'Inflammation'	0.000394614		1	'Inflammation'	2.57946e-05		1	'Malignant'	0.962696		1	'Malignant'	0.156783
1	'Malignant'	0.999994		1	'Malignant'	1		1	'Inflammation'	0.000693057		1	'Malignant'	1		1	'Inflammation'	0.063438		1	'Inflammation'	9.63188e-10		1	'Malignant'	0.830715		1	'Inflammation'	0.0521762
1	'Inflammation'	0.583856		1	'Malignant'	1		1	'Malignant'	0.850721		1	'Malignant'	0.999999		1	'Inflammation'	0.000310199		1	'Malignant'	0.999967		1	'Inflammation'	1.94252e-05		1	'Malignant'	0.713721
1	'Inflammation'	1.63401e-08		1	'Inflammation'	4.63744e-11		1	'Inflammation'	0.0150176		1	'Inflammation'	1.03758e-06		1	'Inflammation'	0.00127322		1	'Malignant'	0.999337		1	'Malignant'	0.996901		1	'Inflammation'	0.00168299
1	'Malignant'	0.869711		1	'Inflammation'	3.09075e-08		1	'Malignant'	0.99993		1	'Malignant'	0.997575		1	'Inflammation'	0.0249099		1	'Malignant'	0.999996		1	'Malignant'	0.999295		1	'Inflammation'	0.278727
1	'Inflammation'	1.05532e-05		1	'Malignant'	1		1	'Malignant'	0.999954		1	'Inflammation'	0.00907485		1	'Inflammation'	1.12731e-10		1	'Inflammation'	0.000211718		1	'Inflammation'	0.0710258		1	'Malignant'	0.998222
1	'Malignant'	1		1	'Inflammation'	1.4593e-07		1	'Malignant'	0.971292		1	'Inflammation'	2.55634e-11		1	'Malignant'	0.963198		1	'Inflammation'	0.000217488		1	'Malignant'	0.990762		1	'Malignant'	0.921859
1	'Inflammation'	4.78627e-06		1	'Inflammation'	7.7717e-19		1	'Inflammation'	0.0028583		1	'Inflammation'	9.26896e-06		1	'Malignant'	0.000300338		1	'Inflammation'	4.69424e-09		1	'Inflammation'	0.267963		1	'Malignant'	0.634556
1	'Malignant'	1		1	'Inflammation'	5.63501e-24		1	'Malignant'	0.997974		1	'Inflammation'	5.06699e-10		1	'Inflammation'	4.92401e-09		1	'Malignant'	0.687836		1	'Malignant'	0.987066		1	'Inflammation'	0.000399923
1	'Inflammation'	2.25405e-06		1	'Inflammation'	2.79323e-12		1	'Inflammation'	2.02029e-07		1	'Malignant'	0.999185		1	'Malignant'	0.999919		1	'Inflammation'	2.31208e-07		1	'Inflammation'	4.54719e-09		1	'Inflammation'	0.805986
1	'Inflammation'	3.90085e-15		1	'Inflammation'	1.83308e-28		1	'Malignant'	0.999499		1	'Inflammation'	2.03858e-10		1	'Inflammation'	8.686e-07		1	'Inflammation'	3.90236e-06		1	'Malignant'	0.865369		1	'Malignant'	0.99978
1	'Malignant'	0.999991		1	'Malignant'	1		1	'Inflammation'	4.77527e-08		1	'Inflammation'	4.41105e-08		1	'Malignant'	0.989706		1	'Inflammation'	0.00867302		1	'Malignant'	0.979132		1	'Malignant'	0.453377
1	'Inflammation'	3.72062e-14		1	'Inflammation'	7.66875e-25		1	'Inflammation'	1.46984e-08		1	'Inflammation'	2.92043e-13		1	'Inflammation'	9.43356e-08		1	'Inflammation'	1.50281e-07		1	'Malignant'	0.997881		1	'Malignant'	0.999981
1	'Malignant'	0.472538		1	'Inflammation'	2.23111e-08		1	'Inflammation'	0.00105962		1	'Inflammation'	2.78197e-07		1	'Inflammation'	7.53172e-05		1	'Malignant'	0.999998		1	'Inflammation'	0.00222169		1	'Malignant'	0.306328
1	'Inflammation'	2.10288e-16		1	'Inflammation'	7.23521e-13		1	'Inflammation'	1.61346e-08		1	'Malignant'	1		1	'Inflammation'	1.02812e-07		1	'Malignant'	0.981322		1	'Malignant'	0.995565		1	'Malignant'	0.893297
1	'Inflammation'	3.85107e-15		1	'Inflammation'	0.000962705		1	'Malignant'	0.987904		1	'Inflammation'	2.36753e-05		1	'Inflammation'	0.0276082		1	'Inflammation'	0.0317189		1	'Malignant'	0.999998		1	'Malignant'	0.293246
1	'Malignant'	1		1	'Malignant'	1		1	'Inflammation'	0.31951		1	'Inflammation'	1.66186e-09		1	'Malignant'	0.999966		1	'Inflammation'	0.0126762		1	'Inflammation'	0.0435056		1	'Malignant'	0.966818
1	'Inflammation'	6.36167e-10		1	'Malignant'	1		1	'Inflammation'	6.94601e-11		1	'Inflammation'	2.0647e-07		1	'Inflammation'	0.000444464		1	'Malignant'	0.998236		1	'Inflammation'	0.310954		1	'Malignant'	0.999675
1	'Inflammation'	4.5565e-23		1	'Malignant'	1		1	'Inflammation'	0.00116015		1	'Malignant'	0.972432		1	'Inflammation'	0.00380906		1	'Inflammation'	1.15821e-10		1	'Inflammation'	0.680025		1	'Malignant'	0.98806
1	'Malignant'	1		1	'Malignant'	1		1	'Malignant'	0.999991		1	'Inflammation'	0.0331929		1	'Inflammation'	3.44214e-09		1	'Malignant'	0.999991		1	'Malignant'	0.997712		1	'Inflammation'	1.31436e-05
1	'Malignant'	0.999938		1	'Inflammation'	3.73063e-24		1	'Inflammation'	9.01729e-08		1	'Inflammation'	2.5674e-08		1	'Inflammation'	1.08678e-06		1	'Inflammation'	8.16459e-06		1	'Inflammation'	1.82577e-06		1	'Inflammation'	6.77512e-11
1	'Inflammation'	7.60624e-16		1	'Malignant'	1		1	'Malignant'	0.99563		1	'Malignant'	1		1	'Inflammation'	1.89818e-06		1	'Malignant'	1		1	'Malignant'	0.991923		1	'Inflammation'	0.0116152
1	'Inflammation'	0.134071		1	'Inflammation'	3.61536e-20		1	'Malignant'	0.999979		1	'Inflammation'	8.53736e-09		1	'Inflammation'	0.00105776		1	'Inflammation'	2.17016e-06		1	'Inflammation'	1.12651e-06		1	'Malignant'	0.999999
1	'Inflammation'	4.24333e-05		1	'Malignant'	1		1	'Malignant'	0.998938		1	'Inflammation'	1.598e-10		1	'Malignant'	0.999945		1	'Malignant'	0.99858		1	'Inflammation'	0.000914614		1	'Inflammation'	0.00945049
1	'Inflammation'	1.12265e-13		1	'Inflammation'	2.44425e-13		1	'Inflammation'	0.360207		1	'Inflammation'	0.00529593		1	'Malignant'	0.995684		1	'Malignant'	0.999991		1	'Malignant'	0.99786		1	'Inflammation'	2.35655e-08
1	'Malignant'	1		1	'Inflammation'	6.64967e-12		1	'Inflammation'	8.2763e-10		1	'Malignant'	1		1	'Inflammation'	9.41569e-09		1	'Malignant'	0.998183		1	'Malignant'	0.977315		1	'Inflammation'	0.0483792
1	'Malignant'	1		1	'Malignant'	1		1	'Inflammation'	1.35483e-10		1	'Malignant'	1		1	'Malignant'	0.391424		1	'Inflammation'	6.25765e-05		1	'Inflammation'	0.0209795		1	'Inflammation'	0.230495
1	'Inflammation'	1.62384e-17		1	'Inflammation'	9.87743e-05		1	'Malignant'	0.881108		1	'Malignant'	0.862313		1	'Malignant'	0.999891		1	'Malignant'	1		1	'Inflammation'	9.71954e-06		1	'Malignant'	0.996942
1	'Malignant'	0.999992		1	'Inflammation'	0.930499		1	'Inflammation'	4.92042e-06		1	'Inflammation'	1.70869e-05		1	'Inflammation'	5.4558e-06		1	'Malignant'	0.999999		1	'Malignant'	0.99878		1	'Malignant'	0.998619
1	'Malignant'	1		1	'Malignant'	1		1	'Malignant'	0.999666		1	'Malignant'	1		1	'Inflammation'	0.0010576		1	'Inflammation'	0.0152713		1	'Malignant'	0.998452		1	'Malignant'	0.999979
1	'Malignant'	0.974023		1	'Malignant'	1		1	'Malignant'	1		1	'Malignant'	0.967152		1	'Malignant'	0.0477003		1	'Inflammation'	1.0089e-07		1	'Inflammation'	0.00100729		1	'Inflammation'	2.16922e-06
1	'Inflammation'	2.68803e-07		1	'Inflammation'	3.99965e-08		1	'Malignant'	0.99862		1	'Inflammation'	0.7211		1	'Inflammation'	2.65899e-10		1	'Inflammation'	0.261631		1	'Inflammation'	0.086861		1	'Malignant'	0.867085
1	'Inflammation'	0.000157275		1	'Inflammation'	5.62557e-13		1	'Malignant'	0.999493		1	'Malignant'	1		1	'Inflammation'	6.63987e-06		1	'Malignant'	0.999983		1	'Inflammation'	0.00276147		1	'Inflammation'	0.00787164
1	'Malignant'	0.999963		1	'Malignant'	1		1	'Inflammation'	0.000793635		1	'Inflammation'	0.954926		1	'Malignant'	0.997818		1	'Malignant'	0.999989		1	'Inflammation'	4.10985e-07		1	'Inflammation'	1.49664e-11
1	'Malignant'	1		1	'Inflammation'	0.00605262		1	'Malignant'	0.995858		1	'Malignant'	0.999985		1	'Malignant'	0.999989		1	'Malignant'	0.999816		1	'Inflammation'	3.4052e-08		1	'Inflammation'	6.38892e-06
1	'Malignant'	0.999997		1	'Malignant'	1		1	'Malignant'	1		1	'Inflammation'	1.0766e-10		1	'Malignant'	0.992403		1	'Inflammation'	0.0739765		1	'Malignant'	0.999683		1	'Malignant'	0.999665
1	'Malignant'	1		1	'Malignant'	1		1	'Malignant'	0.990853		1	'Malignant'	1		1	'Inflammation'	1.23258e-07		1	'Malignant'	0.999999		1	'Malignant'	0.973373		1	'Inflammation'	1.17635e-05
1	'Malignant'	0.999897		1	'Inflammation'	6.80458e-07		1	'Inflammation'	1.53292e-17		1	'Inflammation'	6.59099e-06		1	'Malignant'	0.999948		1	'Malignant'	0.99999		1	'Malignant'	1		1	'Malignant'	0.992652
1	'Malignant'	0.985627		1	'Malignant'	1		1	'Inflammation'	1.69258e-09		1	'Malignant'	1		1	'Malignant'	0.999876		1	'Inflammation'	0.000206523		1	'Inflammation'	0.000565272		1	'Inflammation'	0.000798171
1	'Malignant'	1		1	'Malignant'	1		1	'Inflammation'	0.000320941		1	'Inflammation'	1.01495e-08		1	'Inflammation'	6.12291e-09		1	'Malignant'	0.999949		1	'Malignant'	0.959426		1	'Malignant'	0.385636
1	'Inflammation'	1.12386e-11		1	'Inflammation'	4.55766e-27		1	'Malignant'	1		1	'Malignant'	0.998822		1	'Inflammation'	3.93235e-10		1	'Malignant'	0.999471		1	'Malignant'	0.984494		1	'Malignant'	0.950397
1	'Inflammation'	0.000256642		1	'Inflammation'	0.000588416		1	'Inflammation'	2.37937e-07		1	'Malignant'	0.999998		1	'Inflammation'	8.32879e-06		1	'Malignant'	0.0404569		1	'Inflammation'	0.055551		1	'Malignant'	0.997218
1	'Inflammation'	5.75523e-09		1	'Inflammation'	5.59793e-16		1	'Inflammation'	0.0869773		1	'Malignant'	0.0420393		1	'Inflammation'	0.000160179		1	'Inflammation'	3.89205e-07		1	'Malignant'	0.97841		1	'Inflammation'	7.16698e-05
1	'Inflammation'	0.975251		1	'Malignant'	1		1	'Malignant'	0.999667		1	'Malignant'	0.999993		1	'Inflammation'	3.94328e-05		1	'Inflammation'	9.28244e-07		1	'Malignant'	0.984251		1	'Malignant'	1
1	'Malignant'	1		1	'Inflammation'	2.714e-10		1	'Inflammation'	0.0424723		1	'Malignant'	1		1	'Inflammation'	0.174911		1	'Inflammation'	1.16849e-05		1	'Inflammation'	0.000562793		1	'Malignant'	0.959999
1	'Inflammation'	7.01491e-13		1	'Malignant'	1		1	'Inflammation'	0.00553272		1	'Malignant'	1		1	'Inflammation'	0.000270159		1	'Inflammation'	1.23326e-10		1	'Inflammation'	0.0139083		1	'Inflammation'	0.00426494
1	'Inflammation'	7.86237e-08		1	'Inflammation'	0.000283647		1	'Malignant'	0.999996		1	'Inflammation'	1.94676e-10		1	'Malignant'	0.993272		1	'Inflammation'	7.99095e-11		1	'Malignant'	0.995089		1	'Inflammation'	0.0169599
1	'Inflammation'	1.30627e-07		1	'Inflammation'	6.08866e-19		1	'Malignant'	0.99625		1	'Inflammation'	3.32879e-09		1	'Malignant'	0.995111		1	'Inflammation'	0.0132153		1	'Inflammation'	0.0100567		1	'Inflammation'	3.03741e-05
1	'Inflammation'	0.000117771		1	'Inflammation'	4.202e-06		1	'Inflammation'	0.811783		1	'Inflammation'	0.572523		1	'Malignant'	0.999992		1	'Inflammation'	0.045062		1	'Inflammation'	8.9122e-05		1	'Malignant'	1
1	'Inflammation'	1.52504e-11		1	'Inflammation'	1.63296e-10		1	'Inflammation'	7.12731e-10		1	'Malignant'	1		1	'Malignant'	0.681635		1	'Malignant'	0.999999		1	'Malignant'	0.999865		1	'Malignant'	0.999804
1	'Inflammation'	5.24692e-08		1	'Inflammation'	0.00673179		1	'Malignant'	0.986339		1	'Inflammation'	0.00010383		1	'Inflammation'	0.137264		1	'Inflammation'	0.031175		1	'Malignant'	0.972582		1	'Malignant'	0.977131
1	'Malignant'	1		1	'Malignant'	1		1	'Malignant'	0.997212		1	'Malignant'	1		1	'Malignant'	0.28349		1	'Malignant'	0.999857		1	'Malignant'	0.993913		1	'Malignant'	0.999998
1	'Inflammation'	0.000149148		1	'Malignant'	1		1	'Inflammation'	4.85764e-10		1	'Inflammation'	0.000233364		1	'Malignant'	0.999982		1	'Malignant'	0.832097		1	'Malignant'	0.980615		1	'Malignant'	0.999908
1	'Inflammation'	3.64956e-05		1	'Inflammation'	2.30583e-28		1	'Malignant'	0.895214		1	'Inflammation'	1.02465e-17		1	'Inflammation'	0.121758		1	'Malignant'	0.998668		1	'Malignant'	0.878644		1	'Malignant'	0.987535
1	'Malignant'	1		1	'Inflammation'	3.11025e-09		1	'Inflammation'	0.00854469		1	'Malignant'	0.968651		1	'Inflammation'	1.4057e-06		1	'Inflammation'	0.0223329		1	'Inflammation'	0.00383719		1	'Malignant'	0.999928
1	'Malignant'	0.999999		1	'Malignant'	1		1	'Malignant'	0.988746		1	'Malignant'	1		1	'Inflammation'	8.47716e-05		1	'Malignant'	0.929374		1	'Inflammation'	1.85223e-06		1	'Malignant'	0.999988
1	'Malignant'	0.999791		1	'Malignant'	1		1	'Inflammation'	0.00228336		1	'Inflammation'	1.93093e-07		1	'Malignant'	0.921986		1	'Malignant'	0.999999		1	'Malignant'	0.915498		1	'Malignant'	0.983631
1	'Inflammation'	0.980485		1	'Inflammation'	3.87819e-23		1	'Malignant'	0.993239		1	'Inflammation'	7.6043e-06		1	'Malignant'	0.816136		1	'Inflammation'	6.69844e-08		1	'Inflammation'	6.72717e-05		1	'Inflammation'	0.000143077
1	'Malignant'	1		1	'Inflammation'	1.28038e-06		1	'Inflammation'	3.22569e-07		1	'Inflammation'	4.78455e-08		1	'Inflammation'	7.11865e-06		1	'Malignant'	0.999895		1	'Inflammation'	0.210869		1	'Malignant'	0.999944
1	'Malignant'	1		1	'Malignant'	1		1	'Inflammation'	0.432392		1	'Inflammation'	3.54747e-11		1	'Inflammation'	6.70087e-06		1	'Malignant'	0.999728		1	'Inflammation'	8.19165e-06		1	'Malignant'	0.996051
1	'Malignant'	1		1	'Inflammation'	0.00900395		1	'Inflammation'	2.47961e-13		1	'Malignant'	1		1	'Inflammation'	4.83558e-06		1	'Inflammation'	3.23748e-09		1	'Inflammation'	1.38062e-06		1	'Inflammation'	0.0257503
1	'Inflammation'	9.55797e-13		1	'Inflammation'	2.14631e-08		1	'Inflammation'	0.519849		1	'Malignant'	0.99999		1	'Inflammation'	0.00621379		1	'Malignant'	0.00264898		1	'Inflammation'	3.09505e-07		1	'Inflammation'	6.52738e-06
1	'Inflammation'	0.0065245		1	'Inflammation'	6.59097e-22		1	'Malignant'	0.999848		1	'Inflammation'	3.81756e-05		1	'Inflammation'	3.44241e-06		1	'Malignant'	0.303128		1	'Malignant'	0.844998		1	'Inflammation'	1.70536e-06
1	'Malignant'	1		1	'Inflammation'	5.36073e-14		1	'Malignant'	0.989563		1	'Malignant'	0.999999		1	'Inflammation'	0.000185073		1	'Inflammation'	1.76779e-05		1	'Malignant'	0.991971		1	'Inflammation'	0.0435007
1	'Malignant'	1		1	'Malignant'	1		1	'Inflammation'	0.767242		1	'Inflammation'	1.37785e-05		1	'Malignant'	0.959348		1	'Inflammation'	0.0296819		1	'Malignant'	0.766156		1	'Malignant'	0.997816
1	'Malignant'	1		1	'Malignant'	1		1	'Inflammation'	0.166256		1	'Inflammation'	1.03713e-05		1	'Inflammation'	0.833253		1	'Inflammation'	4.63728e-07		1	'Inflammation'	9.27717e-05		1	'Inflammation'	0.39167
1	'Inflammation'	1.56758e-09		1	'Malignant'	1		1	'Malignant'	0.999933		1	'Inflammation'	3.64692e-12		1	'Malignant'	0.995906		1	'Malignant'	0.999997		1	'Inflammation'	0.00291996		1	'Inflammation'	1.61452e-08
1	'Inflammation'	1.77385e-07		1	'Malignant'	0.999997		1	'Inflammation'	4.85252e-05		1	'Malignant'	1		1	'Inflammation'	0.963606		1	'Inflammation'	3.43423e-06		1	'Malignant'	0.942237		1	'Inflammation'	0.00062531
1	'Inflammation'	0.00146237		1	'Inflammation'	4.36367e-19		1	'Malignant'	0.998881		1	'Malignant'	1		1	'Malignant'	0.999891		1	'Inflammation'	0.0144827		1	'Inflammation'	7.85758e-07		1	'Malignant'	0.999944
1	'Inflammation'	2.72187e-16		1	'Malignant'	1		1	'Inflammation'	3.69646e-16		1	'Inflammation'	0.665069		1	'Inflammation'	2.86691e-05		1	'Malignant'	0.469409		1	'Malignant'	0.961843		1	'Inflammation'	5.53633e-05
1	'Inflammation'	6.96017e-17		1	'Malignant'	0.999999		1	'Malignant'	0.999997		1	'Inflammation'	1.29712e-10		1	'Inflammation'	0.000581064		1	'Inflammation'	0.000210766		1	'Inflammation'	9.33846e-06		1	'Inflammation'	0.187113
1	'Inflammation'	2.54368e-08		1	'Inflammation'	9.1715e-25		1	'Malignant'	0.983002		1	'Malignant'	1		1	'Inflammation'	0.233957		1	'Malignant'	0.996585		1	'Inflammation'	0.000295081		1	'Malignant'	0.992841
1	'Inflammation'	2.51568e-09		1	'Inflammation'	7.85232e-17		1	'Malignant'	0.99789		1	'Inflammation'	3.55552e-11		1	'Inflammation'	1.511e-07		1	'Malignant'	0.836529		1	'Malignant'	0.93589		1	'Malignant'	1
1	'Malignant'	0.999993		1	'Malignant'	1		1	'Malignant'	0.997906		1	'Malignant'	1		1	'Inflammation'	0.0036031		1	'Malignant'	1		1	'Inflammation'	0.0191761		1	'Inflammation'	0.283933
1	'Malignant'	1		1	'Malignant'	1		1	'Inflammation'	1.55851e-07		1	'Malignant'	0.994328		1	'Inflammation'	0.107139		1	'Inflammation'	7.83612e-06		1	'Inflammation'	3.04835e-05		1	'Inflammation'	6.04847e-08
1	'Inflammation'	7.88807e-10		1	'Malignant'	1		1	'Malignant'	0.985312		1	'Malignant'	1		1	'Malignant'	0.241052		1	'Malignant'	0.713956		1	'Malignant'	0.203737		1	'Inflammation'	0.000371096
1	'Malignant'	0.999779		1	'Inflammation'	2.21573e-17		1	'Inflammation'	1.456e-06		1	'Inflammation'	2.90627e-10		1	'Malignant'	0.999139		1	'Malignant'	0.890526		1	'Malignant'	0.998859		1	'Inflammation'	0.00198631
1	'Inflammation'	2.94023e-08		1	'Inflammation'	1.95609e-07		1	'Malignant'	0.584738		1	'Malignant'	1		1	'Malignant'	0.999327		1	'Inflammation'	2.95175e-05		1	'Malignant'	0.999963		1	'Malignant'	0.997418
1	'Inflammation'	8.87094e-07		1	'Inflammation'	4.41986e-18		1	'Malignant'	0.997797		1	'Malignant'	0.652322		1	'Inflammation'	4.34016e-05		1	'Inflammation'	1.80978e-07		1	'Inflammation'	0.000853272		1	'Inflammation'	0.789616
1	'Inflammation'	0.00201144		1	'Inflammation'	5.47231e-18		1	'Malignant'	0.999117		1	'Inflammation'	5.14664e-08		1	'Inflammation'	3.74678e-08		1	'Inflammation'	0.0763663		1	'Malignant'	0.995518		1	'Inflammation'	0.0008795
1	'Malignant'	0.999999		1	'Inflammation'	1.66875e-12		1	'Inflammation'	3.11731e-05		1	'Inflammation'	1.63811e-06		1	'Inflammation'	7.0205e-07		1	'Malignant'	0.998996		1	'Malignant'	0.829211		1	'Inflammation'	7.1282e-05
1	'Malignant'	1		1	'Inflammation'	3.14914e-12		1	'Inflammation'	0.151736		1	'Inflammation'	5.2741e-10		1	'Malignant'	0.993102		1	'Malignant'	0.535453		1	'Malignant'	0.999783		1	'Malignant'	0.965614
1	'Inflammation'	2.34122e-18		1	'Inflammation'	4.3457e-17		1	'Malignant'	0.999919		1	'Malignant'	1		1	'Malignant'	0.981314		1	'Malignant'	0.999757		1	'Inflammation'	0.00193133		1	'Malignant'	0.786877
1	'Inflammation'	0.345267		1	'Inflammation'	1.37581e-05		1	'Inflammation'	5.29264e-07		1	'Inflammation'	2.9219e-06		1	'Inflammation'	0.00029341		1	'Malignant'	0.88575		1	'Inflammation'	0.00845652		1	'Malignant'	0.894222
1	'Malignant'	1		1	'Inflammation'	2.08229e-06		1	'Inflammation'	3.26956e-05		1	'Inflammation'	2.8438e-06		1	'Inflammation'	0.0163761		1	'Inflammation'	0.0592471		1	'Inflammation'	4.01173e-06		1	'Malignant'	0.785695
1	'Inflammation'	1.38271e-05		1	'Inflammation'	2.39445e-17		1	'Inflammation'	0.993021		1	'Malignant'	0.999627		1	'Malignant'	0.999525		1	'Inflammation'	0.110578		1	'Inflammation'	0.101743		1	'Malignant'	0.999931
1	'Malignant'	0.999998		1	'Inflammation'	4.21858e-14		1	'Inflammation'	0.00328192		1	'Inflammation'	1.69983e-10		1	'Inflammation'	0.00502305		1	'Malignant'	1		1	'Inflammation'	7.04764e-05		1	'Malignant'	0.946468
1	'Malignant'	1		1	'Malignant'	1		1	'Malignant'	0.999169		1	'Inflammation'	4.12396e-11		1	'Malignant'	0.80384		1	'Malignant'	1		1	'Malignant'	0.999255		1	'Inflammation'	0.916801
1	'Inflammation'	0.000696627		1	'Inflammation'	1.47624e-12		1	'Inflammation'	0.00684735		1	'Inflammation'	6.13378e-10		1	'Malignant'	0.998642		1	'Malignant'	0.999998		1	'Inflammation'	0.000304989		1	'Inflammation'	6.58024e-05
1	'Malignant'	1		1	'Malignant'	1		1	'Inflammation'	0.000190332		1	'Inflammation'	2.1319e-10		1	'Malignant'	0.991025		1	'Inflammation'	0.00045433		1	'Malignant'	0.99411		1	'Malignant'	0.999812
1	'Inflammation'	1.57862e-08		1	'Inflammation'	7.9739e-08		1	'Malignant'	0.681657		1	'Inflammation'	6.79715e-09		1	'Malignant'	0.475019		1	'Inflammation'	1.13759e-05		1	'Malignant'	0.142403		1	'Inflammation'	1.40628e-06
1	'Inflammation'	6.0849e-09		1	'Malignant'	1		1	'Malignant'	0.0283178		1	'Malignant'	0.999999		1	'Malignant'	0.999103		1	'Malignant'	0.262089		1	'Malignant'	0.816586		1	'Malignant'	0.999891
1	'Inflammation'	9.48738e-07		1	'Malignant'	1		1	'Inflammation'	1.26518e-09		1	'Inflammation'	0.0144384		1	'Malignant'	0.999427		1	'Inflammation'	0.000689291		1	'Malignant'	0.634772		1	'Malignant'	0.999999
1	'Inflammation'	2.90717e-26		1	'Inflammation'	5.44807e-07		1	'Inflammation'	0.0664527		1	'Inflammation'	0.00316526		1	'Inflammation'	0.0177366		1	'Malignant'	1		1	'Inflammation'	0.730094		1	'Malignant'	0.999562
1	'Inflammation'	2.31736e-09		1	'Malignant'	1		1	'Malignant'	0.93425		1	'Inflammation'	8.49617e-05		1	'Inflammation'	6.5083e-05		1	'Inflammation'	4.48154e-08		1	'Inflammation'	0.000176115		1	'Inflammation'	2.89424e-08
1	'Malignant'	1		1	'Inflammation'	1.34328e-15		1	'Malignant'	0.998999		1	'Inflammation'	1.25112e-09		1	'Malignant'	0.999881		1	'Malignant'	0.975527		1	'Inflammation'	4.75874e-07		1	'Inflammation'	4.93674e-05
1	'Malignant'	0.999995		1	'Inflammation'	1.17497e-20		1	'Malignant'	1		1	'Inflammation'	3.80797e-09		1	'Inflammation'	7.15607e-05		1	'Malignant'	0.999989		1	'Malignant'	0.999607		1	'Malignant'	0.999693
1	'Inflammation'	2.49726e-09		1	'Malignant'	1		1	'Malignant'	0.999999		1	'Inflammation'	1.49186e-08		1	'Inflammation'	4.88784e-05		1	'Inflammation'	4.61287e-07		1	'Inflammation'	4.99075e-05		1	'Malignant'	0.989759
1	'Inflammation'	9.2806e-26		1	'Inflammation'	3.95166e-10		1	'Inflammation'	2.10274e-05		1	'Inflammation'	1.56974e-09		1	'Malignant'	0.996145		1	'Malignant'	0.999914		1	'Inflammation'	0.0283124		1	'Inflammation'	3.24478e-10
1	'Inflammation'	9.22826e-09		1	'Malignant'	1		1	'Inflammation'	0.136398		1	'Malignant'	1		1	'Malignant'	0.941495		1	'Malignant'	1		1	'Malignant'	0.997158		1	'Malignant'	0.999999
1	'Inflammation'	2.39558e-07		1	'Malignant'	1		1	'Malignant'	0.999844		1	'Inflammation'	9.74013e-08		1	'Inflammation'	7.82137e-08		1	'Inflammation'	0.000107846		1	'Inflammation'	0.0279408		1	'Inflammation'	0.000161502
1	'Malignant'	0.999624		1	'Inflammation'	2.88615e-15		1	'Inflammation'	4.18345e-06		1	'Malignant'	1		1	'Malignant'	0.998769		1	'Malignant'	0.999969		1	'Inflammation'	0.00849791		1	'Inflammation'	3.88383e-10
1	'Malignant'	1		1	'Inflammation'	1.63109e-19		1	'Malignant'	0.979489		1	'Malignant'	1		1	'Inflammation'	6.0278e-07		1	'Malignant'	0.984551		1	'Inflammation'	7.06457e-07		1	'Malignant'	0.999997
1	'Inflammation'	2.89078e-08		1	'Malignant'	0.999996		1	'Malignant'	0.839541		1	'Inflammation'	6.13989e-06		1	'Inflammation'	0.000959154		1	'Inflammation'	0.000274237		1	'Malignant'	0.998695		1	'Inflammation'	0.14428
1	'Malignant'	0.999987		1	'Inflammation'	1.16202e-08		1	'Inflammation'	3.21406e-13		1	'Inflammation'	2.13265e-14		1	'Malignant'	0.999651		1	'Inflammation'	0.0123824		1	'Inflammation'	0.000696404		1	'Inflammation'	3.31386e-10
1	'Inflammation'	7.01404e-08		1	'Inflammation'	5.33875e-12		1	'Malignant'	0.999999		1	'Malignant'	0.381937		1	'Malignant'	0.980499		1	'Malignant'	0.999998		1	'Inflammation'	7.00276e-07		1	'Inflammation'	1.16003e-08
1	'Malignant'	1		1	'Inflammation'	1.57734e-22		1	'Malignant'	1		1	'Malignant'	1		1	'Malignant'	0.943006		1	'Malignant'	0.999986		1	'Malignant'	0.978836		1	'Malignant'	0.999931
1	'Malignant'	0.999996		1	'Malignant'	1		1	'Malignant'	0.993859		1	'Malignant'	0.856473		1	'Inflammation'	1.71615e-11		1	'Malignant'	0.997123		1	'Inflammation'	0.0166898		1	'Inflammation'	2.27374e-05
1	'Malignant'	1		1	'Inflammation'	4.64352e-08		1	'Inflammation'	0.000427953		1	'Malignant'	1		1	'Malignant'	0.999999		1	'Malignant'	0.987236		1	'Malignant'	0.994451		1	'Malignant'	0.999996
1	'Malignant'	1		1	'Inflammation'	0.993023		1	'Inflammation'	1.38308e-05		1	'Malignant'	0.63213		1	'Inflammation'	0.239398		1	'Malignant'	0.994715		1	'Malignant'	0.998999		1	'Malignant'	0.999909
1	'Malignant'	1		1	'Inflammation'	6.67139e-06		1	'Malignant'	0.999077		1	'Malignant'	1		1	'Inflammation'	0.0384393		1	'Inflammation'	4.17536e-12		1	'Inflammation'	0.00270487		1	'Malignant'	0.944577
1	'Inflammation'	1.48741e-06		1	'Malignant'	1		1	'Inflammation'	0.000346063		1	'Malignant'	1		1	'Malignant'	0.561725		1	'Inflammation'	0.613611		1	'Malignant'	0.99365		1	'Inflammation'	2.84691e-08
1	'Inflammation'	7.41743e-06		1	'Inflammation'	1.31255e-13		1	'Malignant'	0.689372		1	'Malignant'	0.583368		1	'Malignant'	0.999731		1	'Inflammation'	1.99247e-06		1	'Inflammation'	0.101636		1	'Inflammation'	1.23158e-07
1	'Malignant'	1		1	'Inflammation'	3.01934e-24		1	'Inflammation'	0.0015235		1	'Malignant'	1		1	'Malignant'	0.999997		1	'Inflammation'	3.38092e-05		1	'Malignant'	0.995787		1	'Malignant'	0.999769
1	'Inflammation'	0.00320372		1	'Inflammation'	4.93067e-23		1	'Inflammation'	0.997903		1	'Malignant'	0.999881		1	'Inflammation'	4.67366e-05		1	'Inflammation'	6.01581e-05		1	'Inflammation'	1.52353e-05		1	'Malignant'	0.0989209
1	'Malignant'	1		1	'Inflammation'	5.53672e-16		1	'Inflammation'	0.724646		1	'Malignant'	1		1	'Inflammation'	0.00160652		1	'Inflammation'	0.00057265		1	'Inflammation'	0.830754		1	'Inflammation'	0.000178633
1	'Inflammation'	6.22665e-21		1	'Malignant'	1		1	'Inflammation'	4.00896e-06		1	'Malignant'	0.999999		1	'Malignant'	0.975144		1	'Inflammation'	2.38907e-09		1	'Inflammation'	1.19635e-05		1	'Inflammation'	4.48886e-05
1	'Inflammation'	1.2951e-06		1	'Inflammation'	5.08478e-12		1	'Malignant'	0.995035		1	'Malignant'	1		1	'Inflammation'	2.00231e-06		1	'Malignant'	1		1	'Malignant'	0.999823		1	'Inflammation'	4.57377e-05
1	'Malignant'	0.99852		1	'Inflammation'	1.872e-18		1	'Inflammation'	5.7431e-12		1	'Malignant'	1		1	'Malignant'	0.944761		1	'Inflammation'	0.000103908		1	'Malignant'	0.915324		1	'Malignant'	1
1	'Inflammation'	2.8328e-34		1	'Malignant'	0.999998		1	'Inflammation'	7.16955e-11		1	'Malignant'	1		1	'Inflammation'	0.000324197		1	'Malignant'	0.15563		1	'Inflammation'	1.09876e-06		1	'Inflammation'	0.000985538
1	'Inflammation'	0.999568		1	'Malignant'	1		1	'Malignant'	0.999999		1	'Inflammation'	0.000178341		1	'Malignant'	0.99994		1	'Malignant'	0.00307759		1	'Inflammation'	0.538552		1	'Inflammation'	2.94785e-07
1	'Malignant'	1		1	'Malignant'	1		1	'Malignant'	0.959747		1	'Malignant'	0.999968		1	'Malignant'	0.999964		1	'Inflammation'	0.84476		1	'Inflammation'	1.67679e-05		1	'Inflammation'	8.78013e-08
1	'Malignant'	1		1	'Inflammation'	6.24868e-24		1	'Malignant'	0.883496		1	'Malignant'	1		1	'Malignant'	0.999997		1	'Malignant'	0.999419		1	'Inflammation'	9.04409e-06		1	'Inflammation'	0.000281591
1	'Inflammation'	3.18452e-10		1	'Malignant'	1		1	'Malignant'	0.999854		1	'Malignant'	1		1	'Malignant'	0.999711		1	'Malignant'	0.999999		1	'Malignant'	0.953863		1	'Inflammation'	1.06854e-06
1	'Malignant'	1		1	'Malignant'	0.999988		1	'Malignant'	0.999933		1	'Malignant'	1		1	'Malignant'	0.0941056		1	'Inflammation'	5.47845e-06		1	'Malignant'	0.980494		1	'Inflammation'	0.816171
1	'Inflammation'	1.00107e-06		1	'Inflammation'	3.50237e-27		1	'Malignant'	1		1	'Inflammation'	1.57931e-08		1	'Malignant'	0.999976		1	'Inflammation'	0.00130118		1	'Malignant'	0.389428		1	'Malignant'	1
1	'Inflammation'	6.08085e-09		1	'Malignant'	0.999974		1	'Inflammation'	0.116523		1	'Inflammation'	2.78179e-05		1	'Inflammation'	0.00040194		1	'Malignant'	0.918007		1	'Inflammation'	1.76915e-05		1	'Malignant'	0.999877
1	'Malignant'	0.099535		1	'Inflammation'	8.49658e-08		1	'Malignant'	0.999922		1	'Inflammation'	1.25835e-11		1	'Malignant'	0.42353		1	'Malignant'	0.813675		1	'Malignant'	0.996244		1	'Malignant'	0.0253604
1	'Malignant'	1		1	'Inflammation'	3.59628e-08		1	'Inflammation'	3.08092e-07		1	'Inflammation'	1.63586e-09		1	'Malignant'	0.994281		1	'Malignant'	0.998373		1	'Malignant'	0.990666		1	'Inflammation'	0.000673425
1	'Malignant'	1		1	'Inflammation'	8.93251e-14		1	'Malignant'	0.943601		1	'Inflammation'	7.22647e-05		1	'Malignant'	0.999604		1	'Inflammation'	1.40007e-06		1	'Inflammation'	1.27593e-05		1	'Inflammation'	0.000843615
1	'Inflammation'	0.0115445		1	'Malignant'	1		1	'Malignant'	0.999919		1	'Malignant'	1		1	'Inflammation'	0.0374227		1	'Malignant'	0.994023		1	'Malignant'	0.999942		1	'Inflammation'	0.909288
1	'Inflammation'	3.03398e-09		1	'Inflammation'	1.85087e-12		1	'Inflammation'	0.00966744		1	'Inflammation'	2.28819e-11		1	'Inflammation'	0.315931		1	'Malignant'	0.999993		1	'Malignant'	0.999143		1	'Malignant'	0.99998
1	'Inflammation'	0.000176203		1	'Malignant'	1		1	'Inflammation'	0.000124764		1	'Malignant'	1		1	'Malignant'	0.190963		1	'Malignant'	0.99628		1	'Inflammation'	0.140741		1	'Malignant'	0.992536
1	'Malignant'	0.99998		1	'Malignant'	0.0819486		1	'Inflammation'	0.000216536		1	'Inflammation'	2.32545e-08		1	'Inflammation'	0.00251295		1	'Inflammation'	2.6064e-05		1	'Inflammation'	0.000217279		1	'Inflammation'	0.747791
1	'Inflammation'	0.178344		1	'Malignant'	1		1	'Malignant'	0.999997		1	'Malignant'	1		1	'Inflammation'	0.000361546		1	'Inflammation'	4.54471e-06		1	'Malignant'	0.994915		1	'Malignant'	0.985282
1	'Inflammation'	5.32852e-10		1	'Malignant'	1		1	'Malignant'	0.997724		1	'Inflammation'	2.89661e-10		1	'Inflammation'	0.271452		1	'Malignant'	0.997582		1	'Inflammation'	2.61956e-06		1	'Inflammation'	4.00506e-05
1	'Inflammation'	0.00981584		1	'Inflammation'	7.68576e-12		1	'Inflammation'	1.39443e-08		1	'Inflammation'	7.22782e-12		1	'Inflammation'	0.958772		1	'Inflammation'	0.0385519		1	'Malignant'	0.840248		1	'Inflammation'	4.08487e-05
1	'Inflammation'	6.0037e-09		1	'Inflammation'	1.02407e-05		1	'Inflammation'	0.152701		1	'Malignant'	1		1	'Malignant'	0.999993		1	'Inflammation'	0.000327562		1	'Malignant'	0.849573		1	'Malignant'	0.963695
1	'Inflammation'	0.00283469		1	'Inflammation'	0.479492		1	'Inflammation'	0.00875905		1	'Malignant'	1		1	'Malignant'	0.966055		1	'Malignant'	0.974023		1	'Malignant'	0.999193		1	'Inflammation'	0.000851589
1	'Malignant'	1		1	'Malignant'	0.963109		1	'Inflammation'	6.45528e-05		1	'Malignant'	0.980346		1	'Inflammation'	0.00169878		1	'Malignant'	0.983691		1	'Inflammation'	0.00147802		1	'Malignant'	0.973575
1	'Inflammation'	8.79394e-10		1	'Malignant'	1		1	'Malignant'	0.991236		1	'Malignant'	0.999971		1	'Malignant'	0.997118		1	'Inflammation'	1.85434e-08		1	'Inflammation'	3.22696e-05		1	'Malignant'	0.00170222
1	'Malignant'	1		1	'Inflammation'	9.8349e-24		1	'Inflammation'	0.122876		1	'Inflammation'	2.82634e-07		1	'Malignant'	0.999368		1	'Malignant'	0.14477		1	'Inflammation'	5.35524e-07		1	'Inflammation'	7.54844e-05
1	'Inflammation'	2.06525e-09		1	'Malignant'	1		1	'Malignant'	0.988839		1	'Malignant'	0.999989		1	'Inflammation'	0.188859		1	'Inflammation'	3.39289e-05		1	'Inflammation'	1.29614e-05		1	'Inflammation'	3.19278e-05
1	'Malignant'	1		1	'Malignant'	1		1	'Inflammation'	0.000801594		1	'Malignant'	1		1	'Malignant'	0.999943		1	'Inflammation'	6.94951e-07		1	'Inflammation'	0.870647		1	'Malignant'	0.999747
1	'Inflammation'	1.03386e-08		1	'Malignant'	1		1	'Inflammation'	4.33796e-14		1	'Inflammation'	3.61639e-10		1	'Inflammation'	0.0108621		1	'Inflammation'	0.00624021		1	'Malignant'	0.0982657		1	'Malignant'	0.996288
1	'Inflammation'	0.000571141		1	'Malignant'	1		1	'Malignant'	0.984312		1	'Inflammation'	1.54906e-05		1	'Malignant'	0.99897		1	'Inflammation'	0.00237601		1	'Malignant'	0.999403		1	'Malignant'	0.999907
1	'Malignant'	1		1	'Malignant'	1		1	'Inflammation'	5.995e-07		1	'Inflammation'	6.30981e-11		1	'Malignant'	0.801428		1	'Malignant'	0.995598		1	'Malignant'	0.998186		1	'Inflammation'	0.000301308
1	'Malignant'	0.999998		1	'Inflammation'	4.62725e-08		1	'Inflammation'	3.45676e-07		1	'Inflammation'	1.0132e-06		1	'Inflammation'	0.00943483		1	'Malignant'	0.999999		1	'Inflammation'	0.006618		1	'Malignant'	1
1	'Malignant'	1		1	'Malignant'	1		1	'Malignant'	0.995605		1	'Malignant'	0.382293		1	'Inflammation'	0.44675		1	'Malignant'	0.261835		1	'Inflammation'	0.000430201		1	'Malignant'	0.999948
1	'Malignant'	1		1	'Malignant'	1		1	'Inflammation'	0.000267378		1	'Malignant'	0.999996		1	'Inflammation'	0.00314177		1	'Inflammation'	0.000170144		1	'Malignant'	0.999994		1	'Malignant'	0.982376
1	'Malignant'	0.999999		1	'Malignant'	1		1	'Malignant'	0.999838		1	'Malignant'	1		1	'Inflammation'	0.0511139		1	'Malignant'	1		1	'Inflammation'	0.00161331		1	'Inflammation'	0.541526
1	'Inflammation'	3.63313e-13		1	'Inflammation'	7.92098e-15		1	'Inflammation'	9.84533e-11		1	'Inflammation'	0.000827675		1	'Inflammation'	4.21948e-08		1	'Malignant'	0.999987		1	'Inflammation'	0.00105122		1	'Inflammation'	6.2743e-07
1	'Malignant'	1		1	'Malignant'	1		1	'Inflammation'	0.0062786		1	'Malignant'	1		1	'Inflammation'	0.000518803		1	'Malignant'	0.294458		1	'Malignant'	0.916494		1	'Malignant'	0.00126493
1	'Inflammation'	2.74076e-07		1	'Malignant'	1		1	'Inflammation'	0.640127		1	'Malignant'	1		1	'Malignant'	0.956017		1	'Inflammation'	0.0133653		1	'Malignant'	0.99285		1	'Inflammation'	0.00197334
1	'Malignant'	1		1	'Malignant'	1		1	'Malignant'	0.999323		1	'Malignant'	1		1	'Inflammation'	0.00252974		1	'Malignant'	0.999987		1	'Inflammation'	4.13235e-08		1	'Malignant'	0.997823
1	'Inflammation'	9.62354e-17		1	'Inflammation'	2.2481e-20		1	'Inflammation'	8.51477e-05		1	'Malignant'	0.999997		1	'Malignant'	0.945536		1	'Malignant'	0.981571		1	'Inflammation'	0.480506		1	'Malignant'	0.999636
1	'Malignant'	0.999999		1	'Malignant'	1		1	'Inflammation'	2.18725e-07		1	'Malignant'	1		1	'Inflammation'	2.0491e-10		1	'Inflammation'	5.11013e-08		1	'Inflammation'	0.00370197		1	'Malignant'	0.987195
1	'Malignant'	1		1	'Inflammation'	7.6131e-05		1	'Inflammation'	8.10593e-06		1	'Inflammation'	7.12166e-05		1	'Inflammation'	0.00349155		1	'Malignant'	1		1	'Inflammation'	0.00327253		1	'Malignant'	0.999834
1	'Malignant'	1		1	'Malignant'	1		1	'Inflammation'	2.98844e-08		1	'Inflammation'	1.03607e-12		1	'Malignant'	0.690312		1	'Inflammation'	0.0353636		1	'Malignant'	0.999659		1	'Malignant'	0.999996
1	'Malignant'	1		1	'Malignant'	1		1	'Inflammation'	0.177396		1	'Inflammation'	8.96051e-07		1	'Malignant'	0.996385		1	'Inflammation'	0.992297		1	'Inflammation'	0.173934		1	'Inflammation'	0.00156619
1	'Inflammation'	0.00114433		1	'Inflammation'	4.72491e-22		1	'Inflammation'	0.000330085		1	'Inflammation'	5.23068e-05		1	'Malignant'	0.999746		1	'Malignant'	0.99008		1	'Inflammation'	8.05407e-05		1	'Inflammation'	7.72608e-08
1	'Malignant'	1		1	'Inflammation'	4.91323e-13		1	'Malignant'	0.99994		1	'Malignant'	1		1	'Inflammation'	9.65746e-08		1	'Inflammation'	3.16369e-05		1	'Malignant'	0.998918		1	'Malignant'	1
1	'Malignant'	0.999978		1	'Malignant'	1		1	'Inflammation'	0.000681769		1	'Inflammation'	4.98208e-08		1	'Malignant'	0.9999		1	'Malignant'	0.958684		1	'Inflammation'	0.0220602		1	'Malignant'	0.99546
1	'Malignant'	1		1	'Inflammation'	1.62142e-18		1	'Inflammation'	5.09128e-10		1	'Inflammation'	5.4751e-06		1	'Malignant'	0.956905		1	'Inflammation'	1.11329e-05		1	'Malignant'	0.56768		1	'Inflammation'	0.00495886
1	'Inflammation'	1.23325e-05		1	'Malignant'	1		1	'Malignant'	0.999987		1	'Malignant'	0.997806		1	'Inflammation'	0.0425995		1	'Malignant'	0.028261		1	'Malignant'	0.993126		1	'Malignant'	0.99993
1	'Inflammation'	3.40475e-05		1	'Malignant'	1		1	'Malignant'	0.986811		1	'Malignant'	0.999999		1	'Inflammation'	0.000917916		1	'Malignant'	0.954599		1	'Malignant'	0.976839		1	'Inflammation'	1.32275e-06
1	'Inflammation'	6.31543e-07		1	'Malignant'	1		1	'Inflammation'	4.98884e-09		1	'Malignant'	0.999997		1	'Malignant'	0.898333		1	'Inflammation'	0.0245017		1	'Inflammation'	0.00482683		1	'Inflammation'	0.291376
1	'Inflammation'	2.13669e-09		1	'Inflammation'	0.867041		1	'Malignant'	0.992075		1	'Malignant'	1		1	'Malignant'	0.847543		1	'Inflammation'	0.0202978		1	'Malignant'	1		1	'Inflammation'	0.00120225
1	'Inflammation'	2.47757e-17		1	'Malignant'	0.999999		1	'Malignant'	0.99974		1	'Malignant'	1		1	'Malignant'	0.99626		1	'Malignant'	0.983291		1	'Inflammation'	2.38147e-07		1	'Malignant'	0.85782
1	'Malignant'	0.989595		1	'Malignant'	1		1	'Inflammation'	0.0023237		1	'Inflammation'	4.15714e-08		1	'Inflammation'	1.80737e-05		1	'Malignant'	0.997944		1	'Malignant'	0.999997		1	'Malignant'	0.999937
1	'Inflammation'	0.000657228		1	'Malignant'	1		1	'Inflammation'	0.0685038		1	'Inflammation'	7.78777e-13		1	'Inflammation'	1.22347e-05		1	'Malignant'	0.784682		1	'Malignant'	0.352481		1	'Inflammation'	5.50072e-10
1	'Malignant'	0.999997		1	'Inflammation'	8.97706e-14		1	'Inflammation'	0.875368		1	'Malignant'	0.999692		1	'Malignant'	0.969963		1	'Malignant'	1		1	'Malignant'	0.999143		1	'Inflammation'	0.00012225
1	'Inflammation'	2.52826e-11		1	'Malignant'	1		1	'Malignant'	0.999596		1	'Malignant'	1		1	'Malignant'	0.998539		1	'Inflammation'	4.88565e-06		1	'Inflammation'	0.0121163		1	'Inflammation'	3.54917e-07
1	'Inflammation'	3.41513e-07		1	'Malignant'	0.999995		1	'Inflammation'	0.00201594		1	'Malignant'	0.999997		1	'Malignant'	0.998555		1	'Inflammation'	1.42851e-07		1	'Inflammation'	0.00333962		1	'Malignant'	1
1	'Inflammation'	4.49252e-17		1	'Inflammation'	2.20948e-05		1	'Malignant'	0.999434		1	'Inflammation'	0.000188951		1	'Malignant'	0.999985		1	'Malignant'	0.520197		1	'Malignant'	0.998256		1	'Inflammation'	1.26232e-08
1	'Malignant'	1		1	'Inflammation'	2.83886e-10		1	'Inflammation'	0.00466672		1	'Inflammation'	0.00736951		1	'Inflammation'	0.000502095		1	'Inflammation'	0.682737		1	'Inflammation'	0.00396532		1	'Malignant'	0.999523
1	'Inflammation'	5.42082e-07		1	'Inflammation'	2.3246e-05		1	'Malignant'	0.999786		1	'Malignant'	1		1	'Malignant'	0.071776		1	'Inflammation'	0.0550617		1	'Malignant'	0.626152		1	'Inflammation'	0.0445735
1	'Malignant'	1		1	'Inflammation'	1.20385e-22		1	'Inflammation'	0.0380558		1	'Malignant'	1		1	'Malignant'	0.999726		1	'Inflammation'	0.000468888		1	'Malignant'	0.99916		1	'Inflammation'	2.44037e-06
1	'Malignant'	1		1	'Malignant'	1		1	'Malignant'	1		1	'Inflammation'	1.8494e-10		1	'Malignant'	0.999115		1	'Inflammation'	0.995474		1	'Malignant'	0.997819		1	'Inflammation'	3.05133e-05
1	'Inflammation'	6.4944e-09		1	'Inflammation'	3.59184e-26		1	'Inflammation'	1.78303e-05		1	'Malignant'	1		1	'Malignant'	0.881035		1	'Malignant'	1		1	'Malignant'	0.975674		1	'Inflammation'	0.000234862
1	'Malignant'	1		1	'Inflammation'	1.16794e-17		1	'Inflammation'	2.73053e-12		1	'Inflammation'	8.29194e-15		1	'Malignant'	0.99998		1	'Malignant'	0.999983		1	'Malignant'	0.973277		1	'Inflammation'	0.000206054
1	'Malignant'	1		1	'Malignant'	1		1	'Inflammation'	0.122011		1	'Malignant'	0.999876		1	'Inflammation'	2.30579e-05		1	'Inflammation'	1.32079e-07		1	'Malignant'	0.151548		1	'Inflammation'	7.39517e-09
1	'Malignant'	1		1	'Malignant'	0.965432		1	'Malignant'	0.999578		1	'Inflammation'	3.47083e-11		1	'Malignant'	0.999951		1	'Inflammation'	8.90188e-07		1	'Inflammation'	0.00234826		1	'Malignant'	0.999923
1	'Inflammation'	1.36866e-07		1	'Malignant'	1		1	'Malignant'	0.999808		1	'Inflammation'	3.37314e-09		1	'Malignant'	0.999872		1	'Malignant'	0.999999		1	'Malignant'	0.763627		1	'Malignant'	0.934735
1	'Inflammation'	9.69613e-11		1	'Inflammation'	0.126441		1	'Inflammation'	0.481316		1	'Inflammation'	2.227e-15		1	'Malignant'	0.999915		1	'Malignant'	0.969485		1	'Malignant'	0.999984		1	'Inflammation'	2.95951e-08
1	'Inflammation'	0.000317148		1	'Inflammation'	3.55629e-22		1	'Inflammation'	0.0115554		1	'Inflammation'	5.09701e-08		1	'Malignant'	0.981313		1	'Malignant'	1		1	'Malignant'	0.831986		1	'Inflammation'	7.39522e-06
1	'Inflammation'	1.88248e-10		1	'Malignant'	1		1	'Malignant'	0.998671		1	'Inflammation'	4.60286e-08		1	'Inflammation'	5.96794e-06		1	'Inflammation'	0.000496217		1	'Malignant'	0.990041		1	'Malignant'	0.000524984
1	'Inflammation'	0.00639289		1	'Malignant'	1		1	'Malignant'	1		1	'Malignant'	1		1	'Malignant'	0.998129		1	'Inflammation'	1.77476e-05		1	'Malignant'	0.999274		1	'Inflammation'	4.5542e-06
1	'Malignant'	1		1	'Malignant'	0.986503		1	'Inflammation'	2.39969e-07		1	'Malignant'	0.999994		1	'Inflammation'	4.21541e-06		1	'Malignant'	0.999734		1	'Malignant'	0.999762		1	'Malignant'	0.936432
1	'Inflammation'	2.5465e-08		1	'Inflammation'	2.46156e-10		1	'Inflammation'	8.24507e-08		1	'Inflammation'	5.85194e-07		1	'Malignant'	0.996559		1	'Inflammation'	0.0880964		1	'Malignant'	0.945495		1	'Inflammation'	7.67487e-05
1	'Inflammation'	0.00202025		1	'Inflammation'	2.97325e-22		1	'Inflammation'	0.283948		1	'Malignant'	1		1	'Malignant'	0.99832		1	'Inflammation'	1.7044e-09		1	'Inflammation'	9.67016e-11		1	'Malignant'	0.999385
1	'Inflammation'	0.933731		1	'Malignant'	1		1	'Inflammation'	0.0360683		1	'Inflammation'	7.61446e-11		1	'Inflammation'	7.15017e-06		1	'Inflammation'	0.00625311		1	'Inflammation'	0.00778012		1	'Malignant'	0.999498
1	'Malignant'	1		1	'Malignant'	1		1	'Inflammation'	2.87102e-05		1	'Inflammation'	8.35858e-07		1	'Malignant'	0.52931		1	'Malignant'	0.994609		1	'Inflammation'	0.183492		1	'Inflammation'	6.21304e-06
1	'Inflammation'	2.78747e-07		1	'Inflammation'	2.16241e-07		1	'Malignant'	0.999994		1	'Malignant'	0.999899		1	'Malignant'	0.999924		1	'Malignant'	0.999471		1	'Inflammation'	0.31885		1	'Inflammation'	0.00329563
1	'Malignant'	0.999239		1	'Malignant'	0.00218568		1	'Malignant'	1		1	'Malignant'	1		1	'Malignant'	0.682315		1	'Malignant'	0.999938		1	'Inflammation'	0.00108962		1	'Inflammation'	3.89335e-05
1	'Inflammation'	4.37668e-12		1	'Inflammation'	5.94051e-08		1	'Inflammation'	8.90004e-12		1	'Inflammation'	0.000371897		1	'Malignant'	0.951599		1	'Inflammation'	1.20459e-05		1	'Malignant'	0.453246		1	'Inflammation'	0.00308765
1	'Malignant'	0.99987		1	'Malignant'	1		1	'Inflammation'	3.97921e-05		1	'Inflammation'	0.0145353		1	'Malignant'	0.959414		1	'Inflammation'	3.09193e-07		1	'Malignant'	0.880599		1	'Inflammation'	4.52907e-06
1	'Inflammation'	6.48279e-08		1	'Malignant'	1		1	'Inflammation'	1.40798e-07		1	'Inflammation'	3.24416e-09		1	'Inflammation'	0.109053		1	'Inflammation'	1.18688e-08		1	'Malignant'	0.982094		1	'Inflammation'	1.22226e-06
1	'Inflammation'	0.0108316		1	'Inflammation'	1.4862e-21		1	'Inflammation'	1.76461e-08		1	'Malignant'	0.999999		1	'Inflammation'	3.01684e-07		1	'Malignant'	0.997842		1	'Malignant'	0.998463		1	'Malignant'	0.894524
1	'Malignant'	0.995633		1	'Malignant'	1		1	'Malignant'	0.999642		1	'Malignant'	1		1	'Malignant'	0.999274		1	'Malignant'	0.816341		1	'Malignant'	0.344285		1	'Inflammation'	8.72007e-09
1	'Malignant'	1		1	'Malignant'	1		1	'Inflammation'	0.631909		1	'Malignant'	1		1	'Inflammation'	2.26059e-05		1	'Inflammation'	8.34063e-09		1	'Malignant'	1		1	'Malignant'	0.918893
1	'Malignant'	0.999346		1	'Inflammation'	5.38027e-24		1	'Malignant'	0.984429		1	'Inflammation'	8.38323e-08		1	'Malignant'	0.999859		1	'Inflammation'	0.508731		1	'Inflammation'	0.00405573		1	'Malignant'	0.800488
1	'Inflammation'	5.42084e-08		1	'Inflammation'	3.46853e-05		1	'Inflammation'	0.0101202		1	'Inflammation'	0.924713		1	'Malignant'	0.999767		1	'Inflammation'	0.00910049		1	'Inflammation'	4.46892e-07		1	'Inflammation'	5.37827e-09
1	'Malignant'	1		1	'Malignant'	1		1	'Malignant'	0.999892		1	'Malignant'	1		1	'Malignant'	0.999928		1	'Malignant'	0.999275		1	'Malignant'	0.991563		1	'Inflammation'	0.00591687
1	'Malignant'	0.99803		1	'Malignant'	1		1	'Inflammation'	0.345738		1	'Malignant'	0.995375		1	'Inflammation'	0.0231898		1	'Inflammation'	0.758254		1	'Malignant'	0.999529		1	'Malignant'	0.997262
1	'Malignant'	1		1	'Inflammation'	1.06015e-17		1	'Malignant'	0.993078		1	'Inflammation'	1.82862e-08		1	'Malignant'	0.99971		1	'Malignant'	0.999992		1	'Malignant'	0.839236		1	'Malignant'	0.0590247
1	'Malignant'	1		1	'Malignant'	0.999996		1	'Malignant'	0.997363		1	'Inflammation'	2.96329e-08		1	'Malignant'	0.999991		1	'Inflammation'	0.00125642		1	'Inflammation'	0.00232739		1	'Inflammation'	0.199796
1	'Malignant'	0.954216		1	'Inflammation'	0.345218		1	'Inflammation'	9.53051e-06		1	'Inflammation'	0.000637954		1	'Malignant'	0.998041		1	'Malignant'	0.999947		1	'Inflammation'	8.79399e-06		1	'Malignant'	0.999995
1	'Malignant'	0.999615		1	'Malignant'	1		1	'Malignant'	0.743185		1	'Malignant'	1		1	'Inflammation'	0.00229766		1	'Malignant'	0.0126368		1	'Inflammation'	0.876821		1	'Inflammation'	5.69836e-05
1	'Malignant'	1		1	'Inflammation'	7.5174e-28		1	'Malignant'	0.990544		1	'Inflammation'	1.19208e-06		1	'Malignant'	0.998972		1	'Inflammation'	0.000219684		1	'Malignant'	1		1	'Inflammation'	3.68014e-05
1	'Malignant'	0.844196		1	'Inflammation'	6.52669e-09		1	'Inflammation'	0.118575		1	'Inflammation'	1.37385e-06		1	'Inflammation'	0.962354		1	'Malignant'	0.999988		1	'Inflammation'	0.945349		1	'Inflammation'	0.000297783
1	'Inflammation'	5.88216e-29		1	'Malignant'	1		1	'Inflammation'	2.49369e-07		1	'Malignant'	0.00135956		1	'Inflammation'	0.0281356		1	'Malignant'	0.65367		1	'Inflammation'	0.0669834		1	'Inflammation'	0.0130108
1	'Malignant'	1		1	'Malignant'	0.997658		1	'Malignant'	0.950135		1	'Inflammation'	3.67969e-12		1	'Inflammation'	2.99738e-05		1	'Malignant'	1		1	'Malignant'	0.989456		1	'Malignant'	0.999994
1	'Malignant'	0.999997		1	'Inflammation'	2.24104e-09		1	'Inflammation'	3.9403e-09		1	'Inflammation'	2.27681e-11		1	'Inflammation'	0.00064111		1	'Inflammation'	8.77487e-08		1	'Inflammation'	3.36959e-05		1	'Malignant'	0.999988
1	'Malignant'	0.99999		1	'Malignant'	1		1	'Inflammation'	1.56629e-09		1	'Inflammation'	3.15552e-10		1	'Malignant'	0.996915		1	'Inflammation'	0.758241		1	'Inflammation'	8.39099e-08		1	'Malignant'	0.857445
1	'Inflammation'	1.36147e-15		1	'Malignant'	1		1	'Inflammation'	0.0153749		1	'Inflammation'	0.000542868		1	'Malignant'	0.996427		1	'Malignant'	0.999546		1	'Inflammation'	7.33136e-07		1	'Inflammation'	0.000668772
1	'Inflammation'	1.11992e-11		1	'Inflammation'	2.02568e-13		1	'Malignant'	0.998888		1	'Inflammation'	2.68218e-08		1	'Inflammation'	1.19527e-08		1	'Malignant'	0.997466		1	'Malignant'	0.999997		1	'Inflammation'	0.943562
1	'Malignant'	0.999194		1	'Inflammation'	3.09479e-22		1	'Inflammation'	3.20325e-05		1	'Malignant'	0.9998		1	'Inflammation'	3.6009e-06		1	'Inflammation'	4.72139e-11		1	'Inflammation'	0.0043851		1	'Inflammation'	2.8797e-05
1	'Malignant'	1		1	'Inflammation'	1.21294e-10		1	'Malignant'	1		1	'Inflammation'	0.999285		1	'Inflammation'	0.804452		1	'Malignant'	0.229252		1	'Malignant'	0.961585		1	'Malignant'	0.524828
1	'Malignant'	1		1	'Malignant'	1		1	'Malignant'	0.999991		1	'Inflammation'	9.36194e-11		1	'Malignant'	0.997773		1	'Inflammation'	0.000297937		1	'Inflammation'	0.0474657		1	'Malignant'	0.993641
1	'Malignant'	0.948564		1	'Inflammation'	4.00342e-07		1	'Inflammation'	0.0305043		1	'Inflammation'	2.7541e-07		1	'Malignant'	0.999752		1	'Inflammation'	9.26196e-07		1	'Inflammation'	0.956254		1	'Inflammation'	0.584674
1	'Inflammation'	3.05273e-14		1	'Inflammation'	2.25233e-12		1	'Malignant'	1		1	'Malignant'	0.999998		1	'Inflammation'	0.0232586		1	'Inflammation'	0.0013121		1	'Inflammation'	0.0235629		1	'Inflammation'	0.000349798
1	'Malignant'	1		1	'Malignant'	1		1	'Malignant'	1		1	'Malignant'	1		1	'Inflammation'	0.00765214		1	'Inflammation'	0.0548046		1	'Inflammation'	2.44439e-08		1	'Malignant'	0.968915
1	'Malignant'	0.000125829		1	'Malignant'	1		1	'Inflammation'	0.00338726		1	'Inflammation'	0.000183835		1	'Inflammation'	0.0121816		1	'Malignant'	0.999985		1	'Inflammation'	0.00278067		1	'Inflammation'	2.847e-06
1	'Malignant'	0.999738		1	'Inflammation'	3.72931e-23		1	'Malignant'	0.968008		1	'Inflammation'	3.04142e-09		1	'Inflammation'	1.22177e-06		1	'Malignant'	0.970123		1	'Inflammation'	0.998204		1	'Malignant'	0.999995
1	'Malignant'	0.99999		1	'Inflammation'	0.0252859		1	'Malignant'	0.999938		1	'Inflammation'	1.93719e-09		1	'Inflammation'	2.90837e-05		1	'Malignant'	0.863497		1	'Inflammation'	1.09548e-06		1	'Inflammation'	0.000161983
1	'Inflammation'	2.01285e-17		1	'Malignant'	1		1	'Malignant'	0.999747		1	'Malignant'	0.999185		1	'Inflammation'	0.273436		1	'Malignant'	0.999763		1	'Inflammation'	9.58736e-05		1	'Inflammation'	0.00769034
1	'Inflammation'	0.00570769		1	'Malignant'	1		1	'Malignant'	0.311508		1	'Inflammation'	1.72467e-09		1	'Malignant'	0.994206		1	'Inflammation'	0.000292459		1	'Inflammation'	0.76203		1	'Inflammation'	0.30809
1	'Malignant'	1		1	'Inflammation'	3.49282e-14		1	'Malignant'	0.999508		1	'Malignant'	0.999996		1	'Inflammation'	1.01754e-05		1	'Malignant'	1		1	'Malignant'	0.996764		1	'Malignant'	0.927066
1	'Malignant'	0.999997		1	'Malignant'	1		1	'Malignant'	1		1	'Inflammation'	4.75102e-11		1	'Malignant'	0.999996		1	'Malignant'	1		1	'Malignant'	0.880067		1	'Malignant'	0.988552
1	'Malignant'	0.973154		1	'Inflammation'	8.9702e-08		1	'Inflammation'	0.0115973		1	'Inflammation'	2.32414e-07		1	'Inflammation'	0.00139633		1	'Malignant'	0.914669		1	'Malignant'	0.980521		1	'Inflammation'	4.70273e-05
1	'Malignant'	0.999987		1	'Inflammation'	0.00011324		1	'Inflammation'	1.77829e-05		1	'Malignant'	1		1	'Inflammation'	7.28159e-06		1	'Inflammation'	0.00569533		1	'Malignant'	0.999708		1	'Inflammation'	3.18704e-06
1	'Malignant'	0.999976		1	'Malignant'	1		1	'Inflammation'	1.0274e-06		1	'Inflammation'	0.0263156		1	'Malignant'	0.999897		1	'Malignant'	0.999746		1	'Inflammation'	4.745e-07		1	'Inflammation'	0.00019541
1	'Inflammation'	9.83545e-20		1	'Malignant'	1		1	'Inflammation'	0.218066		1	'Malignant'	1		1	'Malignant'	0.962138		1	'Malignant'	1		1	'Malignant'	0.999969		1	'Malignant'	0.464661
1	'Malignant'	0.999974		1	'Inflammation'	0.000711527		1	'Inflammation'	1.46145e-06		1	'Inflammation'	0.00107552		1	'Inflammation'	4.1321e-05		1	'Inflammation'	7.80977e-07		1	'Inflammation'	7.72921e-07		1	'Malignant'	0.978912
1	'Malignant'	0.999999		1	'Inflammation'	1.13932e-28		1	'Malignant'	0.999999		1	'Inflammation'	7.93813e-15		1	'Inflammation'	1.21411e-08		1	'Inflammation'	1.31522e-05		1	'Inflammation'	0.342039		1	'Inflammation'	0.000373018
1	'Malignant'	1		1	'Inflammation'	0.999985		1	'Malignant'	0.970935		1	'Malignant'	1		1	'Malignant'	0.649866		1	'Inflammation'	0.000625407		1	'Inflammation'	0.0163295		1	'Malignant'	0.999536
1	'Malignant'	0.999991		1	'Inflammation'	1.9697e-29		1	'Inflammation'	0.796593		1	'Inflammation'	0.000484759		1	'Inflammation'	0.0119637		1	'Malignant'	0.639959		1	'Inflammation'	2.0049e-09		1	'Inflammation'	0.00405944
1	'Malignant'	1		1	'Inflammation'	0.108954		1	'Malignant'	0.999844		1	'Malignant'	0.999957		1	'Inflammation'	4.54526e-05		1	'Inflammation'	3.43886e-09		1	'Malignant'	0.999864		1	'Inflammation'	0.320441
1	'Malignant'	0.999998		1	'Inflammation'	9.70021e-16		1	'Inflammation'	1.47929e-16		1	'Inflammation'	1.10454e-06		1	'Inflammation'	3.15535e-06		1	'Inflammation'	2.08985e-07		1	'Inflammation'	0.000498153		1	'Inflammation'	3.07969e-05
1	'Malignant'	1		1	'Malignant'	0.361309		1	'Inflammation'	1.23815e-06		1	'Inflammation'	0.000324814		1	'Inflammation'	0.000156863		1	'Malignant'	0.998982		1	'Malignant'	0.998114		1	'Malignant'	1
1	'Inflammation'	1.4906e-09		1	'Inflammation'	5.6318e-10		1	'Inflammation'	5.48475e-05		1	'Malignant'	0.999996		1	'Inflammation'	0.0146625		1	'Inflammation'	0.000537659		1	'Inflammation'	3.74565e-09		1	'Inflammation'	7.09922e-05
1	'Inflammation'	1.76485e-05		1	'Malignant'	1		1	'Inflammation'	3.28974e-07		1	'Inflammation'	9.92833e-12		1	'Malignant'	0.889885		1	'Inflammation'	0.00525661		1	'Malignant'	0.964583		1	'Malignant'	0.999987
1	'Inflammation'	1.09405e-07		1	'Malignant'	1		1	'Inflammation'	6.9374e-09		1	'Malignant'	0.997684		1	'Malignant'	0.99998		1	'Inflammation'	0.039023		1	'Malignant'	0.999991		1	'Malignant'	0.999442
1	'Inflammation'	1.63731e-07		1	'Inflammation'	4.72296e-09		1	'Inflammation'	9.4507e-07		1	'Inflammation'	7.2113e-05		1	'Inflammation'	0.00398436		1	'Inflammation'	0.03327		1	'Malignant'	0.999845		1	'Inflammation'	0.000894392
1	'Inflammation'	3.63689e-06		1	'Inflammation'	7.79812e-06		1	'Inflammation'	5.07216e-11		1	'Inflammation'	5.57464e-10		1	'Malignant'	0.994248		1	'Inflammation'	5.94212e-08		1	'Malignant'	0.998579		1	'Inflammation'	5.97153e-06
1	'Inflammation'	0.00359819		1	'Inflammation'	0.0182124		1	'Malignant'	0.986415		1	'Inflammation'	4.08627e-13		1	'Malignant'	0.998975		1	'Malignant'	0.999718		1	'Inflammation'	3.5225e-06		1	'Inflammation'	0.359065
1	'Inflammation'	1.48038e-05		1	'Malignant'	1		1	'Inflammation'	8.16882e-05		1	'Malignant'	1		1	'Inflammation'	6.15663e-07		1	'Malignant'	1		1	'Inflammation'	2.99578e-06		1	'Inflammation'	7.67617e-05
1	'Malignant'	1		1	'Malignant'	1		1	'Malignant'	0.999236		1	'Inflammation'	2.37421e-07		1	'Malignant'	0.984184		1	'Inflammation'	0.301112		1	'Malignant'	0.999963		1	'Inflammation'	7.45469e-07
1	'Malignant'	1		1	'Inflammation'	1.98717e-24		1	'Inflammation'	3.59559e-09		1	'Inflammation'	7.50138e-14		1	'Inflammation'	0.512734		1	'Malignant'	0.955376		1	'Inflammation'	0.114899		1	'Malignant'	0.999791
1	'Inflammation'	4.83809e-20		1	'Malignant'	1		1	'Malignant'	0.999953		1	'Inflammation'	2.52471e-10		1	'Malignant'	0.977064		1	'Malignant'	0.99993		1	'Inflammation'	0.004726		1	'Malignant'	0.830666
1	'Inflammation'	2.70339e-11		1	'Inflammation'	1.46465e-24		1	'Malignant'	1		1	'Malignant'	0.997537		1	'Inflammation'	7.19659e-05		1	'Inflammation'	0.0110306		1	'Inflammation'	8.54995e-06		1	'Inflammation'	0.000666589
1	'Inflammation'	0.636843		1	'Inflammation'	1.84139e-24		1	'Inflammation'	3.65468e-11		1	'Inflammation'	2.37987e-07		1	'Malignant'	0.995942		1	'Inflammation'	0.00709006		1	'Inflammation'	0.216986		1	'Malignant'	0.0155877
1	'Malignant'	1		1	'Malignant'	1		1	'Inflammation'	1.34221e-07		1	'Malignant'	1		1	'Inflammation'	7.48816e-05		1	'Malignant'	0.996519		1	'Malignant'	0.995137		1	'Inflammation'	3.77894e-07
1	'Malignant'	1		1	'Inflammation'	0.00156253		1	'Malignant'	0.999448		1	'Malignant'	1		1	'Malignant'	0.999988		1	'Inflammation'	9.35833e-08		1	'Inflammation'	0.195667		1	'Malignant'	0.99998
1	'Malignant'	1		1	'Inflammation'	5.32761e-13		1	'Inflammation'	5.67248e-08		1	'Malignant'	0.999997		1	'Inflammation'	0.0234805		1	'Malignant'	0.997338		1	'Inflammation'	0.000164256		1	'Inflammation'	0.000835969
1	'Inflammation'	2.72494e-13		1	'Inflammation'	7.74041e-23		1	'Malignant'	0.945862		1	'Malignant'	1		1	'Inflammation'	8.59088e-06		1	'Inflammation'	1.02871e-08		1	'Inflammation'	0.0127532		1	'Malignant'	0.984344
1	'Malignant'	1		1	'Malignant'	1		1	'Inflammation'	0.00190218		1	'Inflammation'	2.21965e-07		1	'Inflammation'	0.00205007		1	'Inflammation'	0.0015075		1	'Malignant'	0.992483		1	'Malignant'	0.999998
1	'Inflammation'	6.97758e-10		1	'Inflammation'	4.0669e-22		1	'Malignant'	0.999737		1	'Inflammation'	2.24066e-05		1	'Inflammation'	5.12635e-07		1	'Malignant'	0.281601		1	'Malignant'	0.999616		1	'Malignant'	0.999472
1	'Malignant'	1		1	'Inflammation'	1.65762e-19		1	'Inflammation'	8.43069e-05		1	'Malignant'	1		1	'Inflammation'	1.02199e-06		1	'Inflammation'	3.85471e-06		1	'Malignant'	0.985027		1	'Inflammation'	1.19081e-06
1	'Inflammation'	2.16374e-06		1	'Inflammation'	1.35891e-13		1	'Inflammation'	7.39253e-13		1	'Inflammation'	3.24181e-09		1	'Malignant'	0.999957		1	'Inflammation'	0.0437865		1	'Malignant'	0.999713		1	'Inflammation'	0.000761159
1	'Inflammation'	6.31334e-10		1	'Malignant'	1		1	'Inflammation'	1.07913e-08		1	'Malignant'	0.999999		1	'Malignant'	0.980964		1	'Malignant'	0.999995		1	'Inflammation'	0.531295		1	'Inflammation'	0.00210292
1	'Malignant'	1		1	'Malignant'	1		1	'Inflammation'	2.98319e-08		1	'Malignant'	1		1	'Inflammation'	0.533841		1	'Malignant'	0.999961		1	'Malignant'	0.565616		1	'Inflammation'	6.64811e-07
1	'Malignant'	1		1	'Malignant'	1		1	'Inflammation'	9.16949e-07		1	'Malignant'	1		1	'Inflammation'	5.96848e-06		1	'Inflammation'	4.78802e-05		1	'Malignant'	0.993628		1	'Malignant'	0.971852
1	'Inflammation'	0.930397		1	'Inflammation'	4.28272e-20		1	'Malignant'	0.974642		1	'Inflammation'	1.90268e-12		1	'Malignant'	0.999544		1	'Inflammation'	0.00016518		1	'Malignant'	0.91862		1	'Malignant'	0.999986
1	'Malignant'	1		1	'Inflammation'	4.61389e-08		1	'Malignant'	1		1	'Malignant'	1		1	'Malignant'	0.99386		1	'Malignant'	0.755114		1	'Inflammation'	0.826203		1	'Malignant'	0.0428686
1	'Malignant'	0.999986		1	'Malignant'	1		1	'Inflammation'	0.000643834		1	'Malignant'	1		1	'Inflammation'	3.54978e-09		1	'Malignant'	0.998894		1	'Inflammation'	2.07082e-05		1	'Malignant'	0.999995
1	'Inflammation'	7.75671e-09		1	'Malignant'	1		1	'Malignant'	0.858231		1	'Malignant'	1		1	'Malignant'	0.952379		1	'Malignant'	0.999995		1	'Malignant'	0.997826		1	'Malignant'	0.993797
1	'Malignant'	1		1	'Malignant'	1		1	'Malignant'	0.999992		1	'Inflammation'	2.61682e-09		1	'Malignant'	0.0416647		1	'Inflammation'	1.96012e-08		1	'Inflammation'	0.00448994		1	'Malignant'	1
1	'Inflammation'	3.52336e-14		1	'Malignant'	1		1	'Malignant'	0.999816		1	'Inflammation'	4.06958e-13		1	'Inflammation'	0.0051369		1	'Inflammation'	0.868932		1	'Inflammation'	2.96393e-06		1	'Inflammation'	1.07186e-08
1	'Inflammation'	1.22446e-07		1	'Malignant'	1		1	'Malignant'	0.999777		1	'Inflammation'	1.16885e-05		1	'Malignant'	0.999793		1	'Inflammation'	0.843373		1	'Inflammation'	0.000130555		1	'Inflammation'	2.42087e-05
1	'Inflammation'	7.37006e-07		1	'Inflammation'	1.15092e-07		1	'Inflammation'	4.93308e-12		1	'Malignant'	1		1	'Malignant'	0.999963		1	'Malignant'	0.532057		1	'Inflammation'	5.81251e-06		1	'Inflammation'	0.00373348
1	'Inflammation'	5.56715e-13		1	'Malignant'	0.954196		1	'Inflammation'	1.96328e-15		1	'Malignant'	1		1	'Inflammation'	2.4912e-10		1	'Malignant'	0.0603494		1	'Malignant'	0.980763		1	'Inflammation'	2.42562e-07
1	'Inflammation'	1.65514e-15		1	'Inflammation'	1.71997e-22		1	'Inflammation'	2.61482e-09		1	'Inflammation'	6.34739e-08		1	'Inflammation'	0.713286		1	'Malignant'	0.999726		1	'Malignant'	0.996713		1	'Inflammation'	0.000389828
1	'Malignant'	0.99997		1	'Inflammation'	9.70383e-07		1	'Malignant'	0.999606		1	'Inflammation'	2.63701e-09		1	'Inflammation'	5.78286e-06		1	'Inflammation'	4.22439e-07		1	'Malignant'	0.99972		1	'Inflammation'	0.000127965
1	'Malignant'	1		1	'Inflammation'	4.14841e-18		1	'Malignant'	0.999946		1	'Inflammation'	2.47123e-12		1	'Inflammation'	0.0213519		1	'Malignant'	0.984627		1	'Malignant'	0.615502		1	'Inflammation'	1.56736e-06
1	'Inflammation'	1.77488e-05		1	'Inflammation'	0.241463		1	'Malignant'	0.0406049		1	'Inflammation'	2.34785e-12		1	'Inflammation'	8.5017e-08		1	'Inflammation'	5.15403e-06		1	'Inflammation'	0.947098		1	'Malignant'	1
1	'Inflammation'	8.02518e-07		1	'Inflammation'	4.17755e-08		1	'Inflammation'	0.000255096		1	'Inflammation'	1.61958e-10		1	'Malignant'	0.999884		1	'Malignant'	0.951781		1	'Inflammation'	0.309414		1	'Inflammation'	7.99813e-05
1	'Malignant'	1		1	'Inflammation'	3.12578e-18		1	'Inflammation'	0.0117499		1	'Inflammation'	1.13077e-12		1	'Inflammation'	0.000102155		1	'Inflammation'	9.30178e-06		1	'Malignant'	0.992701		1	'Inflammation'	2.56565e-06
1	'Inflammation'	3.9006e-16		1	'Inflammation'	7.70418e-15		1	'Inflammation'	1.46755e-08		1	'Malignant'	1		1	'Inflammation'	0.00693398		1	'Inflammation'	5.6158e-05		1	'Inflammation'	0.00616377		1	'Inflammation'	1.87667e-05
1	'Malignant'	0.999414		1	'Inflammation'	2.55054e-18		1	'Malignant'	0.9997		1	'Inflammation'	2.42335e-07		1	'Inflammation'	0.133904		1	'Inflammation'	2.13217e-05		1	'Inflammation'	0.414777		1	'Malignant'	0.734528
1	'Inflammation'	0.105673		1	'Malignant'	1		1	'Inflammation'	1.41199e-07		1	'Malignant'	1		1	'Malignant'	0.998588		1	'Malignant'	0.999889		1	'Inflammation'	0.00155758		1	'Malignant'	0.999065
1	'Malignant'	0.999997		1	'Inflammation'	4.15929e-09		1	'Malignant'	1		1	'Inflammation'	2.6261e-09		1	'Malignant'	0.311521		1	'Malignant'	0.927443		1	'Inflammation'	7.88933e-05		1	'Malignant'	0.921877
1	'Malignant'	1		1	'Malignant'	1		1	'Inflammation'	0.194273		1	'Malignant'	1		1	'Inflammation'	0.0123143		1	'Inflammation'	0.000315785		1	'Malignant'	0.998036		1	'Malignant'	0.999987
1	'Malignant'	1		1	'Inflammation'	1.26091e-09		1	'Malignant'	0.999996		1	'Malignant'	1		1	'Malignant'	0.99953		1	'Malignant'	0.999992		1	'Inflammation'	0.0887754		1	'Malignant'	0.98979
1	'Inflammation'	9.21637e-09		1	'Inflammation'	1.34992e-06		1	'Inflammation'	0.179241		1	'Malignant'	1		1	'Malignant'	0.983939		1	'Inflammation'	0.0178552		1	'Inflammation'	3.24087e-06		1	'Inflammation'	7.60691e-10
1	'Inflammation'	5.51265e-11		1	'Inflammation'	5.04806e-15		1	'Inflammation'	0.00324133		1	'Inflammation'	0.609905		1	'Inflammation'	0.823585		1	'Inflammation'	0.0527997		1	'Inflammation'	2.0189e-05		1	'Inflammation'	0.00499981
1	'Malignant'	1		1	'Inflammation'	2.01662e-11		1	'Inflammation'	0.0312723		1	'Malignant'	1		1	'Inflammation'	4.889e-05		1	'Inflammation'	0.000195481		1	'Malignant'	0.1377		1	'Malignant'	0.993866
1	'Inflammation'	8.17048e-09		1	'Inflammation'	2.10411e-10		1	'Malignant'	0.999999		1	'Malignant'	1		1	'Inflammation'	0.986914		1	'Malignant'	1		1	'Malignant'	0.920204		1	'Inflammation'	0.00136275
1	'Malignant'	1		1	'Malignant'	1		1	'Malignant'	1		1	'Malignant'	0.655604		1	'Inflammation'	7.4134e-08		1	'Inflammation'	0.864014		1	'Malignant'	0.998867		1	'Inflammation'	0.000167925
1	'Malignant'	1		1	'Malignant'	0.99988		1	'Inflammation'	2.6448e-12		1	'Malignant'	1		1	'Malignant'	0.805846		1	'Malignant'	1		1	'Inflammation'	0.000134632		1	'Inflammation'	0.00502235
1	'Inflammation'	9.49721e-06		1	'Malignant'	0.999997		1	'Malignant'	0.980189		1	'Malignant'	0.991878		1	'Inflammation'	0.0524131		1	'Malignant'	0.999997		1	'Malignant'	0.963704		1	'Inflammation'	0.000336382
1	'Malignant'	0.999701		1	'Inflammation'	3.00551e-06		1	'Inflammation'	0.0115926		1	'Malignant'	1		1	'Inflammation'	0.0226086		1	'Inflammation'	2.7512e-06		1	'Malignant'	0.999439		1	'Malignant'	1
1	'Inflammation'	3.73936e-08		1	'Malignant'	1		1	'Malignant'	0.873453		1	'Inflammation'	2.5811e-06		1	'Malignant'	0.999888		1	'Inflammation'	3.81671e-06		1	'Inflammation'	0.339625		1	'Malignant'	0.999998
1	'Inflammation'	1.78735e-10		1	'Inflammation'	2.67072e-07		1	'Inflammation'	6.35451e-05		1	'Malignant'	1		1	'Malignant'	0.919451		1	'Malignant'	0.922704		1	'Malignant'	1		1	'Malignant'	0.999999
1	'Malignant'	1		1	'Malignant'	3.14038e-06		1	'Inflammation'	9.10479e-08		1	'Inflammation'	1.39552e-09		1	'Malignant'	0.999964		1	'Malignant'	0.999825		1	'Malignant'	0.978925		1	'Malignant'	0.972453
1	'Malignant'	1		1	'Inflammation'	9.9182e-18		1	'Malignant'	0.945261		1	'Inflammation'	1.74939e-08		1	'Inflammation'	0.424506		1	'Malignant'	0.998581		1	'Malignant'	0.999993		1	'Inflammation'	0.000303013
1	'Malignant'	1		1	'Malignant'	1		1	'Inflammation'	4.63052e-08		1	'Malignant'	1		1	'Inflammation'	1.88426e-05		1	'Malignant'	0.999945		1	'Malignant'	0.932855		1	'Malignant'	1
1	'Inflammation'	0.990341		1	'Inflammation'	2.13082e-10		1	'Inflammation'	0.0367052		1	'Inflammation'	5.31493e-11		1	'Inflammation'	4.36608e-08		1	'Malignant'	0.912952		1	'Malignant'	0.99611		1	'Inflammation'	0.00217834
1	'Malignant'	0.481499		1	'Inflammation'	2.94219e-06		1	'Malignant'	0.985349		1	'Inflammation'	0.000108876		1	'Inflammation'	0.356531		1	'Malignant'	0.999969		1	'Inflammation'	1.0777e-09		1	'Malignant'	1
1	'Malignant'	1		1	'Malignant'	1		1	'Inflammation'	7.84173e-08		1	'Malignant'	1		1	'Malignant'	0.99997		1	'Inflammation'	5.31091e-05		1	'Malignant'	0.999999		1	'Inflammation'	5.28699e-08
1	'Inflammation'	1.28631e-11		1	'Inflammation'	1.26225e-09		1	'Malignant'	0.999955		1	'Inflammation'	5.97159e-09		1	'Inflammation'	0.00636443		1	'Inflammation'	0.386296		1	'Malignant'	0.999099		1	'Inflammation'	9.28847e-06
1	'Malignant'	1		1	'Malignant'	1		1	'Malignant'	0.998004		1	'Inflammation'	1.94848e-10		1	'Inflammation'	1.06378e-05		1	'Malignant'	0.42277		1	'Inflammation'	0.000136927		1	'Malignant'	0.999471
1	'Malignant'	1		1	'Malignant'	1		1	'Malignant'	0.168476		1	'Malignant'	1		1	'Malignant'	0.999925		1	'Malignant'	0.983591		1	'Inflammation'	0.493621		1	'Malignant'	1
1	'Inflammation'	5.18488e-12		1	'Malignant'	0.0766547		1	'Inflammation'	0.000165752		1	'Inflammation'	1.19805e-06		1	'Inflammation'	0.846454		1	'Inflammation'	0.0134209		1	'Malignant'	0.963178		1	'Inflammation'	0.000179707
1	'Inflammation'	2.15531e-06		1	'Inflammation'	1.03723e-20		1	'Inflammation'	9.28292e-08		1	'Malignant'	1		1	'Inflammation'	4.97932e-05		1	'Inflammation'	0.000477147		1	'Inflammation'	0.0930377		1	'Inflammation'	0.879969
1	'Inflammation'	7.61131e-06		1	'Malignant'	1		1	'Inflammation'	0.00146321		1	'Malignant'	1		1	'Malignant'	0.999971		1	'Inflammation'	0.0725384		1	'Inflammation'	0.060239		1	'Malignant'	0.0893323
1	'Inflammation'	1.12567e-05		1	'Malignant'	1		1	'Malignant'	0.995574		1	'Malignant'	1		1	'Inflammation'	0.000346096		1	'Malignant'	0.952783		1	'Malignant'	0.999999		1	'Malignant'	0.995956
1	'Inflammation'	5.70492e-08		1	'Inflammation'	7.55383e-07		1	'Malignant'	1		1	'Inflammation'	1.46803e-06		1	'Inflammation'	0.00102241		1	'Malignant'	0.999994		1	'Inflammation'	0.942079		1	'Inflammation'	0.0136866
1	'Malignant'	1		1	'Malignant'	1		1	'Inflammation'	0.772278		1	'Malignant'	0.999999		1	'Malignant'	0.997613		1	'Malignant'	0.99999		1	'Inflammation'	1.1058e-05		1	'Inflammation'	3.74892e-08
1	'Inflammation'	1.13157e-20		1	'Malignant'	0.999959		1	'Inflammation'	0.160395		1	'Inflammation'	8.78538e-06		1	'Inflammation'	0.153993		1	'Inflammation'	2.67317e-07		1	'Malignant'	0.946513		1	'Inflammation'	4.06926e-08
1	'Inflammation'	5.13888e-17		1	'Malignant'	1		1	'Inflammation'	3.49681e-07		1	'Inflammation'	8.7235e-12		1	'Inflammation'	0.99282		1	'Malignant'	0.980024		1	'Malignant'	0.992857		1	'Inflammation'	1.39355e-06
1	'Malignant'	0.999934		1	'Inflammation'	0.00013144		1	'Inflammation'	1.90402e-08		1	'Malignant'	0.999973		1	'Malignant'	0.999213		1	'Malignant'	0.999987		1	'Malignant'	0.987055		1	'Inflammation'	4.23679e-13
1	'Inflammation'	2.76771e-05		1	'Malignant'	0.999999		1	'Malignant'	0.999954		1	'Inflammation'	3.54949e-09		1	'Inflammation'	2.17599e-07		1	'Malignant'	0.999778		1	'Malignant'	0.991232		1	'Inflammation'	7.00819e-06
1	'Malignant'	1		1	'Malignant'	1		1	'Malignant'	0.949995		1	'Malignant'	1		1	'Inflammation'	5.2731e-05		1	'Inflammation'	0.463092		1	'Inflammation'	0.000583402		1	'Inflammation'	1.07778e-07
1	'Inflammation'	0.000188308		1	'Inflammation'	0.541236		1	'Malignant'	0.999169		1	'Malignant'	1		1	'Malignant'	0.99345		1	'Inflammation'	0.000641032		1	'Inflammation'	0.000396705		1	'Malignant'	0.999862
1	'Malignant'	1		1	'Inflammation'	1.80864e-11		1	'Malignant'	0.999996		1	'Malignant'	0.999994		1	'Inflammation'	2.84071e-05		1	'Malignant'	0.999944		1	'Malignant'	0.488139		1	'Malignant'	0.998562
1	'Inflammation'	1.29805e-06		1	'Malignant'	1		1	'Inflammation'	0.0408438		1	'Malignant'	1		1	'Malignant'	0.255068		1	'Malignant'	0.999988		1	'Inflammation'	0.047289		1	'Malignant'	0.00875171
1	'Malignant'	1		1	'Inflammation'	2.69178e-09		1	'Inflammation'	1.61023e-08		1	'Inflammation'	1.71034e-10		1	'Malignant'	0.997017		1	'Malignant'	1		1	'Malignant'	0.970047		1	'Malignant'	0.984532
1	'Malignant'	0.999922		1	'Malignant'	1		1	'Inflammation'	0.000124034		1	'Inflammation'	3.63379e-07		1	'Inflammation'	0.0681809		1	'Inflammation'	0.35617		1	'Inflammation'	0.941615		1	'Malignant'	0.992364
1	'Malignant'	0.999951		1	'Malignant'	0.999807		1	'Inflammation'	0.000215792		1	'Inflammation'	5.50682e-08		1	'Inflammation'	0.000175772		1	'Malignant'	0.936358		1	'Inflammation'	6.26737e-07		1	'Inflammation'	0.000223714
1	'Inflammation'	8.58943e-09		1	'Malignant'	1		1	'Malignant'	0.906109		1	'Malignant'	1		1	'Inflammation'	2.73385e-06		1	'Inflammation'	9.80378e-08		1	'Inflammation'	3.31234e-06		1	'Inflammation'	6.50486e-05
1	'Malignant'	0.260372		1	'Malignant'	1		1	'Malignant'	0.998533		1	'Inflammation'	2.96306e-09		1	'Inflammation'	0.000583457		1	'Malignant'	0.999994		1	'Malignant'	0.899943		1	'Malignant'	0.999463
1	'Inflammation'	1.37633e-13		1	'Inflammation'	2.61987e-14		1	'Inflammation'	8.74896e-06		1	'Malignant'	1		1	'Malignant'	0.0307725		1	'Malignant'	0.0772158		1	'Malignant'	0.9562		1	'Malignant'	0.818005
1	'Inflammation'	1.36538e-06		1	'Inflammation'	9.20538e-06		1	'Malignant'	0.998463		1	'Inflammation'	1.22783e-07		1	'Malignant'	0.999974		1	'Malignant'	0.999999		1	'Malignant'	0.989849		1	'Inflammation'	0.855709
1	'Inflammation'	0.000666434		1	'Inflammation'	1.39968e-11		1	'Malignant'	0.984791		1	'Malignant'	1		1	'Inflammation'	1.01698e-05		1	'Malignant'	0.999991		1	'Malignant'	0.999997		1	'Malignant'	0.999121
1	'Inflammation'	8.74469e-06		1	'Malignant'	1		1	'Inflammation'	0.015973		1	'Inflammation'	5.84727e-08		1	'Inflammation'	1.20911e-06		1	'Malignant'	0.0440305		1	'Inflammation'	0.417392		1	'Malignant'	0.999998
1	'Inflammation'	2.56618e-06		1	'Malignant'	1		1	'Inflammation'	0.00663584		1	'Malignant'	1		1	'Inflammation'	6.27912e-10		1	'Inflammation'	0.0114527		1	'Malignant'	0.981193		1	'Inflammation'	6.11575e-07
1	'Malignant'	1		1	'Malignant'	1		1	'Inflammation'	1.43973e-13		1	'Malignant'	1		1	'Inflammation'	9.06309e-06		1	'Inflammation'	0.000790381		1	'Malignant'	0.998884		1	'Inflammation'	1.44755e-05
1	'Inflammation'	7.86097e-05		1	'Malignant'	1		1	'Inflammation'	0.00080517		1	'Malignant'	1		1	'Inflammation'	5.68815e-06		1	'Inflammation'	0.00432295		1	'Inflammation'	0.0647989		1	'Inflammation'	0.0651537
1	'Malignant'	0.0379239		1	'Malignant'	0.98314		1	'Inflammation'	0.959909		1	'Malignant'	1		1	'Malignant'	0.669424		1	'Inflammation'	0.0145688		1	'Inflammation'	0.0120096		1	'Malignant'	0.99991
1	'Malignant'	0.999756		1	'Inflammation'	0.622515		1	'Malignant'	0.999973		1	'Inflammation'	5.3438e-09		1	'Malignant'	0.999122		1	'Inflammation'	3.79146e-08		1	'Malignant'	0.325884		1	'Malignant'	0.999952
1	'Inflammation'	1.04014e-05		1	'Inflammation'	1.07232e-08		1	'Malignant'	0.99736		1	'Inflammation'	1.33641e-11		1	'Malignant'	0.999145		1	'Malignant'	0.999691		1	'Malignant'	0.94553		1	'Inflammation'	3.63725e-06
1	'Inflammation'	2.29099e-06		1	'Inflammation'	5.69484e-14		1	'Malignant'	0.863061		1	'Malignant'	0.999999		1	'Inflammation'	0.00445173		1	'Malignant'	0.99271		1	'Malignant'	0.999603		1	'Malignant'	0.983797
1	'Malignant'	0.999996		1	'Inflammation'	2.58735e-17		1	'Inflammation'	0.399		1	'Inflammation'	9.7448e-07		1	'Inflammation'	0.000104122		1	'Malignant'	0.999694		1	'Malignant'	0.998802		1	'Malignant'	1
1	'Inflammation'	9.59131e-14		1	'Malignant'	1		1	'Malignant'	0.999968		1	'Malignant'	0.999996		1	'Inflammation'	2.72852e-06		1	'Inflammation'	1.73971e-10		1	'Malignant'	0.999498		1	'Inflammation'	0.00215603
1	'Inflammation'	9.17939e-12		1	'Malignant'	1		1	'Inflammation'	9.30222e-12		1	'Inflammation'	5.48248e-11		1	'Malignant'	0.998855		1	'Inflammation'	0.0397395		1	'Inflammation'	0.00766095		1	'Inflammation'	0.00126129
1	'Malignant'	0.999806		1	'Inflammation'	0.757503		1	'Malignant'	0.994223		1	'Inflammation'	1.2803e-07		1	'Inflammation'	0.0138915		1	'Inflammation'	0.000690124		1	'Malignant'	0.518305		1	'Malignant'	0.998815
1	'Inflammation'	3.50875e-05		1	'Inflammation'	8.12009e-29		1	'Malignant'	1		1	'Inflammation'	1.11174e-05		1	'Malignant'	0.995198		1	'Inflammation'	0.0244189		1	'Malignant'	0.176381		1	'Malignant'	0.999674
1	'Inflammation'	1.56097e-12		1	'Malignant'	1		1	'Inflammation'	0.0142297		1	'Inflammation'	2.18408e-05		1	'Malignant'	0.978602		1	'Malignant'	0.997162		1	'Inflammation'	3.94447e-05		1	'Inflammation'	0.000246446
1	'Malignant'	0.997857		1	'Malignant'	0.000442496		1	'Inflammation'	1.33203e-12		1	'Malignant'	0.999997		1	'Inflammation'	0.00394383		1	'Inflammation'	5.53552e-08		1	'Malignant'	0.999945		1	'Inflammation'	0.0198124
1	'Inflammation'	0.0850394		1	'Inflammation'	2.35597e-09		1	'Malignant'	0.999942		1	'Inflammation'	1.02216e-06		1	'Inflammation'	0.000244259		1	'Malignant'	0.060858		1	'Inflammation'	0.131923		1	'Inflammation'	6.13356e-06
1	'Inflammation'	0.000513955		1	'Malignant'	0.999798		1	'Malignant'	0.999982		1	'Malignant'	1		1	'Malignant'	0.999817		1	'Inflammation'	0.291603		1	'Inflammation'	0.00360172		1	'Inflammation'	0.243334
1	'Inflammation'	5.75021e-05		1	'Malignant'	1		1	'Malignant'	0.999877		1	'Inflammation'	3.48047e-09		1	'Inflammation'	6.77522e-05		1	'Inflammation'	2.9245e-08		1	'Malignant'	0.998782		1	'Malignant'	0.826714
1	'Inflammation'	8.00632e-06		1	'Malignant'	1		1	'Malignant'	0.998449		1	'Inflammation'	2.82999e-07		1	'Malignant'	0.798919		1	'Inflammation'	0.94208		1	'Inflammation'	0.520769		1	'Malignant'	0.993462
1	'Inflammation'	1.39106e-17		1	'Inflammation'	1.15695e-05		1	'Malignant'	1		1	'Malignant'	1		1	'Malignant'	0.999954		1	'Malignant'	0.999268		1	'Malignant'	0.707484		1	'Malignant'	0.723469
1	'Malignant'	1		1	'Inflammation'	6.12758e-19		1	'Inflammation'	0.0257415		1	'Inflammation'	1.8953e-06		1	'Malignant'	0.709147		1	'Malignant'	0.999613		1	'Malignant'	0.947596		1	'Inflammation'	0.00196445
1	'Malignant'	1		1	'Malignant'	1		1	'Malignant'	0.999207		1	'Inflammation'	7.12233e-05		1	'Inflammation'	0.00297363		1	'Inflammation'	2.31845e-10		1	'Inflammation'	0.00220451		1	'Malignant'	0.869025
1	'Malignant'	1		1	'Malignant'	1		1	'Inflammation'	7.57138e-08		1	'Malignant'	0.999999		1	'Malignant'	0.99982		1	'Malignant'	0.999991		1	'Malignant'	0.963229		1	'Malignant'	0.999861
1	'Inflammation'	1.10539e-14		1	'Inflammation'	1.76602e-14		1	'Malignant'	0.963578		1	'Malignant'	0.999976		1	'Malignant'	0.948377		1	'Inflammation'	2.07233e-08		1	'Malignant'	0.985443		1	'Inflammation'	0.933797
1	'Inflammation'	0.00115223		1	'Inflammation'	3.87949e-14		1	'Inflammation'	0.0137481		1	'Inflammation'	7.73291e-09		1	'Malignant'	0.994558		1	'Malignant'	0.122641		1	'Inflammation'	3.35876e-05		1	'Inflammation'	1.47784e-06
1	'Malignant'	1		1	'Inflammation'	1.90494e-05		1	'Inflammation'	0.000213246		1	'Inflammation'	3.82757e-05		1	'Malignant'	0.995963		1	'Inflammation'	1.17918e-06		1	'Malignant'	0.999999		1	'Inflammation'	0.00651061
1	'Malignant'	1		1	'Inflammation'	3.24565e-26		1	'Malignant'	0.999083		1	'Inflammation'	0.00156085		1	'Malignant'	0.999742		1	'Malignant'	0.999998		1	'Inflammation'	0.00166982		1	'Malignant'	0.999999
1	'Inflammation'	2.28947e-07		1	'Inflammation'	6.39625e-08		1	'Inflammation'	1.71177e-06		1	'Malignant'	1		1	'Inflammation'	0.000406218		1	'Malignant'	1		1	'Inflammation'	0.0237379		1	'Inflammation'	0.000253298
1	'Malignant'	1		1	'Malignant'	0.999998		1	'Inflammation'	0.0206903		1	'Malignant'	0.999988		1	'Inflammation'	6.06468e-10		1	'Inflammation'	0.00802671		1	'Inflammation'	0.0881493		1	'Inflammation'	0.0241046
1	'Inflammation'	0.545175		1	'Inflammation'	4.05185e-12		1	'Inflammation'	0.0461097		1	'Inflammation'	2.72911e-13		1	'Malignant'	0.306117		1	'Inflammation'	3.74386e-05		1	'Malignant'	1		1	'Inflammation'	0.00049118
1	'Malignant'	1		1	'Inflammation'	5.14277e-08		1	'Malignant'	0.999717		1	'Malignant'	0.999992		1	'Malignant'	0.995956		1	'Malignant'	0.987141		1	'Inflammation'	0.00838578		1	'Malignant'	0.999591
1	'Inflammation'	4.46946e-08		1	'Malignant'	1		1	'Inflammation'	0.0475135		1	'Malignant'	1		1	'Inflammation'	1.79338e-05		1	'Malignant'	1		1	'Malignant'	0.998727		1	'Malignant'	0.999906
1	'Malignant'	1		1	'Malignant'	1		1	'Inflammation'	8.06449e-08		1	'Malignant'	1		1	'Inflammation'	5.28519e-11		1	'Malignant'	0.999998		1	'Inflammation'	0.00198696		1	'Inflammation'	4.84001e-06
1	'Inflammation'	4.75803e-05		1	'Malignant'	0.999999		1	'Inflammation'	0.00175021		1	'Inflammation'	1.1462e-06		1	'Malignant'	0.998277		1	'Inflammation'	0.358702		1	'Malignant'	0.994696		1	'Malignant'	0.984101
1	'Inflammation'	7.75729e-08		1	'Malignant'	1		1	'Malignant'	0.995726		1	'Malignant'	0.313491		1	'Malignant'	0.999839		1	'Inflammation'	0.00204491		1	'Malignant'	0.996026		1	'Malignant'	1
1	'Malignant'	0.973379		1	'Malignant'	1		1	'Inflammation'	2.60054e-11		1	'Malignant'	1		1	'Malignant'	0.795555		1	'Inflammation'	8.05916e-11		1	'Malignant'	0.999654		1	'Malignant'	0.999999
1	'Inflammation'	1.15095e-12		1	'Inflammation'	2.69341e-10		1	'Malignant'	0.999593		1	'Inflammation'	1.35707e-05		1	'Malignant'	0.999132		1	'Inflammation'	0.0288365		1	'Inflammation'	0.400651		1	'Malignant'	0.852185
1	'Inflammation'	2.27275e-13		1	'Inflammation'	5.17416e-13		1	'Inflammation'	0.981745		1	'Malignant'	1		1	'Malignant'	0.998751		1	'Malignant'	0.998421		1	'Inflammation'	9.11565e-06		1	'Inflammation'	0.00317649
1	'Malignant'	0.999948		1	'Malignant'	1		1	'Malignant'	0.999999		1	'Inflammation'	2.37968e-05		1	'Malignant'	0.999975		1	'Malignant'	0.999497		1	'Malignant'	0.999987		1	'Inflammation'	0.672771
1	'Inflammation'	2.57696e-09		1	'Inflammation'	9.71932e-24		1	'Malignant'	0.970042		1	'Inflammation'	0.00121006		1	'Inflammation'	0.000345383		1	'Inflammation'	4.19652e-06		1	'Inflammation'	0.350495		1	'Malignant'	1
1	'Inflammation'	8.92169e-13		1	'Malignant'	1		1	'Malignant'	0.956608		1	'Malignant'	1		1	'Inflammation'	0.510051		1	'Malignant'	0.999993		1	'Malignant'	0.994654		1	'Malignant'	0.995962
1	'Malignant'	1		1	'Inflammation'	4.23262e-15		1	'Inflammation'	2.99005e-07		1	'Malignant'	0.999998		1	'Malignant'	0.999186		1	'Inflammation'	0.000764239		1	'Malignant'	0.744702		1	'Malignant'	1
1	'Malignant'	0.999998		1	'Malignant'	1		1	'Inflammation'	8.74754e-10		1	'Malignant'	1		1	'Malignant'	0.0436015		1	'Malignant'	0.99951		1	'Inflammation'	0.000627511		1	'Malignant'	0.998565
1	'Malignant'	1		1	'Inflammation'	5.17551e-06		1	'Inflammation'	9.77412e-06		1	'Inflammation'	2.99771e-08		1	'Malignant'	0.997441		1	'Malignant'	0.999997		1	'Malignant'	0.987245		1	'Malignant'	0.999998
1	'Inflammation'	5.39195e-11		1	'Malignant'	1		1	'Malignant'	0.999496		1	'Inflammation'	8.9469e-05		1	'Malignant'	0.572612		1	'Malignant'	0.998117		1	'Inflammation'	4.17461e-07		1	'Inflammation'	0.461851
1	'Inflammation'	0.00936931		1	'Malignant'	1		1	'Inflammation'	0.000501887		1	'Inflammation'	3.23602e-11		1	'Malignant'	0.913704		1	'Inflammation'	4.70471e-12		1	'Inflammation'	0.106433		1	'Inflammation'	0.04025
1	'Inflammation'	1.21257e-13		1	'Malignant'	1		1	'Malignant'	0.996118		1	'Inflammation'	0.000941303		1	'Malignant'	0.999734		1	'Inflammation'	0.000713799		1	'Inflammation'	4.51927e-06		1	'Malignant'	0.999979
1	'Malignant'	1		1	'Malignant'	1		1	'Malignant'	0.999304		1	'Inflammation'	7.30999e-09		1	'Malignant'	0.99994		1	'Inflammation'	2.91747e-05		1	'Malignant'	0.99698		1	'Malignant'	0.999194
1	'Inflammation'	0.980543		1	'Inflammation'	3.87423e-09		1	'Malignant'	1		1	'Inflammation'	0.00204488		1	'Malignant'	0.997389		1	'Inflammation'	1.2039e-05		1	'Inflammation'	0.110691		1	'Malignant'	1
1	'Malignant'	1		1	'Malignant'	0.999933		1	'Inflammation'	0.00770811		1	'Malignant'	0.999962		1	'Inflammation'	0.262344		1	'Inflammation'	0.000189302		1	'Malignant'	0.946623		1	'Inflammation'	2.22436e-06
1	'Inflammation'	0.000504344		1	'Inflammation'	2.88126e-06		1	'Malignant'	0.998302		1	'Inflammation'	9.7608e-10		1	'Inflammation'	0.0485243		1	'Malignant'	0.999863		1	'Malignant'	0.985937		1	'Inflammation'	0.00545419
1	'Malignant'	1		1	'Inflammation'	1.22384e-07		1	'Inflammation'	0.281666		1	'Malignant'	1		1	'Inflammation'	0.291703		1	'Malignant'	0.99905		1	'Inflammation'	0.0581768		1	'Malignant'	1
1	'Inflammation'	9.51839e-06		1	'Malignant'	6.31031e-05		1	'Malignant'	0.629683		1	'Malignant'	1		1	'Malignant'	0.894729		1	'Malignant'	0.999521		1	'Inflammation'	0.110317		1	'Inflammation'	8.23779e-06
1	'Inflammation'	3.48374e-09		1	'Inflammation'	9.39163e-22		1	'Inflammation'	4.37634e-07		1	'Inflammation'	3.26821e-15		1	'Malignant'	0.999664		1	'Malignant'	0.999976		1	'Inflammation'	0.000804381		1	'Inflammation'	3.43597e-07
1	'Inflammation'	7.41407e-09		1	'Malignant'	1		1	'Malignant'	0.999994		1	'Malignant'	0.999969		1	'Inflammation'	0.115226		1	'Malignant'	0.993849		1	'Inflammation'	0.0975682		1	'Inflammation'	0.000112536
1	'Malignant'	1		1	'Inflammation'	2.91135e-18		1	'Inflammation'	3.84285e-06		1	'Malignant'	1		1	'Inflammation'	0.00675799		1	'Inflammation'	0.42848		1	'Inflammation'	0.100133		1	'Malignant'	0.069774
1	'Inflammation'	2.59142e-11		1	'Inflammation'	0.376437		1	'Malignant'	0.684712		1	'Inflammation'	3.66977e-06		1	'Malignant'	0.999838		1	'Inflammation'	2.23088e-05		1	'Inflammation'	0.367307		1	'Inflammation'	0.411983
1	'Inflammation'	1.0888e-12		1	'Inflammation'	1		1	'Malignant'	0.999921		1	'Inflammation'	3.23218e-10		1	'Inflammation'	0.0281128		1	'Malignant'	1		1	'Malignant'	0.946411		1	'Malignant'	0.394434
1	'Malignant'	0.0146884		1	'Malignant'	1		1	'Malignant'	0.999985		1	'Inflammation'	5.75626e-10		1	'Malignant'	0.9991		1	'Malignant'	0.999923		1	'Malignant'	0.228718		1	'Inflammation'	0.00011797
1	'Inflammation'	5.07752e-18		1	'Inflammation'	5.69865e-07		1	'Malignant'	0.334018		1	'Inflammation'	3.14825e-08		1	'Inflammation'	0.000208564		1	'Inflammation'	0.0385158		1	'Inflammation'	0.0839065		1	'Malignant'	0.946193
1	'Inflammation'	0.988762		1	'Malignant'	1		1	'Malignant'	0.998333		1	'Malignant'	0.999409		1	'Inflammation'	0.252097		1	'Inflammation'	0.000103026		1	'Inflammation'	0.000146681		1	'Inflammation'	2.58623e-06
1	'Inflammation'	5.02784e-23		1	'Inflammation'	3.44098e-17		1	'Malignant'	0.999882		1	'Inflammation'	3.87956e-09		1	'Inflammation'	0.191948		1	'Malignant'	0.996702		1	'Inflammation'	7.94141e-05		1	'Inflammation'	0.00943272
1	'Inflammation'	4.76441e-44		1	'Malignant'	1		1	'Inflammation'	2.27353e-12		1	'Inflammation'	0.000563756		1	'Malignant'	0.999826		1	'Malignant'	0.999762		1	'Inflammation'	0.000608519		1	'Inflammation'	2.56255e-06
1	'Inflammation'	0.0352895		1	'Malignant'	0.968909		1	'Malignant'	0.99998		1	'Malignant'	1		1	'Malignant'	0.847281		1	'Inflammation'	0.00439355		1	'Malignant'	0.346389		1	'Inflammation'	6.50365e-08
1	'Inflammation'	4.79664e-16		1	'Malignant'	1		1	'Malignant'	0.999986		1	'Malignant'	1		1	'Malignant'	0.0590555		1	'Malignant'	0.997453		1	'Malignant'	0.96811		1	'Inflammation'	1.62985e-08
1	'Inflammation'	1.22834e-06		1	'Malignant'	1		1	'Inflammation'	0.0609045		1	'Malignant'	1		1	'Inflammation'	3.51685e-05		1	'Inflammation'	0.0911587		1	'Inflammation'	5.62543e-05		1	'Inflammation'	1.17401e-08
1	'Malignant'	1		1	'Inflammation'	1.95418e-12		1	'Inflammation'	4.39276e-06		1	'Inflammation'	8.3189e-06		1	'Inflammation'	0.000292793		1	'Inflammation'	7.45515e-07		1	'Inflammation'	7.68691e-05		1	'Inflammation'	1.16742e-07
1	'Inflammation'	0.00852715		1	'Inflammation'	1.02021e-06		1	'Inflammation'	0.230624		1	'Malignant'	0.999994		1	'Inflammation'	0.00847418		1	'Malignant'	0.999991		1	'Inflammation'	4.4449e-05		1	'Inflammation'	5.54475e-05
1	'Malignant'	1		1	'Inflammation'	8.60851e-17		1	'Malignant'	0.999963		1	'Inflammation'	3.46885e-08		1	'Inflammation'	8.07318e-07		1	'Malignant'	0.999997		1	'Inflammation'	0.351787		1	'Inflammation'	5.11794e-06
1	'Malignant'	1		1	'Malignant'	1		1	'Inflammation'	2.10461e-10		1	'Inflammation'	4.84159e-05		1	'Malignant'	0.730576		1	'Inflammation'	5.59516e-06		1	'Inflammation'	0.12143		1	'Malignant'	1
1	'Inflammation'	1.50444e-22		1	'Inflammation'	4.02472e-16		1	'Inflammation'	5.38588e-09		1	'Inflammation'	5.02559e-08		1	'Inflammation'	2.92322e-06		1	'Malignant'	1		1	'Malignant'	0.881566		1	'Inflammation'	0.00108779
1	'Malignant'	1		1	'Malignant'	0.955855		1	'Malignant'	0.368323		1	'Inflammation'	2.71844e-18		1	'Inflammation'	2.89957e-07		1	'Malignant'	0.999997		1	'Inflammation'	5.12185e-05		1	'Inflammation'	0.0014243
1	'Malignant'	1		1	'Malignant'	1		1	'Inflammation'	3.28831e-11		1	'Inflammation'	0.000153461		1	'Inflammation'	0.0107882		1	'Inflammation'	1.88275e-09		1	'Inflammation'	0.438337		1	'Malignant'	0.999972
1	'Malignant'	1		1	'Inflammation'	1.68702e-16		1	'Inflammation'	0.00585105		1	'Malignant'	1		1	'Malignant'	0.999994		1	'Inflammation'	0.0147284		1	'Malignant'	0.87382		1	'Malignant'	0.999999
1	'Inflammation'	6.33948e-18		1	'Inflammation'	7.64463e-09		1	'Inflammation'	1.4675e-12		1	'Inflammation'	3.08596e-07		1	'Malignant'	0.999489		1	'Inflammation'	6.20225e-08		1	'Inflammation'	2.18564e-05		1	'Malignant'	0.995949
1	'Malignant'	1		1	'Inflammation'	7.7531e-13		1	'Inflammation'	3.66196e-09		1	'Inflammation'	0.042754		1	'Malignant'	0.998834		1	'Malignant'	0.200076		1	'Malignant'	0.997277		1	'Inflammation'	0.000573336
1	'Malignant'	0.642989		1	'Inflammation'	7.32085e-22		1	'Malignant'	0.999999		1	'Malignant'	0.999741		1	'Malignant'	0.935505		1	'Inflammation'	7.16873e-06		1	'Malignant'	0.536313		1	'Inflammation'	0.00552439
1	'Inflammation'	1.1862e-14		1	'Malignant'	0.999999		1	'Inflammation'	1.24133e-08		1	'Inflammation'	1.04472e-10		1	'Malignant'	0.915161		1	'Inflammation'	0.00352302		1	'Malignant'	1		1	'Inflammation'	0.00549771
1	'Inflammation'	0.640813		1	'Malignant'	1		1	'Inflammation'	6.29616e-11		1	'Inflammation'	2.75205e-06		1	'Inflammation'	0.000824253		1	'Malignant'	0.902465		1	'Inflammation'	0.132987		1	'Inflammation'	1.76808e-08
1	'Inflammation'	0.991442		1	'Malignant'	1		1	'Inflammation'	7.67517e-08		1	'Inflammation'	0.620927		1	'Inflammation'	5.00956e-06		1	'Malignant'	0.998382		1	'Malignant'	0.999906		1	'Inflammation'	5.0894e-06
1	'Inflammation'	4.39806e-08		1	'Inflammation'	1.91489e-22		1	'Malignant'	0.998661		1	'Inflammation'	2.43601e-05		1	'Inflammation'	1.12043e-13		1	'Inflammation'	9.37247e-05		1	'Malignant'	0.604173		1	'Inflammation'	0.000151521
1	'Inflammation'	0.000828788		1	'Inflammation'	1.65766e-05		1	'Malignant'	0.996075		1	'Inflammation'	4.69289e-07		1	'Inflammation'	1.11674e-05		1	'Malignant'	1		1	'Inflammation'	0.022508		1	'Inflammation'	0.00046157
1	'Malignant'	0.999998		1	'Malignant'	1		1	'Malignant'	0.998998		1	'Inflammation'	8.24834e-08		1	'Malignant'	0.994192		1	'Malignant'	0.979041		1	'Malignant'	0.998035		1	'Malignant'	0.931758
1	'Malignant'	0.999453		1	'Inflammation'	9.06302e-19		1	'Inflammation'	0.00905869		1	'Inflammation'	3.53167e-11		1	'Inflammation'	0.0282797		1	'Malignant'	0.988593		1	'Inflammation'	0.00241826		1	'Inflammation'	0.0269669
1	'Malignant'	1		1	'Inflammation'	1.38699e-08		1	'Malignant'	0.999032		1	'Inflammation'	5.68831e-08		1	'Inflammation'	8.71706e-06		1	'Inflammation'	1.0454e-05		1	'Inflammation'	7.19624e-05		1	'Inflammation'	0.27294
1	'Inflammation'	3.56967e-10		1	'Malignant'	0.999927		1	'Malignant'	0.999992		1	'Inflammation'	1.62014e-06		1	'Malignant'	0.0243235		1	'Inflammation'	0.00112972		1	'Malignant'	0.941227		1	'Inflammation'	3.79773e-06
1	'Inflammation'	5.86654e-13		1	'Malignant'	0.999261		1	'Inflammation'	2.42163e-07		1	'Inflammation'	9.33873e-08		1	'Inflammation'	0.000164459		1	'Malignant'	0.999978		1	'Inflammation'	0.0689322		1	'Inflammation'	8.67921e-05
1	'Inflammation'	1.53157e-13		1	'Inflammation'	2.71201e-05		1	'Malignant'	1		1	'Inflammation'	1.53214e-09		1	'Inflammation'	0.000110204		1	'Inflammation'	9.54527e-07		1	'Malignant'	0.973125		1	'Inflammation'	0.00144067
1	'Inflammation'	3.01952e-05		1	'Inflammation'	8.27938e-18		1	'Malignant'	0.999919		1	'Inflammation'	0.00169968		1	'Malignant'	0.982025		1	'Inflammation'	0.994785		1	'Malignant'	0.999556		1	'Malignant'	1
1	'Inflammation'	1.19469e-13		1	'Malignant'	1		1	'Inflammation'	5.91754e-10		1	'Malignant'	1		1	'Inflammation'	0.0136275		1	'Malignant'	0.948077		1	'Malignant'	0.990488		1	'Inflammation'	3.93838e-05
1	'Inflammation'	2.32902e-08		1	'Malignant'	1		1	'Malignant'	0.999972		1	'Malignant'	1		1	'Inflammation'	0.0134465		1	'Inflammation'	0.00722607		1	'Malignant'	0.998857		1	'Malignant'	0.999886
1	'Inflammation'	2.24363e-11		1	'Inflammation'	1.01389e-13		1	'Inflammation'	0.800567		1	'Malignant'	1		1	'Malignant'	0.999985		1	'Inflammation'	1.08515e-07		1	'Malignant'	0.987521		1	'Malignant'	0.977822
1	'Malignant'	1		1	'Malignant'	1		1	'Malignant'	0.99998		1	'Inflammation'	2.04076e-10		1	'Malignant'	0.999865		1	'Malignant'	1		1	'Malignant'	0.999997		1	'Malignant'	0.999967
1	'Inflammation'	3.21142e-06		1	'Malignant'	0.999916		1	'Inflammation'	0.0417354		1	'Inflammation'	2.78898e-09		1	'Malignant'	0.999991		1	'Inflammation'	0.000118918		1	'Inflammation'	0.00422875		1	'Inflammation'	0.17641
1	'Malignant'	0.999998		1	'Malignant'	1		1	'Inflammation'	0.000103412		1	'Malignant'	1		1	'Malignant'	0.999637		1	'Malignant'	0.665809		1	'Malignant'	0.825467		1	'Inflammation'	0.0808078
1	'Malignant'	0.999991		1	'Inflammation'	7.15735e-21		1	'Inflammation'	0.0123542		1	'Inflammation'	3.45148e-10		1	'Inflammation'	0.00201836		1	'Malignant'	0.999997		1	'Inflammation'	0.00025741		1	'Inflammation'	2.19629e-05
1	'Inflammation'	0.0433084		1	'Malignant'	1		1	'Inflammation'	9.24711e-06		1	'Malignant'	1		1	'Malignant'	0.999071		1	'Malignant'	0.999993		1	'Malignant'	0.990994		1	'Malignant'	0.999999
1	'Malignant'	0.999999		1	'Inflammation'	2.80187e-13		1	'Inflammation'	2.41171e-14		1	'Malignant'	0.626754		1	'Inflammation'	3.17814e-07		1	'Inflammation'	0.000376425		1	'Inflammation'	1.12712e-05		1	'Malignant'	0.913832
1	'Inflammation'	2.49503e-08		1	'Malignant'	1		1	'Malignant'	1		1	'Malignant'	1		1	'Malignant'	0.999978		1	'Malignant'	0.999727		1	'Malignant'	0.99942		1	'Inflammation'	1.53481e-10
1	'Inflammation'	1.63584e-05		1	'Inflammation'	2.70197e-09		1	'Malignant'	0.999837		1	'Inflammation'	2.48e-05		1	'Malignant'	0.999926		1	'Inflammation'	0.320023		1	'Malignant'	0.999999		1	'Malignant'	1
1	'Inflammation'	0.000153593		1	'Inflammation'	3.26048e-07		1	'Malignant'	0.99908		1	'Inflammation'	4.41222e-07		1	'Inflammation'	0.000193912		1	'Inflammation'	0.00109122		1	'Inflammation'	0.000172768		1	'Inflammation'	1.33777e-05
1	'Malignant'	0.999993		1	'Inflammation'	5.98025e-10		1	'Malignant'	0.998915		1	'Malignant'	1		1	'Malignant'	0.914913		1	'Inflammation'	1.4819e-05		1	'Malignant'	0.830847		1	'Inflammation'	0.0395935
1	'Inflammation'	3.20962e-09		1	'Inflammation'	4.72463e-18		1	'Inflammation'	7.44127e-05		1	'Malignant'	0.999999		1	'Malignant'	0.99944		1	'Malignant'	0.999667		1	'Inflammation'	0.00192332		1	'Malignant'	1
1	'Inflammation'	6.19393e-09		1	'Malignant'	1		1	'Inflammation'	9.80377e-09		1	'Malignant'	0.999995		1	'Malignant'	0.930766		1	'Inflammation'	0.000204143		1	'Malignant'	0.969032		1	'Malignant'	0.999996
1	'Inflammation'	5.19388e-20		1	'Malignant'	1		1	'Malignant'	0.927603		1	'Inflammation'	0.000825811		1	'Malignant'	0.998975		1	'Malignant'	1		1	'Inflammation'	0.00208547		1	'Malignant'	0.999513
1	'Inflammation'	1.4843e-07		1	'Inflammation'	2.08747e-11		1	'Malignant'	0.999236		1	'Inflammation'	1.61506e-05		1	'Inflammation'	0.00742459		1	'Inflammation'	0.000290264		1	'Inflammation'	0.00606599		1	'Inflammation'	4.71249e-05
1	'Inflammation'	3.96579e-05		1	'Inflammation'	3.28823e-09		1	'Inflammation'	0.212665		1	'Inflammation'	1.08803e-05		1	'Inflammation'	0.000858132		1	'Malignant'	0.998825		1	'Inflammation'	0.0296019		1	'Inflammation'	0.00512504
1	'Malignant'	1		1	'Inflammation'	2.71169e-05		1	'Malignant'	0.999979		1	'Malignant'	0.999975		1	'Inflammation'	3.14302e-06		1	'Inflammation'	1.53554e-10		1	'Inflammation'	1.11774e-05		1	'Inflammation'	9.23331e-08
1	'Malignant'	0.992719		1	'Malignant'	1		1	'Malignant'	0.999989		1	'Malignant'	1		1	'Malignant'	0.999967		1	'Malignant'	0.998197		1	'Inflammation'	0.00535356		1	'Inflammation'	0.000349796
1	'Inflammation'	0.000261108		1	'Inflammation'	1.58505e-06		1	'Inflammation'	0.0133233		1	'Malignant'	1		1	'Malignant'	0.999947		1	'Malignant'	0.993619		1	'Malignant'	1		1	'Inflammation'	6.53931e-08
1	'Malignant'	1		1	'Inflammation'	1.15142e-10		1	'Malignant'	0.989463		1	'Malignant'	1		1	'Inflammation'	0.000178377		1	'Inflammation'	5.14358e-08		1	'Malignant'	0.99722		1	'Malignant'	0.997863
1	'Inflammation'	0.00188494		1	'Malignant'	1		1	'Malignant'	0.999994		1	'Malignant'	0.999998		1	'Malignant'	0.450527		1	'Inflammation'	0.00139478		1	'Inflammation'	3.74233e-08		1	'Inflammation'	0.136006
1	'Malignant'	1		1	'Inflammation'	9.43046e-10		1	'Inflammation'	4.57763e-08		1	'Inflammation'	3.73081e-06		1	'Malignant'	0.999568		1	'Inflammation'	0.468692		1	'Inflammation'	0.0745805		1	'Inflammation'	8.4854e-09
1	'Inflammation'	3.06216e-08		1	'Malignant'	0.999949		1	'Inflammation'	5.90476e-05		1	'Inflammation'	0.000516635		1	'Inflammation'	0.00376051		1	'Inflammation'	4.22543e-05		1	'Malignant'	0.860482		1	'Inflammation'	0.0438604
1	'Inflammation'	4.42701e-05		1	'Malignant'	0.999996		1	'Malignant'	0.973455		1	'Inflammation'	4.59241e-10		1	'Malignant'	0.936213		1	'Inflammation'	4.75971e-06		1	'Malignant'	0.999972		1	'Inflammation'	0.00788397
1	'Malignant'	0.999997		1	'Malignant'	1		1	'Inflammation'	0.601011		1	'Inflammation'	1.23738e-08		1	'Inflammation'	4.25154e-07		1	'Inflammation'	0.0055269		1	'Malignant'	0.70812		1	'Malignant'	0.999961
1	'Inflammation'	0.00619261		1	'Malignant'	0.300465		1	'Inflammation'	9.25466e-16		1	'Malignant'	1		1	'Inflammation'	0.0835881		1	'Inflammation'	0.00122519		1	'Malignant'	0.984361		1	'Inflammation'	8.18838e-06
1	'Malignant'	0.999711		1	'Inflammation'	2.72354e-10		1	'Inflammation'	0.253554		1	'Malignant'	1		1	'Inflammation'	4.11785e-10		1	'Malignant'	0.998302		1	'Malignant'	0.99916		1	'Malignant'	0.000832979
1	'Malignant'	1		1	'Inflammation'	4.47798e-16		1	'Inflammation'	0.378527		1	'Inflammation'	6.30239e-09		1	'Inflammation'	4.61901e-06		1	'Malignant'	0.999998		1	'Inflammation'	0.000195659		1	'Inflammation'	1.44651e-05
1	'Inflammation'	0.0307333		1	'Inflammation'	5.25094e-13		1	'Malignant'	0.999709		1	'Malignant'	0.999994		1	'Malignant'	0.999897		1	'Inflammation'	0.993856		1	'Inflammation'	4.8551e-06		1	'Inflammation'	3.46279e-05
1	'Inflammation'	1.97261e-14		1	'Malignant'	1		1	'Malignant'	1		1	'Malignant'	0.999996		1	'Malignant'	0.999918		1	'Inflammation'	0.00163906		1	'Malignant'	0.963452		1	'Malignant'	0.999976
1	'Malignant'	1		1	'Inflammation'	4.37918e-19		1	'Inflammation'	0.00428159		1	'Inflammation'	0.769125		1	'Malignant'	0.999931		1	'Malignant'	0.999999		1	'Malignant'	0.892147		1	'Malignant'	1
1	'Inflammation'	0.00765132		1	'Inflammation'	1.90895e-21		1	'Inflammation'	0.291409		1	'Malignant'	0.478045		1	'Inflammation'	0.000837995		1	'Malignant'	0.998736		1	'Inflammation'	0.887354		1	'Malignant'	0.999845
1	'Inflammation'	2.78672e-08		1	'Inflammation'	4.6765e-05		1	'Inflammation'	2.98233e-05		1	'Malignant'	1		1	'Inflammation'	1.62978e-09		1	'Inflammation'	0.110068		1	'Inflammation'	0.940006		1	'Malignant'	0.228759
1	'Malignant'	0.999864		1	'Malignant'	1		1	'Inflammation'	0.010698		1	'Malignant'	1		1	'Inflammation'	0.00354889		1	'Malignant'	0.999891		1	'Malignant'	0.975692		1	'Malignant'	1
1	'Inflammation'	1.40885e-17		1	'Malignant'	1		1	'Inflammation'	2.80433e-08		1	'Inflammation'	4.86573e-12		1	'Inflammation'	1.66828e-07		1	'Malignant'	0.999999		1	'Malignant'	0.999804		1	'Malignant'	0.989799
1	'Inflammation'	2.44922e-06		1	'Inflammation'	4.48422e-08		1	'Inflammation'	1.88531e-10		1	'Inflammation'	5.59678e-08		1	'Malignant'	0.00710589		1	'Malignant'	0.977593		1	'Inflammation'	0.35657		1	'Malignant'	0.393254
1	'Malignant'	1		1	'Inflammation'	3.78644e-09		1	'Malignant'	0.999996		1	'Malignant'	0.997311		1	'Inflammation'	0.669546		1	'Inflammation'	3.76384e-06		1	'Malignant'	0.992122		1	'Malignant'	0.9996
1	'Malignant'	1		1	'Inflammation'	8.68716e-22		1	'Inflammation'	1.16637e-08		1	'Inflammation'	0.0154365		1	'Inflammation'	0.0118395		1	'Malignant'	0.983812		1	'Malignant'	0.905469		1	'Malignant'	0.999999
1	'Malignant'	0.999997		1	'Malignant'	1		1	'Malignant'	0.994279		1	'Inflammation'	1.25658e-05		1	'Inflammation'	1.22419e-05		1	'Malignant'	1		1	'Inflammation'	6.52361e-05		1	'Malignant'	0.0115127
1	'Malignant'	1		1	'Malignant'	1		1	'Inflammation'	9.91119e-12		1	'Inflammation'	8.84913e-05		1	'Inflammation'	1.73928e-13		1	'Malignant'	0.999482		1	'Malignant'	0.999733		1	'Inflammation'	4.28151e-07
1	'Inflammation'	0.998992		1	'Inflammation'	2.21141e-07		1	'Malignant'	0.279773		1	'Inflammation'	6.73712e-05		1	'Malignant'	0.825718		1	'Inflammation'	1.20462e-08		1	'Malignant'	0.936422		1	'Inflammation'	1.61641e-06
1	'Malignant'	0.999986		1	'Malignant'	0.685981		1	'Malignant'	0.733281		1	'Inflammation'	1.07021e-09		1	'Malignant'	0.929147		1	'Malignant'	0.985288		1	'Malignant'	0.994923		1	'Malignant'	1
1	'Inflammation'	5.83435e-14		1	'Malignant'	1		1	'Malignant'	0.999972		1	'Malignant'	0.999999		1	'Malignant'	0.656769		1	'Malignant'	0.30972		1	'Inflammation'	3.61662e-06		1	'Inflammation'	0.781339
1	'Malignant'	1		1	'Malignant'	1		1	'Inflammation'	8.9164e-09		1	'Malignant'	1		1	'Malignant'	0.991737		1	'Inflammation'	0.000195978		1	'Inflammation'	0.000179798		1	'Malignant'	0.999998
1	'Inflammation'	1.02953e-08		1	'Inflammation'	0.0633835		1	'Inflammation'	8.05899e-15		1	'Inflammation'	5.66452e-11		1	'Malignant'	0.521802		1	'Inflammation'	0.0148021		1	'Inflammation'	0.00076393		1	'Malignant'	0.635234
1	'Inflammation'	9.6995e-17		1	'Malignant'	1		1	'Inflammation'	0.00172384		1	'Inflammation'	5.2907e-05		1	'Inflammation'	0.0238866		1	'Malignant'	1		1	'Malignant'	0.99998		1	'Inflammation'	7.19346e-06
1	'Inflammation'	0.577555		1	'Inflammation'	4.41054e-15		1	'Malignant'	0.99506		1	'Inflammation'	9.00637e-09		1	'Inflammation'	0.000212326		1	'Malignant'	0.357012		1	'Inflammation'	0.55896		1	'Inflammation'	0.00093628
1	'Inflammation'	6.70739e-05		1	'Inflammation'	1.96588e-21		1	'Malignant'	0.99992		1	'Inflammation'	2.20951e-10		1	'Inflammation'	0.00492159		1	'Inflammation'	0.000392252		1	'Malignant'	0.991526		1	'Inflammation'	0.000962167
1	'Inflammation'	0.00872594		1	'Inflammation'	9.70593e-05		1	'Inflammation'	3.9095e-08		1	'Malignant'	0.999987		1	'Malignant'	0.885419		1	'Inflammation'	3.08232e-05		1	'Malignant'	0.999994		1	'Inflammation'	6.12809e-06
1	'Inflammation'	3.15649e-16		1	'Malignant'	1		1	'Inflammation'	4.90292e-10		1	'Malignant'	1		1	'Inflammation'	0.345216		1	'Inflammation'	2.27631e-09		1	'Inflammation'	1.13561e-05		1	'Inflammation'	0.0631019
1	'Inflammation'	7.39095e-14		1	'Malignant'	1		1	'Malignant'	0.999886		1	'Malignant'	1		1	'Inflammation'	0.00036757		1	'Malignant'	0.998461		1	'Inflammation'	0.00289441		1	'Inflammation'	0.000256046
1	'Malignant'	0.999963		1	'Malignant'	1		1	'Inflammation'	0.000241936		1	'Inflammation'	1.89971e-10		1	'Malignant'	0.985877		1	'Inflammation'	1.50821e-05		1	'Inflammation'	0.367743		1	'Malignant'	0.935017
1	'Malignant'	0.999999		1	'Inflammation'	6.71269e-15		1	'Inflammation'	3.65772e-08		1	'Inflammation'	2.18536e-06		1	'Malignant'	0.903506		1	'Malignant'	0.993542		1	'Malignant'	0.959551		1	'Inflammation'	3.41181e-07
1	'Malignant'	1		1	'Inflammation'	1.78143e-06		1	'Inflammation'	3.19896e-06		1	'Malignant'	0.999703		1	'Inflammation'	1.30998e-08		1	'Inflammation'	0.0167859		1	'Inflammation'	6.18471e-06		1	'Inflammation'	4.55584e-07
1	'Inflammation'	4.1161e-27		1	'Malignant'	1		1	'Inflammation'	9.91177e-09		1	'Inflammation'	0.000621533		1	'Malignant'	0.999164		1	'Malignant'	0.998376		1	'Inflammation'	8.89013e-05		1	'Malignant'	0.988466
1	'Inflammation'	5.47496e-08		1	'Inflammation'	2.51642e-10		1	'Malignant'	0.984728		1	'Malignant'	1		1	'Malignant'	0.999999		1	'Inflammation'	4.71659e-06		1	'Inflammation'	5.63814e-06		1	'Inflammation'	4.15171e-06
1	'Malignant'	0.682089		1	'Inflammation'	4.41349e-06		1	'Malignant'	1		1	'Inflammation'	0.0434843		1	'Inflammation'	0.0176063		1	'Inflammation'	1.46265e-07		1	'Inflammation'	0.00298001		1	'Inflammation'	1.19179e-06
1	'Malignant'	1		1	'Malignant'	1		1	'Inflammation'	0.000164212		1	'Malignant'	1		1	'Inflammation'	4.90802e-06		1	'Malignant'	1		1	'Inflammation'	0.000150584		1	'Inflammation'	0.0356986
1	'Malignant'	1		1	'Malignant'	1		1	'Inflammation'	2.95467e-10		1	'Malignant'	1		1	'Inflammation'	2.53162e-05		1	'Inflammation'	0.104722		1	'Malignant'	0.876401		1	'Malignant'	1
1	'Malignant'	0.999981		1	'Malignant'	1		1	'Inflammation'	7.08854e-09		1	'Inflammation'	2.06972e-06		1	'Inflammation'	0.0102501		1	'Malignant'	0.999816		1	'Malignant'	0.995028		1	'Malignant'	0.99978
1	'Inflammation'	5.4975e-07		1	'Malignant'	1		1	'Malignant'	0.999886		1	'Inflammation'	0.0123497		1	'Inflammation'	0.982573		1	'Inflammation'	2.29878e-06		1	'Malignant'	0.998549		1	'Inflammation'	0.00423563
1	'Malignant'	1		1	'Inflammation'	4.10519e-06		1	'Inflammation'	0.0414015		1	'Inflammation'	8.3936e-09		1	'Malignant'	0.997939		1	'Inflammation'	1.07443e-05		1	'Malignant'	0.992938		1	'Malignant'	0.999996
1	'Inflammation'	2.65209e-09		1	'Inflammation'	3.6624e-22		1	'Inflammation'	1.16602e-06		1	'Malignant'	0.999995		1	'Inflammation'	0.606247		1	'Inflammation'	2.44791e-10		1	'Malignant'	0.888671		1	'Inflammation'	0.000183905
1	'Malignant'	1		1	'Inflammation'	0.000139161		1	'Inflammation'	0.000615091		1	'Malignant'	1		1	'Inflammation'	2.51133e-06		1	'Malignant'	1		1	'Inflammation'	2.16043e-06		1	'Inflammation'	0.00209422
1	'Inflammation'	2.73638e-07		1	'Malignant'	1		1	'Inflammation'	9.9763e-06		1	'Inflammation'	7.36329e-12		1	'Malignant'	0.876421		1	'Inflammation'	1.80707e-09		1	'Malignant'	0.91251		1	'Malignant'	1
1	'Inflammation'	3.15364e-18		1	'Malignant'	1		1	'Inflammation'	0.0194759		1	'Malignant'	1		1	'Inflammation'	4.70207e-05		1	'Malignant'	0.468805		1	'Malignant'	0.993026		1	'Inflammation'	1.30806e-07
1	'Malignant'	1		1	'Malignant'	1		1	'Inflammation'	0.0109837		1	'Malignant'	1		1	'Inflammation'	8.47937e-07		1	'Malignant'	0.997644		1	'Inflammation'	0.00650276		1	'Malignant'	0.997385
1	'Malignant'	1		1	'Malignant'	1		1	'Malignant'	0.996196		1	'Inflammation'	1.75076e-06		1	'Malignant'	0.999468		1	'Inflammation'	0.998909		1	'Malignant'	0.964213		1	'Malignant'	0.918209
1	'Inflammation'	2.07427e-08		1	'Inflammation'	3.72654e-09		1	'Inflammation'	0.0241711		1	'Inflammation'	6.76161e-06		1	'Inflammation'	3.83437e-05		1	'Malignant'	0.723364		1	'Inflammation'	9.28828e-06		1	'Inflammation'	9.64794e-05
1	'Inflammation'	5.52039e-11		1	'Inflammation'	2.08615e-08		1	'Malignant'	0.989976		1	'Malignant'	1		1	'Inflammation'	7.67619e-06		1	'Inflammation'	0.009949		1	'Inflammation'	0.00311519		1	'Inflammation'	0.00276977
1	'Malignant'	1		1	'Inflammation'	6.96711e-23		1	'Malignant'	0.997527		1	'Inflammation'	3.7061e-07		1	'Inflammation'	3.07343e-10		1	'Inflammation'	6.3628e-07		1	'Malignant'	0.966911		1	'Malignant'	0.985063
1	'Inflammation'	1.32953e-13		1	'Malignant'	1		1	'Inflammation'	4.01765e-05		1	'Inflammation'	3.70051e-09		1	'Inflammation'	7.29675e-10		1	'Inflammation'	0.0198144		1	'Malignant'	0.999337		1	'Malignant'	0.984433
1	'Malignant'	1		1	'Malignant'	1		1	'Inflammation'	4.18671e-11		1	'Inflammation'	0.540515		1	'Inflammation'	1.73119e-06		1	'Malignant'	1		1	'Malignant'	0.999736		1	'Inflammation'	0.00422478
1	'Inflammation'	6.62738e-12		1	'Malignant'	1		1	'Inflammation'	0.0227436		1	'Malignant'	1		1	'Malignant'	0.999972		1	'Inflammation'	0.944231		1	'Inflammation'	7.92071e-08		1	'Inflammation'	4.25202e-09
1	'Inflammation'	4.4697e-15		1	'Inflammation'	7.12538e-19		1	'Inflammation'	2.29777e-05		1	'Malignant'	1		1	'Malignant'	0.999988		1	'Malignant'	0.999981		1	'Inflammation'	4.75328e-08		1	'Inflammation'	1.40578e-06
1	'Malignant'	1		1	'Inflammation'	7.121e-34		1	'Malignant'	0.874949		1	'Malignant'	1		1	'Inflammation'	2.84703e-07		1	'Malignant'	0.995417		1	'Inflammation'	0.102246		1	'Inflammation'	2.43708e-08
1	'Inflammation'	5.01613e-12		1	'Malignant'	0.996971		1	'Inflammation'	2.82042e-06		1	'Malignant'	1		1	'Inflammation'	0.00262106		1	'Inflammation'	0.885397		1	'Inflammation'	0.000446489		1	'Malignant'	0.99999
1	'Inflammation'	0.273176		1	'Inflammation'	4.04531e-12		1	'Inflammation'	2.02737e-07		1	'Malignant'	1		1	'Inflammation'	0.00185934		1	'Malignant'	0.994382		1	'Inflammation'	0.000230569		1	'Inflammation'	0.000196049
1	'Inflammation'	0.935577		1	'Inflammation'	1.44989e-11		1	'Malignant'	0.999999		1	'Malignant'	0.999791		1	'Inflammation'	1.50004e-05		1	'Inflammation'	0.000201823		1	'Inflammation'	9.4167e-08		1	'Inflammation'	6.45275e-09
1	'Inflammation'	2.59957e-14		1	'Inflammation'	1.09588e-09		1	'Malignant'	0.999195		1	'Inflammation'	9.5556e-11		1	'Malignant'	0.180705		1	'Inflammation'	3.29414e-10		1	'Malignant'	0.993704		1	'Inflammation'	0.0516023
1	'Inflammation'	0.954709		1	'Malignant'	1		1	'Inflammation'	1.78732e-08		1	'Inflammation'	4.75808e-09		1	'Malignant'	0.984546		1	'Malignant'	0.98227		1	'Inflammation'	3.22963e-06		1	'Malignant'	1
1	'Inflammation'	0.0122531		1	'Malignant'	0.411924		1	'Malignant'	0.999706		1	'Inflammation'	1.06508e-05		1	'Inflammation'	3.50754e-06		1	'Malignant'	0.999907		1	'Malignant'	0.961645		1	'Inflammation'	0.0092707
1	'Malignant'	1		1	'Inflammation'	6.44748e-15		1	'Malignant'	0.997057		1	'Inflammation'	1.17543e-09		1	'Malignant'	0.999599		1	'Malignant'	1		1	'Inflammation'	0.516279		1	'Inflammation'	0.000233586
1	'Inflammation'	9.76705e-05		1	'Malignant'	1		1	'Malignant'	0.978107		1	'Malignant'	1		1	'Inflammation'	0.00441962		1	'Malignant'	0.999939		1	'Inflammation'	0.827993		1	'Malignant'	0.99999
1	'Inflammation'	1.14825e-14		1	'Malignant'	1		1	'Inflammation'	3.34103e-05		1	'Inflammation'	5.01845e-12		1	'Inflammation'	0.00026866		1	'Inflammation'	0.00164576		1	'Malignant'	0.978683		1	'Inflammation'	1.88709e-07
1	'Inflammation'	0.00206236		1	'Inflammation'	2.66477e-11		1	'Malignant'	0.995937		1	'Inflammation'	1.07559e-12		1	'Malignant'	0.999992		1	'Malignant'	0.925736		1	'Inflammation'	0.0144986		1	'Inflammation'	0.00709656
1	'Inflammation'	1.29286e-19		1	'Malignant'	1		1	'Malignant'	0.999463		1	'Malignant'	0.999999		1	'Malignant'	0.557649		1	'Malignant'	0.974352		1	'Malignant'	0.999887		1	'Inflammation'	0.0901419
1	'Malignant'	0.999999		1	'Inflammation'	1.15519e-14		1	'Malignant'	0.999982		1	'Malignant'	0.999927		1	'Inflammation'	1.0626e-05		1	'Malignant'	0.982409		1	'Inflammation'	3.6934e-07		1	'Malignant'	0.999158
1	'Inflammation'	3.35278e-09		1	'Inflammation'	6.41789e-07		1	'Malignant'	1		1	'Malignant'	1		1	'Inflammation'	0.443193		1	'Inflammation'	5.1352e-07		1	'Malignant'	0.983236		1	'Malignant'	0.0288936
1	'Inflammation'	1.07507e-14		1	'Inflammation'	2.68223e-09		1	'Inflammation'	0.000553637		1	'Inflammation'	2.0558e-08		1	'Malignant'	0.893847		1	'Inflammation'	7.4082e-12		1	'Inflammation'	0.124092		1	'Inflammation'	1.67857e-05
1	'Malignant'	0.999961		1	'Inflammation'	1.03941e-13		1	'Malignant'	0.9997		1	'Malignant'	1		1	'Malignant'	0.948845		1	'Inflammation'	3.1442e-05		1	'Malignant'	0.999635		1	'Inflammation'	1.58435e-09
1	'Inflammation'	6.79719e-11		1	'Inflammation'	3.30905e-06		1	'Inflammation'	0.0271886		1	'Inflammation'	1.09963e-09		1	'Inflammation'	1.61585e-07		1	'Inflammation'	0.000195316		1	'Inflammation'	2.25894e-07		1	'Inflammation'	5.95779e-07
1	'Inflammation'	5.59215e-28		1	'Inflammation'	9.96234e-09		1	'Inflammation'	1.22037e-05		1	'Malignant'	1		1	'Inflammation'	4.27475e-06		1	'Malignant'	0.999732		1	'Inflammation'	0.433477		1	'Malignant'	0.999072
1	'Inflammation'	1.97038e-11		1	'Inflammation'	2.02704e-09		1	'Inflammation'	0.000216191		1	'Malignant'	1		1	'Inflammation'	2.60269e-06		1	'Inflammation'	1.88028e-06		1	'Inflammation'	0.187408		1	'Inflammation'	4.26787e-05
1	'Malignant'	0.997989		1	'Inflammation'	6.63711e-16		1	'Inflammation'	8.02542e-10		1	'Malignant'	1		1	'Inflammation'	0.0280026		1	'Malignant'	0.999252		1	'Inflammation'	0.00383789		1	'Inflammation'	0.0278047
1	'Malignant'	1		1	'Malignant'	0.999998		1	'Malignant'	0.995387		1	'Malignant'	0.998588		1	'Inflammation'	6.45568e-05		1	'Inflammation'	0.323227		1	'Malignant'	0.995039		1	'Inflammation'	0.00735988
1	'Malignant'	0.99999		1	'Malignant'	1		1	'Inflammation'	0.00119661		1	'Malignant'	1		1	'Inflammation'	0.157564		1	'Malignant'	0.995715		1	'Malignant'	0.0946436		1	'Malignant'	0.999456
1	'Malignant'	0.999999		1	'Inflammation'	5.63075e-08		1	'Inflammation'	1.08104e-07		1	'Inflammation'	8.21843e-11		1	'Inflammation'	0.00277228		1	'Inflammation'	0.000348636		1	'Inflammation'	0.229467		1	'Malignant'	1
1	'Malignant'	1		1	'Inflammation'	0.168146		1	'Inflammation'	1.61352e-10		1	'Inflammation'	6.62275e-11		1	'Malignant'	0.892841		1	'Inflammation'	4.04403e-06		1	'Inflammation'	0.0246085		1	'Malignant'	0.999953
1	'Malignant'	1		1	'Malignant'	1		1	'Malignant'	0.961973		1	'Malignant'	1		1	'Malignant'	0.0100059		1	'Inflammation'	2.91847e-06		1	'Inflammation'	0.836842		1	'Inflammation'	0.000583458
1	'Malignant'	0.999999		1	'Malignant'	1		1	'Inflammation'	0.000609881		1	'Inflammation'	3.45077e-09		1	'Malignant'	0.999999		1	'Inflammation'	0.000358353		1	'Malignant'	0.990976		1	'Inflammation'	4.92864e-06
1	'Malignant'	0.878288		1	'Malignant'	1		1	'Inflammation'	0.00883735		1	'Malignant'	1		1	'Inflammation'	2.21096e-07		1	'Malignant'	0.52802		1	'Inflammation'	0.00573586		1	'Malignant'	0.0728458
1	'Inflammation'	1.28064e-08		1	'Malignant'	1		1	'Inflammation'	0.0157224		1	'Inflammation'	3.82212e-14		1	'Inflammation'	0.00261383		1	'Inflammation'	6.95675e-06		1	'Malignant'	0.960781		1	'Malignant'	1
1	'Inflammation'	7.01974e-17		1	'Malignant'	1		1	'Inflammation'	0.00011189		1	'Inflammation'	6.39047e-13		1	'Inflammation'	1.45147e-06		1	'Inflammation'	3.74714e-05		1	'Malignant'	0.306545		1	'Inflammation'	3.21782e-05
1	'Inflammation'	7.29283e-06		1	'Malignant'	0.999295		1	'Malignant'	0.997794		1	'Inflammation'	0.0457519		1	'Malignant'	0.988804		1	'Malignant'	0.998796		1	'Malignant'	0.9999		1	'Malignant'	1
1	'Malignant'	0.999708		1	'Inflammation'	1.12155e-17		1	'Inflammation'	2.03994e-12		1	'Inflammation'	0.000137038		1	'Inflammation'	2.41039e-05		1	'Inflammation'	0.933565		1	'Malignant'	0.999989		1	'Malignant'	0.999251
1	'Inflammation'	0.0142329		1	'Inflammation'	6.19547e-07		1	'Malignant'	0.999795		1	'Inflammation'	0.000200879		1	'Inflammation'	0.000444376		1	'Malignant'	0.999909		1	'Malignant'	0.998194		1	'Inflammation'	0.999386
1	'Malignant'	1		1	'Malignant'	1		1	'Inflammation'	0.168928		1	'Inflammation'	0.000151468		1	'Malignant'	0.997134		1	'Inflammation'	5.27411e-05		1	'Malignant'	0.538774		1	'Malignant'	1
1	'Malignant'	0.999991		1	'Malignant'	1		1	'Inflammation'	0.000244395		1	'Inflammation'	5.23116e-08		1	'Malignant'	0.951521		1	'Malignant'	0.00934438		1	'Inflammation'	0.0920658		1	'Malignant'	0.998774
1	'Inflammation'	0.0480059		1	'Malignant'	1		1	'Malignant'	0.99927		1	'Malignant'	1		1	'Malignant'	0.998279		1	'Inflammation'	0.00365999		1	'Malignant'	0.999358		1	'Malignant'	0.99959
1	'Inflammation'	0.00032369		1	'Malignant'	1		1	'Inflammation'	2.54977e-05		1	'Malignant'	1		1	'Malignant'	0.999781		1	'Inflammation'	0.0056934		1	'Malignant'	0.997076		1	'Malignant'	0.999999
1	'Malignant'	0.999892		1	'Malignant'	1		1	'Inflammation'	5.83558e-06		1	'Inflammation'	2.14453e-11		1	'Inflammation'	0.000222664		1	'Malignant'	0.996429		1	'Inflammation'	0.967197		1	'Malignant'	1
1	'Malignant'	1		1	'Malignant'	1		1	'Inflammation'	0.520513		1	'Malignant'	1		1	'Inflammation'	7.9404e-07		1	'Inflammation'	2.74126e-05		1	'Malignant'	0.956235		1	'Malignant'	0.999742
1	'Malignant'	1		1	'Malignant'	1		1	'Inflammation'	9.5158e-06		1	'Malignant'	0.999909		1	'Inflammation'	0.035945		1	'Inflammation'	1.94886e-08		1	'Malignant'	0.999997		1	'Inflammation'	3.77246e-05
1	'Inflammation'	1.1423e-29		1	'Inflammation'	1.06488e-10		1	'Inflammation'	0.00242359		1	'Inflammation'	0.0842135		1	'Malignant'	0.999431		1	'Malignant'	0.230411		1	'Inflammation'	0.00203404		1	'Malignant'	0.999996
1	'Malignant'	1		1	'Inflammation'	0.9779		1	'Inflammation'	0.00521152		1	'Malignant'	0.28155		1	'Malignant'	0.998776		1	'Inflammation'	6.58709e-09		1	'Malignant'	0.998167		1	'Inflammation'	2.0416e-05
1	'Malignant'	1		1	'Malignant'	1		1	'Malignant'	0.999999		1	'Inflammation'	0.113039		1	'Malignant'	0.999588		1	'Malignant'	0.999998		1	'Inflammation'	6.03239e-09		1	'Inflammation'	7.92427e-07
1	'Inflammation'	3.25888e-07		1	'Malignant'	1		1	'Malignant'	0.999868		1	'Inflammation'	1.63991e-06		1	'Malignant'	0.997896		1	'Malignant'	0.871868		1	'Inflammation'	4.46486e-06		1	'Inflammation'	0.00990655
1	'Malignant'	0.999926		1	'Malignant'	0.936894		1	'Inflammation'	0.377768		1	'Inflammation'	1.5656e-09		1	'Inflammation'	4.97605e-07		1	'Inflammation'	0.0500354		1	'Malignant'	0.99487		1	'Inflammation'	1.08868e-07
1	'Malignant'	1		1	'Malignant'	1		1	'Malignant'	0.99342		1	'Inflammation'	0.0521878		1	'Malignant'	0.999492		1	'Malignant'	0.852408		1	'Inflammation'	0.0249512		1	'Inflammation'	1.42094e-07
1	'Inflammation'	3.80517e-10		1	'Inflammation'	2.06233e-19		1	'Inflammation'	0.0191919		1	'Inflammation'	0.000155575		1	'Inflammation'	0.851637		1	'Malignant'	0.999157		1	'Malignant'	0.551272		1	'Malignant'	1
1	'Malignant'	1		1	'Malignant'	1		1	'Inflammation'	2.622e-08		1	'Inflammation'	7.73855e-07		1	'Inflammation'	0.0165324		1	'Malignant'	0.716471		1	'Malignant'	0.973246		1	'Inflammation'	1.67441e-05
1	'Malignant'	0.999978		1	'Malignant'	1		1	'Malignant'	0.999546		1	'Malignant'	1		1	'Inflammation'	1.11726e-05		1	'Malignant'	0.999857		1	'Inflammation'	0.000215449		1	'Malignant'	0.999797
1	'Malignant'	1		1	'Inflammation'	4.9747e-11		1	'Inflammation'	0.637511		1	'Inflammation'	4.27609e-12		1	'Malignant'	0.988479		1	'Malignant'	0.999957		1	'Malignant'	1		1	'Inflammation'	0.000121454
1	'Inflammation'	2.33813e-16		1	'Malignant'	1		1	'Inflammation'	3.55249e-11		1	'Malignant'	0.999405		1	'Malignant'	0.0928438		1	'Inflammation'	0.00634494		1	'Inflammation'	3.76463e-06		1	'Inflammation'	0.00304627
1	'Malignant'	1		1	'Malignant'	1		1	'Malignant'	0.999998		1	'Inflammation'	0.039142		1	'Malignant'	0.999361		1	'Inflammation'	0.000493978		1	'Inflammation'	0.000707743		1	'Malignant'	0.999958
1	'Inflammation'	2.19767e-08		1	'Inflammation'	0.000160262		1	'Malignant'	0.944104		1	'Malignant'	1		1	'Inflammation'	0.0825107		1	'Malignant'	1		1	'Inflammation'	8.58697e-06		1	'Malignant'	0.999997
1	'Inflammation'	1.59761e-06		1	'Inflammation'	2.73123e-16		1	'Malignant'	0.974226		1	'Inflammation'	0.000295378		1	'Inflammation'	0.000101712		1	'Malignant'	0.971426		1	'Inflammation'	0.000512396		1	'Inflammation'	1.25493e-07
1	'Malignant'	0.999884		1	'Malignant'	1		1	'Inflammation'	8.98472e-09		1	'Inflammation'	2.10221e-06		1	'Inflammation'	8.73176e-08		1	'Malignant'	0.999998		1	'Inflammation'	0.000128868		1	'Inflammation'	0.0394532
1	'Malignant'	1		1	'Malignant'	1		1	'Malignant'	0.999966		1	'Inflammation'	4.40549e-08		1	'Inflammation'	0.998079		1	'Inflammation'	7.70968e-05		1	'Inflammation'	0.00545693		1	'Malignant'	0.999998
1	'Inflammation'	8.34399e-13		1	'Inflammation'	1.61424e-05		1	'Inflammation'	1.47055e-11		1	'Inflammation'	5.10906e-07		1	'Inflammation'	0.00375153		1	'Malignant'	0.999913		1	'Inflammation'	2.1562e-05		1	'Malignant'	0.164112
1	'Malignant'	1		1	'Inflammation'	0.00148233		1	'Inflammation'	2.61192e-06		1	'Malignant'	1		1	'Inflammation'	2.35219e-05		1	'Malignant'	0.976838		1	'Malignant'	0.999965		1	'Inflammation'	2.20547e-07
1	'Inflammation'	5.35974e-10		1	'Inflammation'	1.93516e-11		1	'Malignant'	0.999853		1	'Inflammation'	4.68092e-09		1	'Malignant'	0.999025		1	'Inflammation'	0.00386905		1	'Inflammation'	0.847828		1	'Malignant'	0.999655
1	'Malignant'	1		1	'Malignant'	1		1	'Inflammation'	0.144001		1	'Malignant'	1		1	'Malignant'	0.999934		1	'Malignant'	0.990576		1	'Inflammation'	0.159963		1	'Inflammation'	2.53147e-07
1	'Malignant'	0.999999		1	'Malignant'	1		1	'Inflammation'	0.873142		1	'Malignant'	1		1	'Inflammation'	9.15455e-05		1	'Malignant'	1		1	'Malignant'	0.997191		1	'Malignant'	0.904861
1	'Malignant'	1		1	'Malignant'	1		1	'Inflammation'	0.000125258		1	'Malignant'	1		1	'Inflammation'	2.99388e-06		1	'Inflammation'	0.0082997		1	'Malignant'	0.999976		1	'Inflammation'	0.00175472
1	'Malignant'	1		1	'Malignant'	1		1	'Malignant'	1		1	'Malignant'	0.998504		1	'Inflammation'	0.153433		1	'Malignant'	0.999729		1	'Inflammation'	0.138487		1	'Malignant'	0.969258
1	'Inflammation'	1.30551e-14		1	'Malignant'	1		1	'Inflammation'	9.47503e-06		1	'Inflammation'	2.15608e-10		1	'Inflammation'	0.00429342		1	'Inflammation'	0.00141158		1	'Malignant'	0.571786		1	'Inflammation'	5.39258e-06
1	'Malignant'	1		1	'Malignant'	1		1	'Inflammation'	0.00519939		1	'Malignant'	1		1	'Malignant'	0.992343		1	'Inflammation'	5.13652e-07		1	'Malignant'	0.993589		1	'Inflammation'	0.308474
1	'Inflammation'	8.41695e-11		1	'Malignant'	1		1	'Inflammation'	8.69372e-16		1	'Inflammation'	1.43674e-06		1	'Inflammation'	6.31929e-11		1	'Inflammation'	3.65948e-07		1	'Inflammation'	0.00100698		1	'Inflammation'	0.000104597
1	'Malignant'	1		1	'Malignant'	1		1	'Malignant'	0.999974		1	'Inflammation'	6.40558e-06		1	'Inflammation'	1.54894e-05		1	'Malignant'	0.999612		1	'Inflammation'	3.45739e-11		1	'Inflammation'	0.00147118
1	'Inflammation'	5.23472e-13		1	'Malignant'	1		1	'Inflammation'	0.826957		1	'Malignant'	1		1	'Malignant'	0.999899		1	'Inflammation'	0.330593		1	'Inflammation'	0.0533854		1	'Inflammation'	1.14156e-06
1	'Inflammation'	1.74278e-09		1	'Malignant'	1		1	'Malignant'	0.999998		1	'Inflammation'	2.40518e-06		1	'Inflammation'	0.000118791		1	'Malignant'	1		1	'Malignant'	0.985092		1	'Inflammation'	2.18055e-05
1	'Inflammation'	4.75359e-11		1	'Malignant'	1		1	'Inflammation'	0.00124872		1	'Malignant'	1		1	'Malignant'	0.996074		1	'Inflammation'	0.0176931		1	'Malignant'	0.974752		1	'Inflammation'	0.00010612
1	'Inflammation'	3.58176e-10		1	'Inflammation'	7.2713e-26		1	'Malignant'	1		1	'Malignant'	1		1	'Inflammation'	0.0225873		1	'Malignant'	0.999983		1	'Inflammation'	0.0288484		1	'Inflammation'	6.09167e-05
1	'Inflammation'	9.8879e-06		1	'Malignant'	1		1	'Malignant'	0.999933		1	'Malignant'	1		1	'Malignant'	0.999241		1	'Malignant'	0.999957		1	'Inflammation'	5.70993e-07		1	'Malignant'	0.999999
1	'Malignant'	0.999706		1	'Malignant'	0.962478		1	'Malignant'	0.999952		1	'Malignant'	1		1	'Malignant'	0.999933		1	'Inflammation'	0.848741		1	'Malignant'	0.997279		1	'Malignant'	0.991472
1	'Inflammation'	3.80979e-21		1	'Malignant'	0.98248		1	'Inflammation'	2.45797e-05		1	'Inflammation'	0.00185947		1	'Malignant'	0.999998		1	'Inflammation'	0.015587		1	'Malignant'	0.327986		1	'Malignant'	0.999953
1	'Malignant'	1		1	'Malignant'	1		1	'Inflammation'	0.000336204		1	'Malignant'	1		1	'Malignant'	0.999809		1	'Malignant'	0.997669		1	'Malignant'	0.944641		1	'Malignant'	0.996674
1	'Malignant'	0.997967		1	'Malignant'	1		1	'Malignant'	0.999997		1	'Inflammation'	1.10101e-08		1	'Inflammation'	0.00787596		1	'Inflammation'	2.37537e-09		1	'Malignant'	0.999993		1	'Inflammation'	0.0166358
1	'Inflammation'	9.29752e-16		1	'Malignant'	1		1	'Inflammation'	0.00317393		1	'Inflammation'	4.64232e-12		1	'Inflammation'	8.03561e-05		1	'Malignant'	0.988499		1	'Inflammation'	7.74313e-07		1	'Malignant'	0.999996
1	'Malignant'	1		1	'Malignant'	1		1	'Malignant'	0.894164		1	'Inflammation'	0.999022		1	'Malignant'	0.992763		1	'Inflammation'	0.000685296		1	'Malignant'	0.350625		1	'Malignant'	0.999997
1	'Inflammation'	1.64053e-05		1	'Malignant'	0.999992		1	'Malignant'	0.999791		1	'Malignant'	1		1	'Inflammation'	0.000364448		1	'Inflammation'	0.115151		1	'Malignant'	0.811464		1	'Malignant'	0.999914
1	'Malignant'	1		1	'Inflammation'	0.00212282		1	'Malignant'	0.999936		1	'Inflammation'	1.60022e-13		1	'Malignant'	0.998169		1	'Malignant'	0.999922		1	'Malignant'	0.836738		1	'Malignant'	1
1	'Malignant'	1		1	'Inflammation'	8.81977e-28		1	'Malignant'	0.999988		1	'Malignant'	1		1	'Inflammation'	0.187916		1	'Malignant'	0.985888		1	'Inflammation'	1.05325e-05		1	'Inflammation'	0.000227712
1	'Malignant'	0.999457		1	'Inflammation'	8.77058e-06		1	'Inflammation'	6.3003e-05		1	'Inflammation'	7.51987e-09		1	'Malignant'	0.999971		1	'Malignant'	0.663412		1	'Malignant'	0.999999		1	'Malignant'	0.918701
1	'Malignant'	1		1	'Malignant'	0.999998		1	'Malignant'	1		1	'Inflammation'	1.29857e-07		1	'Inflammation'	0.000158624		1	'Malignant'	0.986955		1	'Inflammation'	0.00437133		1	'Malignant'	0.999998
1	'Inflammation'	0.00052406		1	'Malignant'	1		1	'Inflammation'	2.97298e-09		1	'Malignant'	1		1	'Inflammation'	2.01115e-05		1	'Malignant'	0.592207		1	'Inflammation'	0.00167063		1	'Malignant'	0.999905
1	'Malignant'	1		1	'Malignant'	1		1	'Inflammation'	0.0972042		1	'Inflammation'	2.12804e-07		1	'Inflammation'	0.000328024		1	'Malignant'	0.999973		1	'Malignant'	0.995509		1	'Inflammation'	0.000308656
1	'Inflammation'	3.95959e-13		1	'Malignant'	1		1	'Inflammation'	0.00431645		1	'Malignant'	0.987136		1	'Malignant'	0.998399		1	'Inflammation'	0.000990823		1	'Malignant'	0.916654		1	'Malignant'	0.98161
1	'Malignant'	1		1	'Inflammation'	2.01997e-23		1	'Malignant'	0.999905		1	'Malignant'	0.999995		1	'Inflammation'	0.00225918		1	'Inflammation'	1.64442e-08		1	'Inflammation'	0.0867094		1	'Inflammation'	1.2698e-05
1	'Inflammation'	2.64148e-16		1	'Inflammation'	4.71726e-21		1	'Inflammation'	2.36819e-06		1	'Malignant'	0.999812		1	'Inflammation'	4.50403e-09		1	'Inflammation'	0.144697		1	'Malignant'	0.992819		1	'Malignant'	0.999769
1	'Inflammation'	2.67381e-06		1	'Inflammation'	6.20253e-09		1	'Malignant'	1		1	'Inflammation'	3.90158e-09		1	'Inflammation'	3.14863e-07		1	'Malignant'	0.999961		1	'Inflammation'	0.481551		1	'Inflammation'	1.74259e-05
1	'Inflammation'	1.69323e-05		1	'Inflammation'	5.47539e-16		1	'Inflammation'	2.51163e-07		1	'Inflammation'	7.8508e-08		1	'Inflammation'	0.0109433		1	'Malignant'	0.711053		1	'Inflammation'	0.00834119		1	'Malignant'	0.997937
1	'Inflammation'	7.21744e-14		1	'Malignant'	1		1	'Inflammation'	0.0723257		1	'Malignant'	0.998798		1	'Malignant'	0.997303		1	'Inflammation'	4.04716e-06		1	'Malignant'	0.964646		1	'Malignant'	0.99972
1	'Inflammation'	8.09925e-20		1	'Inflammation'	2.45517e-18		1	'Inflammation'	1.13728e-15		1	'Inflammation'	3.10424e-08		1	'Inflammation'	3.19281e-07		1	'Inflammation'	7.64541e-06		1	'Malignant'	0.992192		1	'Inflammation'	0.00591942
1	'Inflammation'	3.37009e-08		1	'Malignant'	1		1	'Malignant'	1		1	'Malignant'	1		1	'Inflammation'	1.22212e-06		1	'Inflammation'	0.0121677		1	'Malignant'	0.980574		1	'Inflammation'	0.000702937
1	'Inflammation'	2.36807e-18		1	'Inflammation'	4.75746e-06		1	'Malignant'	0.998794		1	'Malignant'	0.998735		1	'Malignant'	0.999959		1	'Malignant'	0.994415		1	'Inflammation'	1.64064e-06		1	'Inflammation'	9.17582e-08
1	'Malignant'	0.889612		1	'Malignant'	0.999556		1	'Malignant'	0.934276		1	'Malignant'	1		1	'Inflammation'	0.0765811		1	'Malignant'	0.999581		1	'Malignant'	0.7187		1	'Malignant'	0.900959
1	'Inflammation'	8.7841e-08		1	'Inflammation'	3.13794e-24		1	'Inflammation'	0.411134		1	'Inflammation'	0.0011804		1	'Inflammation'	0.000150519		1	'Inflammation'	0.00400182		1	'Malignant'	0.993459		1	'Inflammation'	0.00197275
1	'Malignant'	0.995299		1	'Malignant'	1		1	'Inflammation'	0.659226		1	'Inflammation'	0.0127082		1	'Malignant'	0.999945		1	'Inflammation'	0.000107656		1	'Inflammation'	0.00416263		1	'Inflammation'	0.000285234
1	'Inflammation'	8.47384e-05		1	'Inflammation'	2.44591e-23		1	'Malignant'	0.999983		1	'Malignant'	1		1	'Inflammation'	1.89512e-05		1	'Inflammation'	7.71424e-11		1	'Inflammation'	0.911017		1	'Inflammation'	2.3754e-06
1	'Inflammation'	2.55791e-13		1	'Malignant'	1		1	'Inflammation'	0.297111		1	'Malignant'	1		1	'Inflammation'	2.38043e-06		1	'Inflammation'	7.65733e-08		1	'Inflammation'	0.0279547		1	'Malignant'	0.402731
1	'Malignant'	1		1	'Malignant'	1		1	'Inflammation'	7.76386e-07		1	'Inflammation'	0.905962		1	'Inflammation'	8.85795e-05		1	'Inflammation'	4.2651e-05		1	'Inflammation'	1.01506e-08		1	'Inflammation'	0.000528053
1	'Malignant'	0.997837		1	'Malignant'	1		1	'Inflammation'	0.899012		1	'Malignant'	1		1	'Inflammation'	3.34013e-06		1	'Malignant'	0.999898		1	'Malignant'	0.990243		1	'Malignant'	0.999996
1	'Inflammation'	9.89136e-07		1	'Inflammation'	2.7197e-29		1	'Inflammation'	0.000169344		1	'Malignant'	0.999985		1	'Inflammation'	1.75718e-06		1	'Malignant'	0.260107		1	'Malignant'	0.793797		1	'Inflammation'	1.21956e-05
1	'Inflammation'	0.000299903		1	'Inflammation'	5.8498e-06		1	'Inflammation'	3.1366e-09		1	'Malignant'	1		1	'Inflammation'	0.00668739		1	'Malignant'	0.394554		1	'Malignant'	0.99361		1	'Inflammation'	1.54722e-07
1	'Malignant'	1		1	'Malignant'	1		1	'Inflammation'	5.70333e-06		1	'Inflammation'	1.55549e-07		1	'Inflammation'	9.71695e-09		1	'Malignant'	0.944612		1	'Inflammation'	0.552028		1	'Malignant'	0.193196
1	'Malignant'	1		1	'Malignant'	1		1	'Inflammation'	3.70369e-10		1	'Inflammation'	1.48075e-11		1	'Malignant'	0.948923		1	'Malignant'	0.985963		1	'Inflammation'	0.019383		1	'Inflammation'	0.000564349
1	'Malignant'	0.999999		1	'Inflammation'	1.10853e-19		1	'Malignant'	0.992807		1	'Inflammation'	0.00366224		1	'Malignant'	0.999986		1	'Malignant'	0.452427		1	'Inflammation'	0.00377485		1	'Malignant'	0.999998
1	'Inflammation'	0.000139803		1	'Malignant'	0.974621		1	'Malignant'	1		1	'Malignant'	1		1	'Inflammation'	0.00019122		1	'Malignant'	0.963616		1	'Malignant'	0.95843		1	'Malignant'	0.926452
1	'Inflammation'	0.121362		1	'Malignant'	1		1	'Malignant'	0.928556		1	'Malignant'	1		1	'Inflammation'	5.73333e-06		1	'Inflammation'	0.068154		1	'Malignant'	0.999433		1	'Inflammation'	0.00341122
1	'Inflammation'	9.47467e-10		1	'Malignant'	1		1	'Inflammation'	0.00632429		1	'Inflammation'	1.96264e-09		1	'Inflammation'	0.000842953		1	'Inflammation'	0.000873309		1	'Inflammation'	1.46906e-05		1	'Malignant'	1
1	'Malignant'	1		1	'Malignant'	1		1	'Inflammation'	0.379587		1	'Malignant'	1		1	'Malignant'	0.987195		1	'Malignant'	0.999389		1	'Inflammation'	0.000117291		1	'Inflammation'	3.83621e-07
1	'Malignant'	1		1	'Malignant'	1		1	'Malignant'	0.997097		1	'Inflammation'	3.35436e-07		1	'Inflammation'	1.18807e-07		1	'Malignant'	0.999952		1	'Inflammation'	0.0185813		1	'Inflammation'	1.16129e-06
1	'Malignant'	1		1	'Malignant'	1		1	'Malignant'	1		1	'Malignant'	0.999999		1	'Inflammation'	9.79818e-05		1	'Malignant'	0.998521		1	'Inflammation'	3.91369e-06		1	'Malignant'	0.99984
1	'Inflammation'	1.06788e-18		1	'Inflammation'	1		1	'Malignant'	0.999988		1	'Inflammation'	2.03328e-09		1	'Inflammation'	0.000151502		1	'Inflammation'	0.0426882		1	'Inflammation'	1.55662e-05		1	'Malignant'	0.999739
1	'Malignant'	1		1	'Inflammation'	0.839136		1	'Inflammation'	0.0327436		1	'Malignant'	1		1	'Inflammation'	0.000428091		1	'Malignant'	0.993736		1	'Inflammation'	0.696732		1	'Inflammation'	0.0090431
1	'Malignant'	1		1	'Malignant'	0.656364		1	'Inflammation'	6.12209e-10		1	'Inflammation'	1.37261e-12		1	'Inflammation'	0.0105035		1	'Malignant'	0.000186331		1	'Malignant'	0.928457		1	'Inflammation'	7.22978e-10
1	'Malignant'	0.940288		1	'Inflammation'	2.13755e-16		1	'Inflammation'	2.58507e-07		1	'Inflammation'	9.82928e-12		1	'Inflammation'	1.57758e-06		1	'Malignant'	0.968399		1	'Inflammation'	0.00833985		1	'Inflammation'	0.00232283
1	'Inflammation'	0.000225511		1	'Malignant'	1		1	'Inflammation'	0.0102675		1	'Inflammation'	0.061901		1	'Malignant'	0.999879		1	'Malignant'	0.999985		1	'Malignant'	0.989762		1	'Inflammation'	6.03437e-07
1	'Malignant'	0.885964		1	'Malignant'	1		1	'Inflammation'	2.49704e-14		1	'Inflammation'	1.73437e-08		1	'Inflammation'	0.00205491		1	'Malignant'	0.46659		1	'Inflammation'	0.0839796		1	'Malignant'	0.999952
1	'Malignant'	1		1	'Malignant'	1		1	'Malignant'	0.999936		1	'Malignant'	1		1	'Malignant'	0.998979		1	'Inflammation'	0.14042		1	'Inflammation'	4.95076e-07		1	'Inflammation'	0.00152653
1	'Malignant'	0.999989		1	'Malignant'	1		1	'Inflammation'	0.927045		1	'Malignant'	1		1	'Inflammation'	0.0775773		1	'Inflammation'	0.00801924		1	'Inflammation'	0.00281775		1	'Inflammation'	1.47328e-06
1	'Inflammation'	1.59418e-05		1	'Malignant'	0.999999		1	'Malignant'	1		1	'Inflammation'	1.5341e-12		1	'Inflammation'	1.16623e-09		1	'Malignant'	1		1	'Inflammation'	0.0233498		1	'Malignant'	0.0178497
1	'Inflammation'	1.32116e-10		1	'Malignant'	1		1	'Inflammation'	2.0453e-07		1	'Inflammation'	5.58455e-06		1	'Malignant'	0.997368		1	'Inflammation'	5.58023e-05		1	'Malignant'	0.999479		1	'Inflammation'	3.85381e-05
1	'Malignant'	1		1	'Malignant'	1		1	'Malignant'	0.999538		1	'Malignant'	1		1	'Malignant'	0.811435		1	'Inflammation'	9.70983e-09		1	'Inflammation'	0.000861789		1	'Inflammation'	0.0210546
1	'Malignant'	1		1	'Inflammation'	2.88955e-18		1	'Malignant'	0.0716694		1	'Inflammation'	0.00103619		1	'Inflammation'	1.5123e-09		1	'Inflammation'	1.96004e-08		1	'Inflammation'	0.00265838		1	'Inflammation'	6.63814e-05
1	'Inflammation'	1.77154e-05		1	'Inflammation'	9.31589e-19		1	'Inflammation'	1.12912e-05		1	'Inflammation'	1.3111e-15		1	'Inflammation'	0.64207		1	'Inflammation'	4.44237e-06		1	'Malignant'	0.995144		1	'Malignant'	0.985629
1	'Malignant'	0.999952		1	'Malignant'	1		1	'Inflammation'	0.909897		1	'Inflammation'	0.999649		1	'Inflammation'	0.0203431		1	'Inflammation'	1.97732e-05		1	'Inflammation'	4.86849e-05		1	'Inflammation'	0.00297934
1	'Malignant'	1		1	'Inflammation'	3.3407e-15		1	'Malignant'	0.999973		1	'Inflammation'	0.000158767		1	'Malignant'	0.00355832		1	'Inflammation'	3.64323e-12		1	'Inflammation'	5.69355e-07		1	'Malignant'	0.987507
1	'Inflammation'	9.85469e-06		1	'Inflammation'	2.49289e-19		1	'Inflammation'	1.78963e-12		1	'Malignant'	0.965889		1	'Inflammation'	4.38378e-11		1	'Inflammation'	6.30515e-07		1	'Inflammation'	0.208854		1	'Inflammation'	7.4448e-05
1	'Malignant'	0.999999		1	'Malignant'	1		1	'Malignant'	0.987402		1	'Inflammation'	0.000289857		1	'Malignant'	0.114575		1	'Inflammation'	1.31066e-05		1	'Malignant'	0.77797		1	'Malignant'	0.998063
1	'Malignant'	0.999774		1	'Inflammation'	1.68996e-19		1	'Malignant'	0.96777		1	'Malignant'	0.999863		1	'Malignant'	0.18238		1	'Inflammation'	8.37466e-09		1	'Inflammation'	0.706088		1	'Inflammation'	4.69724e-05
1	'Inflammation'	0.993065		1	'Inflammation'	3.88306e-16		1	'Inflammation'	0.000206532		1	'Inflammation'	1.96427e-09		1	'Malignant'	0.999258		1	'Inflammation'	1.7861e-07		1	'Inflammation'	0.131157		1	'Malignant'	0.000842407
1	'Inflammation'	1.80337e-10		1	'Inflammation'	2.73201e-24		1	'Inflammation'	0.954393		1	'Malignant'	1		1	'Inflammation'	0.000111851		1	'Inflammation'	0.00170161		1	'Inflammation'	0.437402		1	'Inflammation'	0.000361834
1	'Malignant'	1		1	'Malignant'	1		1	'Malignant'	0.89276		1	'Inflammation'	1.85147e-08		1	'Inflammation'	0.00104111		1	'Malignant'	0.936489		1	'Malignant'	0.999158		1	'Malignant'	0.992171
1	'Malignant'	0.994759		1	'Malignant'	1		1	'Malignant'	0.996776		1	'Malignant'	1		1	'Inflammation'	4.46709e-05		1	'Malignant'	0.997449		1	'Inflammation'	0.0493022		1	'Inflammation'	0.118257
1	'Malignant'	0.999992		1	'Malignant'	1		1	'Malignant'	1		1	'Malignant'	0.988562		1	'Malignant'	0.991826		1	'Malignant'	1		1	'Inflammation'	0.0597745		1	'Malignant'	0.988573
1	'Inflammation'	9.73009e-15		1	'Inflammation'	1.79697e-09		1	'Malignant'	0.922414		1	'Malignant'	0.957449		1	'Inflammation'	1.33777e-09		1	'Malignant'	1		1	'Inflammation'	2.83e-05		1	'Malignant'	0.999977
1	'Inflammation'	0.00414928		1	'Inflammation'	1.49413e-22		1	'Malignant'	0.812834		1	'Malignant'	1		1	'Malignant'	0.999917		1	'Malignant'	0.997992		1	'Malignant'	0.958129		1	'Malignant'	0.677019
1	'Malignant'	0.999974		1	'Malignant'	1		1	'Inflammation'	1.75132e-09		1	'Inflammation'	7.47255e-08		1	'Malignant'	0.966158		1	'Inflammation'	0.00207706		1	'Malignant'	0.987627		1	'Malignant'	0.999281
1	'Inflammation'	7.22027e-05		1	'Malignant'	1		1	'Inflammation'	0.00057635		1	'Malignant'	1		1	'Inflammation'	3.36742e-07		1	'Inflammation'	0.00157039		1	'Inflammation'	1.14615e-05		1	'Inflammation'	6.14908e-05
1	'Inflammation'	3.54141e-10		1	'Inflammation'	3.71416e-22		1	'Inflammation'	0.000111717		1	'Inflammation'	5.83142e-09		1	'Malignant'	0.983363		1	'Inflammation'	0.0527003		1	'Malignant'	0.999968		1	'Malignant'	0.999997
1	'Inflammation'	0.00112523		1	'Inflammation'	2.00315e-15		1	'Malignant'	0.999138		1	'Malignant'	0.999971		1	'Inflammation'	0.00256824		1	'Inflammation'	5.99974e-09		1	'Malignant'	0.981057		1	'Inflammation'	0.000214473
1	'Malignant'	1		1	'Inflammation'	0.0288862		1	'Malignant'	0.999977		1	'Malignant'	0.393158		1	'Malignant'	0.99685		1	'Inflammation'	0.236652		1	'Inflammation'	0.00178796		1	'Inflammation'	3.42081e-08
1	'Inflammation'	0.00174166		1	'Inflammation'	1.03547e-07		1	'Inflammation'	0.710312		1	'Inflammation'	4.87242e-06		1	'Malignant'	0.999491		1	'Inflammation'	4.20807e-06		1	'Inflammation'	9.89879e-07		1	'Inflammation'	8.48996e-09
1	'Malignant'	0.999988		1	'Malignant'	0.000517669		1	'Inflammation'	3.0142e-09		1	'Inflammation'	9.96648e-06		1	'Inflammation'	0.183475		1	'Malignant'	0.999997		1	'Inflammation'	0.936366		1	'Malignant'	0.380857
1	'Malignant'	1		1	'Inflammation'	3.63471e-16		1	'Malignant'	0.991213		1	'Inflammation'	1.93392e-07		1	'Inflammation'	0.804808		1	'Inflammation'	1.81583e-05		1	'Malignant'	0.998568		1	'Inflammation'	8.00288e-08
1	'Inflammation'	6.15436e-16		1	'Malignant'	1		1	'Inflammation'	7.98078e-06		1	'Inflammation'	2.16889e-06		1	'Inflammation'	2.50236e-05		1	'Inflammation'	8.88991e-06		1	'Malignant'	0.999504		1	'Inflammation'	0.0166139
1	'Inflammation'	1.86724e-07		1	'Inflammation'	1.27547e-22		1	'Inflammation'	4.58731e-05		1	'Inflammation'	1.08149e-07		1	'Inflammation'	4.76257e-07		1	'Inflammation'	3.18081e-06		1	'Malignant'	0.953917		1	'Inflammation'	1.38458e-05
1	'Malignant'	1		1	'Inflammation'	5.37964e-14		1	'Inflammation'	1.44965e-10		1	'Inflammation'	2.19841e-12		1	'Malignant'	0.999909		1	'Malignant'	0.998119		1	'Malignant'	0.9994		1	'Inflammation'	3.18106e-06
1	'Malignant'	0.999999		1	'Inflammation'	6.6652e-14		1	'Inflammation'	6.51593e-05		1	'Malignant'	1		1	'Inflammation'	1.17474e-05		1	'Malignant'	0.999872		1	'Malignant'	0.914589		1	'Malignant'	1
1	'Inflammation'	5.76547e-12		1	'Malignant'	1		1	'Inflammation'	1.05474e-05		1	'Inflammation'	5.67687e-08		1	'Inflammation'	0.851715		1	'Inflammation'	0.0026073		1	'Inflammation'	9.6813e-06		1	'Inflammation'	0.062665
1	'Malignant'	0.999999		1	'Inflammation'	1.82369e-09		1	'Inflammation'	0.00503582		1	'Inflammation'	1.62629e-08		1	'Malignant'	0.981733		1	'Malignant'	0.999998		1	'Inflammation'	4.11634e-07		1	'Inflammation'	5.67482e-05
1	'Inflammation'	1.53705e-08		1	'Inflammation'	2.1928e-11		1	'Inflammation'	0.0637731		1	'Inflammation'	1.52515e-05		1	'Malignant'	0.998826		1	'Inflammation'	0.953671		1	'Inflammation'	0.00123634		1	'Inflammation'	1.37756e-06
1	'Inflammation'	4.44934e-07		1	'Inflammation'	6.32958e-14		1	'Malignant'	0.996491		1	'Malignant'	1		1	'Inflammation'	6.35515e-07		1	'Malignant'	1		1	'Inflammation'	0.117275		1	'Malignant'	0.0263257
1	'Malignant'	1		1	'Inflammation'	8.30492e-29		1	'Malignant'	0.999369		1	'Malignant'	1		1	'Malignant'	0.975489		1	'Inflammation'	0.000371149		1	'Inflammation'	0.0300237		1	'Malignant'	0.999847
1	'Malignant'	1		1	'Malignant'	1		1	'Inflammation'	9.06784e-06		1	'Malignant'	0.999999		1	'Inflammation'	0.0122856		1	'Inflammation'	2.6758e-07		1	'Inflammation'	0.242899		1	'Inflammation'	3.71337e-10
1	'Malignant'	1		1	'Malignant'	1		1	'Inflammation'	3.71944e-10		1	'Inflammation'	3.16927e-11		1	'Malignant'	0.749147		1	'Malignant'	0.999569		1	'Inflammation'	0.172705		1	'Inflammation'	0.000778214
1	'Inflammation'	0.00281326		1	'Malignant'	1		1	'Inflammation'	0.000322241		1	'Inflammation'	0.884645		1	'Malignant'	0.946294		1	'Inflammation'	1.63083e-06		1	'Inflammation'	0.00552357		1	'Malignant'	0.938147
1	'Inflammation'	2.0298e-12		1	'Inflammation'	1.47055e-20		1	'Malignant'	1		1	'Inflammation'	0.0002145		1	'Malignant'	0.996852		1	'Inflammation'	0.00121822		1	'Malignant'	0.999533		1	'Malignant'	1
1	'Malignant'	1		1	'Malignant'	1		1	'Inflammation'	4.11019e-07		1	'Malignant'	1		1	'Malignant'	0.999009		1	'Malignant'	0.995009		1	'Malignant'	0.968794		1	'Malignant'	0.31034
1	'Malignant'	0.999496		1	'Inflammation'	2.4997e-11		1	'Inflammation'	0.0315275		1	'Inflammation'	0.00146437		1	'Inflammation'	0.504122		1	'Malignant'	0.999286		1	'Inflammation'	7.63282e-05		1	'Malignant'	1
1	'Inflammation'	4.59155e-09		1	'Inflammation'	9.97413e-16		1	'Inflammation'	1.10474e-08		1	'Malignant'	1		1	'Inflammation'	0.00542863		1	'Malignant'	0.998772		1	'Malignant'	0.999999		1	'Malignant'	0.992615
1	'Inflammation'	2.26316e-12		1	'Inflammation'	1.6333e-18		1	'Inflammation'	1.12446e-09		1	'Inflammation'	1.63668e-10		1	'Inflammation'	0.214354		1	'Malignant'	0.0112222		1	'Malignant'	0.997997		1	'Malignant'	1
1	'Inflammation'	5.08733e-09		1	'Malignant'	0.999977		1	'Malignant'	0.947207		1	'Inflammation'	1.97899e-11		1	'Inflammation'	0.000470874		1	'Inflammation'	8.20312e-05		1	'Malignant'	0.730815		1	'Malignant'	0.961443
1	'Malignant'	1		1	'Inflammation'	5.76715e-24		1	'Inflammation'	0.00366726		1	'Malignant'	0.999268		1	'Malignant'	0.0781509		1	'Malignant'	0.456917		1	'Inflammation'	0.0111207		1	'Malignant'	0.999998
1	'Malignant'	1		1	'Inflammation'	0.999505		1	'Malignant'	0.99999		1	'Inflammation'	7.91234e-09		1	'Malignant'	0.999171		1	'Malignant'	0.999857		1	'Malignant'	1		1	'Malignant'	0.99923
1	'Malignant'	0.999997		1	'Malignant'	1		1	'Inflammation'	1.34694e-12		1	'Malignant'	1		1	'Malignant'	0.997618		1	'Inflammation'	5.4924e-05		1	'Inflammation'	3.63013e-06		1	'Malignant'	0.929654
1	'Inflammation'	3.26061e-10		1	'Malignant'	1		1	'Inflammation'	4.92372e-07		1	'Inflammation'	1.46968e-07		1	'Inflammation'	0.0205224		1	'Inflammation'	0.00647197		1	'Malignant'	0.996373		1	'Inflammation'	6.58945e-06
1	'Malignant'	1		1	'Inflammation'	6.03134e-08		1	'Inflammation'	2.69585e-07		1	'Malignant'	0.993964		1	'Malignant'	0.999508		1	'Inflammation'	0.0320375		1	'Malignant'	0.846892		1	'Malignant'	0.99985
1	'Malignant'	0.998503		1	'Malignant'	1		1	'Inflammation'	2.34914e-07		1	'Malignant'	1		1	'Malignant'	0.997602		1	'Inflammation'	0.00795559		1	'Inflammation'	6.24887e-05		1	'Inflammation'	0.91018
1	'Inflammation'	6.00445e-08		1	'Inflammation'	3.03929e-09		1	'Malignant'	0.999969		1	'Inflammation'	6.85822e-11		1	'Malignant'	0.88425		1	'Inflammation'	2.34142e-07		1	'Malignant'	0.965649		1	'Inflammation'	0.0511365
1	'Malignant'	0.999171		1	'Malignant'	1		1	'Malignant'	0.956966		1	'Malignant'	1		1	'Inflammation'	0.00260584		1	'Inflammation'	1.22282e-05		1	'Malignant'	0.999996		1	'Inflammation'	0.865233
1	'Malignant'	1		1	'Inflammation'	6.77309e-14		1	'Inflammation'	0.000150508		1	'Inflammation'	0.887418		1	'Inflammation'	0.00141711		1	'Inflammation'	0.00230739		1	'Malignant'	0.876673		1	'Inflammation'	5.59485e-08
1	'Inflammation'	1.22673e-09		1	'Malignant'	1		1	'Malignant'	0.997618		1	'Inflammation'	0.00578673		1	'Malignant'	0.0490771		1	'Inflammation'	0.0441518		1	'Malignant'	0.990555		1	'Inflammation'	5.79909e-09
1	'Malignant'	1		1	'Inflammation'	1.11177e-08		1	'Inflammation'	0.0181811		1	'Malignant'	1		1	'Inflammation'	0.00131423		1	'Inflammation'	0.838028		1	'Malignant'	0.948427		1	'Inflammation'	3.02118e-07
1	'Inflammation'	3.38434e-08		1	'Malignant'	1		1	'Malignant'	0.999995		1	'Malignant'	1		1	'Malignant'	0.999999		1	'Malignant'	0.926045		1	'Malignant'	0.813346		1	'Inflammation'	0.00175681
1	'Malignant'	1		1	'Malignant'	1		1	'Inflammation'	0.118316		1	'Inflammation'	2.78821e-09		1	'Inflammation'	1.24215e-08		1	'Inflammation'	0.719554		1	'Malignant'	0.999999		1	'Malignant'	0.997251
1	'Inflammation'	2.685e-06		1	'Inflammation'	9.20724e-05		1	'Inflammation'	0.332007		1	'Malignant'	1		1	'Inflammation'	2.14424e-08		1	'Malignant'	0.999985		1	'Malignant'	0.969278		1	'Inflammation'	8.64262e-05
1	'Malignant'	1		1	'Inflammation'	2.50176e-08		1	'Inflammation'	3.15474e-07		1	'Malignant'	1		1	'Inflammation'	2.62843e-05		1	'Inflammation'	0.000420198		1	'Inflammation'	0.00244236		1	'Malignant'	0.999991
1	'Malignant'	0.999476		1	'Inflammation'	6.18101e-11		1	'Malignant'	0.999649		1	'Inflammation'	0.158857		1	'Malignant'	0.846605		1	'Malignant'	0.999453		1	'Inflammation'	3.96169e-10		1	'Malignant'	1
1	'Inflammation'	0.00274608		1	'Malignant'	0.00566025		1	'Inflammation'	1.27532e-11		1	'Inflammation'	1.37901e-05		1	'Malignant'	0.995494		1	'Malignant'	0.00532294		1	'Inflammation'	6.81679e-06		1	'Malignant'	0.983256
1	'Malignant'	1		1	'Inflammation'	9.21317e-15		1	'Inflammation'	3.71103e-10		1	'Inflammation'	1.35647e-17		1	'Malignant'	0.178413		1	'Inflammation'	0.0015315		1	'Malignant'	0.978634		1	'Malignant'	0.999632
1	'Malignant'	1		1	'Inflammation'	3.6554e-26		1	'Malignant'	0.997445		1	'Malignant'	1		1	'Inflammation'	0.00320446		1	'Malignant'	0.999971		1	'Inflammation'	0.00223633		1	'Inflammation'	6.15071e-08
1	'Inflammation'	6.90047e-06		1	'Malignant'	1		1	'Malignant'	0.999448		1	'Malignant'	1		1	'Malignant'	0.976184		1	'Inflammation'	0.00331559		1	'Malignant'	0.070845		1	'Malignant'	0.984
1	'Inflammation'	5.33642e-12		1	'Inflammation'	3.16728e-10		1	'Inflammation'	4.38298e-06		1	'Malignant'	0.999938		1	'Inflammation'	0.961898		1	'Inflammation'	0.00154361		1	'Inflammation'	0.924117		1	'Malignant'	0.646618
1	'Malignant'	0.999811		1	'Malignant'	1		1	'Malignant'	0.868707		1	'Malignant'	0.999999		1	'Malignant'	0.998135		1	'Inflammation'	0.000281708		1	'Malignant'	0.91794		1	'Malignant'	0.999724
1	'Inflammation'	0.999892		1	'Inflammation'	1.80501e-07		1	'Inflammation'	0.781969		1	'Inflammation'	0.79975		1	'Malignant'	0.985521		1	'Malignant'	0.999973		1	'Malignant'	0.994785		1	'Inflammation'	7.53207e-05
1	'Inflammation'	2.37256e-12		1	'Malignant'	1		1	'Inflammation'	2.66157e-09		1	'Malignant'	1		1	'Inflammation'	5.09734e-07		1	'Inflammation'	0.998559		1	'Malignant'	0.998573		1	'Malignant'	0.104335
1	'Malignant'	1		1	'Inflammation'	8.57338e-08		1	'Malignant'	1		1	'Malignant'	0.945336		1	'Inflammation'	3.4773e-09		1	'Inflammation'	0.00479174		1	'Malignant'	0.9983		1	'Malignant'	0.999893
1	'Inflammation'	9.39931e-34		1	'Malignant'	1		1	'Malignant'	0.99266		1	'Malignant'	1		1	'Malignant'	0.999975		1	'Malignant'	0.993083		1	'Inflammation'	0.000104839		1	'Malignant'	0.999996
1	'Inflammation'	2.09918e-06		1	'Inflammation'	1.79864e-07		1	'Malignant'	0.999995		1	'Malignant'	1		1	'Inflammation'	7.94452e-10		1	'Inflammation'	0.6041		1	'Malignant'	0.999863		1	'Malignant'	0.999999
1	'Malignant'	1		1	'Inflammation'	5.61244e-19		1	'Malignant'	0.826338		1	'Inflammation'	2.75608e-08		1	'Malignant'	0.97927		1	'Malignant'	0.801278		1	'Malignant'	0.971294		1	'Inflammation'	1.58902e-06
1	'Inflammation'	2.2413e-06		1	'Malignant'	1		1	'Malignant'	0.989825		1	'Inflammation'	8.5034e-06		1	'Inflammation'	1.14527e-05		1	'Malignant'	0.987069		1	'Inflammation'	0.000102859		1	'Inflammation'	0.000546988
1	'Malignant'	0.999999		1	'Inflammation'	0.999992		1	'Inflammation'	2.26131e-09		1	'Malignant'	1		1	'Malignant'	0.96493		1	'Malignant'	0.115286		1	'Malignant'	0.78825		1	'Malignant'	0.00948567
1	'Malignant'	1		1	'Inflammation'	5.41971e-07		1	'Malignant'	1		1	'Inflammation'	3.88863e-09		1	'Inflammation'	0.996681		1	'Malignant'	0.99999		1	'Malignant'	0.0140589		1	'Malignant'	0.999849
1	'Inflammation'	9.33087e-18		1	'Malignant'	0.260455		1	'Malignant'	0.999396		1	'Malignant'	0.999992		1	'Malignant'	0.999999		1	'Malignant'	0.992022		1	'Malignant'	0.954226		1	'Inflammation'	0.762973
1	'Malignant'	0.999939		1	'Inflammation'	1.68948e-07		1	'Inflammation'	6.59145e-10		1	'Malignant'	1		1	'Malignant'	0.999726		1	'Malignant'	0.999567		1	'Malignant'	0.904297		1	'Inflammation'	3.88556e-06
1	'Malignant'	0.999999		1	'Malignant'	1		1	'Malignant'	0.999986		1	'Inflammation'	3.56667e-09		1	'Inflammation'	0.00200377		1	'Malignant'	0.999997		1	'Malignant'	0.999787		1	'Malignant'	0.995821
1	'Malignant'	0.999959		1	'Malignant'	1		1	'Malignant'	0.976645		1	'Inflammation'	3.73987e-06		1	'Malignant'	0.896082		1	'Inflammation'	1.17712e-09		1	'Malignant'	0.885554		1	'Inflammation'	2.28659e-06
1	'Inflammation'	2.06467e-09		1	'Inflammation'	2.3198e-10		1	'Malignant'	0.99857		1	'Inflammation'	2.46022e-10		1	'Malignant'	0.999644		1	'Malignant'	0.80177		1	'Malignant'	0.52665		1	'Inflammation'	2.06558e-09
1	'Malignant'	1		1	'Malignant'	1		1	'Inflammation'	0.00930172		1	'Inflammation'	4.34203e-08		1	'Malignant'	0.998572		1	'Malignant'	0.96136		1	'Inflammation'	8.64091e-06		1	'Inflammation'	0.00245082
1	'Inflammation'	6.67706e-09		1	'Inflammation'	0.00112562		1	'Inflammation'	4.27504e-11		1	'Inflammation'	5.03791e-06		1	'Inflammation'	0.690059		1	'Inflammation'	3.89651e-08		1	'Inflammation'	5.77009e-06		1	'Inflammation'	0.688922
1	'Malignant'	0.997016		1	'Inflammation'	3.6253e-13		1	'Malignant'	0.999986		1	'Inflammation'	6.39375e-12		1	'Malignant'	0.996546		1	'Malignant'	0.9997		1	'Inflammation'	4.35135e-10		1	'Inflammation'	0.439747
1	'Inflammation'	0.000425794		1	'Inflammation'	1.36571e-23		1	'Inflammation'	0.0205073		1	'Inflammation'	1.07173e-10		1	'Inflammation'	2.21373e-06		1	'Malignant'	0.931828		1	'Inflammation'	0.192076		1	'Inflammation'	0.0535521
1	'Inflammation'	2.48814e-20		1	'Malignant'	1		1	'Malignant'	0.999993		1	'Malignant'	1		1	'Inflammation'	5.54645e-05		1	'Malignant'	0.994761		1	'Malignant'	0.970281		1	'Inflammation'	6.29604e-06
1	'Malignant'	0.999995		1	'Malignant'	1		1	'Inflammation'	0.000361186		1	'Malignant'	1		1	'Inflammation'	0.0388822		1	'Malignant'	0.999805		1	'Malignant'	0.999999		1	'Malignant'	0.999989
1	'Malignant'	1		1	'Inflammation'	7.98175e-05		1	'Malignant'	0.999977		1	'Inflammation'	2.58909e-09		1	'Malignant'	0.996593		1	'Malignant'	0.999918		1	'Inflammation'	0.000198452		1	'Malignant'	0.980191
1	'Inflammation'	1.32338e-17		1	'Malignant'	0.999223		1	'Malignant'	0.832765		1	'Inflammation'	8.82686e-08		1	'Malignant'	0.520045		1	'Malignant'	0.999997		1	'Malignant'	0.923504		1	'Inflammation'	2.18351e-07
1	'Inflammation'	3.17388e-11		1	'Inflammation'	0.000175444		1	'Malignant'	0.999999		1	'Malignant'	1		1	'Inflammation'	0.00103979		1	'Malignant'	0.99986		1	'Inflammation'	3.50657e-06		1	'Malignant'	0.999984
1	'Malignant'	0.999966		1	'Malignant'	1		1	'Malignant'	1		1	'Malignant'	1		1	'Inflammation'	8.78271e-08		1	'Inflammation'	6.12874e-05		1	'Inflammation'	0.00171724		1	'Malignant'	1
1	'Malignant'	0.999993		1	'Inflammation'	1.75575e-27		1	'Malignant'	0.999905		1	'Malignant'	0.999991		1	'Inflammation'	4.45551e-06		1	'Inflammation'	0.0011441		1	'Malignant'	0.992315		1	'Malignant'	0.999997
1	'Malignant'	0.99996		1	'Malignant'	1		1	'Inflammation'	3.48751e-06		1	'Malignant'	0.998662		1	'Malignant'	0.999981		1	'Inflammation'	9.63145e-06		1	'Malignant'	0.852324		1	'Inflammation'	0.00141554
1	'Malignant'	1		1	'Malignant'	1		1	'Inflammation'	0.00105979		1	'Malignant'	1		1	'Malignant'	0.974547		1	'Inflammation'	1.50666e-06		1	'Inflammation'	0.0954434		1	'Malignant'	0.999841
1	'Malignant'	0.999999		1	'Malignant'	1		1	'Inflammation'	0.161311		1	'Malignant'	1		1	'Inflammation'	1.59124e-05		1	'Malignant'	0.998239		1	'Malignant'	0.993429		1	'Malignant'	0.999301
1	'Inflammation'	0.000614292		1	'Malignant'	1		1	'Inflammation'	2.03956e-07		1	'Malignant'	0.805383		1	'Inflammation'	0.302954		1	'Inflammation'	0.506822		1	'Malignant'	0.999452		1	'Malignant'	0.999327
1	'Malignant'	0.999997		1	'Inflammation'	1.72919e-17		1	'Inflammation'	4.28114e-07		1	'Inflammation'	1.06023e-12		1	'Malignant'	0.976124		1	'Malignant'	0.491864		1	'Malignant'	0.982901		1	'Inflammation'	0.000189265
1	'Inflammation'	9.89257e-07		1	'Inflammation'	4.53549e-23		1	'Inflammation'	0.00144265		1	'Malignant'	0.999999		1	'Malignant'	0.959687		1	'Inflammation'	9.41515e-09		1	'Inflammation'	0.0917981		1	'Malignant'	1
1	'Malignant'	0.711752		1	'Malignant'	1		1	'Inflammation'	0.265009		1	'Inflammation'	6.75198e-08		1	'Malignant'	0.99631		1	'Inflammation'	1.9272e-05		1	'Malignant'	0.99816		1	'Inflammation'	1.89618e-05
1	'Inflammation'	1.50384e-07		1	'Inflammation'	4.94085e-15		1	'Malignant'	0.995739		1	'Inflammation'	8.85992e-08		1	'Malignant'	0.999566		1	'Inflammation'	5.66358e-11		1	'Malignant'	0.999329		1	'Malignant'	0.999944
1	'Malignant'	1		1	'Inflammation'	2.21293e-11		1	'Malignant'	0.847338		1	'Inflammation'	5.30334e-08		1	'Inflammation'	0.0410911		1	'Malignant'	1		1	'Inflammation'	9.08294e-08		1	'Malignant'	1
1	'Inflammation'	4.48431e-05		1	'Malignant'	0.695659		1	'Malignant'	0.999744		1	'Malignant'	1		1	'Inflammation'	0.0298477		1	'Malignant'	0.575778		1	'Malignant'	0.986569		1	'Malignant'	0.99913
1	'Inflammation'	0.0110099		1	'Inflammation'	3.19714e-05		1	'Malignant'	0.998277		1	'Inflammation'	1.40441e-11		1	'Malignant'	0.999976		1	'Malignant'	0.000304233		1	'Malignant'	0.993053		1	'Inflammation'	2.03595e-05
1	'Inflammation'	2.11142e-19		1	'Inflammation'	1.09147e-09		1	'Malignant'	1		1	'Inflammation'	9.65109e-05		1	'Inflammation'	0.0138438		1	'Inflammation'	2.3546e-08		1	'Inflammation'	2.43863e-07		1	'Malignant'	0.999937
1	'Malignant'	1		1	'Inflammation'	1.66453e-07		1	'Malignant'	1		1	'Malignant'	0.999999		1	'Inflammation'	0.0832707		1	'Malignant'	0.985939		1	'Malignant'	0.978144		1	'Malignant'	0.999962
1	'Malignant'	1		1	'Malignant'	1		1	'Inflammation'	3.94752e-07		1	'Malignant'	1		1	'Inflammation'	1.08962e-07		1	'Inflammation'	0.000151016		1	'Inflammation'	3.81933e-10		1	'Malignant'	0.999303
1	'Malignant'	1		1	'Inflammation'	7.4525e-22		1	'Inflammation'	0.000756107		1	'Inflammation'	4.26333e-08		1	'Inflammation'	9.07985e-10		1	'Malignant'	0.975021		1	'Malignant'	0.984901		1	'Inflammation'	1.0229e-07
1	'Malignant'	0.999999		1	'Malignant'	0.985142		1	'Malignant'	1		1	'Malignant'	1		1	'Malignant'	0.99976		1	'Inflammation'	3.43051e-07		1	'Malignant'	1		1	'Inflammation'	0.000121837
1	'Malignant'	0.999998		1	'Malignant'	0.999998		1	'Malignant'	0.998973		1	'Inflammation'	0.000519713		1	'Malignant'	0.999779		1	'Malignant'	0.999999		1	'Inflammation'	0.0108156		1	'Inflammation'	4.02656e-07
1	'Malignant'	0.99998		1	'Malignant'	1		1	'Malignant'	0.999963		1	'Inflammation'	0.000380206		1	'Malignant'	0.994328		1	'Inflammation'	0.112386		1	'Inflammation'	0.00148605		1	'Malignant'	0.911175
1	'Inflammation'	1.59813e-05		1	'Inflammation'	0.997011		1	'Inflammation'	0.00899861		1	'Inflammation'	1.63181e-09		1	'Malignant'	0.999862		1	'Malignant'	0.978332		1	'Malignant'	0.996425		1	'Malignant'	0.999208
1	'Inflammation'	1.6656e-07		1	'Inflammation'	3.35049e-21		1	'Inflammation'	0.846809		1	'Malignant'	0.999998		1	'Malignant'	0.999912		1	'Malignant'	0.999829		1	'Malignant'	0.998555		1	'Malignant'	0.99927
1	'Inflammation'	4.83647e-36		1	'Inflammation'	3.80675e-07		1	'Inflammation'	4.15274e-05		1	'Inflammation'	3.07703e-05		1	'Malignant'	0.999901		1	'Inflammation'	3.84893e-10		1	'Inflammation'	0.000211138		1	'Inflammation'	0.000324138
1	'Inflammation'	3.5142e-11		1	'Malignant'	1		1	'Inflammation'	0.00118619		1	'Inflammation'	3.30906e-11		1	'Inflammation'	0.0017091		1	'Malignant'	0.999993		1	'Malignant'	0.999955		1	'Malignant'	0.989918
1	'Malignant'	1		1	'Inflammation'	4.30919e-17		1	'Malignant'	1		1	'Inflammation'	9.28188e-11		1	'Malignant'	0.999999		1	'Malignant'	0.999976		1	'Malignant'	0.320636		1	'Malignant'	0.998101
1	'Inflammation'	0.000293861		1	'Malignant'	1		1	'Inflammation'	0.260543		1	'Malignant'	0.989594		1	'Malignant'	0.974508		1	'Inflammation'	0.0649184		1	'Inflammation'	0.0770265		1	'Inflammation'	0.0738455
1	'Inflammation'	1.32636e-16		1	'Malignant'	1		1	'Inflammation'	0.00852888		1	'Inflammation'	2.4491e-11		1	'Inflammation'	0.131431		1	'Malignant'	0.904244		1	'Malignant'	0.937409		1	'Malignant'	1
1	'Malignant'	1		1	'Inflammation'	6.88824e-18		1	'Inflammation'	9.65731e-05		1	'Inflammation'	2.38395e-07		1	'Malignant'	0.191909		1	'Inflammation'	0.0187377		1	'Inflammation'	0.496965		1	'Malignant'	0.999955
1	'Inflammation'	5.63791e-19		1	'Malignant'	0.968812		1	'Malignant'	0.969826		1	'Inflammation'	4.33768e-06		1	'Malignant'	0.999999		1	'Malignant'	0.969812		1	'Malignant'	0.50954		1	'Inflammation'	0.662354
1	'Malignant'	1		1	'Malignant'	1		1	'Inflammation'	2.45609e-07		1	'Inflammation'	5.29188e-11		1	'Malignant'	0.999935		1	'Inflammation'	2.94238e-07		1	'Malignant'	0.996755		1	'Inflammation'	0.00121159
1	'Malignant'	1		1	'Malignant'	1		1	'Malignant'	0.999969		1	'Inflammation'	0.000230948		1	'Malignant'	0.999888		1	'Malignant'	0.999982		1	'Inflammation'	0.0168624		1	'Inflammation'	4.36986e-07
1	'Inflammation'	8.21238e-26		1	'Malignant'	1		1	'Malignant'	0.998776		1	'Malignant'	1		1	'Inflammation'	1.51299e-06		1	'Inflammation'	8.79408e-10		1	'Malignant'	0.936497		1	'Malignant'	0.380226
1	'Malignant'	1		1	'Inflammation'	3.78442e-07		1	'Malignant'	0.999898		1	'Inflammation'	4.84872e-06		1	'Malignant'	0.995363		1	'Malignant'	0.999974		1	'Malignant'	0.978494		1	'Inflammation'	0.312859
1	'Inflammation'	5.83949e-18		1	'Malignant'	1		1	'Inflammation'	5.63294e-07		1	'Malignant'	0.882029		1	'Malignant'	0.998821		1	'Malignant'	0.999991		1	'Inflammation'	3.25585e-08		1	'Inflammation'	2.08913e-11
1	'Inflammation'	1.81995e-10		1	'Malignant'	0.999999		1	'Malignant'	0.999221		1	'Inflammation'	1.31338e-07		1	'Inflammation'	0.000147468		1	'Malignant'	0.999993		1	'Inflammation'	0.0245906		1	'Malignant'	0.999227
1	'Malignant'	1		1	'Inflammation'	0.000543634		1	'Malignant'	1		1	'Malignant'	1		1	'Inflammation'	0.227529		1	'Malignant'	1		1	'Malignant'	0.975519		1	'Inflammation'	4.11103e-05
1	'Malignant'	1		1	'Malignant'	1		1	'Inflammation'	3.52851e-09		1	'Inflammation'	0.00191369		1	'Malignant'	0.941809		1	'Malignant'	0.961906		1	'Inflammation'	0.000401568		1	'Inflammation'	0.207368
1	'Inflammation'	1.58205e-16		1	'Inflammation'	2.22166e-24		1	'Inflammation'	5.66312e-05		1	'Malignant'	1		1	'Inflammation'	0.622386		1	'Inflammation'	0.0018222		1	'Inflammation'	0.0194449		1	'Inflammation'	3.69768e-07
1	'Malignant'	1		1	'Inflammation'	8.47828e-07		1	'Inflammation'	4.99541e-08		1	'Inflammation'	1.1596e-13		1	'Malignant'	0.972263		1	'Inflammation'	4.62158e-09		1	'Malignant'	0.881025		1	'Inflammation'	1.51442e-07
1	'Malignant'	1		1	'Malignant'	1		1	'Inflammation'	1.90223e-08		1	'Malignant'	1		1	'Malignant'	0.761405		1	'Malignant'	0.999999		1	'Inflammation'	0.0119874		1	'Inflammation'	7.17277e-05
1	'Inflammation'	0.00462635		1	'Malignant'	1		1	'Inflammation'	6.49314e-08		1	'Inflammation'	7.98893e-09		1	'Malignant'	0.999807		1	'Inflammation'	2.19831e-05		1	'Inflammation'	0.000160895		1	'Inflammation'	0.000157306
1	'Inflammation'	0.999966		1	'Malignant'	1		1	'Inflammation'	0.00120927		1	'Inflammation'	1.41176e-10		1	'Malignant'	0.999603		1	'Malignant'	0.999922		1	'Inflammation'	0.0191554		1	'Inflammation'	0.0064295
1	'Inflammation'	2.36343e-30		1	'Inflammation'	4.84775e-06		1	'Malignant'	0.99135		1	'Inflammation'	0.000133435		1	'Malignant'	0.999998		1	'Malignant'	0.999962		1	'Malignant'	0.96737		1	'Malignant'	0.998824
1	'Inflammation'	9.03872e-18		1	'Malignant'	1		1	'Inflammation'	0.0134489		1	'Inflammation'	7.41254e-09		1	'Inflammation'	0.000224288		1	'Inflammation'	0.00252202		1	'Inflammation'	0.000636253		1	'Inflammation'	8.22649e-05
1	'Malignant'	1		1	'Inflammation'	1.96963e-10		1	'Inflammation'	3.44434e-10		1	'Inflammation'	4.95051e-07		1	'Inflammation'	4.67359e-06		1	'Malignant'	0.99954		1	'Inflammation'	4.84361e-06		1	'Malignant'	1
1	'Malignant'	0.999999		1	'Malignant'	1		1	'Malignant'	0.993334		1	'Inflammation'	4.71164e-10		1	'Inflammation'	1.30708e-06		1	'Inflammation'	0.00426884		1	'Inflammation'	0.00177201		1	'Malignant'	1
1	'Malignant'	0.999753		1	'Malignant'	1		1	'Inflammation'	0.0012016		1	'Inflammation'	5.09663e-10		1	'Malignant'	0.980099		1	'Inflammation'	4.28032e-10		1	'Inflammation'	4.67249e-06		1	'Inflammation'	0.00458127
1	'Inflammation'	0.0220911		1	'Inflammation'	0.380128		1	'Malignant'	1		1	'Inflammation'	8.56834e-09		1	'Malignant'	0.472485		1	'Malignant'	0.999997		1	'Inflammation'	0.000924325		1	'Inflammation'	0.00033853
1	'Inflammation'	9.66854e-11		1	'Malignant'	0.997965		1	'Inflammation'	4.09771e-05		1	'Inflammation'	2.4267e-11		1	'Malignant'	0.981838		1	'Inflammation'	4.94998e-05		1	'Inflammation'	9.83743e-07		1	'Inflammation'	2.51221e-09
1	'Malignant'	1		1	'Inflammation'	1.0048e-15		1	'Malignant'	1		1	'Malignant'	1		1	'Inflammation'	0.00122594		1	'Malignant'	0.999959		1	'Malignant'	0.987697		1	'Malignant'	0.99972
1	'Malignant'	1		1	'Inflammation'	9.73619e-08		1	'Malignant'	0.999721		1	'Inflammation'	2.83656e-07		1	'Inflammation'	0.000206984		1	'Inflammation'	1.15591e-09		1	'Malignant'	0.99643		1	'Inflammation'	8.67676e-05
1	'Malignant'	1		1	'Inflammation'	2.69662e-19		1	'Malignant'	0.999897		1	'Inflammation'	4.69161e-06		1	'Inflammation'	0.459955		1	'Malignant'	0.73556		1	'Malignant'	0.991217		1	'Inflammation'	0.000356856
1	'Malignant'	0.999997		1	'Inflammation'	1.74836e-18		1	'Inflammation'	0.00411789		1	'Inflammation'	0.000163048		1	'Malignant'	0.999113		1	'Malignant'	0.401561		1	'Inflammation'	0.0029406		1	'Malignant'	1
1	'Inflammation'	1.55874e-10		1	'Inflammation'	4.71048e-22		1	'Malignant'	0.999569		1	'Malignant'	1		1	'Inflammation'	4.23443e-05		1	'Malignant'	0.895987		1	'Inflammation'	1.15516e-06		1	'Inflammation'	2.23909e-05
1	'Inflammation'	3.85356e-05		1	'Malignant'	1		1	'Inflammation'	0.56935		1	'Malignant'	0.999994		1	'Inflammation'	0.000201843		1	'Inflammation'	6.63467e-07		1	'Inflammation'	0.0350239		1	'Inflammation'	0.000305532
1	'Malignant'	1		1	'Inflammation'	3.98835e-12		1	'Malignant'	0.999999		1	'Malignant'	0.999998		1	'Inflammation'	9.33847e-05		1	'Malignant'	0.972498		1	'Malignant'	0.228459		1	'Inflammation'	0.00901902
1	'Malignant'	0.999955		1	'Inflammation'	2.26393e-14		1	'Malignant'	0.999179		1	'Malignant'	0.976936		1	'Malignant'	0.975629		1	'Malignant'	0.999892		1	'Inflammation'	5.10058e-07		1	'Malignant'	0.999008
1	'Inflammation'	9.89764e-06		1	'Inflammation'	7.4325e-09		1	'Malignant'	0.99951		1	'Inflammation'	8.07323e-09		1	'Inflammation'	5.47194e-05		1	'Malignant'	0.859136		1	'Inflammation'	0.000751564		1	'Malignant'	0.999979
1	'Malignant'	0.999788		1	'Inflammation'	1.38305e-15		1	'Malignant'	0.999592		1	'Malignant'	1		1	'Inflammation'	0.000136202		1	'Malignant'	0.47257		1	'Malignant'	0.984157		1	'Malignant'	0.00151746
1	'Inflammation'	1.14807e-07		1	'Inflammation'	5.80165e-10		1	'Inflammation'	2.36287e-09		1	'Inflammation'	1.54659e-13		1	'Malignant'	0.9985		1	'Malignant'	0.998054		1	'Inflammation'	0.0336322		1	'Inflammation'	2.88882e-05
1	'Malignant'	1		1	'Inflammation'	9.02877e-09		1	'Inflammation'	0.000131718		1	'Malignant'	1		1	'Malignant'	0.999932		1	'Malignant'	1		1	'Inflammation'	0.00173771		1	'Malignant'	0.998547
1	'Inflammation'	1.31173e-08		1	'Inflammation'	1.12119e-11		1	'Inflammation'	0.00101318		1	'Inflammation'	8.49856e-06		1	'Inflammation'	6.83067e-09		1	'Malignant'	0.892024		1	'Inflammation'	4.35916e-07		1	'Malignant'	0.999947
1	'Malignant'	1		1	'Inflammation'	3.12896e-16		1	'Malignant'	0.878844		1	'Malignant'	0.999964		1	'Malignant'	0.828935		1	'Inflammation'	2.14193e-08		1	'Malignant'	0.995116		1	'Inflammation'	1.80023e-06
1	'Inflammation'	2.38567e-11		1	'Malignant'	1		1	'Inflammation'	1.21766e-07		1	'Inflammation'	0.0105991		1	'Inflammation'	2.76348e-15		1	'Malignant'	0.987125		1	'Malignant'	0.736614		1	'Inflammation'	2.45382e-06
1	'Malignant'	1		1	'Inflammation'	6.64568e-14		1	'Malignant'	0.985602		1	'Malignant'	1		1	'Malignant'	0.979907		1	'Malignant'	0.0158764		1	'Malignant'	0.999323		1	'Inflammation'	0.00277632
1	'Inflammation'	0.00159236		1	'Inflammation'	1.62046e-21		1	'Inflammation'	0.000131539		1	'Inflammation'	1.77977e-13		1	'Malignant'	0.999766		1	'Malignant'	0.999378		1	'Malignant'	0.978256		1	'Inflammation'	0.000403996
1	'Inflammation'	1.08174e-23		1	'Inflammation'	5.66656e-21		1	'Malignant'	0.989451		1	'Malignant'	1		1	'Malignant'	0.995559		1	'Inflammation'	1.48313e-05		1	'Inflammation'	0.195901		1	'Inflammation'	0.000192218
1	'Inflammation'	1.82161e-22		1	'Inflammation'	7.61564e-08		1	'Inflammation'	0.0114597		1	'Malignant'	0.748575		1	'Inflammation'	0.0667974		1	'Malignant'	0.00510681		1	'Malignant'	0.933513		1	'Malignant'	1
1	'Malignant'	1		1	'Malignant'	1		1	'Inflammation'	7.99528e-08		1	'Malignant'	1		1	'Malignant'	0.999978		1	'Malignant'	0.072183		1	'Malignant'	0.999683		1	'Inflammation'	1.38709e-05
1	'Inflammation'	5.31869e-06		1	'Malignant'	1		1	'Malignant'	1		1	'Malignant'	1		1	'Malignant'	0.814025		1	'Inflammation'	1.23592e-09		1	'Malignant'	0.999584		1	'Malignant'	0.99976
1	'Inflammation'	2.40775e-13		1	'Inflammation'	1.8926e-28		1	'Malignant'	0.999978		1	'Malignant'	0.99851		1	'Inflammation'	0.00112482		1	'Malignant'	0.999299		1	'Inflammation'	0.0104835		1	'Malignant'	1
1	'Inflammation'	2.02433e-16		1	'Inflammation'	2.81057e-12		1	'Malignant'	0.999997		1	'Malignant'	0.155403		1	'Malignant'	0.955886		1	'Inflammation'	0.000966128		1	'Malignant'	0.375044		1	'Inflammation'	2.28246e-08
1	'Inflammation'	6.79679e-10		1	'Malignant'	1		1	'Malignant'	0.551739		1	'Inflammation'	2.72582e-05		1	'Inflammation'	2.29888e-08		1	'Malignant'	0.996715		1	'Inflammation'	0.000552595		1	'Malignant'	0.987175
1	'Inflammation'	0.998868		1	'Inflammation'	9.22688e-18		1	'Malignant'	0.997095		1	'Malignant'	0.999804		1	'Inflammation'	6.39217e-12		1	'Inflammation'	8.14932e-08		1	'Malignant'	0.999971		1	'Malignant'	0.932827
1	'Malignant'	1		1	'Inflammation'	1.13698e-08		1	'Inflammation'	0.0142059		1	'Inflammation'	7.6087e-10		1	'Inflammation'	1.37125e-05		1	'Inflammation'	3.3674e-08		1	'Malignant'	0.999738		1	'Inflammation'	0.136046
1	'Inflammation'	3.79766e-22		1	'Inflammation'	1.25637e-08		1	'Inflammation'	1.0522e-08		1	'Malignant'	0.999995		1	'Inflammation'	7.42827e-08		1	'Inflammation'	5.56701e-07		1	'Inflammation'	0.00662196		1	'Inflammation'	6.12023e-08
1	'Malignant'	0.999997		1	'Malignant'	1		1	'Inflammation'	0.486146		1	'Malignant'	1		1	'Malignant'	0.0325942		1	'Inflammation'	1.04305e-08		1	'Inflammation'	6.121e-06		1	'Malignant'	0.948767
1	'Inflammation'	2.07191e-09		1	'Inflammation'	4.12868e-08		1	'Inflammation'	0.700286		1	'Inflammation'	3.22061e-09		1	'Malignant'	0.998207		1	'Inflammation'	0.0152335		1	'Malignant'	0.945041		1	'Malignant'	0.999095
1	'Inflammation'	2.46509e-11		1	'Malignant'	1		1	'Malignant'	0.997529		1	'Malignant'	1		1	'Malignant'	0.884116		1	'Malignant'	0.997736		1	'Inflammation'	0.872211		1	'Inflammation'	0.622653
1	'Inflammation'	0.00586003		1	'Inflammation'	4.10597e-29		1	'Malignant'	0.999766		1	'Inflammation'	2.16778e-07		1	'Malignant'	0.999888		1	'Inflammation'	9.9862e-09		1	'Malignant'	1		1	'Inflammation'	0.00042213
1	'Inflammation'	0.000132886		1	'Malignant'	1		1	'Inflammation'	2.50778e-07		1	'Inflammation'	7.91741e-09		1	'Inflammation'	0.63509		1	'Inflammation'	3.01291e-07		1	'Malignant'	1		1	'Inflammation'	5.97587e-09
1	'Malignant'	1		1	'Inflammation'	4.51894e-18		1	'Malignant'	0.996824		1	'Malignant'	1		1	'Malignant'	0.987102		1	'Inflammation'	5.16434e-07		1	'Inflammation'	0.000125581		1	'Inflammation'	3.81654e-09
1	'Malignant'	0.999999		1	'Inflammation'	1.47187e-22		1	'Inflammation'	1.12731e-08		1	'Inflammation'	0.494435		1	'Inflammation'	0.0090744		1	'Inflammation'	0.000525048		1	'Malignant'	0.965209		1	'Inflammation'	4.28661e-06
1	'Malignant'	1		1	'Malignant'	1		1	'Inflammation'	3.60399e-08		1	'Inflammation'	6.16088e-10		1	'Malignant'	0.999996		1	'Malignant'	0.893888		1	'Inflammation'	0.000372355		1	'Malignant'	0.999995
1	'Inflammation'	1.15703e-27		1	'Inflammation'	3.55982e-24		1	'Inflammation'	0.0643611		1	'Malignant'	0.998452		1	'Inflammation'	0.000112714		1	'Inflammation'	6.14151e-07		1	'Malignant'	0.999999		1	'Inflammation'	7.55675e-07
1	'Malignant'	0.99998		1	'Inflammation'	9.71078e-08		1	'Malignant'	0.99976		1	'Inflammation'	5.68037e-11		1	'Inflammation'	0.12207		1	'Malignant'	0.99501		1	'Inflammation'	3.31235e-05		1	'Inflammation'	0.00294553
1	'Malignant'	0.999999		1	'Malignant'	1		1	'Inflammation'	0.000149329		1	'Malignant'	1		1	'Malignant'	0.998523		1	'Inflammation'	3.24755e-05		1	'Malignant'	0.999664		1	'Malignant'	0.952868
1	'Inflammation'	2.58135e-09		1	'Inflammation'	1.51787e-17		1	'Inflammation'	3.4853e-05		1	'Malignant'	1		1	'Inflammation'	0.686002		1	'Inflammation'	0.592202		1	'Inflammation'	0.00630733		1	'Malignant'	0.999998
1	'Malignant'	0.000394853		1	'Inflammation'	1.80466e-10		1	'Inflammation'	0.0409038		1	'Malignant'	1		1	'Inflammation'	0.00137988		1	'Inflammation'	0.0127357		1	'Malignant'	0.998345		1	'Inflammation'	1.07456e-05
1	'Inflammation'	1.06493e-05		1	'Malignant'	0.999999		1	'Malignant'	0.997939		1	'Inflammation'	8.4524e-11		1	'Malignant'	0.999947		1	'Inflammation'	1.28633e-05		1	'Malignant'	0.999809		1	'Inflammation'	6.16105e-07
1	'Malignant'	1		1	'Inflammation'	4.28388e-19		1	'Inflammation'	1.50751e-13		1	'Inflammation'	5.3214e-09		1	'Inflammation'	0.433149		1	'Inflammation'	0.000124406		1	'Inflammation'	0.898544		1	'Malignant'	0.12247
1	'Inflammation'	5.3579e-05		1	'Malignant'	1		1	'Malignant'	0.999848		1	'Inflammation'	3.54094e-10		1	'Malignant'	0.999975		1	'Inflammation'	0.00421037		1	'Inflammation'	7.57699e-08		1	'Inflammation'	0.000679982
1	'Malignant'	1		1	'Inflammation'	3.06e-16		1	'Malignant'	0.99475		1	'Malignant'	1		1	'Malignant'	0.999745		1	'Inflammation'	0.861761		1	'Malignant'	0.990155		1	'Inflammation'	0.0441805
1	'Inflammation'	1.94559e-10		1	'Malignant'	1		1	'Malignant'	0.0645738		1	'Malignant'	1		1	'Malignant'	0.993735		1	'Inflammation'	9.32508e-08		1	'Malignant'	0.918461		1	'Inflammation'	0.000103265
1	'Malignant'	1		1	'Malignant'	1		1	'Malignant'	0.997466		1	'Inflammation'	7.57265e-08		1	'Inflammation'	0.205018		1	'Inflammation'	6.8877e-08		1	'Inflammation'	3.48102e-05		1	'Inflammation'	0.000676788
1	'Malignant'	1		1	'Malignant'	1		1	'Inflammation'	0.0118994		1	'Malignant'	1		1	'Malignant'	0.998335		1	'Malignant'	0.999963		1	'Inflammation'	0.000407606		1	'Inflammation'	0.0010226
1	'Inflammation'	4.50036e-15		1	'Malignant'	1		1	'Inflammation'	1.07055e-12		1	'Inflammation'	4.18208e-09		1	'Malignant'	0.999995		1	'Malignant'	0.999993		1	'Malignant'	0.998267		1	'Inflammation'	3.05067e-05
1	'Malignant'	0.999785		1	'Malignant'	0.996814		1	'Inflammation'	0.744387		1	'Malignant'	0.999972		1	'Inflammation'	0.00107158		1	'Malignant'	0.995879		1	'Inflammation'	9.92881e-05		1	'Inflammation'	0.110125
1	'Inflammation'	5.59468e-17		1	'Malignant'	1		1	'Malignant'	0.970829		1	'Malignant'	1		1	'Malignant'	0.999793		1	'Inflammation'	0.0182813		1	'Malignant'	0.865482		1	'Inflammation'	0.022041
1	'Inflammation'	3.85911e-15		1	'Malignant'	1		1	'Malignant'	0.999966		1	'Inflammation'	3.72784e-08		1	'Inflammation'	0.0272378		1	'Malignant'	0.999996		1	'Inflammation'	3.4439e-05		1	'Inflammation'	3.33867e-11
1	'Malignant'	1		1	'Inflammation'	6.63325e-12		1	'Malignant'	0.988657		1	'Malignant'	1		1	'Inflammation'	0.00496487		1	'Inflammation'	0.00896735		1	'Inflammation'	0.0858862		1	'Malignant'	0.999998
1	'Malignant'	0.999785		1	'Inflammation'	5.9099e-07		1	'Malignant'	0.99997		1	'Inflammation'	1.50938e-09		1	'Inflammation'	1.4495e-09		1	'Malignant'	0.453523		1	'Inflammation'	0.00191718		1	'Malignant'	0.076199
1	'Inflammation'	2.55016e-17		1	'Malignant'	0.999999		1	'Inflammation'	1.23153e-06		1	'Inflammation'	1.05145e-07		1	'Inflammation'	2.00008e-07		1	'Inflammation'	4.79994e-07		1	'Inflammation'	0.15605		1	'Inflammation'	1.20514e-06
1	'Inflammation'	2.43031e-09		1	'Malignant'	1		1	'Inflammation'	1.01011e-05		1	'Inflammation'	7.40473e-11		1	'Inflammation'	0.00257205		1	'Malignant'	1		1	'Malignant'	0.999073		1	'Malignant'	0.995075
1	'Inflammation'	0.000680549		1	'Malignant'	1		1	'Inflammation'	0.342768		1	'Malignant'	1		1	'Inflammation'	0.00103594		1	'Malignant'	0.965681		1	'Malignant'	0.998941		1	'Inflammation'	1.17903e-06
1	'Malignant'	0.999994		1	'Malignant'	1		1	'Malignant'	0.89021		1	'Inflammation'	2.25626e-10		1	'Malignant'	0.56148		1	'Malignant'	1		1	'Inflammation'	0.247335		1	'Inflammation'	3.31368e-06
1	'Malignant'	0.999999		1	'Inflammation'	1.83726e-14		1	'Inflammation'	1.96402e-10		1	'Inflammation'	1.14277e-08		1	'Inflammation'	0.00623252		1	'Inflammation'	0.00038858		1	'Malignant'	0.83492		1	'Malignant'	1
1	'Malignant'	1		1	'Inflammation'	7.83739e-16		1	'Malignant'	1		1	'Malignant'	1		1	'Inflammation'	1.00441e-05		1	'Inflammation'	0.000729322		1	'Inflammation'	0.884759		1	'Inflammation'	1.94107e-07
1	'Malignant'	0.999844		1	'Inflammation'	0.899947		1	'Malignant'	0.999986		1	'Malignant'	0.999963		1	'Inflammation'	1.22377e-06		1	'Malignant'	0.999999		1	'Malignant'	0.984707		1	'Inflammation'	1.22551e-05
1	'Inflammation'	1.44456e-11		1	'Malignant'	1		1	'Inflammation'	0.145625		1	'Malignant'	1		1	'Malignant'	0.908524		1	'Malignant'	0.74142		1	'Inflammation'	5.17907e-06		1	'Malignant'	0.892648
1	'Malignant'	0.933819		1	'Malignant'	1		1	'Inflammation'	6.31025e-11		1	'Malignant'	1		1	'Inflammation'	0.000520146		1	'Inflammation'	1.25054e-07		1	'Inflammation'	1.10235e-06		1	'Inflammation'	1.1561e-05
1	'Malignant'	0.999999		1	'Malignant'	1		1	'Malignant'	0.999909		1	'Inflammation'	3.51276e-07		1	'Inflammation'	1.47786e-05		1	'Malignant'	0.96286		1	'Inflammation'	0.00516925		1	'Inflammation'	0.0546518
1	'Inflammation'	4.08406e-07		1	'Malignant'	1		1	'Inflammation'	6.63069e-15		1	'Malignant'	1		1	'Inflammation'	0.000274218		1	'Inflammation'	0.00971683		1	'Malignant'	0.966762		1	'Malignant'	1
1	'Malignant'	0.999993		1	'Malignant'	1		1	'Inflammation'	1.49777e-10		1	'Malignant'	0.999986		1	'Inflammation'	5.46169e-08		1	'Malignant'	0.967335		1	'Inflammation'	0.000193645		1	'Inflammation'	3.8519e-11
1	'Inflammation'	1.07094e-07		1	'Malignant'	0.999953		1	'Inflammation'	0.120175		1	'Malignant'	0.999998		1	'Malignant'	0.987748		1	'Malignant'	0.971852		1	'Malignant'	0.999495		1	'Malignant'	0.690242
1	'Malignant'	1		1	'Inflammation'	1.80535e-11		1	'Malignant'	0.917109		1	'Malignant'	1		1	'Malignant'	0.999689		1	'Inflammation'	0.000114091		1	'Malignant'	0.197301		1	'Malignant'	1
1	'Inflammation'	9.54302e-11		1	'Malignant'	0.99995		1	'Malignant'	0.999357		1	'Malignant'	1		1	'Inflammation'	0.00766542		1	'Inflammation'	0.000326414		1	'Inflammation'	3.55636e-06		1	'Malignant'	0.999813
1	'Malignant'	0.999999		1	'Malignant'	1		1	'Inflammation'	0.000432309		1	'Inflammation'	4.31328e-08		1	'Inflammation'	0.941095		1	'Malignant'	0.887179		1	'Inflammation'	0.548403		1	'Inflammation'	0.000279966
1	'Malignant'	0.99998		1	'Malignant'	1		1	'Inflammation'	1.73438e-08		1	'Inflammation'	0.000821272		1	'Inflammation'	4.63061e-06		1	'Inflammation'	0.00053683		1	'Inflammation'	5.39785e-07		1	'Inflammation'	1.56185e-06
1	'Inflammation'	0.000105612		1	'Inflammation'	1.31769e-10		1	'Inflammation'	2.59958e-12		1	'Malignant'	0.999985		1	'Malignant'	0.999802		1	'Inflammation'	0.00161261		1	'Inflammation'	0.00117496		1	'Malignant'	0.00472742
[truncated: 92,167 more rows]

## Sheet: Statistics
File legend
[truncated: 10 more rows]
